# Supplementary material for: Revealing fine-scale spatiotemporal differences in SARS-CoV-2 introduction and spread
Source: Nat Commun. 2020 Nov 3;11:5558. doi: 10.1038/s41467-020-19346-z (PMC7609670; doi:10.1038/s41467-020-19346-z)
Supplement: Supplementary file 3 — Source Data [file 41467_2020_19346_MOESM3_ESM.zip]

Archive with 1,343 entries (1,198 files):
- Source Data/
- Source Data/.DS_Store
- __MACOSX/Source Data/._.DS_Store
- Source Data/~$CaseCountsByCounty.xlsx
- __MACOSX/Source Data/._~$CaseCountsByCounty.xlsx
- Source Data/consensus_SNVs/
- Source Data/introductions/
- Source Data/data_raw/
- Source Data/CaseCountsByCounty.xlsx
- __MACOSX/Source Data/._CaseCountsByCounty.xlsx
- Source Data/consensus_SNVs/Dane/
- Source Data/consensus_SNVs/MKE/
- Source Data/consensus_SNVs/scripts/
- Source Data/introductions/.DS_Store
- __MACOSX/Source Data/introductions/._.DS_Store
- Source Data/introductions/code/
- Source Data/introductions/README.md
- Source Data/introductions/results/
- Source Data/introductions/figures/
- Source Data/introductions/data/
- Source Data/data_raw/~$supplementaltable3.xlsx
- __MACOSX/Source Data/data_raw/._~$supplementaltable3.xlsx
- Source Data/data_raw/.DS_Store
- __MACOSX/Source Data/data_raw/._.DS_Store
- Source Data/data_raw/Dane/
- Source Data/data_raw/MKE/
- Source Data/data_raw/metadata.csv
- __MACOSX/Source Data/data_raw/._metadata.csv
- Source Data/data_raw/supplementaltable3.xlsx
- __MACOSX/Source Data/data_raw/._supplementaltable3.xlsx
- Source Data/data_raw/.ipynb_checkpoints/
- Source Data/data_raw/supplementary_figure_3.ipynb
- __MACOSX/Source Data/data_raw/._supplementary_figure_3.ipynb
- Source Data/consensus_SNVs/Dane/VCFs/
- Source Data/consensus_SNVs/Dane/cleaned/
- Source Data/consensus_SNVs/MKE/VCFs/
- Source Data/consensus_SNVs/MKE/cleaned/
- Source Data/consensus_SNVs/scripts/ref/
- Source Data/consensus_SNVs/scripts/ref.fa.fai
- Source Data/consensus_SNVs/scripts/consensus_SNVs.ipynb
- Source Data/consensus_SNVs/scripts/ref.fa
- Source Data/consensus_SNVs/scripts/VarScan.jar
- Source Data/consensus_SNVs/scripts/bbmap.sh
- Source Data/consensus_SNVs/scripts/.ipynb_checkpoints/
- Source Data/introductions/code/rarefaction.py
- Source Data/introductions/code/estimate_importations.py
- Source Data/introductions/code/run_all.sh
- Source Data/introductions/code/analyze_reuslts.py
- Source Data/introductions/code/infer_tree.py
- Source Data/introductions/code/infer_clock_mugration.py
- Source Data/introductions/results/combined_results.csv
- Source Data/introductions/results/ml_refined.newick
- Source Data/introductions/results/ml_refined_node_times.csv
- Source Data/introductions/results/ml_refined_node_states.csv
- Source Data/introductions/results/ml_refined_regions.csv
- Source Data/introductions/results/ml_refined_time.newick
- Source Data/introductions/results/rarefaction_results.csv
- Source Data/introductions/results/ml.newick
- Source Data/introductions/results/rarefaction/
- Source Data/introductions/results/subsampled_alignment_neighbors.fasta.ufboot.zip
- Source Data/introductions/figures/tree_timeseries.pdf
- Source Data/introductions/figures/rarefaction.pdf
- Source Data/introductions/data/include.txt
- Source Data/introductions/data/metadata_adjusted.tsv
- Source Data/introductions/data/MKEvsDane.csv
- Source Data/data_raw/Dane/USA_WI-UW-61_2020.fasta
- Source Data/data_raw/Dane/USA_WI-UW-56_2020.fasta
- Source Data/data_raw/Dane/USA_WI-UW-03_2020.fasta
- Source Data/data_raw/Dane/USA_WI-UW-34_2020.fasta
- Source Data/data_raw/Dane/USA_WI-UW-114_2020.fasta
- Source Data/data_raw/Dane/USA_WI-UW-82_2020.fasta
- Source Data/data_raw/Dane/USA_WI-UW-108_2020.fasta
- Source Data/data_raw/Dane/USA_WI-UW-28_2020.fasta
- Source Data/data_raw/Dane/USA_WI-UW-39_2020.fasta
- Source Data/data_raw/Dane/USA_WI-UW-119_2020.fasta
- Source Data/data_raw/Dane/USA_WI-UW-93_2020.fasta
- Source Data/data_raw/Dane/USA_WI-UW-105_2020.fasta
- Source Data/data_raw/Dane/USA_WI-UW-25_2020.fasta
- Source Data/data_raw/Dane/USA_WI-UW-150_2020.fasta
- Source Data/data_raw/Dane/USA_WI-UW-70_2020.fasta
- Source Data/data_raw/Dane/USA_WI-UW-96_2020.fasta
- Source Data/data_raw/Dane/USA_WI-UW-356_2020.fasta
- Source Data/data_raw/Dane/.DS_Store
- Source Data/data_raw/Dane/USA_WI-UW-69_2020.fasta
- Source Data/data_raw/Dane/USA_WI-UW-100_2020.fasta
- Source Data/data_raw/Dane/USA_WI-UW-75_2020.fasta
- Source Data/data_raw/Dane/USA_WI-UW-42_2020.fasta
- Source Data/data_raw/Dane/USA_WI-UW-155_2020.fasta
- Source Data/data_raw/Dane/USA_WI-UW-144_2020.fasta
- Source Data/data_raw/Dane/USA_WI-UW-53_2020.fasta
- Source Data/data_raw/Dane/USA_WI-UW-64_2020.fasta
- Source Data/data_raw/Dane/USA_WI-UW-111_2020.fasta
- Source Data/data_raw/Dane/USA_WI-UW-31_2020.fasta
- Source Data/data_raw/Dane/USA_WI-UW-06_2020.fasta
- Source Data/data_raw/Dane/USA_WI-UW-78_2020.fasta
- Source Data/data_raw/Dane/USA_WI-UW-347_2020.fasta
- Source Data/data_raw/Dane/USA_WI-UW-87_2020.fasta
- Source Data/data_raw/Dane/USA_WI-UW-80_2020.fasta
- Source Data/data_raw/Dane/USA_WI1_2020.fasta
- Source Data/data_raw/Dane/USA_WI-UW-48_2020.fasta
- Source Data/data_raw/Dane/USA_WI-UW-54_2020.fasta
- Source Data/data_raw/Dane/USA_WI-UW-63_2020.fasta
- Source Data/data_raw/Dane/USA_WI-UW-116_2020.fasta
- Source Data/data_raw/Dane/USA_WI-UW-107_2020.fasta
- Source Data/data_raw/Dane/USA_WI-UW-10_2020.fasta
- Source Data/data_raw/Dane/USA_WI-UW-259_2020.fasta
- Source Data/data_raw/Dane/USA_WI-UW-27_2020.fasta
- Source Data/data_raw/Dane/USA_WI-UW-152_2020.fasta
- Source Data/data_raw/Dane/USA_WI-UW-72_2020.fasta
- Source Data/data_raw/Dane/USA_WI-UW-45_2020.fasta
- Source Data/data_raw/Dane/USA_WI-UW-351_2020.fasta
- Source Data/data_raw/Dane/USA_WI-UW-59_2020.fasta
- Source Data/data_raw/Dane/USA_WI-UW-91_2020.fasta
- Source Data/data_raw/Dane/USA_WI-UW-88_2020.fasta
- Source Data/data_raw/Dane/USA_WI-UW-135_2020.fasta
- Source Data/data_raw/Dane/USA_WI-UW-102_2020.fasta
- Source Data/data_raw/Dane/USA_WI-UW-40_2020.fasta
- Source Data/data_raw/Dane/USA_WI-UW-77_2020.fasta
- Source Data/data_raw/Dane/USA_WI-UW-94_2020.fasta
- Source Data/data_raw/Dane/USA_WI-UW-129_2020.fasta
- Source Data/data_raw/Dane/USA_WI-UW-09_2020.fasta
- Source Data/data_raw/Dane/USA_WI-UW-85_2020.fasta
- Source Data/data_raw/Dane/USA_WI-UW-146_2020.fasta
- Source Data/data_raw/Dane/USA_WI-UW-66_2020.fasta
- Source Data/data_raw/Dane/USA_WI-UW-51_2020.fasta
- Source Data/data_raw/Dane/USA_WI-UW-359_2020.fasta
- Source Data/data_raw/Dane/USA_WI-UW-124_2020.fasta
- Source Data/data_raw/Dane/USA_WI-UW-04_2020.fasta
- Source Data/data_raw/Dane/USA_WI-UW-33_2020.fasta
- Source Data/data_raw/Dane/USA_WI-UW-99_2020.fasta
- Source Data/data_raw/Dane/USA_WI-UW-148_2020.fasta
- Source Data/data_raw/Dane/USA_WI-UW-68_2020.fasta
- Source Data/data_raw/Dane/USA_WI-UW-97_2020.fasta
- Source Data/data_raw/Dane/USA_WI-UW-101_2020.fasta
- Source Data/data_raw/Dane/USA_WI-UW-74_2020.fasta
- Source Data/data_raw/Dane/USA_WI-UW-43_2020.fasta
- Source Data/data_raw/Dane/USA_WI-UW-145_2020.fasta
- Source Data/data_raw/Dane/USA_WI-UW-52_2020.fasta
- Source Data/data_raw/Dane/USA_WI-UW-65_2020.fasta
- Source Data/data_raw/Dane/USA_WI-UW-127_2020.fasta
- Source Data/data_raw/Dane/USA_WI-UW-110_2020.fasta
- Source Data/data_raw/Dane/USA_WI-UW-07_2020.fasta
- Source Data/data_raw/Dane/USA_WI-UW-86_2020.fasta
- Source Data/data_raw/Dane/USA_WI-UW-79_2020.fasta
- Source Data/data_raw/Dane/USA_WI-UW-60_2020.fasta
- Source Data/data_raw/Dane/USA_WI-UW-140_2020.fasta
- Source Data/data_raw/Dane/USA_WI-UW-02_2020.fasta
- Source Data/data_raw/Dane/USA_WI-UW-35_2020.fasta
- Source Data/data_raw/Dane/USA_WI-UW-115_2020.fasta
- Source Data/data_raw/Dane/USA_WI-UW-122_2020.fasta
- Source Data/data_raw/Dane/USA_WI-UW-109_2020.fasta
- Source Data/data_raw/Dane/USA_WI-UW-29_2020.fasta
- Source Data/data_raw/Dane/USA_WI-UW-260_2020.fasta
- Source Data/data_raw/Dane/USA_WI-UW-92_2020.fasta
- Source Data/data_raw/Dane/USA_WI-UW-38_2020.fasta
- Source Data/data_raw/Dane/USA_WI-UW-151_2020.fasta
- Source Data/data_raw/Dane/USA_WI-UW-46_2020.fasta
- Source Data/data_raw/Dane/USA_WI-UW-71_2020.fasta
- Source Data/data_raw/Dane/USA_WI-UW-103_2020.fasta
- Source Data/data_raw/Dane/USA_WI-UW-41_2020.fasta
- Source Data/data_raw/Dane/USA_WI-UW-76_2020.fasta
- Source Data/data_raw/Dane/USA_WI-UW-89_2020.fasta
- Source Data/data_raw/Dane/USA_WI-UW-362_2020.fasta
- Source Data/data_raw/Dane/USA_WI-UW-128_2020.fasta
- Source Data/data_raw/Dane/USA_WI-UW-08_2020.fasta
- Source Data/data_raw/Dane/USA_WI-UW-95_2020.fasta
- Source Data/data_raw/Dane/USA_WI-UW-84_2020.fasta
- Source Data/data_raw/Dane/USA_WI-UW-98_2020.fasta
- Source Data/data_raw/Dane/USA_WI-UW-147_2020.fasta
- Source Data/data_raw/Dane/USA_WI-UW-67_2020.fasta
- Source Data/data_raw/Dane/USA_WI-UW-50_2020.fasta
- Source Data/data_raw/Dane/USA_WI-UW-112_2020.fasta
- Source Data/data_raw/Dane/USA_WI-UW-05_2020.fasta
- Source Data/data_raw/Dane/USA_WI-UW-32_2020.fasta
- Source Data/data_raw/Dane/USA_WI-UW-49_2020.fasta
- Source Data/data_raw/Dane/USA_WI-UW-81_2020.fasta
- Source Data/data_raw/Dane/USA_WI-UW-55_2020.fasta
- Source Data/data_raw/Dane/USA_WI-UW-62_2020.fasta
- Source Data/data_raw/Dane/USA_WI-UW-37_2020.fasta
- Source Data/data_raw/Dane/USA_WI-UW-120_2020.fasta
- Source Data/data_raw/Dane/USA_WI-UW-117_2020.fasta
- Source Data/data_raw/Dane/USA_WI-UW-106_2020.fasta
- Source Data/data_raw/Dane/USA_WI-UW-26_2020.fasta
- Source Data/data_raw/Dane/USA_WI-UW-153_2020.fasta
- Source Data/data_raw/Dane/USA_WI-UW-73_2020.fasta
- Source Data/data_raw/Dane/USA_WI-UW-44_2020.fasta
- Source Data/data_raw/Dane/USA_WI-UW-90_2020.fasta
- Source Data/data_raw/Dane/USA_WI-UW-58_2020.fasta
- Source Data/data_raw/MKE/USA_WI-UW-189_2020.fasta
- Source Data/data_raw/MKE/USA_WI-UW-228_2020.fasta
- Source Data/data_raw/MKE/USA_WI-UW-176_2020.fasta
- Source Data/data_raw/MKE/USA_WI-UW-195_2020.fasta
- Source Data/data_raw/MKE/USA_WI-UW-320_2020.fasta
- Source Data/data_raw/MKE/USA_WI-UW-234_2020.fasta
- Source Data/data_raw/MKE/USA_WI-UW-342_2020.fasta
- Source Data/data_raw/MKE/USA_WI-UW-270_2020.fasta
- Source Data/data_raw/MKE/USA_WI-UW-212_2020.fasta
- Source Data/data_raw/MKE/USA_WI-UW-225_2020.fasta
- Source Data/data_raw/MKE/USA_WI-UW-306_2020.fasta
- Source Data/data_raw/MKE/USA_WI-UW-331_2020.fasta
- Source Data/data_raw/MKE/USA_WI-UW-184_2020.fasta
- Source Data/data_raw/MKE/USA_WI-UW-293_2020.fasta
- Source Data/data_raw/MKE/USA_WI-UW-181_2020.fasta
- Source Data/data_raw/MKE/USA_WI-UW-242_2020.fasta
- Source Data/data_raw/MKE/USA_WI-UW-275_2020.fasta
- Source Data/data_raw/MKE/.DS_Store
- Source Data/data_raw/MKE/USA_WI-UW-334_2020.fasta
- Source Data/data_raw/MKE/USA_WI-UW-303_2020.fasta
- Source Data/data_raw/MKE/USA_WI-UW-217_2020.fasta
- Source Data/data_raw/MKE/USA_WI-UW-296_2020.fasta
- Source Data/data_raw/MKE/USA_WI-UW-162_2020.fasta
- Source Data/data_raw/MKE/USA_WI-UW-328_2020.fasta
- Source Data/data_raw/MKE/USA_WI-UW-339_2020.fasta
- Source Data/data_raw/MKE/USA_WI-UW-173_2020.fasta
- Source Data/data_raw/MKE/USA_WI-UW-278_2020.fasta
- Source Data/data_raw/MKE/USA_WI-UW-231_2020.fasta
- Source Data/data_raw/MKE/USA_WI-UW-325_2020.fasta
- Source Data/data_raw/MKE/USA_WI-UW-158_2020.fasta
- Source Data/data_raw/MKE/USA_WI-UW-190_2020.fasta
- Source Data/data_raw/MKE/USA_WI-UW-197_2020.fasta
- Source Data/data_raw/MKE/USA_WI-UW-168_2020.fasta
- Source Data/data_raw/MKE/USA_WI-UW-322_2020.fasta
- Source Data/data_raw/MKE/USA_WI-UW-236_2020.fasta
- Source Data/data_raw/MKE/USA_WI-UW-340_2020.fasta
- Source Data/data_raw/MKE/USA_WI-UW-280_2020.fasta
- Source Data/data_raw/MKE/USA_WI-UW-309_2020.fasta
- Source Data/data_raw/MKE/USA_WI-UW-248_2020.fasta
- Source Data/data_raw/MKE/USA_WI-UW-165_2020.fasta
- Source Data/data_raw/MKE/USA_WI-UW-291_2020.fasta
- Source Data/data_raw/MKE/USA_WI-UW-245_2020.fasta
- Source Data/data_raw/MKE/USA_WI-UW-272_2020.fasta
- Source Data/data_raw/MKE/USA_WI-UW-227_2020.fasta
- Source Data/data_raw/MKE/USA_WI-UW-210_2020.fasta
- Source Data/data_raw/MKE/USA_WI-UW-333_2020.fasta
- Source Data/data_raw/MKE/USA_WI-UW-304_2020.fasta
- Source Data/data_raw/MKE/USA_WI-UW-179_2020.fasta
- Source Data/data_raw/MKE/USA_WI-UW-186_2020.fasta
- Source Data/data_raw/MKE/USA_WI-UW-209_2020.fasta
- Source Data/data_raw/MKE/USA_WI-UW-157_2020.fasta
- Source Data/data_raw/MKE/USA_WI-UW-160_2020.fasta
- Source Data/data_raw/MKE/USA_WI-UW-183_2020.fasta
- Source Data/data_raw/MKE/USA_WI-UW-288_2020.fasta
- Source Data/data_raw/MKE/USA_WI-UW-277_2020.fasta
- Source Data/data_raw/MKE/USA_WI-UW-240_2020.fasta
- Source Data/data_raw/MKE/USA_WI-UW-301_2020.fasta
- Source Data/data_raw/MKE/USA_WI-UW-336_2020.fasta
- Source Data/data_raw/MKE/USA_WI-UW-215_2020.fasta
- Source Data/data_raw/MKE/USA_WI-UW-222_2020.fasta
- Source Data/data_raw/MKE/USA_WI-UW-233_2020.fasta
- Source Data/data_raw/MKE/USA_WI-UW-310_2020.fasta
- Source Data/data_raw/MKE/USA_WI-UW-345_2020.fasta
- Source Data/data_raw/MKE/USA_WI-UW-299_2020.fasta
- Source Data/data_raw/MKE/USA_WI-UW-192_2020.fasta
- Source Data/data_raw/MKE/USA_WI-UW-171_2020.fasta
- Source Data/data_raw/MKE/USA_WI-UW-218_2020.fasta
- Source Data/data_raw/MKE/USA_WI-UW-285_2020.fasta
- Source Data/data_raw/MKE/USA_WI-UW-274_2020.fasta
- Source Data/data_raw/MKE/USA_WI-UW-335_2020.fasta
- Source Data/data_raw/MKE/USA_WI-UW-302_2020.fasta
- Source Data/data_raw/MKE/USA_WI-UW-221_2020.fasta
- Source Data/data_raw/MKE/USA_WI-UW-216_2020.fasta
- Source Data/data_raw/MKE/USA_WI-UW-329_2020.fasta
- Source Data/data_raw/MKE/USA_WI-UW-338_2020.fasta
- Source Data/data_raw/MKE/USA_WI-UW-172_2020.fasta
- Source Data/data_raw/MKE/USA_WI-UW-279_2020.fasta
- Source Data/data_raw/MKE/USA_WI-UW-191_2020.fasta
- Source Data/data_raw/MKE/USA_WI-UW-207_2020.fasta
- Source Data/data_raw/MKE/USA_WI-UW-230_2020.fasta
- Source Data/data_raw/MKE/USA_WI-UW-313_2020.fasta
- Source Data/data_raw/MKE/USA_WI-UW-159_2020.fasta
- Source Data/data_raw/MKE/USA_WI-UW-324_2020.fasta
- Source Data/data_raw/MKE/USA_WI-UW-346_2020.fasta
- Source Data/data_raw/MKE/USA_WI-UW-229_2020.fasta
- Source Data/data_raw/MKE/USA_WI-UW-177_2020.fasta
- Source Data/data_raw/MKE/USA_WI-UW-188_2020.fasta
- Source Data/data_raw/MKE/USA_WI-UW-321_2020.fasta
- Source Data/data_raw/MKE/USA_WI-UW-316_2020.fasta
- Source Data/data_raw/MKE/USA_WI-UW-235_2020.fasta
- Source Data/data_raw/MKE/USA_WI-UW-343_2020.fasta
- Source Data/data_raw/MKE/USA_WI-UW-185_2020.fasta
- Source Data/data_raw/MKE/USA_WI-UW-246_2020.fasta
- Source Data/data_raw/MKE/USA_WI-UW-213_2020.fasta
- Source Data/data_raw/MKE/USA_WI-UW-330_2020.fasta
- Source Data/data_raw/MKE/USA_WI-UW-166_2020.fasta
- Source Data/data_raw/MKE/USA_WI-UW-238_2020.fasta
- Source Data/data_raw/MKE/USA_WI-UW-208_2020.fasta
- Source Data/data_raw/MKE/USA_WI-UW-156_2020.fasta
- Source Data/data_raw/MKE/USA_WI-UW-161_2020.fasta
- Source Data/data_raw/MKE/USA_WI-UW-276_2020.fasta
- Source Data/data_raw/MKE/USA_WI-UW-241_2020.fasta
- Source Data/data_raw/MKE/USA_WI-UW-337_2020.fasta
- Source Data/data_raw/MKE/USA_WI-UW-223_2020.fasta
- Source Data/data_raw/MKE/USA_WI-UW-182_2020.fasta
- Source Data/data_raw/MKE/USA_WI-UW-289_2020.fasta
- Source Data/data_raw/MKE/USA_WI-UW-232_2020.fasta
- Source Data/data_raw/MKE/USA_WI-UW-205_2020.fasta
- Source Data/data_raw/MKE/USA_WI-UW-344_2020.fasta
- Source Data/data_raw/MKE/USA_WI-UW-170_2020.fasta
- Source Data/data_raw/MKE/USA_WI-UW-219_2020.fasta
- Source Data/data_raw/MKE/USA_WI-UW-323_2020.fasta
[truncated: 1,043 more entries]
