# Supplementary material for: Revealing fine-scale spatiotemporal differences in SARS-CoV-2 introduction and spread
Source: Nat Commun. 2020 Nov 3;11:5558. doi: 10.1038/s41467-020-19346-z (PMC7609670; doi:10.1038/s41467-020-19346-z)
Supplement: Supplementary file 3 — Source Data [file 41467_2020_19346_MOESM3_ESM.zip › Source Data/CaseCountsByCounty.xlsx]

## Sheet: Sheet1
OBJECTID	GEOID	GEO	NAME	NEGATIVE	POSITIVE	HOSP_YES	HOSP_NO	HOSP_UNK	POS_FEM	POS_MALE	POS_OTH	POS_0_9	POS_10_19	POS_20_29	POS_30_39	POS_40_49	POS_50_59	POS_60_69	POS_70_79	POS_80_89	POS_90	DEATHS	DTHS_FEM	DTHS_MALE	DTHS_OTH	DTHS_0_9	DTHS_10_19	DTHS_20_29	DTHS_30_39	DTHS_40_49	DTHS_50_59	DTHS_60_69	DTHS_70_79	DTHS_80_89	DTHS_90	IP_Y_0_9	IP_Y_10_19	IP_Y_20_29	IP_Y_30_39	IP_Y_40_49	IP_Y_50_59	IP_Y_60_69	IP_Y_70_79	IP_Y_80_89	IP_Y_90	IP_N_0_9	IP_N_10_19	IP_N_20_29	IP_N_30_39
1	55	State	WI	313	32																	0
2	55001	County	Adams		0																	0
3	55003	County	Ashland		0																	0
4	55005	County	Barron		0																	0
5	55007	County	Bayfield		0																	0
6	55009	County	Brown		0																	0
7	55011	County	Buffalo		0																	0
8	55013	County	Burnett		0																	0
9	55015	County	Calumet		0																	0
10	55017	County	Chippewa		0																	0
11	55019	County	Clark		0																	0
12	55021	County	Columbia		0																	0
13	55023	County	Crawford		0																	0
14	55025	County	Dane		6																	0
15	55027	County	Dodge		0																	0
16	55029	County	Door		0																	0
17	55031	County	Douglas		0																	0
18	55033	County	Dunn		0																	0
19	55035	County	Eau Claire		0																	0
20	55037	County	Florence		0																	0
21	55039	County	Fond du Lac		11																	0
22	55041	County	Forest		0																	0
23	55043	County	Grant		0																	0
24	55045	County	Green		0																	0
25	55047	County	Green Lake		0																	0
26	55049	County	Iowa		0																	0
27	55051	County	Iron		0																	0
28	55053	County	Jackson		0																	0
29	55055	County	Jefferson		0																	0
30	55057	County	Juneau		0																	0
31	55059	County	Kenosha		0																	0
32	55061	County	Kewaunee		0																	0
33	55063	County	La Crosse		0																	0
34	55065	County	Lafayette		0																	0
35	55067	County	Langlade		0																	0
36	55069	County	Lincoln		0																	0
37	55071	County	Manitowoc		0																	0
38	55073	County	Marathon		0																	0
39	55075	County	Marinette		0																	0
40	55077	County	Marquette		0																	0
41	55078	County	Menominee		0																	0
42	55079	County	Milwaukee		7																	0
43	55081	County	Monroe		0																	0
44	55083	County	Oconto		0																	0
45	55085	County	Oneida		0																	0
46	55087	County	Outagamie		0																	0
47	55089	County	Ozaukee		0																	0
48	55091	County	Pepin		0																	0
49	55093	County	Pierce		1																	0
50	55095	County	Polk		0																	0
51	55097	County	Portage		0																	0
52	55099	County	Price		0																	0
53	55101	County	Racine		1																	0
54	55103	County	Richland		0																	0
55	55105	County	Rock		0																	0
56	55107	County	Rusk		0																	0
57	55109	County	St. Croix		0																	0
58	55111	County	Sauk		0																	0
59	55113	County	Sawyer		0																	0
60	55115	County	Shawano		0																	0
61	55117	County	Sheboygan		3																	0
62	55119	County	Taylor		0																	0
63	55121	County	Trempealeau		0																	0
64	55123	County	Vernon		0																	0
65	55125	County	Vilas		0																	0
66	55127	County	Walworth		0																	0
67	55129	County	Washburn		0																	0
68	55131	County	Washington		0																	0
69	55133	County	Waukesha		3																	0
70	55135	County	Waupaca		0																	0
71	55137	County	Waushara		0																	0
72	55139	County	Winnebago		1																	0
73	55141	County	Wood		0																	0
74	55	State	WI	504	47																	0
75	55001	County	Adams		0																	0
76	55003	County	Ashland		0																	0
77	55005	County	Barron		0																	0
78	55007	County	Bayfield		0																	0
79	55009	County	Brown		0																	0
80	55011	County	Buffalo		0																	0
81	55013	County	Burnett		0																	0
82	55015	County	Calumet		0																	0
83	55017	County	Chippewa		0																	0
84	55019	County	Clark		0																	0
85	55021	County	Columbia		0																	0
86	55023	County	Crawford		0																	0
87	55025	County	Dane		10																	0
88	55027	County	Dodge		0																	0
89	55029	County	Door		0																	0
90	55031	County	Douglas		0																	0
91	55033	County	Dunn		0																	0
92	55035	County	Eau Claire		0																	0
93	55037	County	Florence		0																	0
94	55039	County	Fond du Lac		11																	0
95	55041	County	Forest		0																	0
96	55043	County	Grant		0																	0
97	55045	County	Green		0																	0
98	55047	County	Green Lake		0																	0
99	55049	County	Iowa		0																	0
100	55051	County	Iron		0																	0
101	55053	County	Jackson		0																	0
102	55055	County	Jefferson		0																	0
103	55057	County	Juneau		0																	0
104	55059	County	Kenosha		0																	0
105	55061	County	Kewaunee		0																	0
106	55063	County	La Crosse		0																	0
107	55065	County	Lafayette		0																	0
108	55067	County	Langlade		0																	0
109	55069	County	Lincoln		0																	0
110	55071	County	Manitowoc		0																	0
111	55073	County	Marathon		0																	0
112	55075	County	Marinette		0																	0
113	55077	County	Marquette		0																	0
114	55078	County	Menominee		0																	0
115	55079	County	Milwaukee		13																	0
116	55081	County	Monroe		0																	0
117	55083	County	Oconto		0																	0
118	55085	County	Oneida		0																	0
119	55087	County	Outagamie		1																	0
120	55089	County	Ozaukee		0																	0
121	55091	County	Pepin		0																	0
122	55093	County	Pierce		1																	0
123	55095	County	Polk		0																	0
124	55097	County	Portage		0																	0
125	55099	County	Price		0																	0
126	55101	County	Racine		1																	0
127	55103	County	Richland		0																	0
128	55105	County	Rock		0																	0
129	55107	County	Rusk		0																	0
130	55109	County	St. Croix		0																	0
131	55111	County	Sauk		0																	0
132	55113	County	Sawyer		0																	0
133	55115	County	Shawano		0																	0
134	55117	County	Sheboygan		3																	0
135	55119	County	Taylor		0																	0
136	55121	County	Trempealeau		0																	0
137	55123	County	Vernon		0																	0
138	55125	County	Vilas		0																	0
139	55127	County	Walworth		0																	0
140	55129	County	Washburn		0																	0
141	55131	County	Washington		0																	0
142	55133	County	Waukesha		3																	0
143	55135	County	Waupaca		0																	0
144	55137	County	Waushara		0																	0
145	55139	County	Winnebago		3																	0
146	55141	County	Wood		1																	0
147	55	State	WI	1038	72																	0
148	55001	County	Adams		0																	0
149	55003	County	Ashland		0																	0
150	55005	County	Barron		0																	0
151	55007	County	Bayfield		0																	0
152	55009	County	Brown		0																	0
153	55011	County	Buffalo		0																	0
154	55013	County	Burnett		0																	0
155	55015	County	Calumet		0																	0
156	55017	County	Chippewa		0																	0
157	55019	County	Clark		0																	0
158	55021	County	Columbia		0																	0
159	55023	County	Crawford		0																	0
160	55025	County	Dane		19																	0
161	55027	County	Dodge		0																	0
162	55029	County	Door		0																	0
163	55031	County	Douglas		0																	0
164	55033	County	Dunn		0																	0
165	55035	County	Eau Claire		0																	0
166	55037	County	Florence		0																	0
167	55039	County	Fond du Lac		11																	0
168	55041	County	Forest		0																	0
169	55043	County	Grant		0																	0
170	55045	County	Green		0																	0
171	55047	County	Green Lake		0																	0
172	55049	County	Iowa		0																	0
173	55051	County	Iron		0																	0
174	55053	County	Jackson		0																	0
175	55055	County	Jefferson		0																	0
176	55057	County	Juneau		0																	0
177	55059	County	Kenosha		4																	0
178	55061	County	Kewaunee		0																	0
179	55063	County	La Crosse		0																	0
180	55065	County	Lafayette		0																	0
181	55067	County	Langlade		0																	0
182	55069	County	Lincoln		0																	0
183	55071	County	Manitowoc		0																	0
184	55073	County	Marathon		0																	0
63046	55075	County	Marinette		0																	0
63047	55077	County	Marquette		0																	0
63048	55078	County	Menominee		0																	0
63049	55079	County	Milwaukee		24																	0
63050	55081	County	Monroe		0																	0
63051	55083	County	Oconto		0																	0
63052	55085	County	Oneida		0																	0
63053	55087	County	Outagamie		1																	0
63054	55089	County	Ozaukee		0																	0
63055	55091	County	Pepin		0																	0
63056	55093	County	Pierce		1																	0
63057	55095	County	Polk		0																	0
63058	55097	County	Portage		0																	0
63059	55099	County	Price		0																	0
63060	55101	County	Racine		1																	0
63061	55103	County	Richland		0																	0
63062	55105	County	Rock		0																	0
63063	55107	County	Rusk		0																	0
63064	55109	County	St. Croix		0																	0
63065	55111	County	Sauk		0																	0
63066	55113	County	Sawyer		0																	0
63067	55115	County	Shawano		0																	0
63068	55117	County	Sheboygan		3																	0
63069	55119	County	Taylor		0																	0
63070	55121	County	Trempealeau		0																	0
63071	55123	County	Vernon		0																	0
63072	55125	County	Vilas		0																	0
63073	55127	County	Walworth		0																	0
63074	55129	County	Washburn		0																	0
63075	55131	County	Washington		0																	0
63076	55133	County	Waukesha		4																	0
63077	55135	County	Waupaca		0																	0
63078	55137	County	Waushara		0																	0
63079	55139	County	Winnebago		3																	0
63080	55141	County	Wood		1																	0
63081	55	State	WI	1577	106																	0
63082	55001	County	Adams		0																	0
63083	55003	County	Ashland		0																	0
63084	55005	County	Barron		0																	0
63085	55007	County	Bayfield		0																	0
63086	55009	County	Brown		1																	0
63087	55011	County	Buffalo		0																	0
63088	55013	County	Burnett		0																	0
63089	55015	County	Calumet		0																	0
63090	55017	County	Chippewa		0																	0
63091	55019	County	Clark		0																	0
63092	55021	County	Columbia		0																	0
63093	55023	County	Crawford		0																	0
63094	55025	County	Dane		23																	0
63095	55027	County	Dodge		0																	0
63096	55029	County	Door		0																	0
63097	55031	County	Douglas		0																	0
63098	55033	County	Dunn		0																	0
63099	55035	County	Eau Claire		0																	0
63100	55037	County	Florence		0																	0
63101	55039	County	Fond du Lac		12																	0
63102	55041	County	Forest		0																	0
63103	55043	County	Grant		0																	0
63104	55045	County	Green		0																	0
63105	55047	County	Green Lake		0																	0
63106	55049	County	Iowa		0																	0
63107	55051	County	Iron		0																	0
63108	55053	County	Jackson		0																	0
63109	55055	County	Jefferson		0																	0
63110	55057	County	Juneau		0																	0
63111	55059	County	Kenosha		4																	0
63112	55061	County	Kewaunee		0																	0
63113	55063	County	La Crosse		1																	0
63114	55065	County	Lafayette		0																	0
63115	55067	County	Langlade		0																	0
63116	55069	County	Lincoln		0																	0
63117	55071	County	Manitowoc		0																	0
63118	55073	County	Marathon		0																	0
63119	55075	County	Marinette		0																	0
63120	55077	County	Marquette		0																	0
63121	55078	County	Menominee		0																	0
63122	55079	County	Milwaukee		47																	0
63123	55081	County	Monroe		0																	0
63124	55083	County	Oconto		0																	0
63125	55085	County	Oneida		0																	0
63126	55087	County	Outagamie		1																	0
63127	55089	County	Ozaukee		0																	0
63128	55091	County	Pepin		0																	0
63129	55093	County	Pierce		1																	0
63130	55095	County	Polk		0																	0
63131	55097	County	Portage		0																	0
63132	55099	County	Price		0																	0
63133	55101	County	Racine		1																	0
63134	55103	County	Richland		0																	0
63135	55105	County	Rock		0																	0
63136	55107	County	Rusk		0																	0
63137	55109	County	St. Croix		0																	0
63138	55111	County	Sauk		0																	0
63139	55113	County	Sawyer		0																	0
63140	55115	County	Shawano		0																	0
63141	55117	County	Sheboygan		4																	0
63142	55119	County	Taylor		0																	0
63143	55121	County	Trempealeau		0																	0
63144	55123	County	Vernon		0																	0
63145	55125	County	Vilas		0																	0
63146	55127	County	Walworth		0																	0
63147	55129	County	Washburn		0																	0
63148	55131	County	Washington		2																	0
63149	55133	County	Waukesha		5																	0
63150	55135	County	Waupaca		0																	0
63151	55137	County	Waushara		0																	0
63152	55139	County	Winnebago		3																	0
63153	55141	County	Wood		1																	0
63154	55	State	WI	2192	155																	0
63155	55001	County	Adams		0																	0
63156	55003	County	Ashland		0																	0
63157	55005	County	Barron		0																	0
63158	55007	County	Bayfield		1																	0
63159	55009	County	Brown		2																	0
63160	55011	County	Buffalo		0																	0
63161	55013	County	Burnett		0																	0
63162	55015	County	Calumet		1																	0
63163	55017	County	Chippewa		0																	0
63164	55019	County	Clark		0																	0
63165	55021	County	Columbia		4																	0
63166	55023	County	Crawford		0																	0
63167	55025	County	Dane		27																	0
63168	55027	County	Dodge		0																	0
63169	55029	County	Door		0																	0
63170	55031	County	Douglas		0																	0
63171	55033	County	Dunn		0																	0
63172	55035	County	Eau Claire		1																	0
63173	55037	County	Florence		0																	0
63174	55039	County	Fond du Lac		14																	0
63175	55041	County	Forest		0																	0
63176	55043	County	Grant		0																	0
63177	55045	County	Green		0																	0
63178	55047	County	Green Lake		0																	0
63179	55049	County	Iowa		0																	0
63180	55051	County	Iron		0																	0
63181	55053	County	Jackson		0																	0
63182	55055	County	Jefferson		0																	0
63183	55057	County	Juneau		0																	0
63184	55059	County	Kenosha		4																	0
63185	55061	County	Kewaunee		0																	0
63186	55063	County	La Crosse		2																	0
63187	55065	County	Lafayette		0																	0
63188	55067	County	Langlade		0																	0
63189	55069	County	Lincoln		0																	0
63190	55071	County	Manitowoc		0																	0
63191	55073	County	Marathon		0																	0
63192	55075	County	Marinette		0																	0
63193	55077	County	Marquette		0																	0
63194	55078	County	Menominee		0																	0
63195	55079	County	Milwaukee		62																	0
63196	55081	County	Monroe		0																	0
63197	55083	County	Oconto		0																	0
63198	55085	County	Oneida		0																	0
63199	55087	County	Outagamie		1																	0
63200	55089	County	Ozaukee		3																	0
63201	55091	County	Pepin		0																	0
63202	55093	County	Pierce		1																	0
63203	55095	County	Polk		0																	0
63204	55097	County	Portage		0																	0
63205	55099	County	Price		0																	0
63206	55101	County	Racine		3																	0
63207	55103	County	Richland		0																	0
63208	55105	County	Rock		0																	0
63209	55107	County	Rusk		0																	0
63210	55109	County	St. Croix		0																	0
63211	55111	County	Sauk		1																	0
63212	55113	County	Sawyer		0																	0
63213	55115	County	Shawano		0																	0
63214	55117	County	Sheboygan		6																	0
63215	55119	County	Taylor		0																	0
63216	55121	County	Trempealeau		0																	0
63217	55123	County	Vernon		0																	0
63218	55125	County	Vilas		0																	0
63219	55127	County	Walworth		2																	0
63220	55129	County	Washburn		0																	0
63221	55131	County	Washington		2																	0
63222	55133	County	Waukesha		12																	0
63223	55135	County	Waupaca		0																	0
63224	55137	County	Waushara		0																	0
63225	55139	County	Winnebago		5																	0
63226	55141	County	Wood		1																	0
63227	55	State	WI	3455	206																	3
63228	55001	County	Adams		0																	0
63229	55003	County	Ashland		0																	0
63230	55005	County	Barron		0																	0
63231	55007	County	Bayfield		1																	0
63232	55009	County	Brown		2																	0
63233	55011	County	Buffalo		0																	0
63234	55013	County	Burnett		0																	0
63235	55015	County	Calumet		1																	0
63236	55017	County	Chippewa		1																	0
63237	55019	County	Clark		0																	0
63238	55021	County	Columbia		5																	0
63239	55023	County	Crawford		0																	0
63240	55025	County	Dane		32																	0
63241	55027	County	Dodge		0																	0
63242	55029	County	Door		0																	0
63243	55031	County	Douglas		1																	0
63244	55033	County	Dunn		1																	0
63245	55035	County	Eau Claire		1																	0
63246	55037	County	Florence		0																	0
63247	55039	County	Fond du Lac		14																	1
63248	55041	County	Forest		0																	0
63249	55043	County	Grant		0																	0
63250	55045	County	Green		1																	0
63251	55047	County	Green Lake		0																	0
63252	55049	County	Iowa		0																	0
63253	55051	County	Iron		0																	0
63254	55053	County	Jackson		0																	0
63255	55055	County	Jefferson		1																	0
63256	55057	County	Juneau		0																	0
63257	55059	County	Kenosha		4																	0
63258	55061	County	Kewaunee		0																	0
63259	55063	County	La Crosse		4																	0
63260	55065	County	Lafayette		0																	0
63261	55067	County	Langlade		0																	0
63262	55069	County	Lincoln		0																	0
63263	55071	County	Manitowoc		0																	0
63264	55073	County	Marathon		1																	0
63265	55075	County	Marinette		0																	0
63266	55077	County	Marquette		0																	0
63267	55078	County	Menominee		0																	0
63268	55079	County	Milwaukee		85																	1
63269	55081	County	Monroe		0																	0
63270	55083	County	Oconto		0																	0
63271	55085	County	Oneida		0																	0
63272	55087	County	Outagamie		2																	0
63273	55089	County	Ozaukee		7																	1
63274	55091	County	Pepin		0																	0
63275	55093	County	Pierce		1																	0
63276	55095	County	Polk		0																	0
63277	55097	County	Portage		0																	0
63278	55099	County	Price		0																	0
63279	55101	County	Racine		3																	0
63280	55103	County	Richland		0																	0
63281	55105	County	Rock		1																	0
63282	55107	County	Rusk		0																	0
63283	55109	County	St. Croix		2																	0
63284	55111	County	Sauk		2																	0
63285	55113	County	Sawyer		0																	0
63286	55115	County	Shawano		0																	0
63287	55117	County	Sheboygan		6																	0
63288	55119	County	Taylor		0																	0
63289	55121	County	Trempealeau		0																	0
63290	55123	County	Vernon		0																	0
63291	55125	County	Vilas		0																	0
63292	55127	County	Walworth		3																	0
63293	55129	County	Washburn		0																	0
63294	55131	County	Washington		3																	0
63295	55133	County	Waukesha		15																	0
63296	55135	County	Waupaca		0																	0
63297	55137	County	Waushara		0																	0
63298	55139	County	Winnebago		5																	0
63299	55141	County	Wood		1																	0
63300	55	State	WI	4628	281																	4
63301	55001	County	Adams		0																	0
63302	55003	County	Ashland		0																	0
63303	55005	County	Barron		0																	0
63304	55007	County	Bayfield		1																	0
63305	55009	County	Brown		3																	0
63306	55011	County	Buffalo		0																	0
63307	55013	County	Burnett		0																	0
63308	55015	County	Calumet		1																	0
63309	55017	County	Chippewa		1																	0
63310	55019	County	Clark		0																	0
63311	55021	County	Columbia		5																	0
63312	55023	County	Crawford		0																	0
63313	55025	County	Dane		49																	0
63314	55027	County	Dodge		0																	0
63315	55029	County	Door		0																	0
63316	55031	County	Douglas		1																	0
63317	55033	County	Dunn		1																	0
63318	55035	County	Eau Claire		2																	0
63319	55037	County	Florence		0																	0
63320	55039	County	Fond du Lac		15																	1
63321	55041	County	Forest		0																	0
63322	55043	County	Grant		0																	0
63323	55045	County	Green		1																	0
63324	55047	County	Green Lake		0																	0
63325	55049	County	Iowa		0																	0
63326	55051	County	Iron		0																	0
63327	55053	County	Jackson		0																	0
63328	55055	County	Jefferson		1																	0
63329	55057	County	Juneau		0																	0
63330	55059	County	Kenosha		5																	0
63331	55061	County	Kewaunee		0																	0
63332	55063	County	La Crosse		5																	0
63333	55065	County	Lafayette		0																	0
63334	55067	County	Langlade		0																	0
63335	55069	County	Lincoln		0																	0
63336	55071	County	Manitowoc		0																	0
63337	55073	County	Marathon		1																	0
63338	55075	County	Marinette		0																	0
63339	55077	County	Marquette		0																	0
63340	55078	County	Menominee		0																	0
63341	55079	County	Milwaukee		126																	2
63342	55081	County	Monroe		0																	0
63343	55083	County	Oconto		0																	0
63344	55085	County	Oneida		0																	0
63345	55087	County	Outagamie		2																	0
63346	55089	County	Ozaukee		11																	1
63347	55091	County	Pepin		0																	0
63348	55093	County	Pierce		1																	0
63349	55095	County	Polk		0																	0
63350	55097	County	Portage		0																	0
63351	55099	County	Price		0																	0
63352	55101	County	Racine		4																	0
63353	55103	County	Richland		0																	0
63354	55105	County	Rock		3																	0
63355	55107	County	Rusk		0																	0
63356	55109	County	St. Croix		2																	0
63357	55111	County	Sauk		2																	0
63358	55113	County	Sawyer		0																	0
63359	55115	County	Shawano		0																	0
63360	55117	County	Sheboygan		6																	0
63361	55119	County	Taylor		0																	0
63362	55121	County	Trempealeau		0																	0
63363	55123	County	Vernon		0																	0
63364	55125	County	Vilas		0																	0
63365	55127	County	Walworth		3																	0
63366	55129	County	Washburn		0																	0
63367	55131	County	Washington		3																	0
63368	55133	County	Waukesha		20																	0
63369	55135	County	Waupaca		0																	0
63370	55137	County	Waushara		0																	0
63371	55139	County	Winnebago		5																	0
63372	55141	County	Wood		1																	0
63373	55	State	WI	6230	381																	4
63374	55001	County	Adams		0																	0
63375	55003	County	Ashland		0																	0
63376	55005	County	Barron		0																	0
63377	55007	County	Bayfield		1																	0
63378	55009	County	Brown		3																	0
63379	55011	County	Buffalo		0																	0
63380	55013	County	Burnett		0																	0
63381	55015	County	Calumet		1																	0
63382	55017	County	Chippewa		1																	0
63383	55019	County	Clark		0																	0
63384	55021	County	Columbia		5																	0
63385	55023	County	Crawford		0																	0
63386	55025	County	Dane		61																	0
63387	55027	County	Dodge		0																	0
63388	55029	County	Door		0																	0
63389	55031	County	Douglas		1																	0
63390	55033	County	Dunn		1																	0
63391	55035	County	Eau Claire		4																	0
63392	55037	County	Florence		0																	0
63393	55039	County	Fond du Lac		16																	1
63394	55041	County	Forest		0																	0
63395	55043	County	Grant		0																	0
63396	55045	County	Green		1																	0
63397	55047	County	Green Lake		0																	0
63398	55049	County	Iowa		0																	0
63399	55051	County	Iron		0																	0
63400	55053	County	Jackson		0																	0
63401	55055	County	Jefferson		2																	0
63402	55057	County	Juneau		0																	0
63403	55059	County	Kenosha		10																	0
63404	55061	County	Kewaunee		0																	0
63405	55063	County	La Crosse		5																	0
63406	55065	County	Lafayette		0																	0
63407	55067	County	Langlade		0																	0
63408	55069	County	Lincoln		0																	0
63409	55071	County	Manitowoc		0																	0
63410	55073	County	Marathon		1																	0
63411	55075	County	Marinette		0																	0
63412	55077	County	Marquette		0																	0
63413	55078	County	Menominee		0																	0
63414	55079	County	Milwaukee		182																	2
63415	55081	County	Monroe		0																	0
63416	55083	County	Oconto		0																	0
63417	55085	County	Oneida		0																	0
63418	55087	County	Outagamie		2																	0
63419	55089	County	Ozaukee		13																	1
63420	55091	County	Pepin		0																	0
63421	55093	County	Pierce		1																	0
63422	55095	County	Polk		0																	0
63423	55097	County	Portage		0																	0
63424	55099	County	Price		0																	0
63425	55101	County	Racine		4																	0
63426	55103	County	Richland		0																	0
63427	55105	County	Rock		3																	0
63428	55107	County	Rusk		0																	0
63429	55109	County	St. Croix		2																	0
63430	55111	County	Sauk		2																	0
63431	55113	County	Sawyer		0																	0
63432	55115	County	Shawano		0																	0
63433	55117	County	Sheboygan		6																	0
63434	55119	County	Taylor		0																	0
63435	55121	County	Trempealeau		0																	0
63436	55123	County	Vernon		0																	0
63437	55125	County	Vilas		0																	0
63438	55127	County	Walworth		3																	0
63439	55129	County	Washburn		0																	0
63440	55131	County	Washington		14																	0
63441	55133	County	Waukesha		30																	0
63442	55135	County	Waupaca		0																	0
63443	55137	County	Waushara		0																	0
63444	55139	County	Winnebago		5																	0
63445	55141	County	Wood		1																	0
63446	55	State	WI	7050	416																	5
63447	55001	County	Adams		0																	0
63448	55003	County	Ashland		0																	0
63449	55005	County	Barron		0																	0
63450	55007	County	Bayfield		1																	0
63451	55009	County	Brown		3																	0
63452	55011	County	Buffalo		0																	0
63453	55013	County	Burnett		0																	0
63454	55015	County	Calumet		1																	0
63455	55017	County	Chippewa		1																	0
63456	55019	County	Clark		0																	0
63457	55021	County	Columbia		5																	0
63458	55023	County	Crawford		0																	0
63459	55025	County	Dane		61																	0
63460	55027	County	Dodge		2																	0
63461	55029	County	Door		0																	0
63462	55031	County	Douglas		2																	0
63463	55033	County	Dunn		1																	0
63464	55035	County	Eau Claire		4																	0
63465	55037	County	Florence		0																	0
63466	55039	County	Fond du Lac		16																	1
63467	55041	County	Forest		0																	0
63468	55043	County	Grant		0																	0
63469	55045	County	Green		1																	0
63470	55047	County	Green Lake		0																	0
63471	55049	County	Iowa		0																	0
63472	55051	County	Iron		0																	0
63473	55053	County	Jackson		0																	0
63474	55055	County	Jefferson		2																	0
63475	55057	County	Juneau		0																	0
63476	55059	County	Kenosha		12																	0
63477	55061	County	Kewaunee		0																	0
63478	55063	County	La Crosse		5																	0
63479	55065	County	Lafayette		0																	0
63480	55067	County	Langlade		0																	0
63481	55069	County	Lincoln		0																	0
63482	55071	County	Manitowoc		0																	0
63483	55073	County	Marathon		1																	0
63484	55075	County	Marinette		0																	0
63485	55077	County	Marquette		0																	0
63486	55078	County	Menominee		0																	0
63487	55079	County	Milwaukee		204																	3
63488	55081	County	Monroe		0																	0
63489	55083	County	Oconto		0																	0
63490	55085	County	Oneida		0																	0
63491	55087	County	Outagamie		2																	0
63492	55089	County	Ozaukee		14																	1
63493	55091	County	Pepin		0																	0
63494	55093	County	Pierce		3																	0
63495	55095	County	Polk		0																	0
63496	55097	County	Portage		0																	0
63497	55099	County	Price		0																	0
63498	55101	County	Racine		5																	0
63499	55103	County	Richland		0																	0
63500	55105	County	Rock		3																	0
63501	55107	County	Rusk		0																	0
63502	55109	County	St. Croix		3																	0
63503	55111	County	Sauk		3																	0
63504	55113	County	Sawyer		0																	0
63505	55115	County	Shawano		0																	0
63506	55117	County	Sheboygan		6																	0
63507	55119	County	Taylor		0																	0
63508	55121	County	Trempealeau		0																	0
63509	55123	County	Vernon		0																	0
63510	55125	County	Vilas		0																	0
63511	55127	County	Walworth		3																	0
63512	55129	County	Washburn		0																	0
63513	55131	County	Washington		15																	0
63514	55133	County	Waukesha		31																	0
63515	55135	County	Waupaca		0																	0
63516	55137	County	Waushara		0																	0
63517	55139	County	Winnebago		5																	0
63518	55141	County	Wood		1																	0
63519	55	State	WI	8237	457																	5
63520	55001	County	Adams		0																	0
63521	55003	County	Ashland		0																	0
63522	55005	County	Barron		0																	0
63523	55007	County	Bayfield		1																	0
63524	55009	County	Brown		3																	0
63525	55011	County	Buffalo		0																	0
63526	55013	County	Burnett		0																	0
63527	55015	County	Calumet		1																	0
63528	55017	County	Chippewa		2																	0
63529	55019	County	Clark		0																	0
63530	55021	County	Columbia		5																	0
63531	55023	County	Crawford		0																	0
63532	55025	County	Dane		72																	0
63533	55027	County	Dodge		2																	0
63534	55029	County	Door		0																	0
63535	55031	County	Douglas		4																	0
63536	55033	County	Dunn		1																	0
63537	55035	County	Eau Claire		4																	0
63538	55037	County	Florence		0																	0
63539	55039	County	Fond du Lac		18																	1
63540	55041	County	Forest		0																	0
63541	55043	County	Grant		0																	0
63542	55045	County	Green		1																	0
63543	55047	County	Green Lake		0																	0
63544	55049	County	Iowa		0																	0
63545	55051	County	Iron		0																	0
63546	55053	County	Jackson		0																	0
63547	55055	County	Jefferson		4																	0
63548	55057	County	Juneau		0																	0
63549	55059	County	Kenosha		13																	0
63550	55061	County	Kewaunee		0																	0
63551	55063	County	La Crosse		5																	0
63552	55065	County	Lafayette		0																	0
63553	55067	County	Langlade		0																	0
63554	55069	County	Lincoln		0																	0
63555	55071	County	Manitowoc		0																	0
63556	55073	County	Marathon		1																	0
63557	55075	County	Marinette		0																	0
63558	55077	County	Marquette		0																	0
63559	55078	County	Menominee		0																	0
63560	55079	County	Milwaukee		219																	3
63561	55081	County	Monroe		0																	0
63562	55083	County	Oconto		0																	0
63563	55085	County	Oneida		0																	0
63564	55087	County	Outagamie		2																	0
63565	55089	County	Ozaukee		16																	1
63566	55091	County	Pepin		0																	0
63567	55093	County	Pierce		3																	0
63568	55095	County	Polk		0																	0
63569	55097	County	Portage		0																	0
63570	55099	County	Price		0																	0
63571	55101	County	Racine		5																	0
63572	55103	County	Richland		0																	0
63573	55105	County	Rock		3																	0
63574	55107	County	Rusk		0																	0
63575	55109	County	St. Croix		4																	0
63576	55111	County	Sauk		4																	0
63577	55113	County	Sawyer		0																	0
63578	55115	County	Shawano		0																	0
63579	55117	County	Sheboygan		6																	0
63580	55119	County	Taylor		0																	0
63581	55121	County	Trempealeau		0																	0
63582	55123	County	Vernon		0																	0
63583	55125	County	Vilas		0																	0
63584	55127	County	Walworth		4																	0
63585	55129	County	Washburn		0																	0
63586	55131	County	Washington		17																	0
63587	55133	County	Waukesha		31																	0
63588	55135	County	Waupaca		0																	0
63589	55137	County	Waushara		0																	0
63590	55139	County	Winnebago		5																	0
63591	55141	County	Wood		1																	0
63592	55	State	WI	10089	585																	6
63593	55001	County	Adams		0																	0
63594	55003	County	Ashland		0																	0
63595	55005	County	Barron		0																	0
63596	55007	County	Bayfield		1																	0
63597	55009	County	Brown		3																	0
63598	55011	County	Buffalo		0																	0
63599	55013	County	Burnett		0																	0
63600	55015	County	Calumet		1																	0
63601	55017	County	Chippewa		1																	0
63602	55019	County	Clark		0																	0
63603	55021	County	Columbia		5																	0
63604	55023	County	Crawford		0																	0
63605	55025	County	Dane		88																	1
63606	55027	County	Dodge		3																	0
63607	55029	County	Door		0																	0
63608	55031	County	Douglas		4																	0
63609	55033	County	Dunn		1																	0
63610	55035	County	Eau Claire		5																	0
63611	55037	County	Florence		0																	0
63612	55039	County	Fond du Lac		18																	1
63613	55041	County	Forest		0																	0
63614	55043	County	Grant		1																	0
63615	55045	County	Green		1																	0
63616	55047	County	Green Lake		0																	0
63617	55049	County	Iowa		3																	0
63618	55051	County	Iron		0																	0
63619	55053	County	Jackson		0																	0
63620	55055	County	Jefferson		5																	0
63621	55057	County	Juneau		0																	0
63622	55059	County	Kenosha		14																	0
63623	55061	County	Kewaunee		0																	0
63624	55063	County	La Crosse		10																	0
63625	55065	County	Lafayette		0																	0
63626	55067	County	Langlade		0																	0
63627	55069	County	Lincoln		0																	0
63628	55071	County	Manitowoc		0																	0
63629	55073	County	Marathon		1																	0
63630	55075	County	Marinette		0																	0
63631	55077	County	Marquette		0																	0
63632	55078	County	Menominee		0																	0
63633	55079	County	Milwaukee		290																	3
63634	55081	County	Monroe		1																	0
63635	55083	County	Oconto		0																	0
63636	55085	County	Oneida		0																	0
63637	55087	County	Outagamie		4																	0
63638	55089	County	Ozaukee		20																	1
63639	55091	County	Pepin		0																	0
63640	55093	County	Pierce		3																	0
63641	55095	County	Polk		0																	0
63642	55097	County	Portage		0																	0
63643	55099	County	Price		0																	0
63644	55101	County	Racine		7																	0
63645	55103	County	Richland		0																	0
63646	55105	County	Rock		4																	0
63647	55107	County	Rusk		0																	0
63648	55109	County	St. Croix		4																	0
63649	55111	County	Sauk		6																	0
63650	55113	County	Sawyer		0																	0
63651	55115	County	Shawano		0																	0
63652	55117	County	Sheboygan		7																	0
63653	55119	County	Taylor		0																	0
63654	55121	County	Trempealeau		0																	0
63655	55123	County	Vernon		0																	0
63656	55125	County	Vilas		0																	0
63657	55127	County	Walworth		5																	0
63658	55129	County	Washburn		0																	0
63659	55131	County	Washington		21																	0
63660	55133	County	Waukesha		42																	0
63661	55135	County	Waupaca		0																	0
63662	55137	County	Waushara		0																	0
63663	55139	County	Winnebago		5																	0
63664	55141	County	Wood		1																	0
63665	55	State	WI	11583	707																	8
63666	55001	County	Adams		0																	0
63667	55003	County	Ashland		0																	0
63668	55005	County	Barron		0																	0
63669	55007	County	Bayfield		1																	0
63670	55009	County	Brown		4																	0
63671	55011	County	Buffalo		0																	0
63672	55013	County	Burnett		0																	0
63673	55015	County	Calumet		1																	0
63674	55017	County	Chippewa		1																	0
63675	55019	County	Clark		1																	0
63676	55021	County	Columbia		5																	0
63677	55023	County	Crawford		0																	0
63678	55025	County	Dane		114																	1
63679	55027	County	Dodge		3																	0
63680	55029	County	Door		0																	0
63681	55031	County	Douglas		4																	0
63682	55033	County	Dunn		1																	0
63683	55035	County	Eau Claire		6																	0
63684	55037	County	Florence		0																	0
63685	55039	County	Fond du Lac		17																	1
63686	55041	County	Forest		0																	0
63687	55043	County	Grant		1																	0
63688	55045	County	Green		1																	0
63689	55047	County	Green Lake		0																	0
63690	55049	County	Iowa		3																	0
63691	55051	County	Iron		0																	0
63692	55053	County	Jackson		0																	0
63693	55055	County	Jefferson		5																	0
63694	55057	County	Juneau		1																	0
63695	55059	County	Kenosha		19																	0
63696	55061	County	Kewaunee		0																	0
63697	55063	County	La Crosse		12																	0
63698	55065	County	Lafayette		0																	0
63699	55067	County	Langlade		0																	0
63700	55069	County	Lincoln		0																	0
63701	55071	County	Manitowoc		0																	0
63702	55073	County	Marathon		1																	0
63703	55075	County	Marinette		0																	0
63704	55077	County	Marquette		0																	0
63705	55078	County	Menominee		0																	0
63706	55079	County	Milwaukee		347																	5
63707	55081	County	Monroe		1																	0
63708	55083	County	Oconto		0																	0
63709	55085	County	Oneida		0																	0
63710	55087	County	Outagamie		4																	0
63711	55089	County	Ozaukee		22																	1
63712	55091	County	Pepin		0																	0
63713	55093	County	Pierce		3																	0
63714	55095	County	Polk		0																	0
63715	55097	County	Portage		1																	0
63716	55099	County	Price		0																	0
63717	55101	County	Racine		8																	0
63718	55103	County	Richland		0																	0
63719	55105	County	Rock		8																	0
63720	55107	County	Rusk		0																	0
63721	55109	County	St. Croix		4																	0
63722	55111	County	Sauk		7																	0
63723	55113	County	Sawyer		0																	0
63724	55115	County	Shawano		0																	0
63725	55117	County	Sheboygan		7																	0
63726	55119	County	Taylor		0																	0
63727	55121	County	Trempealeau		0																	0
63728	55123	County	Vernon		0																	0
63729	55125	County	Vilas		1																	0
63730	55127	County	Walworth		5																	0
63731	55129	County	Washburn		0																	0
63732	55131	County	Washington		25																	0
63733	55133	County	Waukesha		56																	0
63734	55135	County	Waupaca		0																	0
63735	55137	County	Waushara		0																	0
63736	55139	County	Winnebago		6																	0
63737	55141	County	Wood		1																	0
63738	55	State	WI	13140	842																	13
63739	55001	County	Adams		0																	0
63740	55003	County	Ashland		0																	0
63741	55005	County	Barron		0																	0
63742	55007	County	Bayfield		2																	0
63743	55009	County	Brown		5																	0
63744	55011	County	Buffalo		0																	0
63745	55013	County	Burnett		0																	0
63746	55015	County	Calumet		1																	0
63747	55017	County	Chippewa		3																	0
63748	55019	County	Clark		2																	0
63749	55021	County	Columbia		6																	0
63750	55023	County	Crawford		0																	0
63751	55025	County	Dane		133																	1
63752	55027	County	Dodge		6																	0
63753	55029	County	Door		0																	0
63754	55031	County	Douglas		5																	0
63755	55033	County	Dunn		2																	0
63756	55035	County	Eau Claire		7																	0
63757	55037	County	Florence		0																	0
63758	55039	County	Fond du Lac		18																	1
63759	55041	County	Forest		0																	0
63760	55043	County	Grant		1																	0
63761	55045	County	Green		3																	0
63762	55047	County	Green Lake		0																	0
63763	55049	County	Iowa		3																	0
63764	55051	County	Iron		1																	1
63765	55053	County	Jackson		0																	0
63766	55055	County	Jefferson		6																	0
63767	55057	County	Juneau		2																	0
63768	55059	County	Kenosha		23																	0
63769	55061	County	Kewaunee		0																	0
63770	55063	County	La Crosse		14																	0
63771	55065	County	Lafayette		0																	0
63772	55067	County	Langlade		0																	0
63773	55069	County	Lincoln		0																	0
63774	55071	County	Manitowoc		0																	0
63775	55073	County	Marathon		1																	0
63776	55075	County	Marinette		1																	0
63777	55077	County	Marquette		0																	0
63778	55078	County	Menominee		0																	0
63779	55079	County	Milwaukee		411																	6
63780	55081	County	Monroe		1																	0
63781	55083	County	Oconto		0																	0
63782	55085	County	Oneida		0																	0
63783	55087	County	Outagamie		4																	0
63784	55089	County	Ozaukee		30																	3
63785	55091	County	Pepin		0																	0
63786	55093	County	Pierce		4																	0
63787	55095	County	Polk		0																	0
63788	55097	County	Portage		1																	0
63789	55099	County	Price		0																	0
63790	55101	County	Racine		9																	0
63791	55103	County	Richland		2																	0
63792	55105	County	Rock		12																	0
63793	55107	County	Rusk		0																	0
63794	55109	County	St. Croix		4																	0
63795	55111	County	Sauk		8																	1
63796	55113	County	Sawyer		0																	0
63797	55115	County	Shawano		0																	0
63798	55117	County	Sheboygan		7																	0
63799	55119	County	Taylor		0																	0
63800	55121	County	Trempealeau		0																	0
63801	55123	County	Vernon		0																	0
63802	55125	County	Vilas		2																	0
63803	55127	County	Walworth		5																	0
63804	55129	County	Washburn		0																	0
63805	55131	County	Washington		27																	0
63806	55133	County	Waukesha		61																	0
63807	55135	County	Waupaca		1																	0
63808	55137	County	Waushara		0																	0
63809	55139	County	Winnebago		6																	0
63810	55141	County	Wood		2																	0
63811	55	State	WI	15232	989																	13
63812	55001	County	Adams		0																	0
63813	55003	County	Ashland		0																	0
63814	55005	County	Barron		0																	0
63815	55007	County	Bayfield		2																	0
63816	55009	County	Brown		6																	0
63817	55011	County	Buffalo		0																	0
63818	55013	County	Burnett		0																	0
63819	55015	County	Calumet		1																	0
63820	55017	County	Chippewa		4																	0
63821	55019	County	Clark		3																	0
63822	55021	County	Columbia		7																	0
63823	55023	County	Crawford		0																	0
63824	55025	County	Dane		158																	1
63825	55027	County	Dodge		6																	0
63826	55029	County	Door		0																	0
63827	55031	County	Douglas		6																	0
63828	55033	County	Dunn		2																	0
63829	55035	County	Eau Claire		7																	0
63830	55037	County	Florence		0																	0
63831	55039	County	Fond du Lac		20																	1
63832	55041	County	Forest		0																	0
63833	55043	County	Grant		1																	0
63834	55045	County	Green		4																	0
63835	55047	County	Green Lake		0																	0
63836	55049	County	Iowa		3																	0
63837	55051	County	Iron		1																	1
63838	55053	County	Jackson		0																	0
63839	55055	County	Jefferson		8																	0
63840	55057	County	Juneau		2																	0
63841	55059	County	Kenosha		24																	0
63842	55061	County	Kewaunee		0																	0
63843	55063	County	La Crosse		15																	0
63844	55065	County	Lafayette		0																	0
63845	55067	County	Langlade		0																	0
63846	55069	County	Lincoln		0																	0
63847	55071	County	Manitowoc		0																	0
63848	55073	County	Marathon		1																	0
63849	55075	County	Marinette		1																	0
63850	55077	County	Marquette		0																	0
63851	55078	County	Menominee		0																	0
63852	55079	County	Milwaukee		489																	5
63853	55081	County	Monroe		1																	0
63854	55083	County	Oconto		0																	0
63855	55085	County	Oneida		1																	0
63856	55087	County	Outagamie		4																	0
63857	55089	County	Ozaukee		33																	3
63858	55091	County	Pepin		0																	0
63859	55093	County	Pierce		4																	0
63860	55095	County	Polk		0																	0
63861	55097	County	Portage		1																	0
63862	55099	County	Price		0																	0
63863	55101	County	Racine		16																	0
63864	55103	County	Richland		2																	0
63865	55105	County	Rock		12																	0
63866	55107	County	Rusk		0																	0
63867	55109	County	St. Croix		4																	0
63868	55111	County	Sauk		11																	1
63869	55113	County	Sawyer		0																	0
63870	55115	County	Shawano		0																	0
63871	55117	County	Sheboygan		8																	0
63872	55119	County	Taylor		0																	0
63873	55121	County	Trempealeau		0																	0
63874	55123	County	Vernon		0																	0
63875	55125	County	Vilas		2																	0
63876	55127	County	Walworth		6																	0
63877	55129	County	Washburn		0																	0
63878	55131	County	Washington		31																	0
63879	55133	County	Waukesha		72																	0
63880	55135	County	Waupaca		1																	1
63881	55137	County	Waushara		0																	0
63882	55139	County	Winnebago		7																	0
63883	55141	County	Wood		2																	0
63884	55	State	WI	16550	1112				601	511		4	14	148	169	186	203	220	111	46	11	13	5	8		0	0	0	0	0	4	3	3	2	1
63885	55001	County	Adams		0																	0
63886	55003	County	Ashland		0																	0
63887	55005	County	Barron		0																	0
63888	55007	County	Bayfield		2																	0
63889	55009	County	Brown		6																	0
63890	55011	County	Buffalo		0																	0
63891	55013	County	Burnett		0																	0
63892	55015	County	Calumet		1																	0
63893	55017	County	Chippewa		4																	0
63894	55019	County	Clark		3																	0
63895	55021	County	Columbia		9																	0
63896	55023	County	Crawford		0																	0
63897	55025	County	Dane		172																	1
63898	55027	County	Dodge		8																	0
63899	55029	County	Door		0																	0
63900	55031	County	Douglas		6																	0
63901	55033	County	Dunn		3																	0
63902	55035	County	Eau Claire		10																	0
63903	55037	County	Florence		0																	0
63904	55039	County	Fond du Lac		20																	1
63905	55041	County	Forest		0																	0
63906	55043	County	Grant		1																	0
63907	55045	County	Green		4																	0
63908	55047	County	Green Lake		0																	0
63909	55049	County	Iowa		3																	0
63910	55051	County	Iron		1																	1
63911	55053	County	Jackson		0																	0
63912	55055	County	Jefferson		8																	0
63913	55057	County	Juneau		3																	0
63914	55059	County	Kenosha		29																	0
63915	55061	County	Kewaunee		0																	0
63916	55063	County	La Crosse		15																	0
63917	55065	County	Lafayette		0																	0
63918	55067	County	Langlade		0																	0
63919	55069	County	Lincoln		0																	0
63920	55071	County	Manitowoc		0																	0
63921	55073	County	Marathon		1																	0
63922	55075	County	Marinette		1																	0
63923	55077	County	Marquette		0																	0
63924	55078	County	Menominee		0																	0
63925	55079	County	Milwaukee		565																	5
63926	55081	County	Monroe		1																	0
63927	55083	County	Oconto		0																	0
63928	55085	County	Oneida		1																	0
63929	55087	County	Outagamie		6																	0
63930	55089	County	Ozaukee		34																	3
63931	55091	County	Pepin		0																	0
63932	55093	County	Pierce		4																	0
63933	55095	County	Polk		0																	0
63934	55097	County	Portage		1																	0
63935	55099	County	Price		0																	0
63936	55101	County	Racine		17																	0
63937	55103	County	Richland		2																	0
63938	55105	County	Rock		14																	0
63939	55107	County	Rusk		0																	0
63940	55109	County	St. Croix		4																	0
63941	55111	County	Sauk		12																	1
63942	55113	County	Sawyer		0																	0
63943	55115	County	Shawano		0																	0
63944	55117	County	Sheboygan		8																	0
63945	55119	County	Taylor		0																	0
63946	55121	County	Trempealeau		0																	0
63947	55123	County	Vernon		0																	0
63948	55125	County	Vilas		2																	0
63949	55127	County	Walworth		6																	0
63950	55129	County	Washburn		0																	0
63951	55131	County	Washington		31																	0
63952	55133	County	Waukesha		83																	0
63953	55135	County	Waupaca		1																	1
63954	55137	County	Waushara		0																	0
63955	55139	County	Winnebago		8																	0
63956	55141	County	Wood		2																	0
63957	55	State	WI	15856	1221	283	670	268	652	569		4	16	161	179	198	224	247	126	53	13	14	5	9		0	0	0	0	1	4	3	3	2	1
63958	55001	County	Adams	30	0																	0
63959	55003	County	Ashland	23	0																	0
63960	55005	County	Barron	140	0																	0
63961	55007	County	Bayfield	29	2																	0
63962	55009	County	Brown	192	7																	0
63963	55011	County	Buffalo	40	0																	0
63964	55013	County	Burnett	23	0																	0
63965	55015	County	Calumet	53	1																	0
63966	55017	County	Chippewa	219	7																	0
63967	55019	County	Clark	50	3																	0
63968	55021	County	Columbia	257	9																	0
63969	55023	County	Crawford	55	0																	0
63970	55025	County	Dane	3245	183																	1
63971	55027	County	Dodge	207	8																	0
63972	55029	County	Door	42	0																	0
63973	55031	County	Douglas	107	6																	0
63974	55033	County	Dunn	185	3																	0
63975	55035	County	Eau Claire	452	10																	0
63976	55037	County	Florence	1	0																	0
63977	55039	County	Fond du Lac	332	21																	2
63978	55041	County	Forest	12	0																	0
63979	55043	County	Grant	97	1																	0
63980	55045	County	Green	98	5																	0
63981	55047	County	Green Lake	25	0																	0
63982	55049	County	Iowa	82	3																	0
63983	55051	County	Iron	5	1																	1
63984	55053	County	Jackson	46	2																	0
63985	55055	County	Jefferson	185	10																	0
63986	55057	County	Juneau	85	3																	0
63987	55059	County	Kenosha	395	30																	0
63988	55061	County	Kewaunee	18	0																	0
63989	55063	County	La Crosse	459	16																	0
63990	55065	County	Lafayette	19	0																	0
63991	55067	County	Langlade	33	0																	0
63992	55069	County	Lincoln	56	0																	0
63993	55071	County	Manitowoc	73	0																	0
63994	55073	County	Marathon	190	2																	0
63995	55075	County	Marinette	40	1																	0
63996	55077	County	Marquette	47	2																	0
63997	55078	County	Menominee	3	0																	0
63998	55079	County	Milwaukee	3461	617																	5
63999	55081	County	Monroe	172	1																	0
64000	55083	County	Oconto	32	0																	0
64001	55085	County	Oneida	67	3																	0
64002	55087	County	Outagamie	169	9																	0
64003	55089	County	Ozaukee	207	36																	3
64004	55091	County	Pepin	34	0																	0
64005	55093	County	Pierce	116	6																	0
64006	55095	County	Polk	53	0																	0
64007	55097	County	Portage	72	1																	0
64008	55099	County	Price	18	0																	0
64009	55101	County	Racine	337	21																	0
64010	55103	County	Richland	113	2																	0
64011	55105	County	Rock	459	15																	0
64012	55107	County	Rusk	21	0																	0
64013	55109	County	St. Croix	100	4																	0
64014	55111	County	Sauk	193	13																	1
64015	55113	County	Sawyer	23	0																	0
64016	55115	County	Shawano	51	0																	0
64017	55117	County	Sheboygan	92	8																	0
64018	55119	County	Taylor	29	0																	0
64019	55121	County	Trempealeau	97	0																	0
64020	55123	County	Vernon	108	0																	0
64021	55125	County	Vilas	25	3																	0
64022	55127	County	Walworth	142	6																	0
64023	55129	County	Washburn	21	0																	0
64024	55131	County	Washington	447	34																	0
64025	55133	County	Waukesha	1125	93																	0
64026	55135	County	Waupaca	49	1																	1
64027	55137	County	Waushara	21	0																	0
64028	55139	County	Winnebago	192	10																	0
64029	55141	County	Wood	160	2																	0
64030	55	State	WI	17375	1351	337	750	264	713	638		5	16	171	193	216	251	274	142	66	17	16	7	9		0	0	0	0	1	4	3	4	3	1
64031	55001	County	Adams	36	0																	0
64032	55003	County	Ashland	34	1																	0
64033	55005	County	Barron	154	0																	0
64034	55007	County	Bayfield	41	2																	0
64035	55009	County	Brown	236	9																	0
64036	55011	County	Buffalo	46	1																	0
64037	55013	County	Burnett	28	0																	0
64038	55015	County	Calumet	56	1																	0
64039	55017	County	Chippewa	233	8																	0
64040	55019	County	Clark	53	3																	0
64041	55021	County	Columbia	267	9																	0
64042	55023	County	Crawford	61	0																	0
64043	55025	County	Dane	3415	194																	2
64044	55027	County	Dodge	227	10																	0
64045	55029	County	Door	46	1																	0
64046	55031	County	Douglas	121	6																	0
64047	55033	County	Dunn	212	3																	0
64048	55035	County	Eau Claire	495	11																	0
64049	55037	County	Florence	1	0																	0
64050	55039	County	Fond du Lac	350	22																	2
64051	55041	County	Forest	13	0																	0
64052	55043	County	Grant	102	2																	0
64053	55045	County	Green	105	6																	0
64054	55047	County	Green Lake	34	0																	0
64055	55049	County	Iowa	85	3																	0
64056	55051	County	Iron	6	1																	1
64057	55053	County	Jackson	52	2																	0
64058	55055	County	Jefferson	203	11																	0
64059	55057	County	Juneau	91	3																	0
64060	55059	County	Kenosha	513	37																	0
64061	55061	County	Kewaunee	18	0																	0
64062	55063	County	La Crosse	589	19																	0
64063	55065	County	Lafayette	22	0																	0
64064	55067	County	Langlade	34	0																	0
64065	55069	County	Lincoln	60	0																	0
64066	55071	County	Manitowoc	80	0																	0
64067	55073	County	Marathon	210	3																	0
64068	55075	County	Marinette	47	1																	0
64069	55077	County	Marquette	50	2																	0
64070	55078	County	Menominee	5	0																	0
64071	55079	County	Milwaukee	3735	674																	6
64072	55081	County	Monroe	180	2																	0
64073	55083	County	Oconto	37	1																	0
64074	55085	County	Oneida	77	3																	0
64075	55087	County	Outagamie	195	12																	0
64076	55089	County	Ozaukee	222	43																	3
64077	55091	County	Pepin	34	0																	0
64078	55093	County	Pierce	124	7																	0
64079	55095	County	Polk	64	0																	0
64080	55097	County	Portage	86	1																	0
64081	55099	County	Price	20	0																	0
64082	55101	County	Racine	373	26																	0
64083	55103	County	Richland	117	2																	0
64084	55105	County	Rock	509	16																	0
64085	55107	County	Rusk	25	0																	0
64086	55109	County	St. Croix	107	5																	0
64087	55111	County	Sauk	208	13																	1
64088	55113	County	Sawyer	34	0																	0
64089	55115	County	Shawano	60	0																	0
64090	55117	County	Sheboygan	125	11																	0
64091	55119	County	Taylor	31	0																	0
64092	55121	County	Trempealeau	106	0																	0
64093	55123	County	Vernon	112	0																	0
64094	55125	County	Vilas	28	3																	0
64095	55127	County	Walworth	173	6																	0
64096	55129	County	Washburn	35	0																	0
64097	55131	County	Washington	472	40																	0
64098	55133	County	Waukesha	1192	101																	0
64099	55135	County	Waupaca	60	1																	1
64100	55137	County	Waushara	24	0																	0
64101	55139	County	Winnebago	216	11																	0
64102	55141	County	Wood	163	2																	0
64103	55	State	WI	18819	1550	398	825	327	809	741		7	16	189	213	255	295	310	165	77	23	24	10	14		0	0	0	0	1	6	5	6	5	1
64104	55001	County	Adams	39	0																	0
64105	55003	County	Ashland	38	1																	0
64106	55005	County	Barron	159	0																	0
64107	55007	County	Bayfield	44	3																	0
64108	55009	County	Brown	255	11																	0
64109	55011	County	Buffalo	51	1																	0
64110	55013	County	Burnett	30	0																	0
64111	55015	County	Calumet	67	2																	0
64112	55017	County	Chippewa	260	10																	0
64113	55019	County	Clark	57	5																	0
64114	55021	County	Columbia	287	13																	0
64115	55023	County	Crawford	66	1																	0
64116	55025	County	Dane	3696	215																	2
64117	55027	County	Dodge	241	13																	0
64118	55029	County	Door	50	1																	0
64119	55031	County	Douglas	137	7																	0
64120	55033	County	Dunn	226	3																	0
64121	55035	County	Eau Claire	530	12																	0
64122	55037	County	Florence	2	0																	0
64123	55039	County	Fond du Lac	367	24																	2
64124	55041	County	Forest	15	0																	0
64125	55043	County	Grant	116	2																	0
64126	55045	County	Green	110	7																	0
64127	55047	County	Green Lake	39	0																	0
64128	55049	County	Iowa	91	3																	0
64129	55051	County	Iron	7	1																	1
64130	55053	County	Jackson	54	2																	0
64131	55055	County	Jefferson	226	12																	0
64132	55057	County	Juneau	96	4																	0
64133	55059	County	Kenosha	618	54																	0
64134	55061	County	Kewaunee	19	0																	0
64135	55063	County	La Crosse	641	19																	0
64136	55065	County	Lafayette	27	0																	0
64137	55067	County	Langlade	35	0																	0
64138	55069	County	Lincoln	64	0																	0
64139	55071	County	Manitowoc	83	0																	0
64140	55073	County	Marathon	224	5																	0
64141	55075	County	Marinette	52	2																	0
64142	55077	County	Marquette	54	2																	0
64143	55078	County	Menominee	5	1																	0
64144	55079	County	Milwaukee	3942	780																	11
64145	55081	County	Monroe	193	2																	0
64146	55083	County	Oconto	45	1																	0
64147	55085	County	Oneida	79	3																	0
64148	55087	County	Outagamie	215	12																	0
64149	55089	County	Ozaukee	248	46																	3
64150	55091	County	Pepin	36	0																	0
64151	55093	County	Pierce	138	7																	0
64152	55095	County	Polk	73	0																	0
64153	55097	County	Portage	91	1																	0
64154	55099	County	Price	24	0																	0
64155	55101	County	Racine	420	28																	0
64156	55103	County	Richland	123	2																	0
64157	55105	County	Rock	539	17																	1
64158	55107	County	Rusk	27	0																	0
64159	55109	County	St. Croix	115	6																	0
64160	55111	County	Sauk	228	14																	2
64161	55113	County	Sawyer	40	0																	0
64162	55115	County	Shawano	68	0																	0
64163	55117	County	Sheboygan	139	12																	0
64164	55119	County	Taylor	31	0																	0
64165	55121	County	Trempealeau	116	0																	0
64166	55123	County	Vernon	119	0																	0
64167	55125	County	Vilas	33	3																	0
64168	55127	County	Walworth	188	12																	0
64169	55129	County	Washburn	39	0																	0
64170	55131	County	Washington	546	44																	0
64171	55133	County	Waukesha	1277	107																	1
64172	55135	County	Waupaca	66	2																	1
64173	55137	County	Waushara	28	0																	0
64174	55139	County	Winnebago	240	13																	0
64175	55141	County	Wood	175	2																	0
64176	55	State	WI	20317	1730	461	913	356	908	822		6	18	207	240	279	335	341	192	86	26	31	13	18		0	0	0	1	1	6	5	9	7	2	2	1	9	30	54	86	115	99	52	13	4	14	170	166
64177	55001	County	Adams	40	1																	0
64178	55003	County	Ashland	38	1																	0
64179	55005	County	Barron	168	0																	0
64180	55007	County	Bayfield	47	3																	0
64181	55009	County	Brown	285	17																	0
64182	55011	County	Buffalo	57	2																	0
64183	55013	County	Burnett	30	0																	0
64184	55015	County	Calumet	78	3																	0
64185	55017	County	Chippewa	270	11																	0
64186	55019	County	Clark	60	6																	0
64187	55021	County	Columbia	309	15																	0
64188	55023	County	Crawford	68	1																	0
64189	55025	County	Dane	3897	228																	3
64190	55027	County	Dodge	260	13																	0
64191	55029	County	Door	56	2																	0
64192	55031	County	Douglas	138	6																	0
64193	55033	County	Dunn	232	3																	0
64194	55035	County	Eau Claire	563	14																	0
64195	55037	County	Florence	2	0																	0
64196	55039	County	Fond du Lac	413	28																	2
64197	55041	County	Forest	15	0																	0
64198	55043	County	Grant	128	2																	0
64199	55045	County	Green	117	7																	0
64200	55047	County	Green Lake	44	0																	0
64201	55049	County	Iowa	98	3																	0
64202	55051	County	Iron	7	1																	1
64203	55053	County	Jackson	58	2																	0
64204	55055	County	Jefferson	249	12																	0
64205	55057	County	Juneau	111	4																	0
64206	55059	County	Kenosha	695	67																	0
64207	55061	County	Kewaunee	24	0																	0
64208	55063	County	La Crosse	659	19																	0
64209	55065	County	Lafayette	27	0																	0
64210	55067	County	Langlade	38	0																	0
64211	55069	County	Lincoln	69	0																	0
64212	55071	County	Manitowoc	93	0																	0
64213	55073	County	Marathon	237	8																	0
64214	55075	County	Marinette	57	2																	0
64215	55077	County	Marquette	56	2																	0
64216	55078	County	Menominee	5	1																	0
64217	55079	County	Milwaukee	4295	869																	16
64218	55081	County	Monroe	200	3																	0
64219	55083	County	Oconto	51	1																	0
64220	55085	County	Oneida	87	3																	0
64221	55087	County	Outagamie	247	14																	0
64222	55089	County	Ozaukee	307	47																	3
64223	55091	County	Pepin	40	0																	0
64224	55093	County	Pierce	142	7																	0
64225	55095	County	Polk	75	0																	0
64226	55097	County	Portage	94	2																	0
64227	55099	County	Price	26	0																	0
64228	55101	County	Racine	471	35																	0
64229	55103	County	Richland	129	2																	0
64230	55105	County	Rock	576	19																	1
64231	55107	County	Rusk	28	0																	0
64232	55109	County	St. Croix	116	6																	0
64233	55111	County	Sauk	237	16																	2
64234	55113	County	Sawyer	50	0																	0
64235	55115	County	Shawano	75	0																	0
64236	55117	County	Sheboygan	165	16																	1
64237	55119	County	Taylor	39	0																	0
64238	55121	County	Trempealeau	122	1																	0
64239	55123	County	Vernon	126	0																	0
64240	55125	County	Vilas	36	3																	0
64241	55127	County	Walworth	214	15																	0
64242	55129	County	Washburn	41	0																	0
64243	55131	County	Washington	598	46																	0
64244	55133	County	Waukesha	1367	120																	1
64245	55135	County	Waupaca	70	2																	1
64246	55137	County	Waushara	29	0																	0
64247	55139	County	Winnebago	282	17																	0
64248	55141	County	Wood	184	2																	0
64249	55	State	WI	22377	1916	487	942	487	1005	911		6	19	225	268	313	371	374	213	99	28	37	16	21		0	0	0	1	1	6	5	12	9	3	2	1	10	31	55	84	127	104	58	15	4	13	164	170
64250	55001	County	Adams	50	1																	0
64251	55003	County	Ashland	42	1																	0
64252	55005	County	Barron	192	3																	0
64253	55007	County	Bayfield	52	3																	0
64254	55009	County	Brown	324	24																	0
64255	55011	County	Buffalo	66	2																	0
64256	55013	County	Burnett	31	0																	0
64257	55015	County	Calumet	79	3																	0
64258	55017	County	Chippewa	347	14																	0
64259	55019	County	Clark	73	6																	0
64260	55021	County	Columbia	342	18																	0
64261	55023	County	Crawford	84	1																	0
64262	55025	County	Dane	4190	244																	4
64263	55027	County	Dodge	303	14																	0
64264	55029	County	Door	69	2																	0
64265	55031	County	Douglas	149	6																	0
64266	55033	County	Dunn	333	5																	0
64267	55035	County	Eau Claire	666	16																	0
64268	55037	County	Florence	2	0																	0
64269	55039	County	Fond du Lac	474	30																	2
64270	55041	County	Forest	14	0																	0
64271	55043	County	Grant	149	2																	0
64272	55045	County	Green	123	8																	0
64273	55047	County	Green Lake	50	0																	0
64274	55049	County	Iowa	102	3																	0
64275	55051	County	Iron	8	1																	1
64276	55053	County	Jackson	67	2																	0
64277	55055	County	Jefferson	265	13																	0
64278	55057	County	Juneau	138	4																	0
64279	55059	County	Kenosha	727	81																	0
64280	55061	County	Kewaunee	30	0																	0
64281	55063	County	La Crosse	799	19																	0
64282	55065	County	Lafayette	30	0																	0
64283	55067	County	Langlade	38	0																	0
64284	55069	County	Lincoln	77	0																	0
64285	55071	County	Manitowoc	99	0																	0
64286	55073	County	Marathon	271	9																	0
64287	55075	County	Marinette	59	2																	0
64288	55077	County	Marquette	67	2																	0
64289	55078	County	Menominee	4	1																	0
64290	55079	County	Milwaukee	4571	955																	19
64291	55081	County	Monroe	244	3																	0
64292	55083	County	Oconto	70	1																	0
64293	55085	County	Oneida	93	3																	0
64294	55087	County	Outagamie	298	19																	0
64295	55089	County	Ozaukee	323	50																	5
64296	55091	County	Pepin	43	0																	0
64297	55093	County	Pierce	162	7																	0
64298	55095	County	Polk	89	0																	0
64299	55097	County	Portage	96	3																	0
64300	55099	County	Price	28	0																	0
64301	55101	County	Racine	521	41																	0
64302	55103	County	Richland	120	2																	0
64303	55105	County	Rock	584	20																	1
64304	55107	County	Rusk	43	1																	0
64305	55109	County	St. Croix	136	7																	0
64306	55111	County	Sauk	274	18																	2
64307	55113	County	Sawyer	58	0																	0
64308	55115	County	Shawano	75	0																	0
64309	55117	County	Sheboygan	180	20																	1
64310	55119	County	Taylor	42	0																	0
64311	55121	County	Trempealeau	152	1																	0
64312	55123	County	Vernon	140	0																	0
64313	55125	County	Vilas	44	3																	0
64314	55127	County	Walworth	235	15																	0
64315	55129	County	Washburn	49	0																	0
64316	55131	County	Washington	687	52																	0
64317	55133	County	Waukesha	1396	133																	1
64318	55135	County	Waupaca	86	2																	1
64319	55137	County	Waushara	31	0																	0
64320	55139	County	Winnebago	321	18																	0
64321	55141	County	Wood	201	2																	0
64322	55	State	WI	23859	2112	588	1105	419	1117	995		6	23	249	293	350	404	408	233	111	35	56	24	32		0	0	0	2	1	8	9	16	14	6	2	1	12	40	65	100	153	125	74	16	4	17	189	201
64323	55001	County	Adams	51	1																	0
64324	55003	County	Ashland	45	1																	0
64325	55005	County	Barron	267	3																	0
64326	55007	County	Bayfield	54	3																	0
64327	55009	County	Brown	400	27																	0
64328	55011	County	Buffalo	77	2																	0
64329	55013	County	Burnett	30	0																	0
64330	55015	County	Calumet	92	3																	0
64331	55017	County	Chippewa	370	16																	0
64332	55019	County	Clark	74	6																	0
64333	55021	County	Columbia	348	19																	0
64334	55023	County	Crawford	85	1																	0
64335	55025	County	Dane	4318	253																	5
64336	55027	County	Dodge	313	14																	0
64337	55029	County	Door	70	2																	0
64338	55031	County	Douglas	164	7																	0
64339	55033	County	Dunn	340	5																	0
64340	55035	County	Eau Claire	766	17																	0
64341	55037	County	Florence	5	0																	0
64342	55039	County	Fond du Lac	559	36																	2
64343	55041	County	Forest	14	0																	0
64344	55043	County	Grant	145	2																	0
64345	55045	County	Green	131	8																	0
64346	55047	County	Green Lake	52	0																	0
64347	55049	County	Iowa	111	3																	0
64348	55051	County	Iron	12	1																	1
64349	55053	County	Jackson	68	3																	0
64350	55055	County	Jefferson	299	13																	0
64351	55057	County	Juneau	143	5																	0
64352	55059	County	Kenosha	817	93																	0
64353	55061	County	Kewaunee	33	0																	0
64354	55063	County	La Crosse	802	21																	0
64355	55065	County	Lafayette	31	0																	0
64356	55067	County	Langlade	43	0																	0
64357	55069	County	Lincoln	82	0																	0
64358	55071	County	Manitowoc	101	1																	0
64359	55073	County	Marathon	275	11																	0
64360	55075	County	Marinette	66	2																	0
64361	55077	County	Marquette	69	2																	0
64362	55078	County	Menominee	5	1																	0
64363	55079	County	Milwaukee	4836	1069																	29
64364	55081	County	Monroe	254	5																	0
64365	55083	County	Oconto	77	1																	0
64366	55085	County	Oneida	107	3																	0
64367	55087	County	Outagamie	308	20																	1
64368	55089	County	Ozaukee	358	53																	6
64369	55091	County	Pepin	49	0																	0
64370	55093	County	Pierce	166	7																	0
64371	55095	County	Polk	88	0																	0
64372	55097	County	Portage	109	3																	0
64373	55099	County	Price	29	0																	0
64374	55101	County	Racine	555	48																	1
64375	55103	County	Richland	133	3																	0
64376	55105	County	Rock	659	26																	1
64377	55107	County	Rusk	43	1																	0
64378	55109	County	St. Croix	146	7																	0
64379	55111	County	Sauk	273	18																	2
64380	55113	County	Sawyer	62	0																	0
64381	55115	County	Shawano	87	1																	0
64382	55117	County	Sheboygan	199	21																	1
64383	55119	County	Taylor	44	0																	0
64384	55121	County	Trempealeau	161	1																	0
64385	55123	County	Vernon	139	0																	0
64386	55125	County	Vilas	48	3																	0
64387	55127	County	Walworth	239	16																	0
64388	55129	County	Washburn	51	0																	0
64389	55131	County	Washington	747	55																	3
64390	55133	County	Waukesha	1504	147																	3
64391	55135	County	Waupaca	89	2																	1
64392	55137	County	Waushara	33	0																	0
64393	55139	County	Winnebago	335	18																	0
64394	55141	County	Wood	204	2																	0
64395	55	State	WI	25169	2267	624	1164	479	1201	1066		8	27	261	317	378	438	428	253	121	36	68	27	41		0	0	0	2	1	10	10	22	16	7	2	1	12	42	69	106	161	136	78	17	4	19	197	218
64396	55001	County	Adams	51	1																	0
64397	55003	County	Ashland	48	1																	0
64398	55005	County	Barron	303	4																	0
64399	55007	County	Bayfield	55	3																	0
64400	55009	County	Brown	442	29																	0
64401	55011	County	Buffalo	83	2																	1
64402	55013	County	Burnett	34	0																	0
64403	55015	County	Calumet	96	4																	0
64404	55017	County	Chippewa	414	16																	0
64405	55019	County	Clark	78	6																	0
64406	55021	County	Columbia	372	19																	0
64407	55023	County	Crawford	92	2																	0
64408	55025	County	Dane	4525	269																	8
64409	55027	County	Dodge	354	14																	0
64410	55029	County	Door	79	4																	0
64411	55031	County	Douglas	165	7																	0
64412	55033	County	Dunn	386	5																	0
64413	55035	County	Eau Claire	824	21																	0
64414	55037	County	Florence	5	1																	0
64415	55039	County	Fond du Lac	559	43																	2
64416	55041	County	Forest	16	0																	0
64417	55043	County	Grant	152	2																	0
64418	55045	County	Green	138	9																	0
64419	55047	County	Green Lake	61	0																	0
64420	55049	County	Iowa	118	3																	0
64421	55051	County	Iron	13	1																	1
64422	55053	County	Jackson	80	3																	0
64423	55055	County	Jefferson	332	14																	0
64424	55057	County	Juneau	156	5																	0
64425	55059	County	Kenosha	817	98																	1
64426	55061	County	Kewaunee	35	0																	0
64427	55063	County	La Crosse	886	21																	0
64428	55065	County	Lafayette	38	0																	0
64429	55067	County	Langlade	43	0																	0
64430	55069	County	Lincoln	86	0																	0
64431	55071	County	Manitowoc	103	3																	0
64432	55073	County	Marathon	289	12																	0
64433	55075	County	Marinette	72	2																	0
64434	55077	County	Marquette	71	2																	0
64435	55078	County	Menominee	5	1																	0
64436	55079	County	Milwaukee	5078	1148																	34
64437	55081	County	Monroe	294	6																	0
64438	55083	County	Oconto	87	1																	0
64439	55085	County	Oneida	107	3																	0
64440	55087	County	Outagamie	315	21																	1
64441	55089	County	Ozaukee	359	56																	6
64442	55091	County	Pepin	57	0																	0
64443	55093	County	Pierce	187	7																	0
64444	55095	County	Polk	95	0																	0
64445	55097	County	Portage	109	3																	0
64446	55099	County	Price	30	0																	0
64447	55101	County	Racine	575	54																	1
64448	55103	County	Richland	137	3																	0
64449	55105	County	Rock	699	28																	2
64450	55107	County	Rusk	48	3																	0
64451	55109	County	St. Croix	155	7																	0
64452	55111	County	Sauk	290	18																	2
64453	55113	County	Sawyer	65	0																	0
64454	55115	County	Shawano	96	1																	0
64455	55117	County	Sheboygan	199	21																	1
64456	55119	County	Taylor	45	0																	0
64457	55121	County	Trempealeau	171	1																	0
64458	55123	County	Vernon	149	0																	0
64459	55125	County	Vilas	50	4																	0
64460	55127	County	Walworth	252	20																	0
64461	55129	County	Washburn	58	0																	0
64462	55131	County	Washington	747	57																	3
64463	55133	County	Waukesha	1543	154																	4
64464	55135	County	Waupaca	102	2																	1
64465	55137	County	Waushara	39	0																	0
64466	55139	County	Winnebago	346	20																	0
64467	55141	County	Wood	209	2																	0
64468	55	State	WI	26574	2440	668	1203	569	1288	1152		8	28	275	339	409	474	457	277	135	38	77	28	49		0	0	0	2	1	11	11	25	18	9	2	1	14	44	75	116	165	146	86	19	4	20	201	226
64469	55001	County	Adams	59	2																	0
64470	55003	County	Ashland	52	1																	0
64471	55005	County	Barron	311	4																	0
64472	55007	County	Bayfield	57	3																	0
64473	55009	County	Brown	487	39																	0
64474	55011	County	Buffalo	89	2																	1
64475	55013	County	Burnett	36	0																	0
64476	55015	County	Calumet	109	4																	0
64477	55017	County	Chippewa	434	16																	0
64478	55019	County	Clark	79	7																	0
64479	55021	County	Columbia	384	21																	0
64480	55023	County	Crawford	93	2																	0
64481	55025	County	Dane	4657	278																	9
64482	55027	County	Dodge	382	15																	0
64483	55029	County	Door	87	4																	0
64484	55031	County	Douglas	195	7																	0
64485	55033	County	Dunn	426	5																	0
64486	55035	County	Eau Claire	869	21																	0
64487	55037	County	Florence	5	2																	0
64488	55039	County	Fond du Lac	559	43																	2
64489	55041	County	Forest	16	0																	0
64490	55043	County	Grant	161	3																	0
64491	55045	County	Green	144	9																	0
64492	55047	County	Green Lake	67	0																	0
64493	55049	County	Iowa	121	3																	0
64494	55051	County	Iron	13	1																	1
64495	55053	County	Jackson	81	4																	0
64496	55055	County	Jefferson	352	14																	0
64497	55057	County	Juneau	164	5																	0
64498	55059	County	Kenosha	818	104																	1
64499	55061	County	Kewaunee	42	1																	0
64500	55063	County	La Crosse	910	22																	0
64501	55065	County	Lafayette	40	0																	0
64502	55067	County	Langlade	45	0																	0
64503	55069	County	Lincoln	86	0																	0
64504	55071	County	Manitowoc	108	3																	0
64505	55073	County	Marathon	298	12																	0
64506	55075	County	Marinette	90	3																	0
64507	55077	County	Marquette	77	2																	0
64508	55078	County	Menominee	6	1																	0
64509	55079	County	Milwaukee	5431	1256																	40
64510	55081	County	Monroe	305	7																	0
64511	55083	County	Oconto	93	1																	0
64512	55085	County	Oneida	110	3																	0
64513	55087	County	Outagamie	391	22																	1
64514	55089	County	Ozaukee	360	62																	6
64515	55091	County	Pepin	59	0																	0
64516	55093	County	Pierce	187	7																	0
64517	55095	County	Polk	100	0																	0
64518	55097	County	Portage	109	3																	0
64519	55099	County	Price	30	0																	0
64520	55101	County	Racine	597	57																	2
64521	55103	County	Richland	139	3																	0
64522	55105	County	Rock	781	34																	2
64523	55107	County	Rusk	54	3																	0
64524	55109	County	St. Croix	168	7																	0
64525	55111	County	Sauk	298	18																	2
64526	55113	County	Sawyer	73	0																	0
64527	55115	County	Shawano	108	2																	0
64528	55117	County	Sheboygan	199	21																	1
64529	55119	County	Taylor	47	0																	0
64530	55121	County	Trempealeau	185	1																	0
64531	55123	County	Vernon	155	0																	0
64532	55125	County	Vilas	51	4																	0
64533	55127	County	Walworth	287	20																	0
64534	55129	County	Washburn	61	0																	0
64535	55131	County	Washington	748	57																	3
64536	55133	County	Waukesha	1615	160																	4
64537	55135	County	Waupaca	122	2																	1
64538	55137	County	Waushara	47	1																	0
64539	55139	County	Winnebago	436	24																	1
64540	55141	County	Wood	219	2																	0
64541	55	State	WI	28512	2578	745	1304	529	1366	1212		10	29	288	355	433	495	486	298	143	41	92	36	56		0	0	0	2	2	11	15	32	20	10	2	1	19	52	82	131	184	156	98	20	7	21	213	237
64542	55001	County	Adams	63	2																	0
64543	55003	County	Ashland	52	1																	0
64544	55005	County	Barron	319	4																	0
64545	55007	County	Bayfield	63	3																	0
64546	55009	County	Brown	581	41																	0
64547	55011	County	Buffalo	91	2																	1
64548	55013	County	Burnett	38	0																	0
64549	55015	County	Calumet	131	4																	0
64550	55017	County	Chippewa	445	16																	0
64551	55019	County	Clark	84	7																	0
64552	55021	County	Columbia	398	23																	1
64553	55023	County	Crawford	97	2																	0
64554	55025	County	Dane	4773	289																	11
64555	55027	County	Dodge	401	15																	0
64556	55029	County	Door	88	7																	0
64557	55031	County	Douglas	201	7																	0
64558	55033	County	Dunn	430	5																	0
64559	55035	County	Eau Claire	895	21																	0
64560	55037	County	Florence	5	2																	0
64561	55039	County	Fond du Lac	706	44																	2
64562	55041	County	Forest	17	0																	0
64563	55043	County	Grant	172	3																	0
64564	55045	County	Green	152	9																	0
64565	55047	County	Green Lake	74	0																	0
64566	55049	County	Iowa	124	4																	0
64567	55051	County	Iron	13	1																	1
64568	55053	County	Jackson	84	4																	0
64569	55055	County	Jefferson	377	15																	0
64570	55057	County	Juneau	167	5																	0
64571	55059	County	Kenosha	927	112																	1
64572	55061	County	Kewaunee	43	1																	0
64573	55063	County	La Crosse	930	22																	0
64574	55065	County	Lafayette	41	1																	0
64575	55067	County	Langlade	46	0																	0
64576	55069	County	Lincoln	100	0																	0
64577	55071	County	Manitowoc	126	3																	0
64578	55073	County	Marathon	308	12																	0
64579	55075	County	Marinette	94	3																	0
64580	55077	County	Marquette	82	2																	0
64581	55078	County	Menominee	8	1																	0
64582	55079	County	Milwaukee	5874	1323																	49
64583	55081	County	Monroe	315	5																	0
64584	55083	County	Oconto	105	1																	0
64585	55085	County	Oneida	140	5																	0
64586	55087	County	Outagamie	444	25																	1
64587	55089	County	Ozaukee	408	66																	7
64588	55091	County	Pepin	60	0																	0
64589	55093	County	Pierce	202	7																	0
64590	55095	County	Polk	101	0																	0
64591	55097	County	Portage	141	4																	0
64592	55099	County	Price	34	0																	0
64593	55101	County	Racine	733	66																	2
64594	55103	County	Richland	141	3																	0
64595	55105	County	Rock	824	37																	2
64596	55107	County	Rusk	54	3																	0
64597	55109	County	St. Croix	176	7																	0
64598	55111	County	Sauk	324	20																	2
64599	55113	County	Sawyer	77	0																	0
64600	55115	County	Shawano	118	3																	0
64601	55117	County	Sheboygan	305	30																	2
64602	55119	County	Taylor	48	0																	0
64603	55121	County	Trempealeau	195	1																	0
64604	55123	County	Vernon	157	0																	0
64605	55125	County	Vilas	59	4																	0
64606	55127	County	Walworth	304	21																	0
64607	55129	County	Washburn	64	0																	0
64608	55131	County	Washington	765	59																	3
64609	55133	County	Waukesha	1694	166																	5
64610	55135	County	Waupaca	130	2																	1
64611	55137	County	Waushara	54	1																	0
64612	55139	County	Winnebago	491	24																	1
64613	55141	County	Wood	229	2																	0
64614	55	State	WI	30115	2756	790	1389	577	1463	1293		12	33	310	382	455	539	515	313	153	44	99	38	61		0	0	0	2	2	11	16	35	23	10	3	2	20	53	88	141	193	166	103	21	7	23	232	253
64615	55001	County	Adams	67	2																	0
64616	55003	County	Ashland	54	1																	0
64617	55005	County	Barron	338	5																	0
64618	55007	County	Bayfield	71	3																	0
64619	55009	County	Brown	601	47																	0
64620	55011	County	Buffalo	98	2																	1
64621	55013	County	Burnett	38	0																	0
64622	55015	County	Calumet	136	4																	0
64623	55017	County	Chippewa	475	17																	0
64624	55019	County	Clark	88	7																	0
64625	55021	County	Columbia	416	24																	1
64626	55023	County	Crawford	101	2																	0
64627	55025	County	Dane	4973	302																	11
64628	55027	County	Dodge	418	16																	0
64629	55029	County	Door	88	7																	0
64630	55031	County	Douglas	225	7																	0
64631	55033	County	Dunn	447	6																	0
64632	55035	County	Eau Claire	946	21																	0
64633	55037	County	Florence	5	2																	0
64634	55039	County	Fond du Lac	777	48																	2
64635	55041	County	Forest	21	0																	0
64636	55043	County	Grant	184	3																	0
64637	55045	County	Green	162	9																	0
64638	55047	County	Green Lake	78	0																	0
64639	55049	County	Iowa	129	4																	0
64640	55051	County	Iron	16	1																	1
64641	55053	County	Jackson	88	5																	0
64642	55055	County	Jefferson	390	16																	0
64643	55057	County	Juneau	173	5																	0
64644	55059	County	Kenosha	977	129																	1
64645	55061	County	Kewaunee	43	1																	0
64646	55063	County	La Crosse	976	22																	0
64647	55065	County	Lafayette	42	1																	0
64648	55067	County	Langlade	48	0																	0
64649	55069	County	Lincoln	99	0																	0
64650	55071	County	Manitowoc	138	4																	0
64651	55073	County	Marathon	319	12																	0
64652	55075	County	Marinette	105	3																	0
64653	55077	County	Marquette	86	2																	0
64654	55078	County	Menominee	8	1																	0
64655	55079	County	Milwaukee	6157	1417																	54
64656	55081	County	Monroe	335	5																	0
64657	55083	County	Oconto	111	2																	0
64658	55085	County	Oneida	142	5																	0
64659	55087	County	Outagamie	472	25																	2
64660	55089	County	Ozaukee	424	70																	8
64661	55091	County	Pepin	64	0																	0
64662	55093	County	Pierce	215	7																	0
64663	55095	County	Polk	105	0																	0
64664	55097	County	Portage	144	4																	0
64665	55099	County	Price	34	0																	0
64666	55101	County	Racine	768	77																	2
64667	55103	County	Richland	148	3																	0
64668	55105	County	Rock	855	42																	2
64669	55107	County	Rusk	56	3																	0
64670	55109	County	St. Croix	190	7																	0
64671	55111	County	Sauk	334	20																	2
64672	55113	County	Sawyer	86	0																	0
64673	55115	County	Shawano	133	4																	0
64674	55117	County	Sheboygan	465	31																	2
64675	55119	County	Taylor	48	0																	0
64676	55121	County	Trempealeau	211	1																	0
64677	55123	County	Vernon	168	0																	0
64678	55125	County	Vilas	63	4																	0
64679	55127	County	Walworth	320	23																	0
64680	55129	County	Washburn	67	0																	0
64681	55131	County	Washington	825	62																	3
64682	55133	County	Waukesha	1780	174																	5
64683	55135	County	Waupaca	142	2																	1
64684	55137	County	Waushara	61	1																	0
64685	55139	County	Winnebago	512	24																	1
64686	55141	County	Wood	236	2																	0
64687	55	State	WI	31424	2885	843	1468	574	1532	1353		12	33	326	401	468	562	537	331	164	51	111	42	69		0	0	0	3	2	12	17	39	26	12	3	2	24	57	91	153	203	176	110	24	8	24	242	274
64688	55001	County	Adams	72	2																	0
64689	55003	County	Ashland	57	1																	0
64690	55005	County	Barron	369	5																	0
64691	55007	County	Bayfield	71	3																	0
64692	55009	County	Brown	656	50																	0
64693	55011	County	Buffalo	101	2																	1
64694	55013	County	Burnett	40	0																	0
64695	55015	County	Calumet	144	4																	0
64696	55017	County	Chippewa	500	17																	0
64697	55019	County	Clark	90	7																	0
64698	55021	County	Columbia	429	25																	1
64699	55023	County	Crawford	107	2																	0
64700	55025	County	Dane	5166	307																	11
64701	55027	County	Dodge	426	16																	0
64702	55029	County	Door	88	8																	0
64703	55031	County	Douglas	230	7																	0
64704	55033	County	Dunn	481	7																	0
64705	55035	County	Eau Claire	949	21																	0
64706	55037	County	Florence	5	2																	0
64707	55039	County	Fond du Lac	786	49																	2
64708	55041	County	Forest	22	0																	0
64709	55043	County	Grant	204	4																	0
64710	55045	County	Green	167	9																	0
64711	55047	County	Green Lake	79	0																	0
64712	55049	County	Iowa	135	4																	0
64713	55051	County	Iron	18	1																	1
64714	55053	County	Jackson	98	7																	0
64715	55055	County	Jefferson	409	19																	0
64716	55057	County	Juneau	178	5																	0
64717	55059	County	Kenosha	1013	135																	1
64718	55061	County	Kewaunee	48	1																	0
64719	55063	County	La Crosse	1029	23																	0
64720	55065	County	Lafayette	45	2																	0
64721	55067	County	Langlade	49	0																	0
64722	55069	County	Lincoln	101	0																	0
64723	55071	County	Manitowoc	145	3																	0
64724	55073	County	Marathon	334	12																	0
64725	55075	County	Marinette	109	3																	0
64726	55077	County	Marquette	88	2																	0
64727	55078	County	Menominee	8	1																	0
64728	55079	County	Milwaukee	6398	1484																	65
64729	55081	County	Monroe	351	6																	0
64730	55083	County	Oconto	119	3																	0
64731	55085	County	Oneida	147	5																	0
64732	55087	County	Outagamie	480	26																	2
64733	55089	County	Ozaukee	451	71																	8
64734	55091	County	Pepin	66	0																	0
64735	55093	County	Pierce	225	7																	0
64736	55095	County	Polk	110	0																	0
64737	55097	County	Portage	151	4																	0
64738	55099	County	Price	36	0																	0
64739	55101	County	Racine	810	84																	2
64740	55103	County	Richland	151	3																	0
64741	55105	County	Rock	888	47																	2
64742	55107	County	Rusk	62	3																	0
64743	55109	County	St. Croix	206	7																	0
64744	55111	County	Sauk	345	21																	2
64745	55113	County	Sawyer	90	1																	0
64746	55115	County	Shawano	136	4																	0
64747	55117	County	Sheboygan	478	31																	2
64748	55119	County	Taylor	51	0																	0
64749	55121	County	Trempealeau	223	1																	0
64750	55123	County	Vernon	178	0																	0
64751	55125	County	Vilas	64	4																	0
64752	55127	County	Walworth	344	28																	0
64753	55129	County	Washburn	70	0																	0
64754	55131	County	Washington	884	63																	3
64755	55133	County	Waukesha	1882	184																	6
64756	55135	County	Waupaca	144	3																	1
64757	55137	County	Waushara	62	2																	0
64758	55139	County	Winnebago	539	25																	1
64759	55141	County	Wood	237	2																	0
64760	55	State	WI	33225	3068	904	1561	603	1622	1446		13	36	343	433	497	594	566	351	178	57	128	49	79		0	0	0	3	2	15	24	42	27	15	3	2	25	60	95	166	217	190	120	26	8	25	255	299
64761	55001	County	Adams	75	2																	0
64762	55003	County	Ashland	57	1																	0
64763	55005	County	Barron	406	6																	0
64764	55007	County	Bayfield	80	3																	0
64765	55009	County	Brown	724	55																	1
64766	55011	County	Buffalo	105	2																	1
64767	55013	County	Burnett	45	0																	0
64768	55015	County	Calumet	163	4																	0
64769	55017	County	Chippewa	539	18																	0
64770	55019	County	Clark	94	7																	0
64771	55021	County	Columbia	442	24																	1
64772	55023	County	Crawford	113	3																	0
64773	55025	County	Dane	5317	313																	12
64774	55027	County	Dodge	461	18																	0
64775	55029	County	Door	92	8																	0
64776	55031	County	Douglas	256	7																	0
64777	55033	County	Dunn	512	8																	0
64778	55035	County	Eau Claire	1051	21																	0
64779	55037	County	Florence	5	2																	0
64780	55039	County	Fond du Lac	815	52																	2
64781	55041	County	Forest	23	0																	0
64782	55043	County	Grant	217	4																	1
64783	55045	County	Green	177	9																	0
64784	55047	County	Green Lake	85	0																	0
64785	55049	County	Iowa	138	4																	0
64786	55051	County	Iron	18	1																	1
64787	55053	County	Jackson	110	10																	0
64788	55055	County	Jefferson	435	21																	0
64789	55057	County	Juneau	182	5																	0
64790	55059	County	Kenosha	1074	147																	1
64791	55061	County	Kewaunee	55	1																	0
64792	55063	County	La Crosse	1098	25																	0
64793	55065	County	Lafayette	50	2																	0
64794	55067	County	Langlade	51	0																	0
64795	55069	County	Lincoln	105	0																	0
64796	55071	County	Manitowoc	158	3																	0
64797	55073	County	Marathon	348	12																	0
64798	55075	County	Marinette	122	3																	0
64799	55077	County	Marquette	92	2																	0
64800	55078	County	Menominee	8	1																	0
64801	55079	County	Milwaukee	6760	1575																	77
64802	55081	County	Monroe	371	8																	0
64803	55083	County	Oconto	130	3																	0
64804	55085	County	Oneida	149	5																	0
64805	55087	County	Outagamie	525	29																	2
64806	55089	County	Ozaukee	503	71																	9
64807	55091	County	Pepin	69	0																	0
64808	55093	County	Pierce	234	7																	0
64809	55095	County	Polk	120	1																	0
64810	55097	County	Portage	155	4																	0
64811	55099	County	Price	39	0																	0
64812	55101	County	Racine	857	100																	3
64813	55103	County	Richland	153	4																	0
64814	55105	County	Rock	929	51																	2
64815	55107	County	Rusk	66	3																	0
64816	55109	County	St. Croix	226	7																	0
64817	55111	County	Sauk	371	25																	2
64818	55113	County	Sawyer	98	1																	0
64819	55115	County	Shawano	144	5																	0
64820	55117	County	Sheboygan	506	33																	2
64821	55119	County	Taylor	53	0																	0
64822	55121	County	Trempealeau	246	1																	0
64823	55123	County	Vernon	188	0																	0
64824	55125	County	Vilas	67	4																	0
64825	55127	County	Walworth	361	35																	0
64826	55129	County	Washburn	75	0																	0
64827	55131	County	Washington	917	67																	3
64828	55133	County	Waukesha	1952	193																	6
64829	55135	County	Waupaca	165	3																	1
64830	55137	County	Waushara	69	2																	0
64831	55139	County	Winnebago	584	25																	1
64832	55141	County	Wood	245	2																	0
64833	55	State	WI	34680	3213	950	1659	604	1704	1509		14	38	354	449	528	623	587	369	189	62	137	54	83		0	0	0	3	4	15	25	42	30	18	4	3	28	63	102	171	228	194	127	30	8	26	267	310
64834	55001	County	Adams	76	2																	0
64835	55001950100	Census tract		12	-999																	-999
64836	55001950201	Census tract		-999	-999																	-999
64837	55001950202	Census tract		7	-999																	-999
64838	55001950400	Census tract		22	-999																	-999
64839	55001950501	Census tract		6	-999																	-999
64840	55001950502	Census tract		15	-999																	-999
64841	55001950700	Census tract		11	-999																	-999
64842	55003	County	Ashland	58	1																	0
64843	55003940000	Census tract		8	-999																	-999
64844	55003950300	Census tract		6	-999																	-999
64845	55003950400	Census tract		14	-999																	-999
64846	55003950500	Census tract		5	-999																	-999
64847	55003950600	Census tract		-999	-999																	-999
64848	55003950700	Census tract		5	-999																	-999
64849	55003950800	Census tract		11	-999																	-999
64850	55005	County	Barron	429	6																	0
64851	55005000100	Census tract		21	-999																	-999
64852	55005000200	Census tract		29	-999																	-999
64853	55005000300	Census tract		25	-999																	-999
64854	55005000400	Census tract		55	-999																	-999
64855	55005000500	Census tract		62	-999																	-999
64856	55005000600	Census tract		66	-999																	-999
64857	55005000800	Census tract		58	-999																	-999
64858	55005000900	Census tract		29	-999																	-999
64859	55005001001	Census tract		21	-999																	-999
64860	55005001002	Census tract		53	-999																	-999
[truncated: 23,572 more rows]
[truncated: 53 more columns]
