# Supplementary material for: Revealing fine-scale spatiotemporal differences in SARS-CoV-2 introduction and spread
Source: Nat Commun. 2020 Nov 3;11:5558. doi: 10.1038/s41467-020-19346-z (PMC7609670; doi:10.1038/s41467-020-19346-z)
Supplement: Supplementary file 3 — Source Data [file 41467_2020_19346_MOESM3_ESM.zip › Source Data/data_raw/metadata.csv]

	Position	Ref	Cons	Annotations
0	8.0	G	A	intergenic
1	29.0	A	C	intergenic
2	30.0	A	T	intergenic
19	115.0	T	C	intergenic
3	241.0	C	T	intergenic
4	263.0	A	G	intergenic
88	334.0	T	C	nonsynonymous
5	335.0	C	T	synonymous
65	379.0	C	A	synonymous
74	407.0	G	A	nonsynonymous
6	490.0	T	A	nonsynonymous
7	558.0	G	T	nonsynonymous
8	643.0	C	T	nonsynonymous
9	696.0	A	C	nonsynonymous
107	809.0	T	A	nonsynonymous
10	829.0	C	T	synonymous
11	833.0	T	C	nonsynonymous
128	889.0	T	C	nonsynonymous
143	922.0	G	A	synonymous
82	994.0	A	G	synonymous
12	1059.0	C	T	nonsynonymous
13	1191.0	C	T	nonsynonymous
125	1213.0	C	T	synonymous
116	1427.0	C	T	nonsynonymous
42	1595.0	G	A	nonsynonymous
14	1929.0	C	T	nonsynonymous
66	2058.0	T	C	nonsynonymous
31	2116.0	T	A	nonsynonymous
15	2416.0	C	T	synonymous
16	2480.0	A	G	nonsynonymous
17	2518.0	G	A	nonsynonymous
18	2558.0	C	T	nonsynonymous
19	2695.0	C	T	synonymous
24	2809.0	G	T	nonsynonymous
20	2973.0	C	T	nonsynonymous
21	3037.0	C	T	synonymous
117	3081.0	A	C	nonsynonymous
22	3177.0	C	T	nonsynonymous
89	3373.0	C	A	nonsynonymous
23	3429.0	C	T	nonsynonymous
24	3463.0	A	G	synonymous
49	3692.0	G	T	nonsynonymous
25	3871.0	G	T	nonsynonymous
26	3931.0	T	C	nonsynonymous
147	3955.0	G	T	nonsynonymous
27	3994.0	G	T	synonymous
140	4117.0	A	G	synonymous
79	4226.0	C	T	nonsynonymous
25	4586.0	C	T	synonymous
28	4755.0	C	T	nonsynonymous
50	4838.0	A	G	nonsynonymous
29	5183.0	C	T	nonsynonymous
67	5539.0	G	A	synonymous
103	5622.0	C	T	nonsynonymous
30	5826.0	C	T	nonsynonymous
152	5869.0	C	T	synonymous
31	6031.0	C	T	synonymous
61	6040.0	C	T	synonymous
129	6120.0	C	T	nonsynonymous
38	6341.0	G	A	nonsynonymous
51	6445.0	C	T	synonymous
32	6454.0	G	T	nonsynonymous
71	6584.0	A	G	nonsynonymous
33	6730.0	C	T	synonymous
34	6814.0	T	C	synonymous
130	6883.0	C	T	synonymous
35	6884.0	G	T	nonsynonymous
137	6894.0	G	T	nonsynonymous
85	7318.0	C	A	nonsynonymous
141	7393.0	G	A	synonymous
52	7420.0	C	T	synonymous
80	7837.0	A	C	nonsynonymous
73	7929.0	A	G	nonsynonymous
36	7945.0	C	T	synonymous
37	8316.0	C	T	nonsynonymous
102	8391.0	T	C	nonsynonymous
38	8782.0	C	T	synonymous
39	8818.0	C	T	nonsynonymous
40	8889.0	G	A	nonsynonymous
41	8972.0	A	G	nonsynonymous
42	9053.0	G	C	nonsynonymous
43	9113.0	C	T	nonsynonymous
114	9163.0	C	T	synonymous
34	9195.0	C	T	nonsynonymous
48	9474.0	C	T	nonsynonymous
87	9496.0	A	G	synonymous
22	9510.0	C	T	nonsynonymous
41	9518.0	T	C	nonsynonymous
26	9520.0	C	T	synonymous
43	9683.0	A	G	nonsynonymous
35	10070.0	A	C	nonsynonymous
44	10188.0	C	T	nonsynonymous
45	10323.0	A	G	nonsynonymous
46	10507.0	C	T	synonymous
60	10626.0	C	T	nonsynonymous
47	10771.0	T	C	synonymous
48	10995.0	A	G	nonsynonymous
49	11083.0	G	T	nonsynonymous
72	11161.0	G	A	synonymous
50	11224.0	C	T	synonymous
51	11417.0	G	T	nonsynonymous
52	11591.0	C	T	nonsynonymous
53	11653.0	C	T	synonymous
44	11916.0	C	T	nonsynonymous
122	11918.0	T	G	nonsynonymous
54	12052.0	G	T	nonsynonymous
99	12112.0	T	C	synonymous
115	12459.0	C	T	nonsynonymous
62	12478.0	G	A	nonsynonymous
112	12839.0	A	C	nonsynonymous
68	12880.0	C	T	synonymous
55	13019.0	C	T	synonymous
104	13430.0	C	A	nonsynonymous
56	14073.0	T	C	synonymous
57	14330.0	A	G	nonsynonymous
58	14407.0	C	T	nonsynonymous
59	14408.0	C	T	nonsynonymous
86	14549.0	A	G	nonsynonymous
75	14772.0	G	T	nonsynonymous
27	14790.0	C	T	synonymous
60	14805.0	C	T	synonymous
53	14937.0	C	T	synonymous
131	15138.0	G	T	nonsynonymous
61	15324.0	C	T	synonymous
62	15354.0	T	C	nonsynonymous
63	15366.0	T	C	synonymous
135	15738.0	C	T	synonymous
64	15760.0	G	A	nonsynonymous
150	15810.0	C	T	synonymous
108	16017.0	C	T	synonymous
124	16053.0	A	G	synonymous
65	16381.0	G	A	nonsynonymous
66	16428.0	C	T	synonymous
28	16438.0	A	G	nonsynonymous
67	16457.0	C	T	nonsynonymous
109	16616.0	C	T	nonsynonymous
68	16830.0	C	T	synonymous
69	16887.0	C	T	synonymous
113	16984.0	A	G	nonsynonymous
153	17154.0	T	C	synonymous
126	17211.0	G	T	nonsynonymous
70	17247.0	T	C	synonymous
71	17373.0	C	T	synonymous
72	17639.0	C	T	nonsynonymous
73	17747.0	C	T	nonsynonymous
74	17858.0	A	G	nonsynonymous
75	17877.0	T	C	synonymous
76	18060.0	C	T	synonymous
77	18171.0	C	A	synonymous
78	18214.0	G	T	nonsynonymous
79	18481.0	C	T	nonsynonymous
80	18705.0	C	T	synonymous
81	18736.0	T	C	nonsynonymous
82	18877.0	C	T	synonymous
57	19017.0	C	T	synonymous
138	19029.0	C	T	synonymous
83	19071.0	T	A	synonymous
84	19254.0	G	T	synonymous
85	19414.0	G	T	nonsynonymous
90	19454.0	C	T	nonsynonymous
120	19970.0	C	T	nonsynonymous
54	20148.0	C	T	nonsynonymous
86	20157.0	T	C	synonymous
87	20268.0	A	G	synonymous
88	20316.0	C	T	synonymous
89	20325.0	C	T	synonymous
90	20326.0	G	A	nonsynonymous
16	20628.0	C	T	synonymous
121	20650.0	A	C	nonsynonymous
58	20679.0	G	T	synonymous
105	20755.0	A	C	nonsynonymous
59	20844.0	C	T	synonymous
133	21024.0	T	C	synonymous
45	21110.0	C	T	nonsynonymous
91	21137.0	A	G	nonsynonymous
92	21302.0	C	T	nonsynonymous
93	21304.0	C	A	nonsynonymous
94	21305.0	G	A	nonsynonymous
142	21575.0	C	T	nonsynonymous
95	21648.0	C	T	nonsynonymous
146	21855.0	C	T	nonsynonymous
100	21974.0	G	C	nonsynonymous
144	22003.0	A	G	synonymous
96	22203.0	G	T	nonsynonymous
97	22687.0	C	T	synonymous
91	23155.0	T	C	synonymous
98	23191.0	C	T	synonymous
132	23281.0	T	C	synonymous
99	23403.0	A	G	nonsynonymous
33	23518.0	G	A	synonymous
84	23592.0	A	G	nonsynonymous
100	23620.0	T	C	synonymous
101	23673.0	C	T	nonsynonymous
151	23854.0	C	T	synonymous
102	23947.0	A	G	synonymous
103	24034.0	C	T	synonymous
104	24310.0	C	T	synonymous
105	24503.0	C	T	nonsynonymous
21	24621.0	C	T	nonsynonymous
92	24795.0	C	T	nonsynonymous
106	24862.0	A	G	synonymous
107	24982.0	T	C	synonymous
108	25046.0	C	T	nonsynonymous
83	25244.0	G	T	nonsynonymous
109	25500.0	G	T	synonymous
110	25563.0	G	T	nonsynonymous
111	25624.0	C	T	nonsynonymous
40	25660.0	G	T	nonsynonymous
112	25671.0	C	T	synonymous
113	25687.0	G	A	nonsynonymous
114	25855.0	G	T	nonsynonymous
55	25916.0	C	T	nonsynonymous
115	25981.0	G	A	nonsynonymous
116	26124.0	C	T	synonymous
117	26144.0	G	T	nonsynonymous
118	26211.0	G	T	synonymous
101	26233.0	G	T	intergenic
97	26454.0	T	C	synonymous
119	26729.0	T	C	synonymous
56	26907.0	C	G	nonsynonymous
154	26987.0	T	C	synonymous
120	27299.0	T	C	nonsynonymous
121	27338.0	A	G	nonsynonymous
122	27348.0	T	C	synonymous
139	27474.0	A	G	synonymous
123	27635.0	C	T	nonsynonymous
124	27964.0	C	T	nonsynonymous
125	27989.0	A	G	synonymous
126	28077.0	G	C	nonsynonymous
127	28144.0	T	C	nonsynonymous
136	28310.0	C	A	nonsynonymous
128	28344.0	C	T	nonsynonymous
129	28539.0	G	T	nonsynonymous
130	28638.0	C	T	nonsynonymous
36	28703.0	G	C	nonsynonymous
70	28836.0	C	T	nonsynonymous
47	28846.0	C	T	synonymous
37	28849.0	C	T	synonymous
69	28854.0	C	T	nonsynonymous
131	28878.0	G	A	nonsynonymous
132	28881.0	G	A	nonsynonymous
133	28882.0	G	A	synonymous
134	28883.0	G	C	nonsynonymous
63	28896.0	C	G	nonsynonymous
135	28977.0	C	T	nonsynonymous
136	29008.0	T	C	synonymous
137	29148.0	T	C	nonsynonymous
106	29206.0	T	C	synonymous
29	29231.0	A	G	nonsynonymous
138	29254.0	G	T	synonymous
139	29262.0	G	T	nonsynonymous
145	29282.0	A	T	nonsynonymous
140	29296.0	C	T	synonymous
64	29315.0	G	T	nonsynonymous
111	29347.0	C	T	synonymous
96	29415.0	C	T	nonsynonymous
141	29567.0	A	C	nonsynonymous
142	29614.0	C	T	synonymous
143	29640.0	C	T	nonsynonymous
144	29700.0	A	G	intergenic
145	29711.0	G	T	intergenic
134	29725.0	A	G	intergenic
146	29731.0	A	T	intergenic
147	29742.0	G	A	intergenic
148	29804.0	T	C	intergenic
149	29868.0	G	T	intergenic
