# Supplementary material for: Revealing fine-scale spatiotemporal differences in SARS-CoV-2 introduction and spread
Source: Nat Commun. 2020 Nov 3;11:5558. doi: 10.1038/s41467-020-19346-z (PMC7609670; doi:10.1038/s41467-020-19346-z)
Supplement: Supplementary file 3 — Source Data [file 41467_2020_19346_MOESM3_ESM.zip › Source Data/consensus_SNVs/scripts/consensus_SNVs.ipynb]

# %% [markdown]
# Single nucleotide variants (SNVs)

**Author**: Katarina Braun 


## Overview

This script maps fasta files (contains the consensus sequence generated from the ARTIC analysis pipeline) to the Wuhan/1 reference (MT039887), generates an alignment file (bam), sorts the bam (sam), generates a pileup file, and calls variants (any position that differs from the reference) using Varscan. The resulting VCF files contain consensus SNVs only. 

This script cleans up the VCF files and saves each VCF as a new, smaller CSV. 

This script also generates two figures:
1. Consensus SNVs vs # of sequences figure. 
2. Number of sequences within age bins 

## Input: 

Consensus fasta files : 

`data_raw/Dane/*.fasta`
    - 122 files 
`data_raw/MKE/*.fasta`
    - 125 files


## Output: 

Consensus SNV output files: 

`consensus_SNVs/Dane/VCFs/*.vcfs`
    - 122 files
`consensus_SNVs/MKE/VCFs/*.vcfs`
    - 125 files 

Figures:  
1. `figures/consensus_SNV_differences.pdf` 
2. `figures/SNVs_vs_age.pdf`
3. `figures/SNVs-per-age-bins.pdf`
 


# %% [markdown]
## import modules and dependencies 

# %% [code]
import pandas as pd
import glob, os
import shutil as sh
import numpy as np
from sklearn.decomposition import PCA
from sklearn import preprocessing
import matplotlib.pyplot as plt
from matplotlib import pyplot
import matplotlib.pyplot as plt
from pathlib import Path
from os.path import splitext
from functools import reduce
from pandas.api.types import is_numeric_dtype
import warnings
from pandas.core.common import SettingWithCopyWarning
from matplotlib.font_manager import FontProperties 
from matplotlib import cm
import itertools
from matplotlib import container
from matplotlib import gridspec
from matplotlib.patches import Patch
from matplotlib.lines import Line2D
import matplotlib.lines as mlines
import matplotlib as mpl
from pandas.plotting import table
from statistics import mean
import statistics

# %% [markdown]
## map reads, modify alignment file, call consensus SNVs


# %% [code]
%%bash 

# Dane samples, this takes ~10 mins to run 

for file in $(ls ../../data_raw/Dane/*.fasta)
do 
    bbmap.sh in=$file out=$file.bam ref=ref.fa #map to Wuhan reference
    samtools sort $file.bam -o $file.bam # sort the bam 
    samtools mpileup -f ref.fa $file.bam > $file.pileup # generate a pileup file
    java -jar VarScan.jar pileup2snp $file.pileup --min-coverage 1 --min-reads2 1 > $file.vcf
done

##

# %% [code]
%%bash 

# MKE samples, this takes ~10 mins to run 

for file in $(ls ../../data_raw/MKE/*.fasta)
do 
    bbmap.sh in=$file out=$file.bam ref=ref.fa #map to Wuhan reference
    samtools sort $file.bam -o $file.bam # sort the bam 
    samtools mpileup -f ref.fa $file.bam > $file.pileup # generate a pileup file
    java -jar VarScan.jar pileup2snp $file.pileup --min-coverage 1 --min-reads2 1 > $file.vcf
done

##

# %% [code]
# move *.vcf files from data_raw to data_derived (in consensus_SNVs)
# Dane

root_path = "../../data_raw/Dane/"
dest_path = "../Dane/VCFs/"

for dirpath, dnames, fnames in os.walk(root_path):    
    for f in fnames:
        if f.endswith(".vcf"):
            source_file_path =  os.path.join(dirpath, f)
            dest_file_path   =  os.path.join(dest_path, f)
            sh.copyfile(source_file_path, dest_file_path)

# %% [code]
# move *.vcf files from data_raw to data_derived 
# MKE

root_path = "../../data_raw/MKE/"
dest_path = "../MKE/VCFs/"

for dirpath, dnames, fnames in os.walk(root_path):    
    for f in fnames:
        if f.endswith(".vcf"):
            source_file_path =  os.path.join(dirpath, f)
            dest_file_path   =  os.path.join(dest_path, f)
            sh.copyfile(source_file_path, dest_file_path)

# %% [markdown]
## cleanup data_raw directories

Get rid of *bam* and *pileup* files generated above. 

# %% [code]
# Dane cleanup 

dir_name = "../../data_raw/Dane/"
test = os.listdir(dir_name)

for item in test:
    if item.endswith(".bam"):
        os.remove(os.path.join(dir_name, item))
        
for item in test:
    if item.endswith(".pileup"):
        os.remove(os.path.join(dir_name, item))
        
for item in test:
    if item.endswith(".vcf"):
        os.remove(os.path.join(dir_name, item))

# %% [code]
# MKE cleanup 

dir_name = "../../data_raw/MKE/"
test = os.listdir(dir_name)

for item in test:
    if item.endswith(".bam"):
        os.remove(os.path.join(dir_name, item))
        
for item in test:
    if item.endswith(".pileup"):
        os.remove(os.path.join(dir_name, item))
        
for item in test:
    if item.endswith(".vcf"):
        os.remove(os.path.join(dir_name, item))

# %% [markdown]
## load VCF files into dataframes

# %% [code]
def load_dataframes(path):
    filelist = [os.path.splitext(file)[0] for file in os.listdir(path) if file.endswith('.vcf')]
    list_of_DFs = []
    for file in filelist: 
#         print(file)
        DF = path + '/' + file + '.vcf'
        file = pd.read_csv(DF, header=0, sep='\t', low_memory=False)
        file['sample'] = DF
        list_of_DFs.append(file)
    print(filelist)
    return(list_of_DFs)


# %% [code]
# there are two MKE samples (270 and 339) that don't have any consensus SNVs -- these are identical to Wuhan/1
# I am going to write a NaN-only line into the VCFs so the cleaning functions to spit out errors 

with open('../MKE/VCFs/USA_WI-UW-270_2020.fasta.vcf', 'a') as file:
    file.write('NaN	NaN	NaN	NaN	NaN	NaN	NaN	NaN	NaN	NaN	NaN	NaN	NaN	NaN	NaN	NaN	NaN	NaN	NaN')
    
with open('../MKE/VCFs/USA_WI-UW-339_2020.fasta.vcf', 'a') as file:
    file.write('NaN	NaN	NaN	NaN	NaN	NaN	NaN	NaN	NaN	NaN	NaN	NaN	NaN	NaN	NaN	NaN	NaN	NaN	NaN')

# %% [code]
# generate a list of dataframes

list_of_Dane_DFs = load_dataframes('../Dane/VCFs')

list_of_MKE_DFs = load_dataframes('../MKE/VCFs')

# %% [code]
# clean up the VCF files and save as CSV files 

def clean_Dane_dataframes(path, list_of_DFs):
    if not os.path.exists(path + '/cleaned'):
            os.makedirs(path + '/cleaned')
    for DF in list_of_DFs:
        DF = DF[['sample', 'Position', 'Ref', 'Cons']]
        DF['sample'] = DF['sample'].map(lambda x: x.lstrip('../Dane/VCFs/'))
        DF['sample'] = DF['sample'].map(lambda x: x.rstrip('.fasta.vcf'))
        DF['sample'] = DF['sample'].map(lambda x: x.lstrip('SA_'))
        sample = DF['sample'].values[0]
        DF.to_csv(path + 'cleaned/' + sample + '-cleaned.csv', sep='\t')
        
def clean_MKE_dataframes(path, list_of_DFs):
    if not os.path.exists(path + '/cleaned'):
            os.makedirs(path + '/cleaned')
    for DF in list_of_DFs:
        DF = DF[['sample', 'Position', 'Ref', 'Cons']]
        DF['sample'] = DF['sample'].map(lambda x: x.lstrip('../MKE/VCFs/'))
        DF['sample'] = DF['sample'].map(lambda x: x.rstrip('.fasta.vcf'))
        DF['sample'] = DF['sample'].map(lambda x: x.lstrip('USA_'))
        sample = DF['sample'].values[0]
        DF.to_csv(path + 'cleaned/' + sample + '-cleaned.csv', sep='\t')

# %% [code]
# clean up all of the dataframes and save to new CSV files 

clean_Dane_dataframes('../Dane/', list_of_Dane_DFs) # Dane County

clean_MKE_dataframes('../MKE/', list_of_MKE_DFs) # Milwaukee County 

# %% [code]
# check to make sure there is the correct number of cleaned CSV files in each cleaned directory 

path, dirs, files = next(os.walk("../Dane/cleaned"))
Dane_len = len(files)

path, dirs, files = next(os.walk("../MKE/cleaned"))
MKE_len = len(files)

print(Dane_len) # should be 122
print(MKE_len) # should be 125

# %% [code]
# merge all SNVs into a single dataframe

Dane_all = pd.concat([pd.read_csv(f, sep='\t') for f in glob.glob("../Dane/cleaned/*.csv")], ignore_index=True)
Dane_all = Dane_all[['sample', 'Position']]

MKE_all = pd.concat([pd.read_csv(f, sep='\t') for f in glob.glob("../MKE/cleaned/*.csv")], ignore_index=True)
MKE_all = MKE_all[['sample', 'Position']]


# %% [code]
MKEannots = pd.concat([pd.read_csv(f, sep='\t') for f in glob.glob("../MKE/cleaned/*.csv")], ignore_index=True)

MKEannots = MKEannots.drop_duplicates(subset='Position', keep="first")

MKEannots = MKEannots[['Cons', 'Position', 'Ref', 'sample']]

# MKEannots.to_csv("/Users/katbraun/Desktop/MKEannots.csv")


# %% [code]
# print the total number of SNVs as well as the total number of unique SNVs in each catchment area 

Dane_unique = Dane_all.drop_duplicates(subset='Position', keep="first")
MKE_unique = MKE_all.drop_duplicates(subset='Position', keep="first")

print("Total # of Dane SNVs:", len(Dane_all)) # total number of UWHC SNVs 
print("Total # of MKE SNVs:", len(MKE_all)) # total number of MHD SNVs

print("# of unique Dane SNVs:", len(Dane_unique)) # total number of UWHC SNVs 
print("# of unique MKE SNVs:", len(MKE_unique)) # total number of MHD SNVs

#

# %% [markdown]
## load metadata

# %% [code]
metadata = pd.read_csv('../../data_raw/metadata.csv')

metadata = metadata[['Position', 'Annotations']]

metadata_dict = dict(zip(metadata.Position, metadata.Annotations))

# %% [code]
temp = Dane_all.groupby('Position')['sample'].apply(','.join)

Dane_group = pd.DataFrame(temp)

Dane_group = Dane_group['sample'].str.split(pat=",", expand=True)

Dane_group['Sample_count'] = Dane_group.apply(lambda x: x.count(), axis=1)

Dane_group = Dane_group[['Sample_count']]

Dane_group = Dane_group.reset_index()

Dane_group['Annotation']= Dane_group['Position'].map(metadata_dict)

# Dane_group

#

# %% [code]
temp1 = MKE_all.groupby('Position')['sample'].apply(','.join)

MKE_group = pd.DataFrame(temp1)

MKE_group = MKE_group['sample'].str.split(pat=",", expand=True)

MKE_group['Sample_count'] = MKE_group.apply(lambda x: x.count(), axis=1)

MKE_group = MKE_group[['Sample_count']]

MKE_group = MKE_group.reset_index()

MKE_group['Annotation']= MKE_group['Position'].map(metadata_dict)

#

# %% [code]
# split dataframe into synonymous + intergenic (open datapoints)

Dane_group_syn_temp = Dane_group.loc[Dane_group.Annotation=='synonymous']

Dane_group_intergenic = Dane_group.loc[Dane_group.Annotation=='intergenic']

Dane_frames_syn = [Dane_group_syn_temp, Dane_group_intergenic]

Dane_group_syn = pd.concat(Dane_frames_syn)

Dane_group_syn = Dane_group_syn.sort_values('Position')

# split dataframe into nonsynonymous (closed datapoints)

Dane_group_nonsyn = Dane_group.loc[Dane_group.Annotation=='nonsynonymous']

Dane_group_nonsyn = Dane_group_nonsyn.sort_values('Position')

#

# %% [code]
# split dataframe into synonymous + intergenic (open datapoints)

MKE_group_syn_temp = MKE_group.loc[MKE_group.Annotation=='synonymous']

MKE_group_intergenic = MKE_group.loc[MKE_group.Annotation=='intergenic']

MKE_frames_syn = [MKE_group_syn_temp, MKE_group_intergenic]

MKE_group_syn = pd.concat(MKE_frames_syn)

MKE_group_syn = MKE_group_syn.sort_values('Position')

# split dataframe into nonsynonymous (closed datapoints)

MKE_group_nonsyn = MKE_group.loc[MKE_group.Annotation=='nonsynonymous']

MKE_group_nonsyn = MKE_group_nonsyn.sort_values('Position')


#

# %% [code]
Dane_syn = len(Dane_group_syn)
Dane_nonsyn = len(Dane_group_nonsyn)

MKE_syn = len(MKE_group_syn)
MKE_nonsyn = len(MKE_group_nonsyn)

Dane_ratio = Dane_nonsyn / Dane_syn
MKE_ratio = MKE_nonsyn / MKE_syn

print("# of synonymous SNVs in Dane county is ", len(Dane_group_syn))
print("# of nonsynonymous SNVs in Dane county is ", len(Dane_group_nonsyn))

print("# of synonymous SNVs in MKE county is ", len(MKE_group_syn))
print("# of nonsynonymous SNVs in MKE county is ", len(MKE_group_nonsyn))

print("ratio of nonsyn/syn in Dane county is ", Dane_ratio)
print("ratio of nonsyn/syn in MKE county is ", MKE_ratio)

# %% [code]
#SNV Count and Mean Inter-patient pairwise difference

temp3 = Dane_all.groupby('sample').Position.apply(lambda x: ','.join(map(str, x)))

Dane_group = pd.DataFrame(temp3)

Dane_group['SNV_count'] = Dane_group.Position.str.count(',') + 1

Dane_group = Dane_group[['SNV_count']]

temp4 = MKE_all.groupby('sample').Position.apply(lambda x: ','.join(map(str, x)))

MKE_group = pd.DataFrame(temp4)

MKE_group['SNV_count'] = MKE_group.Position.str.count(',') + 1

MKE_group = MKE_group[['SNV_count']]

print("average interpatient SNV distance for MKE is ", MKE_group['SNV_count'].mean())
print("std interpatient SNV distance for MKE is ", MKE_group['SNV_count'].std())

print("average interpatient SNV distance for Dane is ", Dane_group['SNV_count'].mean())
print("std interpatient SNV distance for Dane is ", Dane_group['SNV_count'].std())

#

# %% [markdown]
# generate the SNV figure

# %% [code]
# generate a figure with sub-plots (one for each gene segment)
fig = plt.figure(figsize=(12,8), facecolor='w')
plt.style.use('default')
mpl.rc('font', family='Arial')
gs = gridspec.GridSpec(4, 12)

ax1 = fig.add_subplot(gs[1,0:6])
ax2 = fig.add_subplot(gs[2,0:6])

# get right of top and right frame of each subplot
ax1.spines['top'].set_visible(False)
ax1.spines['right'].set_visible(False)
ax1.spines['bottom'].set_visible(True)
ax1.spines['left'].set_visible(True)

ax2.spines['top'].set_visible(False)
ax2.spines['right'].set_visible(False)
ax2.spines['bottom'].set_visible(True)
ax2.spines['left'].set_visible(True)

# set fontsize of axes 
ax1.tick_params(axis = 'both', which = 'major', labelsize = 10)
ax1.tick_params(axis = 'both', which = 'minor', labelsize = 10)

ax2.tick_params(axis = 'both', which = 'major', labelsize = 10)
ax2.tick_params(axis = 'both', which = 'minor', labelsize = 10)

ax1.set_xlabel('', fontname='Arial', fontsize=10)
ax1.set_ylabel('# of sequences', fontname='Arial', fontsize=10)
ax1.set_facecolor('white')
for tick in ax1.get_xticklabels():
    tick.set_fontname("Arial")
for tick in ax1.get_yticklabels():
    tick.set_fontname("Arial")
ax1.set_ylim(-2,102)
ax1.set_xlim(-2,30000)
ax1.set_xticks([0, 5000, 10000, 15000, 20000, 25000, 30000])

ax2.set_xlabel('\n genome position', fontname='Arial', fontsize=10)
ax2.set_ylabel('# of sequences', fontname='Arial', fontsize=10)
ax2.set_facecolor('white')
for tick in ax2.get_xticklabels():
    tick.set_fontname("Arial")
for tick in ax2.get_yticklabels():
    tick.set_fontname("Arial")
ax2.set_ylim(-2,102)
ax2.set_xlim(-2,30000)
ax2.set_xticks([0, 5000, 10000, 15000, 20000, 25000, 30000])

ax1.scatter(x=Dane_group_syn['Position'], y=Dane_group_syn['Sample_count'], marker='o', s=20, facecolors='#C44536', edgecolors='#933831', zorder=1)
ax1.scatter(x=Dane_group_nonsyn['Position'], y=Dane_group_nonsyn['Sample_count'], marker='o', s=20, facecolors='none', edgecolors='#933831', zorder=1)

ax2.scatter(x=MKE_group_syn['Position'], y=MKE_group_syn['Sample_count'], marker='o', s=20, facecolors='#457B9D', edgecolors='#305882', zorder=2)
ax2.scatter(x=MKE_group_nonsyn['Position'], y=MKE_group_nonsyn['Sample_count'], marker='o', s=20, facecolors='none', edgecolors='#305882', zorder=2)

fig.savefig("../../figures/consensus_SNV_differences.pdf", bbox_inches='tight', dpi=300)

# use tight_layout to optimize spacing of axes and titles within each subplot
fig.tight_layout()
fig.show()

# %% [markdown]
## metadata age stuff -- for UWHC only 

# %% [code]
Dane_all = pd.concat([pd.read_csv(f, sep='\t') for f in glob.glob("../Dane/cleaned/*.csv")], ignore_index=True)
Dane_all = Dane_all[['sample', 'Position']]

metadata_age = pd.read_csv('../../data_raw/UWHC_ages.csv', sep='\t')

metadata_age = metadata_age[['strain', 'age']]

metadata_age['strain'] = metadata_age['strain'].str.replace('/','_')

metadata_age_dict = dict(zip(metadata_age.strain, metadata_age.age))

Dane_all['ages'] = Dane_all['sample'].map(metadata_age_dict)

# Dane_all.to_csv('/Users/katbraun/Desktop/CHECKME.csv')

#

# %% [code]
Dane_ages_temp = Dane_all.groupby('Position')['ages'].apply(','.join)

Dane_ages = pd.DataFrame(Dane_ages_temp)

Dane_ages = Dane_ages['ages'].str.split(',',expand=True)

Dane_ages = Dane_ages.astype(float)

Dane_ages['mean'] = Dane_ages.mean(axis=1)
Dane_ages['std'] = Dane_ages.std(axis=1)

Dane_ages = Dane_ages[['mean', 'std']]

Dane_ages = Dane_ages.reset_index()

# Dane_ages_temp


# %% [code]
# generate a figure with sub-plots (one for each gene segment)
fig = plt.figure(figsize=(12,8), facecolor='w')
plt.style.use('default')
mpl.rc('font', family='Arial')
gs = gridspec.GridSpec(2, 10)

ax1 = fig.add_subplot(gs[1,0:8])

# get right of top and right frame of each subplot
ax1.spines['top'].set_visible(False)
ax1.spines['right'].set_visible(False)
ax1.spines['bottom'].set_visible(True)
ax1.spines['left'].set_visible(True)

# set fontsize of axes 
ax1.tick_params(axis = 'both', which = 'major', labelsize = 10)
ax1.tick_params(axis = 'both', which = 'minor', labelsize = 10)

ax1.set_xlabel('\n genome position', fontname='Arial', fontsize=12)
ax1.set_ylabel('average age', fontname='Arial', fontsize=12)
ax1.set_facecolor('white')
for tick in ax1.get_xticklabels():
    tick.set_fontname("Arial")
for tick in ax1.get_yticklabels():
    tick.set_fontname("Arial")
ax1.set_ylim(-2,102)
ax1.set_xlim(-2,30000)
ax1.set_xticks([0, 5000, 10000, 15000, 20000, 25000, 30000])

ax1.errorbar(Dane_ages['Position'], Dane_ages['mean'], yerr=Dane_ages['std'], fmt='.', zorder=0, lw=0.5, c='#933831')
ax1.scatter(x=Dane_ages['Position'], y=Dane_ages['mean'], marker='o', s=20, facecolors='#C44536', edgecolors='#933831', zorder=2)

fig.savefig("../../figures/SNVs_vs_age.pdf", bbox_inches='tight', dpi=300)

# use tight_layout to optimize spacing of axes and titles within each subplot
fig.tight_layout()
fig.show()

# %% [code]
Dane_all = pd.concat([pd.read_csv(f, sep='\t') for f in glob.glob("../Dane/cleaned/*.csv")], ignore_index=True)
Dane_all = Dane_all[['sample', 'Position']]

metadata_age = pd.read_csv('../../data_raw/UWHC_ages.csv', sep='\t')

metadata_age = metadata_age[['strain', 'age']]

metadata_age['strain'] = metadata_age['strain'].str.replace('/','_')

metadata_age_dict = dict(zip(metadata_age.strain, metadata_age.age))

Dane_all['ages'] = Dane_all['sample'].map(metadata_age_dict)

Dane_all = Dane_all.set_index('sample')

Dane_all = Dane_all.astype(float)

Dane_all['range'] = pd.cut(Dane_all.ages,[-1,19,44,64,89,100], labels=['0-19','20-44','45-64', '65-89', '≥90'])

Dane_all.groupby('range')['ages'].count().reset_index(name='Count').to_dict(orient='records')

# age bins

# "0 - 19"	1
# "20 - 44"	56
# "45 - 64"	35
# "65 - 89"	24
# "≥ 90"	2

# %% [code]
import seaborn as sns

# generate a figure with sub-plots (one for each gene segment)
fig = plt.figure(figsize=(14,8), facecolor='w')
plt.style.use('default')
mpl.rc('font', family='Arial')
gs = gridspec.GridSpec(2, 12)

ax3 = fig.add_subplot(gs[0,8:12]) # beta-binomial estimates 

# get right of top and right frame of each subplot
ax3.spines['top'].set_visible(False)
ax3.spines['right'].set_visible(False)
ax3.spines['bottom'].set_visible(True)
ax3.spines['left'].set_visible(True)
    
# set fontsize of axes 
ax3.tick_params(axis = 'both', which = 'major', labelsize = 10)
ax3.tick_params(axis = 'both', which = 'minor', labelsize = 10)


BB = pd.DataFrame({"":['0-19', '20-44', '45-64', '65-89', '≥90'], "SNV":[0.75, 45.44, 31.83, 19.61, 2.36], "age":[0.847, 47.45, 29.66, 20.34, 1.69]})
BB = pd.melt(BB, id_vars="", var_name="type", value_name="freq")

flatui = ['#0066A9', 'lightgrey', '#5BACCF', 'lightgrey', '#539648', 'lightgrey', '#C8C76F', 'lightgrey', '#E99F2E', 'lightgrey']
sns.set_palette(flatui)
sns.factorplot(x='', y='freq', data=BB, hue='type', kind='bar', ax=ax3, legend=None)

# edit the axes - ax3
ax3.set_title('', fontname='Arial', fontsize=14)
ax3.set_ylabel('% of consensus SNVs \n', fontname='Arial', fontsize=10)
ax3.set_xlabel('\n age bins', fontname='Arial', fontsize=10)
ax3.set_facecolor('white')
for tick in ax3.get_xticklabels():
    tick.set_fontname("Arial")
for tick in ax3.get_yticklabels():
    tick.set_fontname("Arial")
ax3.set_ylim(0,50)
ax3.set_yticks([0,10,20,30,40,50])

plt.xticks(rotation=45)

# use tight_layout to optimize spacing of axes and titles within each subplot
fig.tight_layout()
fig.show()

# save this plot to the figures folder 
fig.savefig("../../figures/SNVS-per-age-bins.pdf", bbox_inches='tight', dpi=300)


# %% [code]
