# Supplementary material for: Revealing fine-scale spatiotemporal differences in SARS-CoV-2 introduction and spread
Source: Nat Commun. 2020 Nov 3;11:5558. doi: 10.1038/s41467-020-19346-z (PMC7609670; doi:10.1038/s41467-020-19346-z)
Supplement: Supplementary file 3 — Source Data [file 41467_2020_19346_MOESM3_ESM.zip › Source Data/introductions/code/run_all.sh]

python3 code/infer_tree.py
python3 code/infer_clock_mugration.py
for i in $(seq 1 100); do; python3 code/estimate_importations.py --bootstrap_replicate $i; done; 
python3 code/rarefaction.py --n_samples 20 40 60 80 100 120 140 160 180 200 220 240
python3 code/analyze_results.py
