# Supplementary material for: Revealing fine-scale spatiotemporal differences in SARS-CoV-2 introduction and spread
Source: Nat Commun. 2020 Nov 3;11:5558. doi: 10.1038/s41467-020-19346-z (PMC7609670; doi:10.1038/s41467-020-19346-z)
Supplement: Supplementary file 3 — Source Data [file 41467_2020_19346_MOESM3_ESM.zip › Source Data/introductions/results/combined_results.csv]

destination region	source region	descendant tips	source node	# descendants	variable	value	file	cumsum
UWHC	China	['USA/WI1/2020']	NODE_0005201	1	lower midroot time	2020.0309383906658	61_refined_importations	1
UWHC	China	['USA/WI1/2020']	NODE_0005201	1	midroot time	2020.05737704918	61_refined_importations	1
UWHC	China	['USA/WI1/2020']	NODE_0005201	1	upper midroot time	2020.0710382513666	61_refined_importations	1
MHD	China	['USA/WI-UW-270/2020', 'USA/WI-UW-345/2020', 'USA/WI-UW-229/2020', 'USA/WI-UW-241/2020', 'USA/WI-UW-346/2020', 'USA/WI-UW-161/2020', 'USA/WI-UW-231/2020', 'USA/WI-UW-213/2020', 'USA/WI-UW-228/2020', 'USA/WI-UW-162/2020', 'USA/WI-UW-179/2020', 'USA/WI-UW-211/2020', 'USA/WI-UW-274/2020', 'USA/WI-UW-217/2020', 'USA/WI-UW-221/2020', 'USA/WI-UW-210/2020', 'USA/WI-UW-212/2020', 'USA/WI-UW-168/2020', 'U…	NODE_0000000	73	lower midroot time	2020.0780393551536	61_refined_importations	1
MHD	China	['USA/WI-UW-270/2020', 'USA/WI-UW-345/2020', 'USA/WI-UW-229/2020', 'USA/WI-UW-241/2020', 'USA/WI-UW-346/2020', 'USA/WI-UW-161/2020', 'USA/WI-UW-231/2020', 'USA/WI-UW-213/2020', 'USA/WI-UW-228/2020', 'USA/WI-UW-162/2020', 'USA/WI-UW-179/2020', 'USA/WI-UW-211/2020', 'USA/WI-UW-274/2020', 'USA/WI-UW-217/2020', 'USA/WI-UW-221/2020', 'USA/WI-UW-210/2020', 'USA/WI-UW-212/2020', 'USA/WI-UW-168/2020', 'U…	NODE_0000000	73	midroot time	2020.086033760012	61_refined_importations	1
MHD	China	['USA/WI-UW-270/2020', 'USA/WI-UW-345/2020', 'USA/WI-UW-229/2020', 'USA/WI-UW-241/2020', 'USA/WI-UW-346/2020', 'USA/WI-UW-161/2020', 'USA/WI-UW-231/2020', 'USA/WI-UW-213/2020', 'USA/WI-UW-228/2020', 'USA/WI-UW-162/2020', 'USA/WI-UW-179/2020', 'USA/WI-UW-211/2020', 'USA/WI-UW-274/2020', 'USA/WI-UW-217/2020', 'USA/WI-UW-221/2020', 'USA/WI-UW-210/2020', 'USA/WI-UW-212/2020', 'USA/WI-UW-168/2020', 'U…	NODE_0000000	73	upper midroot time	2020.0874036230255	61_refined_importations	1
Wisconsin	China	['USA/WI-UW-256/2020', 'USA/WI-UW-326/2020', 'USA/WI-UW-175/2020', 'USA/WI-UW-202/2020', 'USA/WI-UW-206/2020', 'USA/WI-UW-47/2020', 'USA/WI-UW-203/2020', 'USA/WI-UW-247/2020', 'USA/WI-UW-253/2020', 'USA/WI-UW-180/2020', 'USA/WI-UW-214/2020', 'USA/WI-UW-201/2020', 'USA/WI-UW-194/2020', 'USA/WI-UW-244/2020', 'USA/WI-UW-243/2020', 'USA/WI-UW-193/2020', 'USA/WI-UW-174/2020', 'USA/WI-UW-169/2020', 'US…	NODE_0000000	37	lower midroot time	2020.087602196684	61_refined_importations	1
UWHC	China	['USA/WI-UW-55/2020']	NODE_0000000	1	lower midroot time	2020.093066677558	61_refined_importations	2
Wisconsin	China	['USA/WI-UW-256/2020', 'USA/WI-UW-326/2020', 'USA/WI-UW-175/2020', 'USA/WI-UW-202/2020', 'USA/WI-UW-206/2020', 'USA/WI-UW-47/2020', 'USA/WI-UW-203/2020', 'USA/WI-UW-247/2020', 'USA/WI-UW-253/2020', 'USA/WI-UW-180/2020', 'USA/WI-UW-214/2020', 'USA/WI-UW-201/2020', 'USA/WI-UW-194/2020', 'USA/WI-UW-244/2020', 'USA/WI-UW-243/2020', 'USA/WI-UW-193/2020', 'USA/WI-UW-174/2020', 'USA/WI-UW-169/2020', 'US…	NODE_0000000	37	midroot time	2020.0955966015424	61_refined_importations	1
Wisconsin	China	['USA/WI-UW-256/2020', 'USA/WI-UW-326/2020', 'USA/WI-UW-175/2020', 'USA/WI-UW-202/2020', 'USA/WI-UW-206/2020', 'USA/WI-UW-47/2020', 'USA/WI-UW-203/2020', 'USA/WI-UW-247/2020', 'USA/WI-UW-253/2020', 'USA/WI-UW-180/2020', 'USA/WI-UW-214/2020', 'USA/WI-UW-201/2020', 'USA/WI-UW-194/2020', 'USA/WI-UW-244/2020', 'USA/WI-UW-243/2020', 'USA/WI-UW-193/2020', 'USA/WI-UW-174/2020', 'USA/WI-UW-169/2020', 'US…	NODE_0000000	37	upper midroot time	2020.0969664645559	61_refined_importations	1
UWHC	China	['USA/WI-UW-55/2020']	NODE_0000000	1	midroot time	2020.1010610824164	61_refined_importations	2
UWHC	China	['USA/WI-UW-55/2020']	NODE_0000000	1	upper midroot time	2020.10243094543	61_refined_importations	2
MHD	China	['USA/WI-UW-339/2020']	NODE_0000831	1	lower midroot time	2020.1105443227532	61_refined_importations	2
Wisconsin	Netherlands	['USA/WI-UW-22/2020', 'USA/WI-UW-255/2020', 'USA/WI-UW-132/2020', 'USA/WI-UW-367/2020']	NODE_0000165	4	lower midroot time	2020.12948965434	61_refined_importations	2
MHD	China	['USA/WI-UW-339/2020']	NODE_0000831	1	midroot time	2020.129781420765	61_refined_importations	2
UWHC	Netherlands	['USA/WI-UW-06/2020', 'USA/WI-UW-67/2020', 'USA/WI-UW-73/2020', 'USA/WI-UW-71/2020', 'USA/WI-UW-70/2020', 'USA/WI-UW-66/2020', 'USA/WI-UW-07/2020', 'USA/WI-UW-77/2020', 'USA/WI-UW-38/2020', 'USA/WI-UW-61/2020', 'USA/WI-UW-69/2020', 'USA/WI-UW-117/2020', 'USA/WI-UW-50/2020', 'USA/WI-UW-51/2020', 'USA/WI-UW-88/2020', 'USA/WI-UW-116/2020', 'USA/WI-UW-34/2020', 'USA/WI-UW-96/2020', 'USA/WI-UW-129/202…	NODE_0000165	20	lower midroot time	2020.1376863756516	61_refined_importations	3
MHD	China	['USA/WI-UW-339/2020']	NODE_0000831	1	upper midroot time	2020.1521592502427	61_refined_importations	2
Wisconsin	Italy	['USA/WI-UW-136/2020', 'USA/WI-GMF-00281/2020', 'USA/WI-UW-265/2020', 'USA/WI-UW-134/2020', 'USA/WI-GMF-00441/2020', 'USA/WI-UW-131/2020', 'USA/WI-UW-18/2020', 'USA/WI-UW-36/2020', 'USA/WI-UW-154/2020', 'USA/WI-UW-57/2020']	NODE_0000834	10	lower midroot time	2020.1586595845401	61_refined_importations	3
MHD	Georgia	['USA/WI-UW-166/2020']	NODE_0000490	1	lower midroot time	2020.159286181346	61_refined_importations	3
UWHC	Italy	['USA/WI-UW-151/2020', 'USA/WI-UW-78/2020', 'USA/WI-UW-148/2020', 'USA/WI-UW-26/2020', 'USA/WI-UW-110/2020', 'USA/WI-UW-359/2020', 'USA/WI-UW-60/2020', 'USA/WI-UW-81/2020', 'USA/WI-UW-49/2020', 'USA/WI-UW-80/2020', 'USA/WI-UW-108/2020', 'USA/WI-UW-115/2020', 'USA/WI-UW-153/2020', 'USA/WI-UW-90/2020', 'USA/WI-UW-100/2020', 'USA/WI-UW-35/2020', 'USA/WI-UW-259/2020', 'USA/WI-UW-97/2020', 'USA/WI-UW-…	NODE_0000834	40	lower midroot time	2020.1613918249768	61_refined_importations	4
Wisconsin	Italy	['USA/WI-UW-136/2020', 'USA/WI-GMF-00281/2020', 'USA/WI-UW-265/2020', 'USA/WI-UW-134/2020', 'USA/WI-GMF-00441/2020', 'USA/WI-UW-131/2020', 'USA/WI-UW-18/2020', 'USA/WI-UW-36/2020', 'USA/WI-UW-154/2020', 'USA/WI-UW-57/2020']	NODE_0000834	10	midroot time	2020.1625683060108	61_refined_importations	2
Wisconsin	Italy	['USA/WI-UW-136/2020', 'USA/WI-GMF-00281/2020', 'USA/WI-UW-265/2020', 'USA/WI-UW-134/2020', 'USA/WI-GMF-00441/2020', 'USA/WI-UW-131/2020', 'USA/WI-UW-18/2020', 'USA/WI-UW-36/2020', 'USA/WI-UW-154/2020', 'USA/WI-UW-57/2020']	NODE_0000834	10	upper midroot time	2020.1626286175242	61_refined_importations	2
UWHC	United Kingdom	['USA/WI-UW-25/2020']	NODE_0004788	1	lower midroot time	2020.1652644884173	61_refined_importations	5
Wisconsin	Netherlands	['USA/WI-UW-22/2020', 'USA/WI-UW-255/2020', 'USA/WI-UW-132/2020', 'USA/WI-UW-367/2020']	NODE_0000165	4	midroot time	2020.165300546448	61_refined_importations	3
UWHC	Italy	['USA/WI-UW-151/2020', 'USA/WI-UW-78/2020', 'USA/WI-UW-148/2020', 'USA/WI-UW-26/2020', 'USA/WI-UW-110/2020', 'USA/WI-UW-359/2020', 'USA/WI-UW-60/2020', 'USA/WI-UW-81/2020', 'USA/WI-UW-49/2020', 'USA/WI-UW-80/2020', 'USA/WI-UW-108/2020', 'USA/WI-UW-115/2020', 'USA/WI-UW-153/2020', 'USA/WI-UW-90/2020', 'USA/WI-UW-100/2020', 'USA/WI-UW-35/2020', 'USA/WI-UW-259/2020', 'USA/WI-UW-97/2020', 'USA/WI-UW-…	NODE_0000834	40	midroot time	2020.165300546448	61_refined_importations	3
UWHC	Italy	['USA/WI-UW-151/2020', 'USA/WI-UW-78/2020', 'USA/WI-UW-148/2020', 'USA/WI-UW-26/2020', 'USA/WI-UW-110/2020', 'USA/WI-UW-359/2020', 'USA/WI-UW-60/2020', 'USA/WI-UW-81/2020', 'USA/WI-UW-49/2020', 'USA/WI-UW-80/2020', 'USA/WI-UW-108/2020', 'USA/WI-UW-115/2020', 'USA/WI-UW-153/2020', 'USA/WI-UW-90/2020', 'USA/WI-UW-100/2020', 'USA/WI-UW-35/2020', 'USA/WI-UW-259/2020', 'USA/WI-UW-97/2020', 'USA/WI-UW-…	NODE_0000834	40	upper midroot time	2020.1653608579609	61_refined_importations	3
UWHC	Michigan	['USA/WI-UW-03/2020', 'USA/WI-UW-42/2020']	NODE_0001447	2	lower midroot time	2020.165775860919	61_refined_importations	6
UWHC	United Kingdom	['USA/WI-UW-25/2020']	NODE_0004788	1	upper midroot time	2020.166666666667	61_refined_importations	4
UWHC	United Kingdom	['USA/WI-UW-25/2020']	NODE_0004788	1	midroot time	2020.166666666667	61_refined_importations	4
Wisconsin	Colombia	['USA/WI-UW-267/2020', 'USA/WI-UW-12/2020', 'USA/WI-UW-121/2020', 'USA/WI-UW-19/2020', 'USA/WI-GMF-04314/2020', 'USA/WI-GMF-M00004/2020', 'USA/WI-UW-14/2020', 'USA/WI-UW-21/2020', 'USA/WI-UW-257/2020', 'USA/WI-UW-348/2020', 'USA/WI-UW-295/2020', 'USA/WI-UW-307/2020', 'USA/WI-UW-204/2020']	NODE_0001954	13	midroot time	2020.1680327868853	61_refined_importations	4
Wisconsin	Colombia	['USA/WI-UW-267/2020', 'USA/WI-UW-12/2020', 'USA/WI-UW-121/2020', 'USA/WI-UW-19/2020', 'USA/WI-GMF-04314/2020', 'USA/WI-GMF-M00004/2020', 'USA/WI-UW-14/2020', 'USA/WI-UW-21/2020', 'USA/WI-UW-257/2020', 'USA/WI-UW-348/2020', 'USA/WI-UW-295/2020', 'USA/WI-UW-307/2020', 'USA/WI-UW-204/2020']	NODE_0001954	13	lower midroot time	2020.1682607006135	61_refined_importations	4
Wisconsin	Michigan	['USA/WI-UW-261/2020', 'USA/WI-UW-20/2020']	NODE_0001447	2	lower midroot time	2020.1685081013559	61_refined_importations	5
Wisconsin	Colombia	['USA/WI-UW-267/2020', 'USA/WI-UW-12/2020', 'USA/WI-UW-121/2020', 'USA/WI-UW-19/2020', 'USA/WI-GMF-04314/2020', 'USA/WI-GMF-M00004/2020', 'USA/WI-UW-14/2020', 'USA/WI-UW-21/2020', 'USA/WI-UW-257/2020', 'USA/WI-UW-348/2020', 'USA/WI-UW-295/2020', 'USA/WI-UW-307/2020', 'USA/WI-UW-204/2020']	NODE_0001954	13	upper midroot time	2020.168628854635	61_refined_importations	3
Wisconsin	Michigan	['USA/WI-GMF-M00003/2020', 'USA/WI-GMF-00498/2020', 'USA/WI-UW-30/2020', 'USA/WI-UW-250/2020', 'USA/WI-UW-83/2020', 'USA/WI-UW-104/2020', 'USA/WI-GMF-01992/2020', 'USA/WI-UW-118/2020', 'USA/WI-UW-268/2020', 'USA/WI-UW-163/2020', 'USA/WI-GMF-00557/2020', 'USA/WI-UW-11/2020']	NODE_0000836	12	lower midroot time	2020.169080438187	61_refined_importations	6
Wisconsin	Australia	['USA/WI-UW-15/2020']	NODE_0000657	1	lower midroot time	2020.1692115556089	61_refined_importations	7
Wisconsin	Michigan	['USA/WI-GMF-M00003/2020', 'USA/WI-GMF-00498/2020', 'USA/WI-UW-30/2020', 'USA/WI-UW-250/2020', 'USA/WI-UW-83/2020', 'USA/WI-UW-104/2020', 'USA/WI-GMF-01992/2020', 'USA/WI-UW-118/2020', 'USA/WI-UW-268/2020', 'USA/WI-UW-163/2020', 'USA/WI-GMF-00557/2020', 'USA/WI-UW-11/2020']	NODE_0000836	12	upper midroot time	2020.1693989071039	61_refined_importations	4
Wisconsin	Michigan	['USA/WI-GMF-M00003/2020', 'USA/WI-GMF-00498/2020', 'USA/WI-UW-30/2020', 'USA/WI-UW-250/2020', 'USA/WI-UW-83/2020', 'USA/WI-UW-104/2020', 'USA/WI-GMF-01992/2020', 'USA/WI-UW-118/2020', 'USA/WI-UW-268/2020', 'USA/WI-UW-163/2020', 'USA/WI-GMF-00557/2020', 'USA/WI-UW-11/2020']	NODE_0000836	12	midroot time	2020.1693989071039	61_refined_importations	5
UWHC	Colombia	['USA/WI-UW-52/2020', 'USA/WI-UW-63/2020', 'USA/WI-UW-86/2020', 'USA/WI-UW-111/2020', 'USA/WI-UW-127/2020', 'USA/WI-UW-144/2020', 'USA/WI-UW-99/2020', 'USA/WI-UW-140/2020']	NODE_0001954	8	midroot time	2020.1707650273224	61_refined_importations	5
UWHC	Colombia	['USA/WI-UW-52/2020', 'USA/WI-UW-63/2020', 'USA/WI-UW-86/2020', 'USA/WI-UW-111/2020', 'USA/WI-UW-127/2020', 'USA/WI-UW-144/2020', 'USA/WI-UW-99/2020', 'USA/WI-UW-140/2020']	NODE_0001954	8	lower midroot time	2020.1709929410517	61_refined_importations	7
UWHC	Belgium	['USA/WI-UW-08/2020']	NODE_0004460	1	lower midroot time	2020.1712744018398	61_refined_importations	8
UWHC	Colombia	['USA/WI-UW-52/2020', 'USA/WI-UW-63/2020', 'USA/WI-UW-86/2020', 'USA/WI-UW-111/2020', 'USA/WI-UW-127/2020', 'USA/WI-UW-144/2020', 'USA/WI-UW-99/2020', 'USA/WI-UW-140/2020']	NODE_0001954	8	upper midroot time	2020.1713610950726	61_refined_importations	5
UWHC	Michigan	['USA/WI-UW-105/2020', 'USA/WI-UW-72/2020', 'USA/WI-UW-98/2020', 'USA/WI-UW-68/2020', 'USA/WI-UW-31/2020', 'USA/WI-UW-347/2020', 'USA/WI-UW-260/2020', 'USA/WI-UW-48/2020', 'USA/WI-UW-56/2020', 'USA/WI-UW-41/2020', 'USA/WI-UW-10/2020', 'USA/WI-UW-94/2020', 'USA/WI-UW-75/2020', 'USA/WI-UW-62/2020', 'USA/WI-UW-04/2020', 'USA/WI-UW-05/2020', 'USA/WI-UW-92/2020', 'USA/WI-UW-29/2020', 'USA/WI-UW-74/202…	NODE_0000836	23	lower midroot time	2020.171812678624	61_refined_importations	9
UWHC	Michigan	['USA/WI-UW-105/2020', 'USA/WI-UW-72/2020', 'USA/WI-UW-98/2020', 'USA/WI-UW-68/2020', 'USA/WI-UW-31/2020', 'USA/WI-UW-347/2020', 'USA/WI-UW-260/2020', 'USA/WI-UW-48/2020', 'USA/WI-UW-56/2020', 'USA/WI-UW-41/2020', 'USA/WI-UW-10/2020', 'USA/WI-UW-94/2020', 'USA/WI-UW-75/2020', 'USA/WI-UW-62/2020', 'USA/WI-UW-04/2020', 'USA/WI-UW-05/2020', 'USA/WI-UW-92/2020', 'USA/WI-UW-29/2020', 'USA/WI-UW-74/202…	NODE_0000836	23	midroot time	2020.172131147541	61_refined_importations	6
UWHC	Michigan	['USA/WI-UW-105/2020', 'USA/WI-UW-72/2020', 'USA/WI-UW-98/2020', 'USA/WI-UW-68/2020', 'USA/WI-UW-31/2020', 'USA/WI-UW-347/2020', 'USA/WI-UW-260/2020', 'USA/WI-UW-48/2020', 'USA/WI-UW-56/2020', 'USA/WI-UW-41/2020', 'USA/WI-UW-10/2020', 'USA/WI-UW-94/2020', 'USA/WI-UW-75/2020', 'USA/WI-UW-62/2020', 'USA/WI-UW-04/2020', 'USA/WI-UW-05/2020', 'USA/WI-UW-92/2020', 'USA/WI-UW-29/2020', 'USA/WI-UW-74/202…	NODE_0000836	23	upper midroot time	2020.172131147541	61_refined_importations	6
Wisconsin	Washington	['USA/WI-UW-23/2020', 'USA/WI-UW-167/2020', 'USA/WI-GMF-00227/2020', 'USA/WI-GMF-00228/2020']	NODE_0000640	4	lower midroot time	2020.1734812706197	61_refined_importations	8
UWHC	Netherlands	['USA/WI-UW-06/2020', 'USA/WI-UW-67/2020', 'USA/WI-UW-73/2020', 'USA/WI-UW-71/2020', 'USA/WI-UW-70/2020', 'USA/WI-UW-66/2020', 'USA/WI-UW-07/2020', 'USA/WI-UW-77/2020', 'USA/WI-UW-38/2020', 'USA/WI-UW-61/2020', 'USA/WI-UW-69/2020', 'USA/WI-UW-117/2020', 'USA/WI-UW-50/2020', 'USA/WI-UW-51/2020', 'USA/WI-UW-88/2020', 'USA/WI-UW-116/2020', 'USA/WI-UW-34/2020', 'USA/WI-UW-96/2020', 'USA/WI-UW-129/202…	NODE_0000165	20	midroot time	2020.17349726776	61_refined_importations	7
Wisconsin	Washington	['USA/WI-UW-23/2020', 'USA/WI-UW-167/2020', 'USA/WI-GMF-00227/2020', 'USA/WI-GMF-00228/2020']	NODE_0000640	4	midroot time	2020.174863387978	61_refined_importations	6
Wisconsin	Washington	['USA/WI-UW-23/2020', 'USA/WI-UW-167/2020', 'USA/WI-GMF-00227/2020', 'USA/WI-GMF-00228/2020']	NODE_0000640	4	upper midroot time	2020.174863387978	61_refined_importations	5
Wisconsin	Michigan	['USA/WI-GMF-01993/2020', 'USA/WI-GMF-01999/2020', 'USA/WI-GMF-00018/2020']	NODE_0001235	3	lower midroot time	2020.1767148806555	61_refined_importations	9
MHD	Colombia	['USA/WI-UW-188/2020', 'USA/WI-UW-226/2020', 'USA/WI-UW-309/2020', 'USA/WI-UW-242/2020', 'USA/WI-UW-341/2020', 'USA/WI-UW-323/2020', 'USA/WI-UW-230/2020', 'USA/WI-UW-205/2020', 'USA/WI-UW-288/2020', 'USA/WI-UW-275/2020', 'USA/WI-UW-273/2020', 'USA/WI-UW-276/2020', 'USA/WI-UW-330/2020', 'USA/WI-UW-285/2020', 'USA/WI-UW-296/2020', 'USA/WI-UW-277/2020']	NODE_0001954	16	midroot time	2020.1775956284152	61_refined_importations	3
MHD	Colombia	['USA/WI-UW-188/2020', 'USA/WI-UW-226/2020', 'USA/WI-UW-309/2020', 'USA/WI-UW-242/2020', 'USA/WI-UW-341/2020', 'USA/WI-UW-323/2020', 'USA/WI-UW-230/2020', 'USA/WI-UW-205/2020', 'USA/WI-UW-288/2020', 'USA/WI-UW-275/2020', 'USA/WI-UW-273/2020', 'USA/WI-UW-276/2020', 'USA/WI-UW-330/2020', 'USA/WI-UW-285/2020', 'USA/WI-UW-296/2020', 'USA/WI-UW-277/2020']	NODE_0001954	16	lower midroot time	2020.1778235421439	61_refined_importations	4
UWHC	Canada	['USA/WI-UW-09/2020']	NODE_0000722	1	lower midroot time	2020.1781607307332	61_refined_importations	10
MHD	Colombia	['USA/WI-UW-188/2020', 'USA/WI-UW-226/2020', 'USA/WI-UW-309/2020', 'USA/WI-UW-242/2020', 'USA/WI-UW-341/2020', 'USA/WI-UW-323/2020', 'USA/WI-UW-230/2020', 'USA/WI-UW-205/2020', 'USA/WI-UW-288/2020', 'USA/WI-UW-275/2020', 'USA/WI-UW-273/2020', 'USA/WI-UW-276/2020', 'USA/WI-UW-330/2020', 'USA/WI-UW-285/2020', 'USA/WI-UW-296/2020', 'USA/WI-UW-277/2020']	NODE_0001954	16	upper midroot time	2020.178191696165	61_refined_importations	3
Wisconsin	Israel	['USA/WI-UW-24/2020']	NODE_0002748	1	lower midroot time	2020.178974004189	61_refined_importations	10
UWHC	Washington	['USA/WI-UW-76/2020', 'USA/WI-UW-39/2020', 'USA/WI-UW-59/2020']	NODE_0000640	3	lower midroot time	2020.1803118717125	61_refined_importations	11
Wisconsin	Israel	['USA/WI-UW-24/2020']	NODE_0002748	1	upper midroot time	2020.1803278688528	61_refined_importations	6
Wisconsin	Israel	['USA/WI-UW-24/2020']	NODE_0002748	1	midroot time	2020.1803278688528	61_refined_importations	7
UWHC	Washington	['USA/WI-UW-76/2020', 'USA/WI-UW-39/2020', 'USA/WI-UW-59/2020']	NODE_0000640	3	upper midroot time	2020.181693989071	61_refined_importations	7
UWHC	Washington	['USA/WI-UW-76/2020', 'USA/WI-UW-39/2020', 'USA/WI-UW-59/2020']	NODE_0000640	3	midroot time	2020.181693989071	61_refined_importations	8
MHD	Massachusetts	['USA/WI-UW-248/2020', 'USA/WI-UW-332/2020', 'USA/WI-UW-195/2020', 'USA/WI-UW-176/2020', 'USA/WI-UW-321/2020', 'USA/WI-UW-319/2020', 'USA/WI-UW-165/2020', 'USA/WI-UW-331/2020', 'USA/WI-UW-159/2020', 'USA/WI-UW-160/2020', 'USA/WI-UW-158/2020']	NODE_0002349	11	lower midroot time	2020.1817095694992	61_refined_importations	5
UWHC	Netherlands	['USA/WI-UW-43/2020']	NODE_0004941	1	lower midroot time	2020.1827515198386	61_refined_importations	12
MHD	Georgia	['USA/WI-UW-166/2020']	NODE_0000490	1	midroot time	2020.1830601092895	61_refined_importations	4
MHD	Massachusetts	['USA/WI-UW-248/2020', 'USA/WI-UW-332/2020', 'USA/WI-UW-195/2020', 'USA/WI-UW-176/2020', 'USA/WI-UW-321/2020', 'USA/WI-UW-319/2020', 'USA/WI-UW-165/2020', 'USA/WI-UW-331/2020', 'USA/WI-UW-159/2020', 'USA/WI-UW-160/2020', 'USA/WI-UW-158/2020']	NODE_0002349	11	midroot time	2020.1830601092895	61_refined_importations	5
MHD	Massachusetts	['USA/WI-UW-248/2020', 'USA/WI-UW-332/2020', 'USA/WI-UW-195/2020', 'USA/WI-UW-176/2020', 'USA/WI-UW-321/2020', 'USA/WI-UW-319/2020', 'USA/WI-UW-165/2020', 'USA/WI-UW-331/2020', 'USA/WI-UW-159/2020', 'USA/WI-UW-160/2020', 'USA/WI-UW-158/2020']	NODE_0002349	11	upper midroot time	2020.1830601092895	61_refined_importations	4
Wisconsin	Massachusetts	['USA/WI-UW-312/2020', 'USA/WI-UW-249/2020']	NODE_0002349	2	lower midroot time	2020.1830756897175	61_refined_importations	11
UWHC	Denmark	['USA/WI-UW-106/2020']	NODE_0004301	1	lower midroot time	2020.183699475517	61_refined_importations	13
MHD	Michigan	['USA/WI-UW-328/2020', 'USA/WI-UW-338/2020', 'USA/WI-UW-335/2020']	NODE_0000836	3	lower midroot time	2020.1841077605914	61_refined_importations	6
Wisconsin	Massachusetts	['USA/WI-UW-312/2020', 'USA/WI-UW-249/2020']	NODE_0002349	2	upper midroot time	2020.184426229508	61_refined_importations	7
MHD	Michigan	['USA/WI-UW-328/2020', 'USA/WI-UW-338/2020', 'USA/WI-UW-335/2020']	NODE_0000836	3	midroot time	2020.184426229508	61_refined_importations	6
MHD	Michigan	['USA/WI-UW-328/2020', 'USA/WI-UW-338/2020', 'USA/WI-UW-335/2020']	NODE_0000836	3	upper midroot time	2020.184426229508	61_refined_importations	5
Wisconsin	Massachusetts	['USA/WI-UW-312/2020', 'USA/WI-UW-249/2020']	NODE_0002349	2	midroot time	2020.184426229508	61_refined_importations	8
Wisconsin	Michigan	['USA/WI-GMF-01993/2020', 'USA/WI-GMF-01999/2020', 'USA/WI-GMF-00018/2020']	NODE_0001235	3	midroot time	2020.1844262295083	61_refined_importations	9
Wisconsin	Israel	['USA/WI-UW-220/2020']	NODE_0001625	1	lower midroot time	2020.185604888282	61_refined_importations	12
Wisconsin	Australia	['USA/WI-UW-15/2020']	NODE_0000657	1	midroot time	2020.1857923497266	61_refined_importations	10
UWHC	Michigan	['USA/WI-UW-03/2020', 'USA/WI-UW-42/2020']	NODE_0001447	2	midroot time	2020.1857923497269	61_refined_importations	9
MHD	Italy	['USA/WI-UW-156/2020', 'USA/WI-UW-336/2020']	NODE_0002904	2	lower midroot time	2020.1863138984281	61_refined_importations	7
Wisconsin	Michigan	['USA/WI-GMF-00232/2020']	NODE_0000924	1	lower midroot time	2020.1863148767789	61_refined_importations	13
MHD	Israel	['USA/WI-UW-337/2020']	NODE_0001625	1	lower midroot time	2020.1869710085007	61_refined_importations	8
MHD	Maryland	['USA/WI-UW-184/2020']	NODE_0000555	1	lower midroot time	2020.1869934382792	61_refined_importations	9
Wisconsin	California	['USA/WI-UW-251/2020']	NODE_0004442	1	lower midroot time	2020.1871804557431	61_refined_importations	14
UWHC	Hungary	['USA/WI-UW-79/2020']	NODE_0003925	1	lower midroot time	2020.188196538325	61_refined_importations	14
UWHC	Netherlands	['USA/WI-UW-43/2020']	NODE_0004941	1	midroot time	2020.188524590164	61_refined_importations	10
Wisconsin	Michigan	['USA/WI-UW-261/2020', 'USA/WI-UW-20/2020']	NODE_0001447	2	midroot time	2020.188524590164	61_refined_importations	11
UWHC	Canada	['USA/WI-UW-09/2020']	NODE_0000722	1	midroot time	2020.188524590164	61_refined_importations	11
MHD	California	['USA/WI-UW-246/2020']	NODE_0004677	1	lower midroot time	2020.188771547805	61_refined_importations	10
Wisconsin	Pennsylvania	['USA/WI-UW-13/2020']	NODE_0001547	1	lower midroot time	2020.189083055655	61_refined_importations	15
MHD	Italy	['USA/WI-UW-156/2020', 'USA/WI-UW-336/2020']	NODE_0002904	2	midroot time	2020.1898907103823	61_refined_importations	7
MHD	Georgia	['USA/WI-UW-166/2020']	NODE_0000490	1	upper midroot time	2020.190513222833	61_refined_importations	6
UWHC	Illinois	['USA/WI-UW-33/2020']	NODE_0000497	1	lower midroot time	2020.1905958326035	61_refined_importations	15
MHD	Illinois	['USA/WI-UW-189/2020', 'USA/WI-UW-218/2020']	NODE_0000497	2	lower midroot time	2020.1905958326035	61_refined_importations	11
Wisconsin	Netherlands	['USA/WI-UW-22/2020', 'USA/WI-UW-255/2020', 'USA/WI-UW-132/2020', 'USA/WI-UW-367/2020']	NODE_0000165	4	upper midroot time	2020.1909365859826	61_refined_importations	8
UWHC	Spain	['USA/WI-UW-02/2020']	NODE_0003910	1	lower midroot time	2020.1915866027487	61_refined_importations	16
Wisconsin	United Kingdom	['USA/WI-UW-16/2020']	NODE_0002929	1	lower midroot time	2020.193010058765	61_refined_importations	16
Wisconsin	Minnesota	['USA/WI-UW-164/2020']	NODE_0002761	1	lower midroot time	2020.193224808984	61_refined_importations	17
MHD	United Kingdom	['USA/WI-UW-200/2020']	NODE_0001311	1	lower midroot time	2020.1933351223447	61_refined_importations	12
Wisconsin	Australia	['USA/WI-UW-15/2020']	NODE_0000657	1	upper midroot time	2020.193381271943	61_refined_importations	9
MHD	Italy	['USA/WI-UW-156/2020', 'USA/WI-UW-336/2020']	NODE_0002904	2	upper midroot time	2020.1935602973133	61_refined_importations	7
UWHC	Massachusetts	['USA/WI-UW-84/2020']	NODE_0002349	1	lower midroot time	2020.1940046514665	61_refined_importations	17
UWHC	Michigan	['USA/WI-UW-03/2020', 'USA/WI-UW-42/2020']	NODE_0001447	2	upper midroot time	2020.194132683505	61_refined_importations	8
UWHC	Switzerland	['USA/WI-UW-109/2020', 'USA/WI-UW-82/2020', 'USA/WI-UW-37/2020', 'USA/WI-UW-362/2020']	NODE_0003581	4	lower midroot time	2020.1947089134844	61_refined_importations	18
UWHC	Massachusetts	['USA/WI-UW-84/2020']	NODE_0002349	1	midroot time	2020.1953551912568	61_refined_importations	12
UWHC	Switzerland	['USA/WI-UW-109/2020', 'USA/WI-UW-82/2020', 'USA/WI-UW-37/2020', 'USA/WI-UW-362/2020']	NODE_0003581	4	midroot time	2020.1953551912568	61_refined_importations	13
UWHC	Switzerland	['USA/WI-UW-109/2020', 'USA/WI-UW-82/2020', 'USA/WI-UW-37/2020', 'USA/WI-UW-362/2020']	NODE_0003581	4	upper midroot time	2020.1953551912568	61_refined_importations	9
UWHC	Massachusetts	['USA/WI-UW-84/2020']	NODE_0002349	1	upper midroot time	2020.1953551912568	61_refined_importations	10
Wisconsin	Virginia	['USA/WI-UW-17/2020']	NODE_0002387	1	lower midroot time	2020.1953990897375	61_refined_importations	18
UWHC	Washington	['USA/WI-UW-91/2020']	NODE_0000745	1	lower midroot time	2020.1958035632026	61_refined_importations	19
MHD	Pennsylvania	['USA/WI-UW-280/2020']	NODE_0004526	1	lower midroot time	2020.1964057356354	61_refined_importations	13
Wisconsin	Israel	['USA/WI-UW-220/2020']	NODE_0001625	1	midroot time	2020.1967213114756	61_refined_importations	12
Wisconsin	Michigan	['USA/WI-UW-261/2020', 'USA/WI-UW-20/2020']	NODE_0001447	2	upper midroot time	2020.196864923942	61_refined_importations	10
Wisconsin	California	['USA/WI-UW-251/2020']	NODE_0004442	1	upper midroot time	2020.198087431694	61_refined_importations	11
Wisconsin	Virginia	['USA/WI-UW-17/2020']	NODE_0002387	1	upper midroot time	2020.198087431694	61_refined_importations	12
Wisconsin	Pennsylvania	['USA/WI-UW-13/2020']	NODE_0001547	1	midroot time	2020.198087431694	61_refined_importations	13
Wisconsin	Virginia	['USA/WI-UW-17/2020']	NODE_0002387	1	midroot time	2020.198087431694	61_refined_importations	14
Wisconsin	California	['USA/WI-UW-251/2020']	NODE_0004442	1	midroot time	2020.198087431694	61_refined_importations	15
MHD	Israel	['USA/WI-UW-337/2020']	NODE_0001625	1	midroot time	2020.198087431694	61_refined_importations	8
UWHC	Canada	['USA/WI-UW-09/2020']	NODE_0000722	1	upper midroot time	2020.198551837167	61_refined_importations	11
UWHC	Netherlands	['USA/WI-UW-06/2020', 'USA/WI-UW-67/2020', 'USA/WI-UW-73/2020', 'USA/WI-UW-71/2020', 'USA/WI-UW-70/2020', 'USA/WI-UW-66/2020', 'USA/WI-UW-07/2020', 'USA/WI-UW-77/2020', 'USA/WI-UW-38/2020', 'USA/WI-UW-61/2020', 'USA/WI-UW-69/2020', 'USA/WI-UW-117/2020', 'USA/WI-UW-50/2020', 'USA/WI-UW-51/2020', 'USA/WI-UW-88/2020', 'USA/WI-UW-116/2020', 'USA/WI-UW-34/2020', 'USA/WI-UW-96/2020', 'USA/WI-UW-129/202…	NODE_0000165	20	upper midroot time	2020.1991333072947	61_refined_importations	12
Wisconsin	Michigan	['USA/WI-GMF-01993/2020', 'USA/WI-GMF-01999/2020', 'USA/WI-GMF-00018/2020']	NODE_0001235	3	upper midroot time	2020.1993492427926	61_refined_importations	13
Wisconsin	Israel	['USA/WI-UW-220/2020']	NODE_0001625	1	upper midroot time	2020.1994535519125	61_refined_importations	14
Wisconsin	United Kingdom	['USA/WI-UW-16/2020']	NODE_0002929	1	midroot time	2020.1994535519125	61_refined_importations	16
Wisconsin	Australia	['USA/WI-UW-252/2020']	NODE_0000518	1	lower midroot time	2020.1998968880755	61_refined_importations	19
MHD	Louisiana	['USA/WI-UW-190/2020']	NODE_0001703	1	lower midroot time	2020.200255245645	61_refined_importations	14
Wisconsin	United Kingdom	['USA/WI-UW-16/2020']	NODE_0002929	1	upper midroot time	2020.200819672131	61_refined_importations	15
MHD	Israel	['USA/WI-UW-337/2020']	NODE_0001625	1	upper midroot time	2020.2008196721313	61_refined_importations	8
UWHC	Belgium	['USA/WI-UW-08/2020']	NODE_0004460	1	midroot time	2020.2008196721313	61_refined_importations	14
UWHC	Netherlands	['USA/WI-UW-43/2020']	NODE_0004941	1	upper midroot time	2020.2010689698545	61_refined_importations	13
UWHC	Brazil	['USA/WI-UW-114/2020']	NODE_0002659	1	lower midroot time	2020.2012204297275	61_refined_importations	20
Wisconsin	Florida	['USA/WI-UW-269/2020']	NODE_0002317	1	lower midroot time	2020.2020650532181	61_refined_importations	20
MHD	Louisiana	['USA/WI-UW-190/2020']	NODE_0001703	1	midroot time	2020.2021857923492	61_refined_importations	9
Wisconsin	Australia	['USA/WI-UW-252/2020']	NODE_0000518	1	upper midroot time	2020.2021857923496	61_refined_importations	16
Wisconsin	Australia	['USA/WI-UW-252/2020']	NODE_0000518	1	midroot time	2020.2021857923496	61_refined_importations	17
MHD	Louisiana	['USA/WI-UW-190/2020']	NODE_0001703	1	upper midroot time	2020.2024392471787	61_refined_importations	9
Wisconsin	Italy	['USA/WI-GMF-M00002/2020', 'USA/WI-UW-258/2020']	NODE_0002581	2	lower midroot time	2020.202945335277	61_refined_importations	21
UWHC	Louisiana	['USA/WI-UW-58/2020']	NODE_0001896	1	lower midroot time	2020.2031438925014	61_refined_importations	21
Wisconsin	Minnesota	['USA/WI-UW-164/2020']	NODE_0002761	1	midroot time	2020.203551912568	61_refined_importations	18
Wisconsin	Italy	['USA/WI-GMF-M00002/2020', 'USA/WI-UW-258/2020']	NODE_0002581	2	midroot time	2020.203551912568	61_refined_importations	19
Wisconsin	Minnesota	['USA/WI-UW-164/2020']	NODE_0002761	1	upper midroot time	2020.203551912568	61_refined_importations	17
UWHC	Spain	['USA/WI-UW-02/2020']	NODE_0003910	1	midroot time	2020.2035519125684	61_refined_importations	15
UWHC	Spain	['USA/WI-UW-02/2020']	NODE_0003910	1	upper midroot time	2020.2035519125684	61_refined_importations	14
UWHC	Washington	['USA/WI-UW-91/2020']	NODE_0000745	1	midroot time	2020.2035519125684	61_refined_importations	16
MHD	Maryland	['USA/WI-UW-184/2020']	NODE_0000555	1	midroot time	2020.2035519125684	61_refined_importations	10
Wisconsin	Pennsylvania	['USA/WI-UW-13/2020']	NODE_0001547	1	upper midroot time	2020.2035519125684	61_refined_importations	18
Wisconsin	Italy	['USA/WI-GMF-M00002/2020', 'USA/WI-UW-258/2020']	NODE_0002581	2	upper midroot time	2020.2038953203628	61_refined_importations	19
Wisconsin	Democratic Republic of the Congo	['USA/WI-UW-354/2020']	NODE_0003665	1	lower midroot time	2020.2039375582733	61_refined_importations	22
Wisconsin	Michigan	['USA/WI-GMF-00232/2020']	NODE_0000924	1	midroot time	2020.204918032787	61_refined_importations	20
UWHC	Brazil	['USA/WI-UW-114/2020']	NODE_0002659	1	midroot time	2020.204918032787	61_refined_importations	17
UWHC	Brazil	['USA/WI-UW-114/2020']	NODE_0002659	1	upper midroot time	2020.204918032787	61_refined_importations	15
Wisconsin	Louisiana	['USA/WI-UW-239/2020', 'USA/WI-UW-263/2020']	NODE_0001742	2	lower midroot time	2020.2057199135447	61_refined_importations	23
MHD	Illinois	['USA/WI-UW-189/2020', 'USA/WI-UW-218/2020']	NODE_0000497	2	midroot time	2020.2062841530053	61_refined_importations	11
UWHC	Illinois	['USA/WI-UW-33/2020']	NODE_0000497	1	midroot time	2020.2062841530053	61_refined_importations	18
MHD	Italy	['USA/WI-UW-320/2020']	NODE_0000834	1	lower midroot time	2020.2064737921899	61_refined_importations	15
MHD	Michigan	['USA/WI-UW-235/2020']	NODE_0000604	1	lower midroot time	2020.20755363719	61_refined_importations	16
UWHC	Hungary	['USA/WI-UW-79/2020']	NODE_0003925	1	midroot time	2020.2076502732239	61_refined_importations	19
UWHC	Denmark	['USA/WI-UW-106/2020']	NODE_0004301	1	midroot time	2020.2076502732239	61_refined_importations	20
MHD	Maryland	['USA/WI-UW-184/2020']	NODE_0000555	1	upper midroot time	2020.207861820696	61_refined_importations	10
Wisconsin	Washington DC	['USA/WI-UW-113/2020']	NODE_0002496	1	lower midroot time	2020.2079469245941	61_refined_importations	24
UWHC	Louisiana	['USA/WI-UW-54/2020']	NODE_0001921	1	lower midroot time	2020.208101952849	61_refined_importations	22
UWHC	Michigan	['USA/WI-UW-155/2020']	NODE_0001235	1	lower midroot time	2020.2081356456824	61_refined_importations	23
MHD	United Kingdom	['USA/WI-UW-200/2020']	NODE_0001311	1	upper midroot time	2020.208556765476	61_refined_importations	11
Wisconsin	Brazil	['USA/WI-UW-198/2020']	NODE_0002693	1	lower midroot time	2020.208955666353	61_refined_importations	25
Wisconsin	Louisiana	['USA/WI-UW-239/2020', 'USA/WI-UW-263/2020']	NODE_0001742	2	midroot time	2020.2090163934424	61_refined_importations	21
MHD	California	['USA/WI-UW-246/2020']	NODE_0004677	1	upper midroot time	2020.2090163934427	61_refined_importations	12
MHD	United Kingdom	['USA/WI-UW-200/2020']	NODE_0001311	1	midroot time	2020.2090163934427	61_refined_importations	12
MHD	California	['USA/WI-UW-246/2020']	NODE_0004677	1	midroot time	2020.2090163934427	61_refined_importations	13
MHD	Italy	['USA/WI-UW-320/2020']	NODE_0000834	1	midroot time	2020.210382513661	61_refined_importations	14
MHD	Italy	['USA/WI-UW-320/2020']	NODE_0000834	1	upper midroot time	2020.210442825174	61_refined_importations	13
UWHC	Illinois	['USA/WI-UW-33/2020']	NODE_0000497	1	upper midroot time	2020.210553500458	61_refined_importations	16
MHD	Illinois	['USA/WI-UW-189/2020', 'USA/WI-UW-218/2020']	NODE_0000497	2	upper midroot time	2020.210553500458	61_refined_importations	14
Wisconsin	Louisiana	['USA/WI-UW-239/2020', 'USA/WI-UW-263/2020']	NODE_0001742	2	upper midroot time	2020.21174863388	61_refined_importations	20
MHD	Michigan	['USA/WI-UW-304/2020']	NODE_0000964	1	lower midroot time	2020.2132888887995	61_refined_importations	17
UWHC	Illinois	['USA/WI-UW-28/2020']	NODE_0000513	1	lower midroot time	2020.213674379652	61_refined_importations	24
UWHC	California	['USA/WI-UW-87/2020']	NODE_0000860	1	lower midroot time	2020.2138165877814	61_refined_importations	25
UWHC	Louisiana	['USA/WI-UW-58/2020']	NODE_0001896	1	midroot time	2020.214480874317	61_refined_importations	21
UWHC	Idaho	['USA/WI-UW-89/2020']	NODE_0001818	1	lower midroot time	2020.2148239864453	61_refined_importations	26
Wisconsin	Michigan	['USA/WI-GMF-00822/2020']	NODE_0000851	1	lower midroot time	2020.2150643624102	61_refined_importations	26
UWHC	Idaho	['USA/WI-UW-89/2020']	NODE_0001818	1	upper midroot time	2020.2158469945355	61_refined_importations	17
UWHC	Idaho	['USA/WI-UW-89/2020']	NODE_0001818	1	midroot time	2020.2158469945355	61_refined_importations	22
UWHC	Louisiana	['USA/WI-UW-54/2020']	NODE_0001921	1	midroot time	2020.2158469945355	61_refined_importations	23
UWHC	Michigan	['USA/WI-UW-155/2020']	NODE_0001235	1	midroot time	2020.2158469945362	61_refined_importations	24
UWHC	Louisiana	['USA/WI-UW-54/2020']	NODE_0001921	1	upper midroot time	2020.217213114754	61_refined_importations	18
UWHC	Louisiana	['USA/WI-UW-58/2020']	NODE_0001896	1	upper midroot time	2020.2174819301956	61_refined_importations	19
MHD	Illinois	['USA/WI-UW-245/2020']	NODE_0000513	1	lower midroot time	2020.217772740308	61_refined_importations	18
UWHC	Washington	['USA/WI-UW-91/2020']	NODE_0000745	1	upper midroot time	2020.217859714144	61_refined_importations	20
MHD	Michigan	['USA/WI-UW-313/2020', 'USA/WI-UW-308/2020', 'USA/WI-UW-316/2020']	NODE_0000882	3	lower midroot time	2020.2179957761248	61_refined_importations	19
UWHC	Belgium	['USA/WI-UW-08/2020']	NODE_0004460	1	upper midroot time	2020.218374243415	61_refined_importations	21
UWHC	Illinois	['USA/WI-UW-28/2020']	NODE_0000513	1	midroot time	2020.2185792349726	61_refined_importations	25
UWHC	Illinois	['USA/WI-UW-28/2020']	NODE_0000513	1	upper midroot time	2020.2185792349726	61_refined_importations	22
MHD	Michigan	['USA/WI-UW-304/2020']	NODE_0000964	1	midroot time	2020.2213114754095	61_refined_importations	15
Wisconsin	Brazil	['USA/WI-UW-198/2020']	NODE_0002693	1	upper midroot time	2020.2213114754102	61_refined_importations	21
MHD	Michigan	['USA/WI-UW-235/2020']	NODE_0000604	1	midroot time	2020.2213114754102	61_refined_importations	16
Wisconsin	Brazil	['USA/WI-UW-198/2020']	NODE_0002693	1	midroot time	2020.2213114754102	61_refined_importations	22
Wisconsin	Democratic Republic of the Congo	['USA/WI-UW-354/2020']	NODE_0003665	1	midroot time	2020.2213114754102	61_refined_importations	23
Wisconsin	Michigan	['USA/WI-GMF-00232/2020']	NODE_0000924	1	upper midroot time	2020.2221685357601	61_refined_importations	22
MHD	Illinois	['USA/WI-UW-245/2020']	NODE_0000513	1	midroot time	2020.2226775956283	61_refined_importations	17
Wisconsin	Florida	['USA/WI-UW-269/2020']	NODE_0002317	1	midroot time	2020.2226775956283	61_refined_importations	24
MHD	Illinois	['USA/WI-UW-245/2020']	NODE_0000513	1	upper midroot time	2020.2226775956283	61_refined_importations	15
UWHC	Hungary	['USA/WI-UW-79/2020']	NODE_0003925	1	upper midroot time	2020.2238530954185	61_refined_importations	23
Wisconsin	Washington DC	['USA/WI-UW-113/2020']	NODE_0002496	1	midroot time	2020.2254098360654	61_refined_importations	25
MHD	Michigan	['USA/WI-UW-235/2020']	NODE_0000604	1	upper midroot time	2020.226775956284	61_refined_importations	16
MHD	Pennsylvania	['USA/WI-UW-280/2020']	NODE_0004526	1	midroot time	2020.226775956284	61_refined_importations	18
UWHC	Denmark	['USA/WI-UW-106/2020']	NODE_0004301	1	upper midroot time	2020.22735713412	61_refined_importations	24
Wisconsin	Louisiana	['USA/WI-UW-264/2020']	NODE_0001703	1	lower midroot time	2020.2275776500169	61_refined_importations	27
Wisconsin	Idaho	['USA/WI-UW-262/2020']	NODE_0001818	1	lower midroot time	2020.2284851886309	61_refined_importations	28
Wisconsin	Louisiana	['USA/WI-UW-264/2020']	NODE_0001703	1	midroot time	2020.2295081967209	61_refined_importations	26
Wisconsin	Idaho	['USA/WI-UW-262/2020']	NODE_0001818	1	midroot time	2020.229508196721	61_refined_importations	27
Wisconsin	Idaho	['USA/WI-UW-262/2020']	NODE_0001818	1	upper midroot time	2020.229508196721	61_refined_importations	23
Wisconsin	Louisiana	['USA/WI-UW-264/2020']	NODE_0001703	1	upper midroot time	2020.2297616515507	61_refined_importations	24
Wisconsin	Michigan	['USA/WI-UW-271/2020', 'USA/WI-UW-327/2020']	NODE_0000882	2	lower midroot time	2020.230290858092	61_refined_importations	29
UWHC	Louisiana	['USA/WI-UW-356/2020']	NODE_0001703	1	lower midroot time	2020.230309890454	61_refined_importations	27
UWHC	Michigan	['USA/WI-UW-155/2020']	NODE_0001235	1	upper midroot time	2020.2307700078197	61_refined_importations	25
MHD	Michigan	['USA/WI-UW-313/2020', 'USA/WI-UW-308/2020', 'USA/WI-UW-316/2020']	NODE_0000882	3	midroot time	2020.2308743169397	61_refined_importations	19
UWHC	California	['USA/WI-UW-87/2020']	NODE_0000860	1	midroot time	2020.23087431694	61_refined_importations	26
UWHC	Louisiana	['USA/WI-UW-356/2020']	NODE_0001703	1	midroot time	2020.2322404371585	61_refined_importations	27
UWHC	Louisiana	['USA/WI-UW-356/2020']	NODE_0001703	1	upper midroot time	2020.2324938919876	61_refined_importations	26
MHD	Michigan	['USA/WI-UW-304/2020']	NODE_0000964	1	upper midroot time	2020.2333102388254	61_refined_importations	17
Wisconsin	United Kingdom	['USA/WI-GMF-01854/2020', 'USA/WI-GMF-02314/2020', 'USA/WI-GMF-03156/2020', 'USA/WI-GMF-M00001/2020', 'USA/WI-GMF-01602/2020']	NODE_0001311	5	lower midroot time	2020.2343187289025	61_refined_importations	30
MHD	Pennsylvania	['USA/WI-UW-280/2020']	NODE_0004526	1	upper midroot time	2020.234972677596	61_refined_importations	18
Wisconsin	Democratic Republic of the Congo	['USA/WI-UW-354/2020']	NODE_0003665	1	upper midroot time	2020.2361791343933	61_refined_importations	25
Wisconsin	Washington DC	['USA/WI-UW-113/2020']	NODE_0002496	1	upper midroot time	2020.2381590467396	61_refined_importations	26
UWHC	California	['USA/WI-UW-87/2020']	NODE_0000860	1	upper midroot time	2020.2394449353862	61_refined_importations	27
Wisconsin	New Jersey	['USA/WI-GMF-02294/2020', 'USA/WI-GMF-01978/2020', 'USA/WI-GMF-02263/2020']	NODE_0000914	3	lower midroot time	2020.2407640534475	61_refined_importations	31
Wisconsin	Michigan	['USA/WI-UW-271/2020', 'USA/WI-UW-327/2020']	NODE_0000882	2	midroot time	2020.2431693989072	61_refined_importations	28
Wisconsin	Florida	['USA/WI-UW-269/2020']	NODE_0002317	1	upper midroot time	2020.2431850710248	61_refined_importations	27
Wisconsin	Michigan	['USA/WI-GMF-00822/2020']	NODE_0000851	1	midroot time	2020.2445355191253	61_refined_importations	29
MHD	Idaho	['USA/WI-UW-329/2020']	NODE_0001818	1	lower midroot time	2020.2489769919096	61_refined_importations	20
Wisconsin	United Kingdom	['USA/WI-GMF-01854/2020', 'USA/WI-GMF-02314/2020', 'USA/WI-GMF-03156/2020', 'USA/WI-GMF-M00001/2020', 'USA/WI-GMF-01602/2020']	NODE_0001311	5	upper midroot time	2020.2495403720327	61_refined_importations	28
Wisconsin	United Kingdom	['USA/WI-GMF-01854/2020', 'USA/WI-GMF-02314/2020', 'USA/WI-GMF-03156/2020', 'USA/WI-GMF-M00001/2020', 'USA/WI-GMF-01602/2020']	NODE_0001311	5	midroot time	2020.25	61_refined_importations	30
MHD	Idaho	['USA/WI-UW-329/2020']	NODE_0001818	1	upper midroot time	2020.25	61_refined_importations	19
MHD	Idaho	['USA/WI-UW-329/2020']	NODE_0001818	1	midroot time	2020.25	61_refined_importations	20
MHD	Australia	['USA/WI-UW-324/2020', 'USA/WI-UW-322/2020']	NODE_0002480	2	lower midroot time	2020.2514985943396	61_refined_importations	21
MHD	Michigan	['USA/WI-UW-313/2020', 'USA/WI-UW-308/2020', 'USA/WI-UW-316/2020']	NODE_0000882	3	upper midroot time	2020.2540388943069	61_refined_importations	20
Wisconsin	New Jersey	['USA/WI-GMF-02294/2020', 'USA/WI-GMF-01978/2020', 'USA/WI-GMF-02263/2020']	NODE_0000914	3	upper midroot time	2020.256830601093	61_refined_importations	29
Wisconsin	New Jersey	['USA/WI-GMF-02294/2020', 'USA/WI-GMF-01978/2020', 'USA/WI-GMF-02263/2020']	NODE_0000914	3	midroot time	2020.256830601093	61_refined_importations	31
UWHC	Illinois	['USA/WI-UW-150/2020']	NODE_0004518	1	lower midroot time	2020.2580932377066	61_refined_importations	28
Wisconsin	Michigan	['USA/WI-GMF-00822/2020']	NODE_0000851	1	upper midroot time	2020.2645758544807	61_refined_importations	30
Wisconsin	Michigan	['USA/WI-UW-271/2020', 'USA/WI-UW-327/2020']	NODE_0000882	2	upper midroot time	2020.2663339762744	61_refined_importations	31
MHD	Australia	['USA/WI-UW-324/2020', 'USA/WI-UW-322/2020']	NODE_0002480	2	midroot time	2020.2663934426228	61_refined_importations	21
MHD	Australia	['USA/WI-UW-324/2020', 'USA/WI-UW-322/2020']	NODE_0002480	2	upper midroot time	2020.2663934426228	61_refined_importations	21
UWHC	Illinois	['USA/WI-UW-150/2020']	NODE_0004518	1	midroot time	2020.2814207650272	61_refined_importations	28
UWHC	Illinois	['USA/WI-UW-150/2020']	NODE_0004518	1	upper midroot time	2020.2814207650272	61_refined_importations	28
Wisconsin	Iowa	['USA/WI-GMF-02728/2020', 'USA/WI-GMF-02274/2020', 'USA/WI-GMF-03151/2020']	NODE_0001634	3	lower midroot time	2020.2857882529818	61_refined_importations	32
Wisconsin	Iowa	['USA/WI-GMF-02728/2020', 'USA/WI-GMF-02274/2020', 'USA/WI-GMF-03151/2020']	NODE_0001634	3	midroot time	2020.296448087432	61_refined_importations	32
Wisconsin	Iowa	['USA/WI-GMF-02728/2020', 'USA/WI-GMF-02274/2020', 'USA/WI-GMF-03151/2020']	NODE_0001634	3	upper midroot time	2020.296448087432	61_refined_importations	32
Wisconsin	Iowa	['USA/WI-GMF-03710/2020', 'USA/WI-GMF-03823/2020']	NODE_0001648	2	lower midroot time	2020.316907180148	61_refined_importations	33
Wisconsin	Iowa	['USA/WI-GMF-03710/2020', 'USA/WI-GMF-03823/2020']	NODE_0001648	2	upper midroot time	2020.3224043715845	61_refined_importations	33
Wisconsin	Iowa	['USA/WI-GMF-03710/2020', 'USA/WI-GMF-03823/2020']	NODE_0001648	2	midroot time	2020.3224043715845	61_refined_importations	33
UWHC	China	['USA/WI1/2020']	NODE_0005303	1	lower midroot time	2020.0297379022854	95_refined_importations	1
UWHC	China	['USA/WI1/2020']	NODE_0005303	1	midroot time	2020.05737704918	95_refined_importations	1
UWHC	China	['USA/WI1/2020']	NODE_0005303	1	upper midroot time	2020.0710382513666	95_refined_importations	1
MHD	China	['USA/WI-UW-345/2020', 'USA/WI-UW-270/2020', 'USA/WI-UW-229/2020', 'USA/WI-UW-162/2020', 'USA/WI-UW-171/2020', 'USA/WI-UW-241/2020', 'USA/WI-UW-172/2020', 'USA/WI-UW-209/2020', 'USA/WI-UW-213/2020', 'USA/WI-UW-179/2020', 'USA/WI-UW-228/2020', 'USA/WI-UW-212/2020', 'USA/WI-UW-346/2020', 'USA/WI-UW-231/2020', 'USA/WI-UW-236/2020', 'USA/WI-UW-343/2020', 'USA/WI-UW-211/2020', 'USA/WI-UW-210/2020', 'U…	NODE_0000000	73	lower midroot time	2020.0727201323352	95_refined_importations	1
MHD	China	['USA/WI-UW-345/2020', 'USA/WI-UW-270/2020', 'USA/WI-UW-229/2020', 'USA/WI-UW-162/2020', 'USA/WI-UW-171/2020', 'USA/WI-UW-241/2020', 'USA/WI-UW-172/2020', 'USA/WI-UW-209/2020', 'USA/WI-UW-213/2020', 'USA/WI-UW-179/2020', 'USA/WI-UW-228/2020', 'USA/WI-UW-212/2020', 'USA/WI-UW-346/2020', 'USA/WI-UW-231/2020', 'USA/WI-UW-236/2020', 'USA/WI-UW-343/2020', 'USA/WI-UW-211/2020', 'USA/WI-UW-210/2020', 'U…	NODE_0000000	73	upper midroot time	2020.0760409653742	95_refined_importations	1
MHD	China	['USA/WI-UW-345/2020', 'USA/WI-UW-270/2020', 'USA/WI-UW-229/2020', 'USA/WI-UW-162/2020', 'USA/WI-UW-171/2020', 'USA/WI-UW-241/2020', 'USA/WI-UW-172/2020', 'USA/WI-UW-209/2020', 'USA/WI-UW-213/2020', 'USA/WI-UW-179/2020', 'USA/WI-UW-228/2020', 'USA/WI-UW-212/2020', 'USA/WI-UW-346/2020', 'USA/WI-UW-231/2020', 'USA/WI-UW-236/2020', 'USA/WI-UW-343/2020', 'USA/WI-UW-211/2020', 'USA/WI-UW-210/2020', 'U…	NODE_0000000	73	midroot time	2020.0764447189167	95_refined_importations	1
Wisconsin	China	['USA/WI-UW-256/2020', 'USA/WI-UW-202/2020', 'USA/WI-UW-203/2020', 'USA/WI-UW-47/2020', 'USA/WI-UW-253/2020', 'USA/WI-UW-326/2020', 'USA/WI-UW-175/2020', 'USA/WI-UW-247/2020', 'USA/WI-UW-206/2020', 'USA/WI-UW-193/2020', 'USA/WI-UW-174/2020', 'USA/WI-UW-243/2020', 'USA/WI-UW-180/2020', 'USA/WI-UW-244/2020', 'USA/WI-UW-214/2020', 'USA/WI-UW-169/2020', 'USA/WI-UW-201/2020', 'USA/WI-UW-194/2020', 'US…	NODE_0000000	37	lower midroot time	2020.0822829738654	95_refined_importations	1
Wisconsin	China	['USA/WI-UW-256/2020', 'USA/WI-UW-202/2020', 'USA/WI-UW-203/2020', 'USA/WI-UW-47/2020', 'USA/WI-UW-253/2020', 'USA/WI-UW-326/2020', 'USA/WI-UW-175/2020', 'USA/WI-UW-247/2020', 'USA/WI-UW-206/2020', 'USA/WI-UW-193/2020', 'USA/WI-UW-174/2020', 'USA/WI-UW-243/2020', 'USA/WI-UW-180/2020', 'USA/WI-UW-244/2020', 'USA/WI-UW-214/2020', 'USA/WI-UW-169/2020', 'USA/WI-UW-201/2020', 'USA/WI-UW-194/2020', 'US…	NODE_0000000	37	upper midroot time	2020.085603806904	95_refined_importations	1
Wisconsin	China	['USA/WI-UW-256/2020', 'USA/WI-UW-202/2020', 'USA/WI-UW-203/2020', 'USA/WI-UW-47/2020', 'USA/WI-UW-253/2020', 'USA/WI-UW-326/2020', 'USA/WI-UW-175/2020', 'USA/WI-UW-247/2020', 'USA/WI-UW-206/2020', 'USA/WI-UW-193/2020', 'USA/WI-UW-174/2020', 'USA/WI-UW-243/2020', 'USA/WI-UW-180/2020', 'USA/WI-UW-244/2020', 'USA/WI-UW-214/2020', 'USA/WI-UW-169/2020', 'USA/WI-UW-201/2020', 'USA/WI-UW-194/2020', 'US…	NODE_0000000	37	midroot time	2020.0860075604464	95_refined_importations	1
UWHC	China	['USA/WI-UW-55/2020']	NODE_0000000	1	lower midroot time	2020.0877474547399	95_refined_importations	2
UWHC	China	['USA/WI-UW-55/2020']	NODE_0000000	1	upper midroot time	2020.0910682877786	95_refined_importations	2
UWHC	China	['USA/WI-UW-55/2020']	NODE_0000000	1	midroot time	2020.091472041321	95_refined_importations	2
Wisconsin	Netherlands	['USA/WI-UW-22/2020', 'USA/WI-UW-255/2020', 'USA/WI-UW-132/2020', 'USA/WI-UW-367/2020']	NODE_0000156	4	lower midroot time	2020.1295552812292	95_refined_importations	2
MHD	California	['USA/WI-UW-339/2020']	NODE_0004888	1	lower midroot time	2020.1366683747854	95_refined_importations	2
UWHC	Netherlands	['USA/WI-UW-06/2020', 'USA/WI-UW-66/2020', 'USA/WI-UW-67/2020', 'USA/WI-UW-71/2020', 'USA/WI-UW-73/2020', 'USA/WI-UW-70/2020', 'USA/WI-UW-07/2020', 'USA/WI-UW-77/2020', 'USA/WI-UW-38/2020', 'USA/WI-UW-61/2020', 'USA/WI-UW-69/2020', 'USA/WI-UW-117/2020', 'USA/WI-UW-50/2020', 'USA/WI-UW-51/2020', 'USA/WI-UW-88/2020', 'USA/WI-UW-116/2020', 'USA/WI-UW-34/2020', 'USA/WI-UW-96/2020', 'USA/WI-UW-129/202…	NODE_0000156	20	lower midroot time	2020.137752002541	95_refined_importations	3
Wisconsin	Italy	['USA/WI-GMF-00441/2020', 'USA/WI-GMF-00281/2020', 'USA/WI-UW-265/2020', 'USA/WI-UW-134/2020', 'USA/WI-UW-136/2020', 'USA/WI-UW-131/2020', 'USA/WI-UW-18/2020', 'USA/WI-UW-36/2020', 'USA/WI-UW-154/2020']	NODE_0000836	9	lower midroot time	2020.1469224592709	95_refined_importations	3
UWHC	Italy	['USA/WI-UW-151/2020', 'USA/WI-UW-148/2020', 'USA/WI-UW-115/2020', 'USA/WI-UW-26/2020', 'USA/WI-UW-60/2020', 'USA/WI-UW-359/2020', 'USA/WI-UW-80/2020', 'USA/WI-UW-49/2020', 'USA/WI-UW-81/2020', 'USA/WI-UW-108/2020', 'USA/WI-UW-110/2020', 'USA/WI-UW-153/2020']	NODE_0000836	12	lower midroot time	2020.149654699708	95_refined_importations	4
UWHC	Italy	['USA/WI-UW-78/2020']	NODE_0004192	1	lower midroot time	2020.152572317811	95_refined_importations	5
MHD	California	['USA/WI-UW-339/2020']	NODE_0004888	1	midroot time	2020.1543715846994	95_refined_importations	2
UWHC	Italy	['USA/WI-UW-106/2020']	NODE_0003892	1	lower midroot time	2020.1551088316448	95_refined_importations	6
UWHC	Italy	['USA/WI-UW-08/2020']	NODE_0003765	1	lower midroot time	2020.1558767037259	95_refined_importations	7
MHD	California	['USA/WI-UW-339/2020']	NODE_0004888	1	upper midroot time	2020.1572149796173	95_refined_importations	2
Wisconsin	Italy	['USA/WI-UW-57/2020']	NODE_0003828	1	lower midroot time	2020.1573169450794	95_refined_importations	4
MHD	Georgia	['USA/WI-UW-166/2020']	NODE_0000500	1	lower midroot time	2020.1583124240713	95_refined_importations	3
MHD	Italy	['USA/WI-UW-280/2020']	NODE_0004504	1	lower midroot time	2020.158522008028	95_refined_importations	4
Wisconsin	Italy	['USA/WI-GMF-00441/2020', 'USA/WI-GMF-00281/2020', 'USA/WI-UW-265/2020', 'USA/WI-UW-134/2020', 'USA/WI-UW-136/2020', 'USA/WI-UW-131/2020', 'USA/WI-UW-18/2020', 'USA/WI-UW-36/2020', 'USA/WI-UW-154/2020']	NODE_0000836	9	upper midroot time	2020.1595620212188	95_refined_importations	2
Wisconsin	Italy	['USA/WI-GMF-00441/2020', 'USA/WI-GMF-00281/2020', 'USA/WI-UW-265/2020', 'USA/WI-UW-134/2020', 'USA/WI-UW-136/2020', 'USA/WI-UW-131/2020', 'USA/WI-UW-18/2020', 'USA/WI-UW-36/2020', 'USA/WI-UW-154/2020']	NODE_0000836	9	midroot time	2020.159836065574	95_refined_importations	2
UWHC	Italy	['USA/WI-UW-37/2020', 'USA/WI-UW-101/2020', 'USA/WI-UW-107/2020', 'USA/WI-UW-120/2020', 'USA/WI-UW-90/2020', 'USA/WI-UW-122/2020', 'USA/WI-UW-259/2020', 'USA/WI-UW-97/2020', 'USA/WI-UW-35/2020', 'USA/WI-UW-46/2020', 'USA/WI-UW-85/2020', 'USA/WI-UW-45/2020', 'USA/WI-UW-40/2020', 'USA/WI-UW-95/2020', 'USA/WI-UW-64/2020', 'USA/WI-UW-103/2020', 'USA/WI-UW-100/2020', 'USA/WI-UW-27/2020', 'USA/WI-UW-32…	NODE_0003828	28	lower midroot time	2020.1614153057349	95_refined_importations	8
UWHC	Italy	['USA/WI-UW-151/2020', 'USA/WI-UW-148/2020', 'USA/WI-UW-115/2020', 'USA/WI-UW-26/2020', 'USA/WI-UW-60/2020', 'USA/WI-UW-359/2020', 'USA/WI-UW-80/2020', 'USA/WI-UW-49/2020', 'USA/WI-UW-81/2020', 'USA/WI-UW-108/2020', 'USA/WI-UW-110/2020', 'USA/WI-UW-153/2020']	NODE_0000836	12	upper midroot time	2020.162294261656	95_refined_importations	3
Wisconsin	Colombia	['USA/WI-UW-121/2020', 'USA/WI-UW-19/2020', 'USA/WI-UW-267/2020', 'USA/WI-UW-12/2020', 'USA/WI-GMF-04314/2020', 'USA/WI-GMF-M00004/2020', 'USA/WI-UW-14/2020', 'USA/WI-UW-21/2020', 'USA/WI-UW-257/2020', 'USA/WI-UW-348/2020', 'USA/WI-UW-204/2020', 'USA/WI-UW-295/2020', 'USA/WI-UW-307/2020']	NODE_0001953	13	midroot time	2020.1625683060108	95_refined_importations	3
UWHC	Italy	['USA/WI-UW-151/2020', 'USA/WI-UW-148/2020', 'USA/WI-UW-115/2020', 'USA/WI-UW-26/2020', 'USA/WI-UW-60/2020', 'USA/WI-UW-359/2020', 'USA/WI-UW-80/2020', 'USA/WI-UW-49/2020', 'USA/WI-UW-81/2020', 'USA/WI-UW-108/2020', 'USA/WI-UW-110/2020', 'USA/WI-UW-153/2020']	NODE_0000836	12	midroot time	2020.162568306011	95_refined_importations	3
Wisconsin	Italy	['USA/WI-UW-57/2020']	NODE_0003828	1	midroot time	2020.162568306011	95_refined_importations	4
Wisconsin	Colombia	['USA/WI-UW-121/2020', 'USA/WI-UW-19/2020', 'USA/WI-UW-267/2020', 'USA/WI-UW-12/2020', 'USA/WI-GMF-04314/2020', 'USA/WI-GMF-M00004/2020', 'USA/WI-UW-14/2020', 'USA/WI-UW-21/2020', 'USA/WI-UW-257/2020', 'USA/WI-UW-348/2020', 'USA/WI-UW-204/2020', 'USA/WI-UW-295/2020', 'USA/WI-UW-307/2020']	NODE_0001953	13	lower midroot time	2020.162865372981	95_refined_importations	5
Wisconsin	Colombia	['USA/WI-UW-121/2020', 'USA/WI-UW-19/2020', 'USA/WI-UW-267/2020', 'USA/WI-UW-12/2020', 'USA/WI-GMF-04314/2020', 'USA/WI-GMF-M00004/2020', 'USA/WI-UW-14/2020', 'USA/WI-UW-21/2020', 'USA/WI-UW-257/2020', 'USA/WI-UW-348/2020', 'USA/WI-UW-204/2020', 'USA/WI-UW-295/2020', 'USA/WI-UW-307/2020']	NODE_0001953	13	upper midroot time	2020.1631419947928	95_refined_importations	3
UWHC	Michigan	['USA/WI-UW-03/2020', 'USA/WI-UW-42/2020']	NODE_0001363	2	lower midroot time	2020.165148365976	95_refined_importations	9
UWHC	United Kingdom	['USA/WI-UW-25/2020']	NODE_0004652	1	lower midroot time	2020.1652148040398	95_refined_importations	10
Wisconsin	Netherlands	['USA/WI-UW-22/2020', 'USA/WI-UW-255/2020', 'USA/WI-UW-132/2020', 'USA/WI-UW-367/2020']	NODE_0000156	4	midroot time	2020.165300546448	95_refined_importations	5
UWHC	Italy	['USA/WI-UW-08/2020']	NODE_0003765	1	midroot time	2020.165300546448	95_refined_importations	4
UWHC	Colombia	['USA/WI-UW-111/2020', 'USA/WI-UW-52/2020', 'USA/WI-UW-86/2020', 'USA/WI-UW-63/2020', 'USA/WI-UW-127/2020', 'USA/WI-UW-144/2020', 'USA/WI-UW-99/2020', 'USA/WI-UW-140/2020']	NODE_0001953	8	midroot time	2020.165300546448	95_refined_importations	5
UWHC	Colombia	['USA/WI-UW-111/2020', 'USA/WI-UW-52/2020', 'USA/WI-UW-86/2020', 'USA/WI-UW-63/2020', 'USA/WI-UW-127/2020', 'USA/WI-UW-144/2020', 'USA/WI-UW-99/2020', 'USA/WI-UW-140/2020']	NODE_0001953	8	lower midroot time	2020.1655976134186	95_refined_importations	11
UWHC	Colombia	['USA/WI-UW-111/2020', 'USA/WI-UW-52/2020', 'USA/WI-UW-86/2020', 'USA/WI-UW-63/2020', 'USA/WI-UW-127/2020', 'USA/WI-UW-144/2020', 'USA/WI-UW-99/2020', 'USA/WI-UW-140/2020']	NODE_0001953	8	upper midroot time	2020.1658742352301	95_refined_importations	4
UWHC	Italy	['USA/WI-UW-37/2020', 'USA/WI-UW-101/2020', 'USA/WI-UW-107/2020', 'USA/WI-UW-120/2020', 'USA/WI-UW-90/2020', 'USA/WI-UW-122/2020', 'USA/WI-UW-259/2020', 'USA/WI-UW-97/2020', 'USA/WI-UW-35/2020', 'USA/WI-UW-46/2020', 'USA/WI-UW-85/2020', 'USA/WI-UW-45/2020', 'USA/WI-UW-40/2020', 'USA/WI-UW-95/2020', 'USA/WI-UW-64/2020', 'USA/WI-UW-103/2020', 'USA/WI-UW-100/2020', 'USA/WI-UW-27/2020', 'USA/WI-UW-32…	NODE_0003828	28	midroot time	2020.1666666666665	95_refined_importations	6
UWHC	United Kingdom	['USA/WI-UW-25/2020']	NODE_0004652	1	upper midroot time	2020.166666666667	95_refined_importations	5
UWHC	United Kingdom	['USA/WI-UW-25/2020']	NODE_0004652	1	midroot time	2020.166666666667	95_refined_importations	7
UWHC	Italy	['USA/WI-UW-79/2020']	NODE_0003491	1	lower midroot time	2020.1678726307287	95_refined_importations	12
Wisconsin	Michigan	['USA/WI-UW-261/2020', 'USA/WI-UW-20/2020']	NODE_0001363	2	lower midroot time	2020.1678806064126	95_refined_importations	6
Wisconsin	Michigan	['USA/WI-GMF-01992/2020', 'USA/WI-UW-250/2020', 'USA/WI-UW-118/2020', 'USA/WI-UW-104/2020', 'USA/WI-UW-11/2020', 'USA/WI-GMF-M00003/2020', 'USA/WI-UW-83/2020', 'USA/WI-UW-163/2020', 'USA/WI-GMF-00557/2020', 'USA/WI-UW-30/2020', 'USA/WI-UW-268/2020', 'USA/WI-GMF-00498/2020']	NODE_0000838	12	lower midroot time	2020.1690899594034	95_refined_importations	7
Wisconsin	Michigan	['USA/WI-GMF-01992/2020', 'USA/WI-UW-250/2020', 'USA/WI-UW-118/2020', 'USA/WI-UW-104/2020', 'USA/WI-UW-11/2020', 'USA/WI-GMF-M00003/2020', 'USA/WI-UW-83/2020', 'USA/WI-UW-163/2020', 'USA/WI-GMF-00557/2020', 'USA/WI-UW-30/2020', 'USA/WI-UW-268/2020', 'USA/WI-GMF-00498/2020']	NODE_0000838	12	midroot time	2020.1693989071039	95_refined_importations	6
UWHC	Italy	['USA/WI-UW-78/2020']	NODE_0004192	1	midroot time	2020.1693989071039	95_refined_importations	8
Wisconsin	Michigan	['USA/WI-GMF-01992/2020', 'USA/WI-UW-250/2020', 'USA/WI-UW-118/2020', 'USA/WI-UW-104/2020', 'USA/WI-UW-11/2020', 'USA/WI-GMF-M00003/2020', 'USA/WI-UW-83/2020', 'USA/WI-UW-163/2020', 'USA/WI-GMF-00557/2020', 'USA/WI-UW-30/2020', 'USA/WI-UW-268/2020', 'USA/WI-GMF-00498/2020']	NODE_0000838	12	upper midroot time	2020.1693989071039	95_refined_importations	4
Wisconsin	Australia	['USA/WI-UW-15/2020']	NODE_0000671	1	lower midroot time	2020.1706774367221	95_refined_importations	8
UWHC	Michigan	['USA/WI-UW-68/2020', 'USA/WI-UW-72/2020', 'USA/WI-UW-31/2020', 'USA/WI-UW-98/2020', 'USA/WI-UW-105/2020', 'USA/WI-UW-347/2020', 'USA/WI-UW-260/2020', 'USA/WI-UW-48/2020', 'USA/WI-UW-56/2020', 'USA/WI-UW-41/2020', 'USA/WI-UW-10/2020', 'USA/WI-UW-75/2020', 'USA/WI-UW-62/2020', 'USA/WI-UW-94/2020', 'USA/WI-UW-05/2020', 'USA/WI-UW-04/2020', 'USA/WI-UW-92/2020', 'USA/WI-UW-29/2020', 'USA/WI-UW-74/202…	NODE_0000838	23	lower midroot time	2020.1718221998408	95_refined_importations	13
UWHC	Michigan	['USA/WI-UW-68/2020', 'USA/WI-UW-72/2020', 'USA/WI-UW-31/2020', 'USA/WI-UW-98/2020', 'USA/WI-UW-105/2020', 'USA/WI-UW-347/2020', 'USA/WI-UW-260/2020', 'USA/WI-UW-48/2020', 'USA/WI-UW-56/2020', 'USA/WI-UW-41/2020', 'USA/WI-UW-10/2020', 'USA/WI-UW-75/2020', 'USA/WI-UW-62/2020', 'USA/WI-UW-94/2020', 'USA/WI-UW-05/2020', 'USA/WI-UW-04/2020', 'USA/WI-UW-92/2020', 'USA/WI-UW-29/2020', 'USA/WI-UW-74/202…	NODE_0000838	23	upper midroot time	2020.172131147541	95_refined_importations	6
MHD	Colombia	['USA/WI-UW-341/2020', 'USA/WI-UW-188/2020', 'USA/WI-UW-242/2020', 'USA/WI-UW-226/2020', 'USA/WI-UW-309/2020', 'USA/WI-UW-323/2020', 'USA/WI-UW-230/2020', 'USA/WI-UW-205/2020', 'USA/WI-UW-288/2020', 'USA/WI-UW-275/2020', 'USA/WI-UW-273/2020', 'USA/WI-UW-276/2020', 'USA/WI-UW-330/2020', 'USA/WI-UW-285/2020', 'USA/WI-UW-296/2020', 'USA/WI-UW-277/2020']	NODE_0001953	16	midroot time	2020.172131147541	95_refined_importations	3
UWHC	Michigan	['USA/WI-UW-68/2020', 'USA/WI-UW-72/2020', 'USA/WI-UW-31/2020', 'USA/WI-UW-98/2020', 'USA/WI-UW-105/2020', 'USA/WI-UW-347/2020', 'USA/WI-UW-260/2020', 'USA/WI-UW-48/2020', 'USA/WI-UW-56/2020', 'USA/WI-UW-41/2020', 'USA/WI-UW-10/2020', 'USA/WI-UW-75/2020', 'USA/WI-UW-62/2020', 'USA/WI-UW-94/2020', 'USA/WI-UW-05/2020', 'USA/WI-UW-04/2020', 'USA/WI-UW-92/2020', 'USA/WI-UW-29/2020', 'USA/WI-UW-74/202…	NODE_0000838	23	midroot time	2020.172131147541	95_refined_importations	9
MHD	Colombia	['USA/WI-UW-341/2020', 'USA/WI-UW-188/2020', 'USA/WI-UW-242/2020', 'USA/WI-UW-226/2020', 'USA/WI-UW-309/2020', 'USA/WI-UW-323/2020', 'USA/WI-UW-230/2020', 'USA/WI-UW-205/2020', 'USA/WI-UW-288/2020', 'USA/WI-UW-275/2020', 'USA/WI-UW-273/2020', 'USA/WI-UW-276/2020', 'USA/WI-UW-330/2020', 'USA/WI-UW-285/2020', 'USA/WI-UW-296/2020', 'USA/WI-UW-277/2020']	NODE_0001953	16	lower midroot time	2020.172428214511	95_refined_importations	5
MHD	Colombia	['USA/WI-UW-341/2020', 'USA/WI-UW-188/2020', 'USA/WI-UW-242/2020', 'USA/WI-UW-226/2020', 'USA/WI-UW-309/2020', 'USA/WI-UW-323/2020', 'USA/WI-UW-230/2020', 'USA/WI-UW-205/2020', 'USA/WI-UW-288/2020', 'USA/WI-UW-275/2020', 'USA/WI-UW-273/2020', 'USA/WI-UW-276/2020', 'USA/WI-UW-330/2020', 'USA/WI-UW-285/2020', 'USA/WI-UW-296/2020', 'USA/WI-UW-277/2020']	NODE_0001953	16	upper midroot time	2020.1727048363227	95_refined_importations	3
UWHC	Netherlands	['USA/WI-UW-06/2020', 'USA/WI-UW-66/2020', 'USA/WI-UW-67/2020', 'USA/WI-UW-71/2020', 'USA/WI-UW-73/2020', 'USA/WI-UW-70/2020', 'USA/WI-UW-07/2020', 'USA/WI-UW-77/2020', 'USA/WI-UW-38/2020', 'USA/WI-UW-61/2020', 'USA/WI-UW-69/2020', 'USA/WI-UW-117/2020', 'USA/WI-UW-50/2020', 'USA/WI-UW-51/2020', 'USA/WI-UW-88/2020', 'USA/WI-UW-116/2020', 'USA/WI-UW-34/2020', 'USA/WI-UW-96/2020', 'USA/WI-UW-129/202…	NODE_0000156	20	midroot time	2020.17349726776	95_refined_importations	10
Wisconsin	Washington	['USA/WI-UW-167/2020', 'USA/WI-UW-23/2020', 'USA/WI-GMF-00227/2020', 'USA/WI-GMF-00228/2020']	NODE_0000647	4	lower midroot time	2020.1735873852865	95_refined_importations	9
Wisconsin	Washington	['USA/WI-UW-167/2020', 'USA/WI-UW-23/2020', 'USA/WI-GMF-00227/2020', 'USA/WI-GMF-00228/2020']	NODE_0000647	4	upper midroot time	2020.174863387978	95_refined_importations	5
Wisconsin	Washington	['USA/WI-UW-167/2020', 'USA/WI-UW-23/2020', 'USA/WI-GMF-00227/2020', 'USA/WI-GMF-00228/2020']	NODE_0000647	4	midroot time	2020.174863387978	95_refined_importations	7
Wisconsin	Michigan	['USA/WI-GMF-01993/2020', 'USA/WI-GMF-01999/2020', 'USA/WI-GMF-00018/2020']	NODE_0001175	3	lower midroot time	2020.1767273242506	95_refined_importations	10
UWHC	Italy	['USA/WI-UW-106/2020']	NODE_0003892	1	midroot time	2020.177595628415	95_refined_importations	11
Wisconsin	Israel	['USA/WI-UW-24/2020']	NODE_0002875	1	lower midroot time	2020.1789891760511	95_refined_importations	11
UWHC	Canada	['USA/WI-UW-09/2020']	NODE_0000743	1	lower midroot time	2020.1790122291723	95_refined_importations	14
Wisconsin	Israel	['USA/WI-UW-24/2020']	NODE_0002875	1	upper midroot time	2020.1803278688528	95_refined_importations	6
Wisconsin	Israel	['USA/WI-UW-24/2020']	NODE_0002875	1	midroot time	2020.1803278688528	95_refined_importations	8
UWHC	Washington	['USA/WI-UW-76/2020', 'USA/WI-UW-59/2020', 'USA/WI-UW-39/2020']	NODE_0000647	3	lower midroot time	2020.1804179863793	95_refined_importations	15
UWHC	Netherlands	['USA/WI-UW-43/2020']	NODE_0004813	1	lower midroot time	2020.18106940196	95_refined_importations	16
UWHC	Washington	['USA/WI-UW-76/2020', 'USA/WI-UW-59/2020', 'USA/WI-UW-39/2020']	NODE_0000647	3	midroot time	2020.181693989071	95_refined_importations	12
UWHC	Washington	['USA/WI-UW-76/2020', 'USA/WI-UW-59/2020', 'USA/WI-UW-39/2020']	NODE_0000647	3	upper midroot time	2020.181693989071	95_refined_importations	7
MHD	Massachusetts	['USA/WI-UW-195/2020', 'USA/WI-UW-321/2020', 'USA/WI-UW-332/2020', 'USA/WI-UW-165/2020', 'USA/WI-UW-176/2020', 'USA/WI-UW-319/2020', 'USA/WI-UW-248/2020', 'USA/WI-UW-331/2020', 'USA/WI-UW-159/2020', 'USA/WI-UW-158/2020', 'USA/WI-UW-160/2020']	NODE_0002318	11	lower midroot time	2020.1817002908585	95_refined_importations	6
Wisconsin	Michigan	['USA/WI-GMF-00232/2020']	NODE_0001454	1	lower midroot time	2020.1827410026806	95_refined_importations	12
MHD	Massachusetts	['USA/WI-UW-195/2020', 'USA/WI-UW-321/2020', 'USA/WI-UW-332/2020', 'USA/WI-UW-165/2020', 'USA/WI-UW-176/2020', 'USA/WI-UW-319/2020', 'USA/WI-UW-248/2020', 'USA/WI-UW-331/2020', 'USA/WI-UW-159/2020', 'USA/WI-UW-158/2020', 'USA/WI-UW-160/2020']	NODE_0002318	11	upper midroot time	2020.1830601092895	95_refined_importations	4
MHD	Massachusetts	['USA/WI-UW-195/2020', 'USA/WI-UW-321/2020', 'USA/WI-UW-332/2020', 'USA/WI-UW-165/2020', 'USA/WI-UW-176/2020', 'USA/WI-UW-319/2020', 'USA/WI-UW-248/2020', 'USA/WI-UW-331/2020', 'USA/WI-UW-159/2020', 'USA/WI-UW-158/2020', 'USA/WI-UW-160/2020']	NODE_0002318	11	midroot time	2020.1830601092895	95_refined_importations	4
MHD	Italy	['USA/WI-UW-280/2020']	NODE_0004504	1	midroot time	2020.1830601092895	95_refined_importations	5
MHD	Georgia	['USA/WI-UW-166/2020']	NODE_0000500	1	midroot time	2020.1830601092895	95_refined_importations	6
Wisconsin	Massachusetts	['USA/WI-UW-312/2020', 'USA/WI-UW-249/2020']	NODE_0002318	2	lower midroot time	2020.1830664110767	95_refined_importations	13
MHD	Michigan	['USA/WI-UW-328/2020', 'USA/WI-UW-338/2020', 'USA/WI-UW-335/2020']	NODE_0000838	3	lower midroot time	2020.1841172818079	95_refined_importations	7
MHD	Michigan	['USA/WI-UW-328/2020', 'USA/WI-UW-338/2020', 'USA/WI-UW-335/2020']	NODE_0000838	3	upper midroot time	2020.184426229508	95_refined_importations	5
UWHC	Michigan	['USA/WI-UW-03/2020', 'USA/WI-UW-42/2020']	NODE_0001363	2	midroot time	2020.184426229508	95_refined_importations	13
MHD	Michigan	['USA/WI-UW-328/2020', 'USA/WI-UW-338/2020', 'USA/WI-UW-335/2020']	NODE_0000838	3	midroot time	2020.184426229508	95_refined_importations	7
Wisconsin	Massachusetts	['USA/WI-UW-312/2020', 'USA/WI-UW-249/2020']	NODE_0002318	2	upper midroot time	2020.184426229508	95_refined_importations	7
Wisconsin	Massachusetts	['USA/WI-UW-312/2020', 'USA/WI-UW-249/2020']	NODE_0002318	2	midroot time	2020.184426229508	95_refined_importations	9
Wisconsin	Michigan	['USA/WI-GMF-01993/2020', 'USA/WI-GMF-01999/2020', 'USA/WI-GMF-00018/2020']	NODE_0001175	3	midroot time	2020.1844262295083	95_refined_importations	10
Wisconsin	California	['USA/WI-UW-251/2020']	NODE_0003788	1	lower midroot time	2020.1850044728455	95_refined_importations	14
MHD	Maryland	['USA/WI-UW-184/2020']	NODE_0000592	1	lower midroot time	2020.1856365402448	95_refined_importations	8
Wisconsin	Israel	['USA/WI-UW-220/2020']	NODE_0001589	1	lower midroot time	2020.1857405129392	95_refined_importations	15
MHD	Israel	['USA/WI-UW-337/2020']	NODE_0001589	1	lower midroot time	2020.1871066331573	95_refined_importations	9
MHD	Italy	['USA/WI-UW-156/2020', 'USA/WI-UW-336/2020']	NODE_0002717	2	lower midroot time	2020.1871559587642	95_refined_importations	10
Wisconsin	Michigan	['USA/WI-UW-261/2020', 'USA/WI-UW-20/2020']	NODE_0001363	2	midroot time	2020.1871584699447	95_refined_importations	11
UWHC	Italy	['USA/WI-UW-79/2020']	NODE_0003491	1	midroot time	2020.1871584699447	95_refined_importations	14
Wisconsin	Australia	['USA/WI-UW-15/2020']	NODE_0000671	1	midroot time	2020.1871584699447	95_refined_importations	12
MHD	California	['USA/WI-UW-246/2020']	NODE_0004647	1	lower midroot time	2020.1880197963144	95_refined_importations	11
UWHC	Netherlands	['USA/WI-UW-43/2020']	NODE_0004813	1	midroot time	2020.188524590164	95_refined_importations	15
UWHC	Canada	['USA/WI-UW-09/2020']	NODE_0000743	1	midroot time	2020.188524590164	95_refined_importations	16
Wisconsin	Pennsylvania	['USA/WI-UW-13/2020']	NODE_0001502	1	lower midroot time	2020.1890833433872	95_refined_importations	16
UWHC	Italy	['USA/WI-UW-79/2020']	NODE_0003491	1	upper midroot time	2020.1898907103823	95_refined_importations	8
MHD	Illinois	['USA/WI-UW-189/2020', 'USA/WI-UW-218/2020']	NODE_0000507	2	lower midroot time	2020.1904129748993	95_refined_importations	12
UWHC	Illinois	['USA/WI-UW-33/2020']	NODE_0000507	1	lower midroot time	2020.1904129748993	95_refined_importations	17
MHD	Georgia	['USA/WI-UW-166/2020']	NODE_0000500	1	upper midroot time	2020.190513138512	95_refined_importations	6
Wisconsin	Netherlands	['USA/WI-UW-22/2020', 'USA/WI-UW-255/2020', 'USA/WI-UW-132/2020', 'USA/WI-UW-367/2020']	NODE_0000156	4	upper midroot time	2020.1909371003437	95_refined_importations	8
MHD	Italy	['USA/WI-UW-156/2020', 'USA/WI-UW-336/2020']	NODE_0002717	2	midroot time	2020.1912568306009	95_refined_importations	8
Wisconsin	United Kingdom	['USA/WI-UW-16/2020']	NODE_0002837	1	lower midroot time	2020.1930101819294	95_refined_importations	17
UWHC	Spain	['USA/WI-UW-02/2020']	NODE_0003509	1	lower midroot time	2020.193201366897	95_refined_importations	18
Wisconsin	Minnesota	['USA/WI-UW-164/2020']	NODE_0002891	1	lower midroot time	2020.193225581715	95_refined_importations	18
MHD	United Kingdom	['USA/WI-UW-200/2020']	NODE_0001215	1	lower midroot time	2020.1933282734408	95_refined_importations	13
MHD	Italy	['USA/WI-UW-156/2020', 'USA/WI-UW-336/2020']	NODE_0002717	2	upper midroot time	2020.1933718099137	95_refined_importations	7
Wisconsin	Australia	['USA/WI-UW-15/2020']	NODE_0000671	1	upper midroot time	2020.1933810271635	95_refined_importations	9
UWHC	Massachusetts	['USA/WI-UW-84/2020']	NODE_0002318	1	lower midroot time	2020.1939953728254	95_refined_importations	19
UWHC	Michigan	['USA/WI-UW-03/2020', 'USA/WI-UW-42/2020']	NODE_0001363	2	upper midroot time	2020.1941303483668	95_refined_importations	9
MHD	Italy	['USA/WI-UW-320/2020']	NODE_0000836	1	lower midroot time	2020.1947366669215	95_refined_importations	14
UWHC	Massachusetts	['USA/WI-UW-84/2020']	NODE_0002318	1	upper midroot time	2020.1953551912568	95_refined_importations	10
Wisconsin	California	['USA/WI-UW-251/2020']	NODE_0003788	1	midroot time	2020.1953551912568	95_refined_importations	13
UWHC	Massachusetts	['USA/WI-UW-84/2020']	NODE_0002318	1	midroot time	2020.1953551912568	95_refined_importations	17
Wisconsin	Virginia	['USA/WI-UW-17/2020']	NODE_0002414	1	lower midroot time	2020.1953986855121	95_refined_importations	19
UWHC	Washington	['USA/WI-UW-91/2020']	NODE_0000824	1	lower midroot time	2020.1962602886044	95_refined_importations	20
Wisconsin	Israel	['USA/WI-UW-220/2020']	NODE_0001589	1	midroot time	2020.1967213114756	95_refined_importations	14
Wisconsin	Michigan	['USA/WI-UW-261/2020', 'USA/WI-UW-20/2020']	NODE_0001363	2	upper midroot time	2020.196862588804	95_refined_importations	10
Wisconsin	Pennsylvania	['USA/WI-UW-13/2020']	NODE_0001502	1	midroot time	2020.198087431694	95_refined_importations	15
MHD	Israel	['USA/WI-UW-337/2020']	NODE_0001589	1	midroot time	2020.198087431694	95_refined_importations	9
Wisconsin	California	['USA/WI-UW-251/2020']	NODE_0003788	1	upper midroot time	2020.198087431694	95_refined_importations	11
Wisconsin	Virginia	['USA/WI-UW-17/2020']	NODE_0002414	1	upper midroot time	2020.198087431694	95_refined_importations	12
Wisconsin	Virginia	['USA/WI-UW-17/2020']	NODE_0002414	1	midroot time	2020.198087431694	95_refined_importations	16
UWHC	Canada	['USA/WI-UW-09/2020']	NODE_0000743	1	upper midroot time	2020.1985518371634	95_refined_importations	11
UWHC	Switzerland	['USA/WI-UW-82/2020', 'USA/WI-UW-362/2020', 'USA/WI-UW-109/2020']	NODE_0004195	3	lower midroot time	2020.1988302584875	95_refined_importations	21
UWHC	Netherlands	['USA/WI-UW-06/2020', 'USA/WI-UW-66/2020', 'USA/WI-UW-67/2020', 'USA/WI-UW-71/2020', 'USA/WI-UW-73/2020', 'USA/WI-UW-70/2020', 'USA/WI-UW-07/2020', 'USA/WI-UW-77/2020', 'USA/WI-UW-38/2020', 'USA/WI-UW-61/2020', 'USA/WI-UW-69/2020', 'USA/WI-UW-117/2020', 'USA/WI-UW-50/2020', 'USA/WI-UW-51/2020', 'USA/WI-UW-88/2020', 'USA/WI-UW-116/2020', 'USA/WI-UW-34/2020', 'USA/WI-UW-96/2020', 'USA/WI-UW-129/202…	NODE_0000156	20	upper midroot time	2020.1991338216549	95_refined_importations	12
Wisconsin	Michigan	['USA/WI-GMF-01993/2020', 'USA/WI-GMF-01999/2020', 'USA/WI-GMF-00018/2020']	NODE_0001175	3	upper midroot time	2020.199331368571	95_refined_importations	13
UWHC	Switzerland	['USA/WI-UW-82/2020', 'USA/WI-UW-362/2020', 'USA/WI-UW-109/2020']	NODE_0004195	3	midroot time	2020.1994535519125	95_refined_importations	18
UWHC	Switzerland	['USA/WI-UW-82/2020', 'USA/WI-UW-362/2020', 'USA/WI-UW-109/2020']	NODE_0004195	3	upper midroot time	2020.1994535519125	95_refined_importations	13
Wisconsin	United Kingdom	['USA/WI-UW-16/2020']	NODE_0002837	1	midroot time	2020.1994535519125	95_refined_importations	17
Wisconsin	Israel	['USA/WI-UW-220/2020']	NODE_0001589	1	upper midroot time	2020.1994535519125	95_refined_importations	14
Wisconsin	Florida	['USA/WI-UW-269/2020']	NODE_0003687	1	lower midroot time	2020.1997865108906	95_refined_importations	20
Wisconsin	Australia	['USA/WI-UW-252/2020']	NODE_0000529	1	lower midroot time	2020.1998964255133	95_refined_importations	21
MHD	Louisiana	['USA/WI-UW-190/2020']	NODE_0001705	1	lower midroot time	2020.200257012528	95_refined_importations	15
Wisconsin	Michigan	['USA/WI-GMF-00232/2020']	NODE_0001454	1	midroot time	2020.200819672131	95_refined_importations	18
Wisconsin	United Kingdom	['USA/WI-UW-16/2020']	NODE_0002837	1	upper midroot time	2020.200819672131	95_refined_importations	15
MHD	Israel	['USA/WI-UW-337/2020']	NODE_0001589	1	upper midroot time	2020.2008196721313	95_refined_importations	8
UWHC	Netherlands	['USA/WI-UW-43/2020']	NODE_0004813	1	upper midroot time	2020.2011168646845	95_refined_importations	14
UWHC	Brazil	['USA/WI-UW-114/2020']	NODE_0002631	1	lower midroot time	2020.201212894184	95_refined_importations	22
MHD	Louisiana	['USA/WI-UW-190/2020']	NODE_0001705	1	midroot time	2020.2021857923492	95_refined_importations	10
Wisconsin	Australia	['USA/WI-UW-252/2020']	NODE_0000529	1	upper midroot time	2020.2021857923496	95_refined_importations	16
Wisconsin	Australia	['USA/WI-UW-252/2020']	NODE_0000529	1	midroot time	2020.2021857923496	95_refined_importations	19
MHD	Louisiana	['USA/WI-UW-190/2020']	NODE_0001705	1	upper midroot time	2020.202442224117	95_refined_importations	9
Wisconsin	Italy	['USA/WI-UW-57/2020']	NODE_0003828	1	upper midroot time	2020.2030525672585	95_refined_importations	17
UWHC	Louisiana	['USA/WI-UW-58/2020']	NODE_0001922	1	lower midroot time	2020.2032477644434	95_refined_importations	23
Wisconsin	Minnesota	['USA/WI-UW-164/2020']	NODE_0002891	1	midroot time	2020.203551912568	95_refined_importations	20
Wisconsin	Minnesota	['USA/WI-UW-164/2020']	NODE_0002891	1	upper midroot time	2020.203551912568	95_refined_importations	18
UWHC	Spain	['USA/WI-UW-02/2020']	NODE_0003509	1	upper midroot time	2020.2035519125684	95_refined_importations	15
Wisconsin	Pennsylvania	['USA/WI-UW-13/2020']	NODE_0001502	1	upper midroot time	2020.2035519125684	95_refined_importations	19
UWHC	Spain	['USA/WI-UW-02/2020']	NODE_0003509	1	midroot time	2020.2035519125684	95_refined_importations	19
MHD	Maryland	['USA/WI-UW-184/2020']	NODE_0000592	1	midroot time	2020.2035519125684	95_refined_importations	11
UWHC	Washington	['USA/WI-UW-91/2020']	NODE_0000824	1	midroot time	2020.2035519125684	95_refined_importations	20
Wisconsin	Italy	['USA/WI-GMF-M00002/2020', 'USA/WI-UW-258/2020']	NODE_0002559	2	lower midroot time	2020.2039140120276	95_refined_importations	22
Wisconsin	Italy	['USA/WI-GMF-M00002/2020', 'USA/WI-UW-258/2020']	NODE_0002559	2	upper midroot time	2020.2043759084106	95_refined_importations	20
UWHC	Brazil	['USA/WI-UW-114/2020']	NODE_0002631	1	midroot time	2020.204918032787	95_refined_importations	21
UWHC	Brazil	['USA/WI-UW-114/2020']	NODE_0002631	1	upper midroot time	2020.204918032787	95_refined_importations	16
Wisconsin	Italy	['USA/WI-GMF-M00002/2020', 'USA/WI-UW-258/2020']	NODE_0002559	2	midroot time	2020.204918032787	95_refined_importations	21
Wisconsin	Democratic Republic of the Congo	['USA/WI-UW-354/2020']	NODE_0004265	1	lower midroot time	2020.2049707391159	95_refined_importations	23
Wisconsin	Louisiana	['USA/WI-UW-239/2020', 'USA/WI-UW-263/2020']	NODE_0001741	2	lower midroot time	2020.205872914319	95_refined_importations	24
MHD	Illinois	['USA/WI-UW-189/2020', 'USA/WI-UW-218/2020']	NODE_0000507	2	midroot time	2020.2062841530053	95_refined_importations	12
UWHC	Illinois	['USA/WI-UW-33/2020']	NODE_0000507	1	midroot time	2020.2062841530053	95_refined_importations	22
UWHC	Italy	['USA/WI-UW-37/2020', 'USA/WI-UW-101/2020', 'USA/WI-UW-107/2020', 'USA/WI-UW-120/2020', 'USA/WI-UW-90/2020', 'USA/WI-UW-122/2020', 'USA/WI-UW-259/2020', 'USA/WI-UW-97/2020', 'USA/WI-UW-35/2020', 'USA/WI-UW-46/2020', 'USA/WI-UW-85/2020', 'USA/WI-UW-45/2020', 'USA/WI-UW-40/2020', 'USA/WI-UW-95/2020', 'USA/WI-UW-64/2020', 'USA/WI-UW-103/2020', 'USA/WI-UW-100/2020', 'USA/WI-UW-27/2020', 'USA/WI-UW-32…	NODE_0003828	28	upper midroot time	2020.2071509279144	95_refined_importations	17
MHD	Italy	['USA/WI-UW-320/2020']	NODE_0000836	1	upper midroot time	2020.2073762288687	95_refined_importations	10
MHD	Michigan	['USA/WI-UW-235/2020']	NODE_0000574	1	lower midroot time	2020.2075155974799	95_refined_importations	16
MHD	Italy	['USA/WI-UW-320/2020']	NODE_0000836	1	midroot time	2020.2076502732239	95_refined_importations	13
MHD	Maryland	['USA/WI-UW-184/2020']	NODE_0000592	1	upper midroot time	2020.2078612063276	95_refined_importations	11
Wisconsin	Washington DC	['USA/WI-UW-113/2020']	NODE_0002334	1	lower midroot time	2020.2079418990647	95_refined_importations	25
UWHC	Michigan	['USA/WI-UW-155/2020']	NODE_0001175	1	lower midroot time	2020.2081480892773	95_refined_importations	24
UWHC	Louisiana	['USA/WI-UW-54/2020']	NODE_0001947	1	lower midroot time	2020.2081509353266	95_refined_importations	25
MHD	United Kingdom	['USA/WI-UW-200/2020']	NODE_0001215	1	upper midroot time	2020.2085517840253	95_refined_importations	12
Wisconsin	Brazil	['USA/WI-UW-198/2020']	NODE_0002669	1	lower midroot time	2020.2089519600954	95_refined_importations	26
Wisconsin	Louisiana	['USA/WI-UW-239/2020', 'USA/WI-UW-263/2020']	NODE_0001741	2	midroot time	2020.2090163934424	95_refined_importations	22
MHD	California	['USA/WI-UW-246/2020']	NODE_0004647	1	upper midroot time	2020.2090163934427	95_refined_importations	13
MHD	California	['USA/WI-UW-246/2020']	NODE_0004647	1	midroot time	2020.2090163934427	95_refined_importations	14
MHD	United Kingdom	['USA/WI-UW-200/2020']	NODE_0001215	1	midroot time	2020.2090163934427	95_refined_importations	15
MHD	Illinois	['USA/WI-UW-189/2020', 'USA/WI-UW-218/2020']	NODE_0000507	2	upper midroot time	2020.210553356096	95_refined_importations	14
UWHC	Illinois	['USA/WI-UW-33/2020']	NODE_0000507	1	upper midroot time	2020.210553356096	95_refined_importations	18
Wisconsin	Louisiana	['USA/WI-UW-239/2020', 'USA/WI-UW-263/2020']	NODE_0001741	2	upper midroot time	2020.21174863388	95_refined_importations	21
MHD	Michigan	['USA/WI-UW-304/2020']	NODE_0001668	1	lower midroot time	2020.2133003139397	95_refined_importations	17
UWHC	Illinois	['USA/WI-UW-28/2020']	NODE_0000521	1	lower midroot time	2020.213672134231	95_refined_importations	26
UWHC	California	['USA/WI-UW-87/2020']	NODE_0001008	1	lower midroot time	2020.213816620751	95_refined_importations	27
UWHC	Louisiana	['USA/WI-UW-58/2020']	NODE_0001922	1	midroot time	2020.214480874317	95_refined_importations	23
UWHC	Idaho	['USA/WI-UW-89/2020']	NODE_0001817	1	lower midroot time	2020.214823472961	95_refined_importations	28
Wisconsin	Michigan	['USA/WI-GMF-00822/2020']	NODE_0000855	1	lower midroot time	2020.215063227889	95_refined_importations	27
UWHC	Idaho	['USA/WI-UW-89/2020']	NODE_0001817	1	upper midroot time	2020.2158469945355	95_refined_importations	19
UWHC	Idaho	['USA/WI-UW-89/2020']	NODE_0001817	1	midroot time	2020.2158469945355	95_refined_importations	24
UWHC	Louisiana	['USA/WI-UW-54/2020']	NODE_0001947	1	midroot time	2020.2158469945355	95_refined_importations	25
UWHC	Michigan	['USA/WI-UW-155/2020']	NODE_0001175	1	midroot time	2020.2158469945362	95_refined_importations	26
UWHC	Louisiana	['USA/WI-UW-54/2020']	NODE_0001947	1	upper midroot time	2020.217213114754	95_refined_importations	20
UWHC	Louisiana	['USA/WI-UW-58/2020']	NODE_0001922	1	upper midroot time	2020.2174799689928	95_refined_importations	21
MHD	Illinois	['USA/WI-UW-245/2020']	NODE_0000521	1	lower midroot time	2020.2177704948874	95_refined_importations	18
UWHC	Washington	['USA/WI-UW-91/2020']	NODE_0000824	1	upper midroot time	2020.2178698829666	95_refined_importations	22
MHD	Michigan	['USA/WI-UW-313/2020', 'USA/WI-UW-308/2020', 'USA/WI-UW-316/2020']	NODE_0001547	3	lower midroot time	2020.2180426390617	95_refined_importations	19
UWHC	Illinois	['USA/WI-UW-28/2020']	NODE_0000521	1	upper midroot time	2020.2185792349726	95_refined_importations	23
UWHC	Illinois	['USA/WI-UW-28/2020']	NODE_0000521	1	midroot time	2020.2185792349726	95_refined_importations	27
Wisconsin	Democratic Republic of the Congo	['USA/WI-UW-354/2020']	NODE_0004265	1	midroot time	2020.2199453551914	95_refined_importations	23
UWHC	Italy	['USA/WI-UW-08/2020']	NODE_0003765	1	upper midroot time	2020.2199453551916	95_refined_importations	24
MHD	Michigan	['USA/WI-UW-304/2020']	NODE_0001668	1	midroot time	2020.2213114754095	95_refined_importations	16
Wisconsin	Brazil	['USA/WI-UW-198/2020']	NODE_0002669	1	upper midroot time	2020.2213114754102	95_refined_importations	22
Wisconsin	Brazil	['USA/WI-UW-198/2020']	NODE_0002669	1	midroot time	2020.2213114754102	95_refined_importations	24
MHD	Michigan	['USA/WI-UW-235/2020']	NODE_0000574	1	midroot time	2020.2213114754102	95_refined_importations	17
Wisconsin	Michigan	['USA/WI-GMF-00232/2020']	NODE_0001454	1	upper midroot time	2020.2214866257266	95_refined_importations	23
Wisconsin	Florida	['USA/WI-UW-269/2020']	NODE_0003687	1	midroot time	2020.2226775956283	95_refined_importations	25
MHD	Illinois	['USA/WI-UW-245/2020']	NODE_0000521	1	upper midroot time	2020.2226775956283	95_refined_importations	15
MHD	Illinois	['USA/WI-UW-245/2020']	NODE_0000521	1	midroot time	2020.2226775956283	95_refined_importations	18
Wisconsin	Washington DC	['USA/WI-UW-113/2020']	NODE_0002334	1	midroot time	2020.2254098360654	95_refined_importations	26
MHD	Michigan	['USA/WI-UW-235/2020']	NODE_0000574	1	upper midroot time	2020.226775956284	95_refined_importations	16
Wisconsin	Louisiana	['USA/WI-UW-264/2020']	NODE_0001705	1	lower midroot time	2020.2275794168995	95_refined_importations	28
UWHC	Italy	['USA/WI-UW-78/2020']	NODE_0004192	1	upper midroot time	2020.2281420765028	95_refined_importations	25
Wisconsin	Idaho	['USA/WI-UW-262/2020']	NODE_0001817	1	lower midroot time	2020.2284846751475	95_refined_importations	29
Wisconsin	Louisiana	['USA/WI-UW-264/2020']	NODE_0001705	1	midroot time	2020.2295081967209	95_refined_importations	27
Wisconsin	Idaho	['USA/WI-UW-262/2020']	NODE_0001817	1	upper midroot time	2020.229508196721	95_refined_importations	24
Wisconsin	Idaho	['USA/WI-UW-262/2020']	NODE_0001817	1	midroot time	2020.229508196721	95_refined_importations	28
Wisconsin	Louisiana	['USA/WI-UW-264/2020']	NODE_0001705	1	upper midroot time	2020.2297646284887	95_refined_importations	25
UWHC	Louisiana	['USA/WI-UW-356/2020']	NODE_0001705	1	lower midroot time	2020.2303116573366	95_refined_importations	29
Wisconsin	Michigan	['USA/WI-UW-271/2020', 'USA/WI-UW-327/2020']	NODE_0001547	2	lower midroot time	2020.2303377210287	95_refined_importations	30
UWHC	Michigan	['USA/WI-UW-155/2020']	NODE_0001175	1	upper midroot time	2020.2307521335981	95_refined_importations	26
MHD	Michigan	['USA/WI-UW-313/2020', 'USA/WI-UW-308/2020', 'USA/WI-UW-316/2020']	NODE_0001547	3	midroot time	2020.2308743169397	95_refined_importations	19
UWHC	California	['USA/WI-UW-87/2020']	NODE_0001008	1	midroot time	2020.23087431694	95_refined_importations	28
Wisconsin	Democratic Republic of the Congo	['USA/WI-UW-354/2020']	NODE_0004265	1	upper midroot time	2020.23087431694	95_refined_importations	26
UWHC	Louisiana	['USA/WI-UW-356/2020']	NODE_0001705	1	midroot time	2020.2322404371585	95_refined_importations	29
UWHC	Louisiana	['USA/WI-UW-356/2020']	NODE_0001705	1	upper midroot time	2020.2324968689254	95_refined_importations	27
MHD	Michigan	['USA/WI-UW-304/2020']	NODE_0001668	1	upper midroot time	2020.233306302027	95_refined_importations	17
Wisconsin	United Kingdom	['USA/WI-GMF-01854/2020', 'USA/WI-GMF-02314/2020', 'USA/WI-GMF-M00001/2020', 'USA/WI-GMF-03156/2020', 'USA/WI-GMF-01602/2020']	NODE_0001215	5	lower midroot time	2020.2343118799974	95_refined_importations	31
MHD	Italy	['USA/WI-UW-280/2020']	NODE_0004504	1	upper midroot time	2020.234972677596	95_refined_importations	18
Wisconsin	Washington DC	['USA/WI-UW-113/2020']	NODE_0002334	1	upper midroot time	2020.2381572578838	95_refined_importations	27
UWHC	California	['USA/WI-UW-87/2020']	NODE_0001008	1	upper midroot time	2020.2394452140836	95_refined_importations	28
Wisconsin	New Jersey	['USA/WI-GMF-02294/2020', 'USA/WI-GMF-01978/2020', 'USA/WI-GMF-02263/2020']	NODE_0000863	3	lower midroot time	2020.2407655502386	95_refined_importations	32
Wisconsin	Michigan	['USA/WI-UW-271/2020', 'USA/WI-UW-327/2020']	NODE_0001547	2	midroot time	2020.2431693989072	95_refined_importations	29
Wisconsin	Florida	['USA/WI-UW-269/2020']	NODE_0003687	1	upper midroot time	2020.2436567469827	95_refined_importations	28
Wisconsin	Michigan	['USA/WI-GMF-00822/2020']	NODE_0000855	1	midroot time	2020.2445355191253	95_refined_importations	30
UWHC	Italy	['USA/WI-UW-106/2020']	NODE_0003892	1	upper midroot time	2020.2445355191253	95_refined_importations	29
MHD	Idaho	['USA/WI-UW-329/2020']	NODE_0001817	1	lower midroot time	2020.248976478426	95_refined_importations	20
Wisconsin	United Kingdom	['USA/WI-GMF-01854/2020', 'USA/WI-GMF-02314/2020', 'USA/WI-GMF-M00001/2020', 'USA/WI-GMF-03156/2020', 'USA/WI-GMF-01602/2020']	NODE_0001215	5	upper midroot time	2020.2495353905829	95_refined_importations	29
Wisconsin	United Kingdom	['USA/WI-GMF-01854/2020', 'USA/WI-GMF-02314/2020', 'USA/WI-GMF-M00001/2020', 'USA/WI-GMF-03156/2020', 'USA/WI-GMF-01602/2020']	NODE_0001215	5	midroot time	2020.25	95_refined_importations	31
MHD	Idaho	['USA/WI-UW-329/2020']	NODE_0001817	1	upper midroot time	2020.25	95_refined_importations	19
MHD	Idaho	['USA/WI-UW-329/2020']	NODE_0001817	1	midroot time	2020.25	95_refined_importations	20
MHD	Australia	['USA/WI-UW-322/2020', 'USA/WI-UW-324/2020']	NODE_0002455	2	lower midroot time	2020.2514550975304	95_refined_importations	21
MHD	Michigan	['USA/WI-UW-313/2020', 'USA/WI-UW-308/2020', 'USA/WI-UW-316/2020']	NODE_0001547	3	upper midroot time	2020.2540079233893	95_refined_importations	20
Wisconsin	New Jersey	['USA/WI-GMF-02294/2020', 'USA/WI-GMF-01978/2020', 'USA/WI-GMF-02263/2020']	NODE_0000863	3	midroot time	2020.256830601093	95_refined_importations	32
Wisconsin	New Jersey	['USA/WI-GMF-02294/2020', 'USA/WI-GMF-01978/2020', 'USA/WI-GMF-02263/2020']	NODE_0000863	3	upper midroot time	2020.256830601093	95_refined_importations	30
UWHC	Illinois	['USA/WI-UW-150/2020']	NODE_0003781	1	lower midroot time	2020.2568963726007	95_refined_importations	30
Wisconsin	Michigan	['USA/WI-GMF-00822/2020']	NODE_0000855	1	upper midroot time	2020.2645736648	95_refined_importations	31
Wisconsin	Michigan	['USA/WI-UW-271/2020', 'USA/WI-UW-327/2020']	NODE_0001547	2	upper midroot time	2020.2663030053568	95_refined_importations	32
MHD	Australia	['USA/WI-UW-322/2020', 'USA/WI-UW-324/2020']	NODE_0002455	2	upper midroot time	2020.2663934426228	95_refined_importations	21
MHD	Australia	['USA/WI-UW-322/2020', 'USA/WI-UW-324/2020']	NODE_0002455	2	midroot time	2020.2663934426228	95_refined_importations	21
UWHC	Illinois	['USA/WI-UW-150/2020']	NODE_0003781	1	midroot time	2020.2814207650272	95_refined_importations	30
UWHC	Illinois	['USA/WI-UW-150/2020']	NODE_0003781	1	upper midroot time	2020.2814207650272	95_refined_importations	30
Wisconsin	Iowa	['USA/WI-GMF-02274/2020', 'USA/WI-GMF-02728/2020', 'USA/WI-GMF-03151/2020']	NODE_0001597	3	lower midroot time	2020.2857932150569	95_refined_importations	33
Wisconsin	Iowa	['USA/WI-GMF-02274/2020', 'USA/WI-GMF-02728/2020', 'USA/WI-GMF-03151/2020']	NODE_0001597	3	upper midroot time	2020.296448087432	95_refined_importations	33
Wisconsin	Iowa	['USA/WI-GMF-02274/2020', 'USA/WI-GMF-02728/2020', 'USA/WI-GMF-03151/2020']	NODE_0001597	3	midroot time	2020.296448087432	95_refined_importations	33
Wisconsin	Iowa	['USA/WI-GMF-03710/2020', 'USA/WI-GMF-03823/2020']	NODE_0001606	2	lower midroot time	2020.316903523032	95_refined_importations	34
Wisconsin	Iowa	['USA/WI-GMF-03710/2020', 'USA/WI-GMF-03823/2020']	NODE_0001606	2	midroot time	2020.3224043715845	95_refined_importations	34
Wisconsin	Iowa	['USA/WI-GMF-03710/2020', 'USA/WI-GMF-03823/2020']	NODE_0001606	2	upper midroot time	2020.3224043715845	95_refined_importations	34
UWHC	China	['USA/WI1/2020']	NODE_0005164	1	lower midroot time	2020.0312208728253	59_refined_importations	1
UWHC	China	['USA/WI1/2020']	NODE_0005164	1	midroot time	2020.05737704918	59_refined_importations	1
UWHC	China	['USA/WI1/2020']	NODE_0005164	1	upper midroot time	2020.0710382513666	59_refined_importations	1
MHD	China	['USA/WI-UW-339/2020', 'USA/WI-UW-229/2020', 'USA/WI-UW-270/2020', 'USA/WI-UW-345/2020', 'USA/WI-UW-162/2020', 'USA/WI-UW-168/2020', 'USA/WI-UW-213/2020', 'USA/WI-UW-343/2020', 'USA/WI-UW-234/2020', 'USA/WI-UW-210/2020', 'USA/WI-UW-346/2020', 'USA/WI-UW-236/2020', 'USA/WI-UW-171/2020', 'USA/WI-UW-217/2020', 'USA/WI-UW-241/2020', 'USA/WI-UW-228/2020', 'USA/WI-UW-274/2020', 'USA/WI-UW-179/2020', 'U…	NODE_0000000	75	lower midroot time	2020.0781204606715	59_refined_importations	1
MHD	China	['USA/WI-UW-339/2020', 'USA/WI-UW-229/2020', 'USA/WI-UW-270/2020', 'USA/WI-UW-345/2020', 'USA/WI-UW-162/2020', 'USA/WI-UW-168/2020', 'USA/WI-UW-213/2020', 'USA/WI-UW-343/2020', 'USA/WI-UW-234/2020', 'USA/WI-UW-210/2020', 'USA/WI-UW-346/2020', 'USA/WI-UW-236/2020', 'USA/WI-UW-171/2020', 'USA/WI-UW-217/2020', 'USA/WI-UW-241/2020', 'USA/WI-UW-228/2020', 'USA/WI-UW-274/2020', 'USA/WI-UW-179/2020', 'U…	NODE_0000000	75	midroot time	2020.086033760012	59_refined_importations	1
MHD	China	['USA/WI-UW-339/2020', 'USA/WI-UW-229/2020', 'USA/WI-UW-270/2020', 'USA/WI-UW-345/2020', 'USA/WI-UW-162/2020', 'USA/WI-UW-168/2020', 'USA/WI-UW-213/2020', 'USA/WI-UW-343/2020', 'USA/WI-UW-234/2020', 'USA/WI-UW-210/2020', 'USA/WI-UW-346/2020', 'USA/WI-UW-236/2020', 'USA/WI-UW-171/2020', 'USA/WI-UW-217/2020', 'USA/WI-UW-241/2020', 'USA/WI-UW-228/2020', 'USA/WI-UW-274/2020', 'USA/WI-UW-179/2020', 'U…	NODE_0000000	75	upper midroot time	2020.0874036230255	59_refined_importations	1
Wisconsin	China	['USA/WI-UW-256/2020', 'USA/WI-UW-47/2020', 'USA/WI-UW-202/2020', 'USA/WI-UW-175/2020', 'USA/WI-UW-206/2020', 'USA/WI-UW-326/2020', 'USA/WI-UW-253/2020', 'USA/WI-UW-203/2020', 'USA/WI-UW-247/2020', 'USA/WI-UW-174/2020', 'USA/WI-UW-201/2020', 'USA/WI-UW-243/2020', 'USA/WI-UW-194/2020', 'USA/WI-UW-169/2020', 'USA/WI-UW-180/2020', 'USA/WI-UW-244/2020', 'USA/WI-UW-193/2020', 'USA/WI-UW-214/2020', 'US…	NODE_0000000	37	lower midroot time	2020.0876833022016	59_refined_importations	1
UWHC	China	['USA/WI-UW-55/2020']	NODE_0000000	1	lower midroot time	2020.093147783076	59_refined_importations	2
Wisconsin	China	['USA/WI-UW-256/2020', 'USA/WI-UW-47/2020', 'USA/WI-UW-202/2020', 'USA/WI-UW-175/2020', 'USA/WI-UW-206/2020', 'USA/WI-UW-326/2020', 'USA/WI-UW-253/2020', 'USA/WI-UW-203/2020', 'USA/WI-UW-247/2020', 'USA/WI-UW-174/2020', 'USA/WI-UW-201/2020', 'USA/WI-UW-243/2020', 'USA/WI-UW-194/2020', 'USA/WI-UW-169/2020', 'USA/WI-UW-180/2020', 'USA/WI-UW-244/2020', 'USA/WI-UW-193/2020', 'USA/WI-UW-214/2020', 'US…	NODE_0000000	37	midroot time	2020.0955966015424	59_refined_importations	1
Wisconsin	China	['USA/WI-UW-256/2020', 'USA/WI-UW-47/2020', 'USA/WI-UW-202/2020', 'USA/WI-UW-175/2020', 'USA/WI-UW-206/2020', 'USA/WI-UW-326/2020', 'USA/WI-UW-253/2020', 'USA/WI-UW-203/2020', 'USA/WI-UW-247/2020', 'USA/WI-UW-174/2020', 'USA/WI-UW-201/2020', 'USA/WI-UW-243/2020', 'USA/WI-UW-194/2020', 'USA/WI-UW-169/2020', 'USA/WI-UW-180/2020', 'USA/WI-UW-244/2020', 'USA/WI-UW-193/2020', 'USA/WI-UW-214/2020', 'US…	NODE_0000000	37	upper midroot time	2020.0969664645559	59_refined_importations	1
UWHC	China	['USA/WI-UW-55/2020']	NODE_0000000	1	midroot time	2020.1010610824164	59_refined_importations	2
UWHC	China	['USA/WI-UW-55/2020']	NODE_0000000	1	upper midroot time	2020.10243094543	59_refined_importations	2
Wisconsin	Netherlands	['USA/WI-UW-22/2020', 'USA/WI-UW-255/2020', 'USA/WI-UW-132/2020', 'USA/WI-UW-367/2020']	NODE_0000167	4	lower midroot time	2020.128855320956	59_refined_importations	2
UWHC	Netherlands	['USA/WI-UW-06/2020', 'USA/WI-UW-66/2020', 'USA/WI-UW-71/2020', 'USA/WI-UW-70/2020', 'USA/WI-UW-73/2020', 'USA/WI-UW-67/2020', 'USA/WI-UW-07/2020', 'USA/WI-UW-77/2020', 'USA/WI-UW-69/2020', 'USA/WI-UW-61/2020', 'USA/WI-UW-117/2020', 'USA/WI-UW-38/2020', 'USA/WI-UW-50/2020', 'USA/WI-UW-51/2020', 'USA/WI-UW-116/2020', 'USA/WI-UW-34/2020', 'USA/WI-UW-96/2020', 'USA/WI-UW-88/2020', 'USA/WI-UW-129/202…	NODE_0000167	20	lower midroot time	2020.1370520422672	59_refined_importations	3
MHD	Georgia	['USA/WI-UW-166/2020']	NODE_0000492	1	lower midroot time	2020.1587948940175	59_refined_importations	2
Wisconsin	Italy	['USA/WI-GMF-00281/2020', 'USA/WI-GMF-00441/2020', 'USA/WI-UW-265/2020', 'USA/WI-UW-134/2020', 'USA/WI-UW-136/2020', 'USA/WI-UW-36/2020', 'USA/WI-UW-18/2020', 'USA/WI-UW-154/2020', 'USA/WI-UW-57/2020']	NODE_0000830	9	lower midroot time	2020.1596876361093	59_refined_importations	3
Wisconsin	Italy	['USA/WI-GMF-00281/2020', 'USA/WI-GMF-00441/2020', 'USA/WI-UW-265/2020', 'USA/WI-UW-134/2020', 'USA/WI-UW-136/2020', 'USA/WI-UW-36/2020', 'USA/WI-UW-18/2020', 'USA/WI-UW-154/2020', 'USA/WI-UW-57/2020']	NODE_0000830	9	upper midroot time	2020.160523290906	59_refined_importations	2
Wisconsin	Italy	['USA/WI-GMF-00281/2020', 'USA/WI-GMF-00441/2020', 'USA/WI-UW-265/2020', 'USA/WI-UW-134/2020', 'USA/WI-UW-136/2020', 'USA/WI-UW-36/2020', 'USA/WI-UW-18/2020', 'USA/WI-UW-154/2020', 'USA/WI-UW-57/2020']	NODE_0000830	9	midroot time	2020.1612021857925	59_refined_importations	2
UWHC	Italy	['USA/WI-UW-151/2020', 'USA/WI-UW-78/2020', 'USA/WI-UW-49/2020', 'USA/WI-UW-81/2020', 'USA/WI-UW-80/2020', 'USA/WI-UW-108/2020', 'USA/WI-UW-110/2020', 'USA/WI-UW-115/2020', 'USA/WI-UW-60/2020', 'USA/WI-UW-359/2020', 'USA/WI-UW-26/2020', 'USA/WI-UW-153/2020', 'USA/WI-UW-37/2020', 'USA/WI-UW-259/2020', 'USA/WI-UW-90/2020', 'USA/WI-UW-107/2020', 'USA/WI-UW-100/2020', 'USA/WI-UW-101/2020', 'USA/WI-UW…	NODE_0000830	40	lower midroot time	2020.1624198765467	59_refined_importations	4
UWHC	Italy	['USA/WI-UW-151/2020', 'USA/WI-UW-78/2020', 'USA/WI-UW-49/2020', 'USA/WI-UW-81/2020', 'USA/WI-UW-80/2020', 'USA/WI-UW-108/2020', 'USA/WI-UW-110/2020', 'USA/WI-UW-115/2020', 'USA/WI-UW-60/2020', 'USA/WI-UW-359/2020', 'USA/WI-UW-26/2020', 'USA/WI-UW-153/2020', 'USA/WI-UW-37/2020', 'USA/WI-UW-259/2020', 'USA/WI-UW-90/2020', 'USA/WI-UW-107/2020', 'USA/WI-UW-100/2020', 'USA/WI-UW-101/2020', 'USA/WI-UW…	NODE_0000830	40	upper midroot time	2020.163255531343	59_refined_importations	3
Wisconsin	Netherlands	['USA/WI-UW-22/2020', 'USA/WI-UW-255/2020', 'USA/WI-UW-132/2020', 'USA/WI-UW-367/2020']	NODE_0000167	4	midroot time	2020.1639344262292	59_refined_importations	3
UWHC	Italy	['USA/WI-UW-151/2020', 'USA/WI-UW-78/2020', 'USA/WI-UW-49/2020', 'USA/WI-UW-81/2020', 'USA/WI-UW-80/2020', 'USA/WI-UW-108/2020', 'USA/WI-UW-110/2020', 'USA/WI-UW-115/2020', 'USA/WI-UW-60/2020', 'USA/WI-UW-359/2020', 'USA/WI-UW-26/2020', 'USA/WI-UW-153/2020', 'USA/WI-UW-37/2020', 'USA/WI-UW-259/2020', 'USA/WI-UW-90/2020', 'USA/WI-UW-107/2020', 'USA/WI-UW-100/2020', 'USA/WI-UW-101/2020', 'USA/WI-UW…	NODE_0000830	40	midroot time	2020.1639344262292	59_refined_importations	3
UWHC	Michigan	['USA/WI-UW-03/2020', 'USA/WI-UW-42/2020']	NODE_0001284	2	lower midroot time	2020.1649012546934	59_refined_importations	5
UWHC	United Kingdom	['USA/WI-UW-25/2020']	NODE_0004675	1	lower midroot time	2020.1652322264904	59_refined_importations	6
UWHC	United Kingdom	['USA/WI-UW-25/2020']	NODE_0004675	1	upper midroot time	2020.166666666667	59_refined_importations	4
UWHC	United Kingdom	['USA/WI-UW-25/2020']	NODE_0004675	1	midroot time	2020.166666666667	59_refined_importations	4
Wisconsin	Michigan	['USA/WI-UW-261/2020', 'USA/WI-UW-20/2020']	NODE_0001284	2	lower midroot time	2020.1676334951305	59_refined_importations	4
Wisconsin	Michigan	['USA/WI-GMF-01992/2020', 'USA/WI-GMF-M00003/2020', 'USA/WI-UW-268/2020', 'USA/WI-GMF-00557/2020', 'USA/WI-UW-118/2020', 'USA/WI-GMF-00498/2020', 'USA/WI-UW-163/2020', 'USA/WI-UW-104/2020', 'USA/WI-UW-11/2020', 'USA/WI-UW-250/2020', 'USA/WI-UW-30/2020', 'USA/WI-UW-83/2020']	NODE_0000832	12	lower midroot time	2020.1690959859893	59_refined_importations	5
Wisconsin	Michigan	['USA/WI-GMF-01992/2020', 'USA/WI-GMF-M00003/2020', 'USA/WI-UW-268/2020', 'USA/WI-GMF-00557/2020', 'USA/WI-UW-118/2020', 'USA/WI-GMF-00498/2020', 'USA/WI-UW-163/2020', 'USA/WI-UW-104/2020', 'USA/WI-UW-11/2020', 'USA/WI-UW-250/2020', 'USA/WI-UW-30/2020', 'USA/WI-UW-83/2020']	NODE_0000832	12	upper midroot time	2020.1693989071039	59_refined_importations	3
Wisconsin	Michigan	['USA/WI-GMF-01992/2020', 'USA/WI-GMF-M00003/2020', 'USA/WI-UW-268/2020', 'USA/WI-GMF-00557/2020', 'USA/WI-UW-118/2020', 'USA/WI-GMF-00498/2020', 'USA/WI-UW-163/2020', 'USA/WI-UW-104/2020', 'USA/WI-UW-11/2020', 'USA/WI-UW-250/2020', 'USA/WI-UW-30/2020', 'USA/WI-UW-83/2020']	NODE_0000832	12	midroot time	2020.1693989071039	59_refined_importations	4
UWHC	Belgium	['USA/WI-UW-08/2020']	NODE_0003852	1	lower midroot time	2020.1699551957693	59_refined_importations	7
UWHC	Michigan	['USA/WI-UW-98/2020', 'USA/WI-UW-72/2020', 'USA/WI-UW-68/2020', 'USA/WI-UW-31/2020', 'USA/WI-UW-105/2020', 'USA/WI-UW-347/2020', 'USA/WI-UW-260/2020', 'USA/WI-UW-48/2020', 'USA/WI-UW-56/2020', 'USA/WI-UW-41/2020', 'USA/WI-UW-75/2020', 'USA/WI-UW-62/2020', 'USA/WI-UW-94/2020', 'USA/WI-UW-10/2020', 'USA/WI-UW-05/2020', 'USA/WI-UW-92/2020', 'USA/WI-UW-29/2020', 'USA/WI-UW-04/2020', 'USA/WI-UW-74/202…	NODE_0000832	23	lower midroot time	2020.1718282264274	59_refined_importations	8
UWHC	Michigan	['USA/WI-UW-98/2020', 'USA/WI-UW-72/2020', 'USA/WI-UW-68/2020', 'USA/WI-UW-31/2020', 'USA/WI-UW-105/2020', 'USA/WI-UW-347/2020', 'USA/WI-UW-260/2020', 'USA/WI-UW-48/2020', 'USA/WI-UW-56/2020', 'USA/WI-UW-41/2020', 'USA/WI-UW-75/2020', 'USA/WI-UW-62/2020', 'USA/WI-UW-94/2020', 'USA/WI-UW-10/2020', 'USA/WI-UW-05/2020', 'USA/WI-UW-92/2020', 'USA/WI-UW-29/2020', 'USA/WI-UW-04/2020', 'USA/WI-UW-74/202…	NODE_0000832	23	midroot time	2020.172131147541	59_refined_importations	5
UWHC	Michigan	['USA/WI-UW-98/2020', 'USA/WI-UW-72/2020', 'USA/WI-UW-68/2020', 'USA/WI-UW-31/2020', 'USA/WI-UW-105/2020', 'USA/WI-UW-347/2020', 'USA/WI-UW-260/2020', 'USA/WI-UW-48/2020', 'USA/WI-UW-56/2020', 'USA/WI-UW-41/2020', 'USA/WI-UW-75/2020', 'USA/WI-UW-62/2020', 'USA/WI-UW-94/2020', 'USA/WI-UW-10/2020', 'USA/WI-UW-05/2020', 'USA/WI-UW-92/2020', 'USA/WI-UW-29/2020', 'USA/WI-UW-04/2020', 'USA/WI-UW-74/202…	NODE_0000832	23	upper midroot time	2020.172131147541	59_refined_importations	5
UWHC	Netherlands	['USA/WI-UW-06/2020', 'USA/WI-UW-66/2020', 'USA/WI-UW-71/2020', 'USA/WI-UW-70/2020', 'USA/WI-UW-73/2020', 'USA/WI-UW-67/2020', 'USA/WI-UW-07/2020', 'USA/WI-UW-77/2020', 'USA/WI-UW-69/2020', 'USA/WI-UW-61/2020', 'USA/WI-UW-117/2020', 'USA/WI-UW-38/2020', 'USA/WI-UW-50/2020', 'USA/WI-UW-51/2020', 'USA/WI-UW-116/2020', 'USA/WI-UW-34/2020', 'USA/WI-UW-96/2020', 'USA/WI-UW-88/2020', 'USA/WI-UW-129/202…	NODE_0000167	20	midroot time	2020.172131147541	59_refined_importations	6
Wisconsin	Washington	['USA/WI-UW-167/2020', 'USA/WI-UW-23/2020', 'USA/WI-GMF-00227/2020', 'USA/WI-GMF-00228/2020']	NODE_0000639	4	lower midroot time	2020.173498659568	59_refined_importations	6
Wisconsin	Washington	['USA/WI-UW-15/2020']	NODE_0000649	1	lower midroot time	2020.1739098630146	59_refined_importations	7
Wisconsin	Washington	['USA/WI-UW-167/2020', 'USA/WI-UW-23/2020', 'USA/WI-GMF-00227/2020', 'USA/WI-GMF-00228/2020']	NODE_0000639	4	midroot time	2020.174863387978	59_refined_importations	5
Wisconsin	Washington	['USA/WI-UW-167/2020', 'USA/WI-UW-23/2020', 'USA/WI-GMF-00227/2020', 'USA/WI-GMF-00228/2020']	NODE_0000639	4	upper midroot time	2020.174863387978	59_refined_importations	4
Wisconsin	Michigan	['USA/WI-GMF-01993/2020', 'USA/WI-GMF-01999/2020', 'USA/WI-GMF-00018/2020']	NODE_0000950	3	lower midroot time	2020.1768073176947	59_refined_importations	8
UWHC	Canada	['USA/WI-UW-09/2020']	NODE_0000798	1	lower midroot time	2020.1777993569688	59_refined_importations	9
Wisconsin	Israel	['USA/WI-UW-24/2020']	NODE_0002831	1	lower midroot time	2020.1785602290008	59_refined_importations	9
Wisconsin	Washington	['USA/WI-UW-15/2020']	NODE_0000649	1	midroot time	2020.1803278688526	59_refined_importations	6
Wisconsin	Israel	['USA/WI-UW-24/2020']	NODE_0002831	1	upper midroot time	2020.1803278688528	59_refined_importations	5
Wisconsin	Israel	['USA/WI-UW-24/2020']	NODE_0002831	1	midroot time	2020.1803278688528	59_refined_importations	7
UWHC	Washington	['USA/WI-UW-76/2020', 'USA/WI-UW-39/2020', 'USA/WI-UW-59/2020']	NODE_0000639	3	lower midroot time	2020.1803292606603	59_refined_importations	10
UWHC	Netherlands	['USA/WI-UW-43/2020']	NODE_0004834	1	lower midroot time	2020.1810484035861	59_refined_importations	11
UWHC	Washington	['USA/WI-UW-76/2020', 'USA/WI-UW-39/2020', 'USA/WI-UW-59/2020']	NODE_0000639	3	midroot time	2020.181693989071	59_refined_importations	7
UWHC	Washington	['USA/WI-UW-76/2020', 'USA/WI-UW-39/2020', 'USA/WI-UW-59/2020']	NODE_0000639	3	upper midroot time	2020.181693989071	59_refined_importations	6
MHD	Massachusetts	['USA/WI-UW-319/2020', 'USA/WI-UW-332/2020', 'USA/WI-UW-248/2020', 'USA/WI-UW-176/2020', 'USA/WI-UW-321/2020', 'USA/WI-UW-165/2020', 'USA/WI-UW-195/2020', 'USA/WI-UW-331/2020', 'USA/WI-UW-158/2020', 'USA/WI-UW-160/2020', 'USA/WI-UW-159/2020']	NODE_0002359	11	lower midroot time	2020.181715199972	59_refined_importations	3
Wisconsin	Colombia	['USA/WI-UW-121/2020', 'USA/WI-UW-267/2020', 'USA/WI-UW-12/2020', 'USA/WI-UW-19/2020', 'USA/WI-UW-14/2020', 'USA/WI-UW-21/2020', 'USA/WI-GMF-04314/2020', 'USA/WI-GMF-M00004/2020', 'USA/WI-UW-257/2020', 'USA/WI-UW-348/2020', 'USA/WI-UW-295/2020', 'USA/WI-UW-307/2020', 'USA/WI-UW-204/2020']	NODE_0001958	13	lower midroot time	2020.1821559102161	59_refined_importations	10
UWHC	Hungary	['USA/WI-UW-79/2020']	NODE_0003738	1	lower midroot time	2020.1829571411768	59_refined_importations	12
Wisconsin	Colombia	['USA/WI-UW-121/2020', 'USA/WI-UW-267/2020', 'USA/WI-UW-12/2020', 'USA/WI-UW-19/2020', 'USA/WI-UW-14/2020', 'USA/WI-UW-21/2020', 'USA/WI-GMF-04314/2020', 'USA/WI-GMF-M00004/2020', 'USA/WI-UW-257/2020', 'USA/WI-UW-348/2020', 'USA/WI-UW-295/2020', 'USA/WI-UW-307/2020', 'USA/WI-UW-204/2020']	NODE_0001958	13	upper midroot time	2020.1830601092893	59_refined_importations	6
Wisconsin	Colombia	['USA/WI-UW-121/2020', 'USA/WI-UW-267/2020', 'USA/WI-UW-12/2020', 'USA/WI-UW-19/2020', 'USA/WI-UW-14/2020', 'USA/WI-UW-21/2020', 'USA/WI-GMF-04314/2020', 'USA/WI-GMF-M00004/2020', 'USA/WI-UW-257/2020', 'USA/WI-UW-348/2020', 'USA/WI-UW-295/2020', 'USA/WI-UW-307/2020', 'USA/WI-UW-204/2020']	NODE_0001958	13	midroot time	2020.1830601092893	59_refined_importations	8
MHD	Massachusetts	['USA/WI-UW-319/2020', 'USA/WI-UW-332/2020', 'USA/WI-UW-248/2020', 'USA/WI-UW-176/2020', 'USA/WI-UW-321/2020', 'USA/WI-UW-165/2020', 'USA/WI-UW-195/2020', 'USA/WI-UW-331/2020', 'USA/WI-UW-158/2020', 'USA/WI-UW-160/2020', 'USA/WI-UW-159/2020']	NODE_0002359	11	upper midroot time	2020.1830601092895	59_refined_importations	2
MHD	Massachusetts	['USA/WI-UW-319/2020', 'USA/WI-UW-332/2020', 'USA/WI-UW-248/2020', 'USA/WI-UW-176/2020', 'USA/WI-UW-321/2020', 'USA/WI-UW-165/2020', 'USA/WI-UW-195/2020', 'USA/WI-UW-331/2020', 'USA/WI-UW-158/2020', 'USA/WI-UW-160/2020', 'USA/WI-UW-159/2020']	NODE_0002359	11	midroot time	2020.1830601092895	59_refined_importations	2
MHD	Georgia	['USA/WI-UW-166/2020']	NODE_0000492	1	midroot time	2020.1830601092895	59_refined_importations	3
Wisconsin	Massachusetts	['USA/WI-UW-312/2020', 'USA/WI-UW-249/2020']	NODE_0002359	2	lower midroot time	2020.1830813201898	59_refined_importations	11
UWHC	Denmark	['USA/WI-UW-106/2020']	NODE_0003881	1	lower midroot time	2020.1837298461267	59_refined_importations	13
MHD	Michigan	['USA/WI-UW-338/2020', 'USA/WI-UW-328/2020', 'USA/WI-UW-335/2020']	NODE_0000832	3	lower midroot time	2020.1841233083944	59_refined_importations	4
Wisconsin	Massachusetts	['USA/WI-UW-312/2020', 'USA/WI-UW-249/2020']	NODE_0002359	2	upper midroot time	2020.184426229508	59_refined_importations	7
MHD	Michigan	['USA/WI-UW-338/2020', 'USA/WI-UW-328/2020', 'USA/WI-UW-335/2020']	NODE_0000832	3	midroot time	2020.184426229508	59_refined_importations	4
Wisconsin	Massachusetts	['USA/WI-UW-312/2020', 'USA/WI-UW-249/2020']	NODE_0002359	2	midroot time	2020.184426229508	59_refined_importations	9
MHD	Michigan	['USA/WI-UW-338/2020', 'USA/WI-UW-328/2020', 'USA/WI-UW-335/2020']	NODE_0000832	3	upper midroot time	2020.184426229508	59_refined_importations	3
Wisconsin	Michigan	['USA/WI-GMF-01993/2020', 'USA/WI-GMF-01999/2020', 'USA/WI-GMF-00018/2020']	NODE_0000950	3	midroot time	2020.1844262295083	59_refined_importations	10
UWHC	Colombia	['USA/WI-UW-63/2020', 'USA/WI-UW-86/2020', 'USA/WI-UW-52/2020', 'USA/WI-UW-111/2020', 'USA/WI-UW-127/2020', 'USA/WI-UW-144/2020', 'USA/WI-UW-99/2020', 'USA/WI-UW-140/2020']	NODE_0001958	8	lower midroot time	2020.1848881506535	59_refined_importations	14
UWHC	Colombia	['USA/WI-UW-63/2020', 'USA/WI-UW-86/2020', 'USA/WI-UW-52/2020', 'USA/WI-UW-111/2020', 'USA/WI-UW-127/2020', 'USA/WI-UW-144/2020', 'USA/WI-UW-99/2020', 'USA/WI-UW-140/2020']	NODE_0001958	8	upper midroot time	2020.1857923497269	59_refined_importations	7
UWHC	Colombia	['USA/WI-UW-63/2020', 'USA/WI-UW-86/2020', 'USA/WI-UW-52/2020', 'USA/WI-UW-111/2020', 'USA/WI-UW-127/2020', 'USA/WI-UW-144/2020', 'USA/WI-UW-99/2020', 'USA/WI-UW-140/2020']	NODE_0001958	8	midroot time	2020.1857923497269	59_refined_importations	8
UWHC	Michigan	['USA/WI-UW-03/2020', 'USA/WI-UW-42/2020']	NODE_0001284	2	midroot time	2020.1857923497269	59_refined_importations	9
Wisconsin	Israel	['USA/WI-UW-220/2020']	NODE_0001427	1	lower midroot time	2020.1861406499756	59_refined_importations	12
MHD	Maryland	['USA/WI-UW-184/2020']	NODE_0000583	1	lower midroot time	2020.1864900280677	59_refined_importations	5
MHD	Italy	['USA/WI-UW-156/2020', 'USA/WI-UW-336/2020']	NODE_0003020	2	lower midroot time	2020.186509815836	59_refined_importations	6
Wisconsin	Michigan	['USA/WI-GMF-00232/2020']	NODE_0001396	1	lower midroot time	2020.1865243775164	59_refined_importations	13
Wisconsin	California	['USA/WI-UW-251/2020']	NODE_0003903	1	lower midroot time	2020.1868965198746	59_refined_importations	14
MHD	Italy	['USA/WI-UW-156/2020', 'USA/WI-UW-336/2020']	NODE_0003020	2	midroot time	2020.1871584699447	59_refined_importations	5
MHD	Israel	['USA/WI-UW-337/2020']	NODE_0001427	1	lower midroot time	2020.1875067701942	59_refined_importations	7
UWHC	Netherlands	['USA/WI-UW-43/2020']	NODE_0004834	1	midroot time	2020.188524590164	59_refined_importations	10
Wisconsin	Michigan	['USA/WI-UW-261/2020', 'USA/WI-UW-20/2020']	NODE_0001284	2	midroot time	2020.188524590164	59_refined_importations	11
UWHC	Canada	['USA/WI-UW-09/2020']	NODE_0000798	1	midroot time	2020.188524590164	59_refined_importations	11
Wisconsin	Pennsylvania	['USA/WI-UW-13/2020']	NODE_0001218	1	lower midroot time	2020.1891441488683	59_refined_importations	15
Wisconsin	Netherlands	['USA/WI-UW-22/2020', 'USA/WI-UW-255/2020', 'USA/WI-UW-132/2020', 'USA/WI-UW-367/2020']	NODE_0000167	4	upper midroot time	2020.1897464861975	59_refined_importations	8
MHD	Georgia	['USA/WI-UW-166/2020']	NODE_0000492	1	upper midroot time	2020.1905041633436	59_refined_importations	4
MHD	Illinois	['USA/WI-UW-189/2020', 'USA/WI-UW-218/2020']	NODE_0000499	2	lower midroot time	2020.1907315388805	59_refined_importations	8
UWHC	Illinois	['USA/WI-UW-33/2020']	NODE_0000499	1	lower midroot time	2020.1907315388805	59_refined_importations	15
MHD	United Kingdom	['USA/WI-UW-200/2020']	NODE_0001065	1	lower midroot time	2020.1913530257048	59_refined_importations	9
MHD	Colombia	['USA/WI-UW-341/2020', 'USA/WI-UW-188/2020', 'USA/WI-UW-242/2020', 'USA/WI-UW-323/2020', 'USA/WI-UW-230/2020', 'USA/WI-UW-226/2020', 'USA/WI-UW-309/2020', 'USA/WI-UW-205/2020', 'USA/WI-UW-288/2020', 'USA/WI-UW-273/2020', 'USA/WI-UW-276/2020', 'USA/WI-UW-275/2020', 'USA/WI-UW-330/2020', 'USA/WI-UW-285/2020', 'USA/WI-UW-296/2020', 'USA/WI-UW-277/2020']	NODE_0001958	16	lower midroot time	2020.1917187517458	59_refined_importations	10
UWHC	Spain	['USA/WI-UW-02/2020']	NODE_0003701	1	lower midroot time	2020.192199275816	59_refined_importations	16
MHD	Italy	['USA/WI-UW-156/2020', 'USA/WI-UW-336/2020']	NODE_0003020	2	upper midroot time	2020.1922482056327	59_refined_importations	5
Wisconsin	United Kingdom	['USA/WI-UW-16/2020']	NODE_0002791	1	lower midroot time	2020.1923710404392	59_refined_importations	16
MHD	Colombia	['USA/WI-UW-341/2020', 'USA/WI-UW-188/2020', 'USA/WI-UW-242/2020', 'USA/WI-UW-323/2020', 'USA/WI-UW-230/2020', 'USA/WI-UW-226/2020', 'USA/WI-UW-309/2020', 'USA/WI-UW-205/2020', 'USA/WI-UW-288/2020', 'USA/WI-UW-273/2020', 'USA/WI-UW-276/2020', 'USA/WI-UW-275/2020', 'USA/WI-UW-330/2020', 'USA/WI-UW-285/2020', 'USA/WI-UW-296/2020', 'USA/WI-UW-277/2020']	NODE_0001958	16	upper midroot time	2020.1926229508194	59_refined_importations	6
MHD	Colombia	['USA/WI-UW-341/2020', 'USA/WI-UW-188/2020', 'USA/WI-UW-242/2020', 'USA/WI-UW-323/2020', 'USA/WI-UW-230/2020', 'USA/WI-UW-226/2020', 'USA/WI-UW-309/2020', 'USA/WI-UW-205/2020', 'USA/WI-UW-288/2020', 'USA/WI-UW-273/2020', 'USA/WI-UW-276/2020', 'USA/WI-UW-275/2020', 'USA/WI-UW-330/2020', 'USA/WI-UW-285/2020', 'USA/WI-UW-296/2020', 'USA/WI-UW-277/2020']	NODE_0001958	16	midroot time	2020.1926229508194	59_refined_importations	6
Wisconsin	Italy	['USA/WI-UW-258/2020']	NODE_0003480	1	lower midroot time	2020.1930613680145	59_refined_importations	17
Wisconsin	Minnesota	['USA/WI-UW-164/2020']	NODE_0002839	1	lower midroot time	2020.1932206200074	59_refined_importations	18
UWHC	Massachusetts	['USA/WI-UW-84/2020']	NODE_0002359	1	lower midroot time	2020.1940102819392	59_refined_importations	17
UWHC	Michigan	['USA/WI-UW-03/2020', 'USA/WI-UW-42/2020']	NODE_0001284	2	upper midroot time	2020.194187241204	59_refined_importations	8
MHD	Pennsylvania	['USA/WI-UW-280/2020']	NODE_0004518	1	lower midroot time	2020.1953224398408	59_refined_importations	11
UWHC	Massachusetts	['USA/WI-UW-84/2020']	NODE_0002359	1	midroot time	2020.1953551912568	59_refined_importations	12
UWHC	Massachusetts	['USA/WI-UW-84/2020']	NODE_0002359	1	upper midroot time	2020.1953551912568	59_refined_importations	9
Wisconsin	Virginia	['USA/WI-UW-17/2020']	NODE_0002379	1	lower midroot time	2020.195410799799	59_refined_importations	19
UWHC	Washington	['USA/WI-UW-91/2020']	NODE_0000736	1	lower midroot time	2020.195862090496	59_refined_importations	18
Wisconsin	Israel	['USA/WI-UW-220/2020']	NODE_0001427	1	midroot time	2020.1967213114756	59_refined_importations	12
Wisconsin	Michigan	['USA/WI-UW-261/2020', 'USA/WI-UW-20/2020']	NODE_0001284	2	upper midroot time	2020.1969194816406	59_refined_importations	9
Wisconsin	Washington	['USA/WI-UW-15/2020']	NODE_0000649	1	upper midroot time	2020.1970373692452	59_refined_importations	10
UWHC	Brazil	['USA/WI-UW-114/2020']	NODE_0002705	1	lower midroot time	2020.1978333070224	59_refined_importations	19
UWHC	Netherlands	['USA/WI-UW-06/2020', 'USA/WI-UW-66/2020', 'USA/WI-UW-71/2020', 'USA/WI-UW-70/2020', 'USA/WI-UW-73/2020', 'USA/WI-UW-67/2020', 'USA/WI-UW-07/2020', 'USA/WI-UW-77/2020', 'USA/WI-UW-69/2020', 'USA/WI-UW-61/2020', 'USA/WI-UW-117/2020', 'USA/WI-UW-38/2020', 'USA/WI-UW-50/2020', 'USA/WI-UW-51/2020', 'USA/WI-UW-116/2020', 'USA/WI-UW-34/2020', 'USA/WI-UW-96/2020', 'USA/WI-UW-88/2020', 'USA/WI-UW-129/202…	NODE_0000167	20	upper midroot time	2020.197943207509	59_refined_importations	10
Wisconsin	Pennsylvania	['USA/WI-UW-13/2020']	NODE_0001218	1	midroot time	2020.198087431694	59_refined_importations	13
Wisconsin	Virginia	['USA/WI-UW-17/2020']	NODE_0002379	1	midroot time	2020.198087431694	59_refined_importations	14
MHD	Israel	['USA/WI-UW-337/2020']	NODE_0001427	1	midroot time	2020.198087431694	59_refined_importations	7
UWHC	Belgium	['USA/WI-UW-08/2020']	NODE_0003852	1	midroot time	2020.198087431694	59_refined_importations	13
Wisconsin	California	['USA/WI-UW-251/2020']	NODE_0003903	1	midroot time	2020.198087431694	59_refined_importations	15
Wisconsin	Virginia	['USA/WI-UW-17/2020']	NODE_0002379	1	upper midroot time	2020.198087431694	59_refined_importations	11
Wisconsin	California	['USA/WI-UW-251/2020']	NODE_0003903	1	upper midroot time	2020.198087431694	59_refined_importations	12
UWHC	Canada	['USA/WI-UW-09/2020']	NODE_0000798	1	upper midroot time	2020.1985518375427	59_refined_importations	11
Wisconsin	United Kingdom	['USA/WI-UW-16/2020']	NODE_0002791	1	midroot time	2020.1994535519125	59_refined_importations	16
Wisconsin	Israel	['USA/WI-UW-220/2020']	NODE_0001427	1	upper midroot time	2020.1994535519125	59_refined_importations	13
Wisconsin	Michigan	['USA/WI-GMF-01993/2020', 'USA/WI-GMF-01999/2020', 'USA/WI-GMF-00018/2020']	NODE_0000950	3	upper midroot time	2020.1996669406135	59_refined_importations	14
Wisconsin	Australia	['USA/WI-UW-252/2020']	NODE_0000521	1	lower midroot time	2020.1999793031894	59_refined_importations	20
Wisconsin	Democratic Republic of the Congo	['USA/WI-UW-354/2020']	NODE_0004320	1	lower midroot time	2020.2000838931608	59_refined_importations	21
MHD	Louisiana	['USA/WI-UW-190/2020']	NODE_0001703	1	lower midroot time	2020.2003787950948	59_refined_importations	12
Wisconsin	Florida	['USA/WI-UW-269/2020']	NODE_0002319	1	lower midroot time	2020.2006638107166	59_refined_importations	22
Wisconsin	United Kingdom	['USA/WI-UW-16/2020']	NODE_0002791	1	upper midroot time	2020.200819672131	59_refined_importations	15
MHD	Israel	['USA/WI-UW-337/2020']	NODE_0001427	1	upper midroot time	2020.2008196721313	59_refined_importations	7
UWHC	Belgium	['USA/WI-UW-109/2020', 'USA/WI-UW-82/2020']	NODE_0004093	2	lower midroot time	2020.2008433836013	59_refined_importations	20
UWHC	Netherlands	['USA/WI-UW-43/2020']	NODE_0004834	1	upper midroot time	2020.2011080014029	59_refined_importations	12
MHD	Louisiana	['USA/WI-UW-190/2020']	NODE_0001703	1	midroot time	2020.2021857923492	59_refined_importations	8
Wisconsin	Australia	['USA/WI-UW-252/2020']	NODE_0000521	1	upper midroot time	2020.2021857923496	59_refined_importations	16
UWHC	Belgium	['USA/WI-UW-109/2020', 'USA/WI-UW-82/2020']	NODE_0004093	2	upper midroot time	2020.2021857923496	59_refined_importations	13
Wisconsin	Australia	['USA/WI-UW-252/2020']	NODE_0000521	1	midroot time	2020.2021857923496	59_refined_importations	17
UWHC	Belgium	['USA/WI-UW-109/2020', 'USA/WI-UW-82/2020']	NODE_0004093	2	midroot time	2020.2021857923496	59_refined_importations	14
MHD	Louisiana	['USA/WI-UW-190/2020']	NODE_0001703	1	upper midroot time	2020.2024793254377	59_refined_importations	8
UWHC	Louisiana	['USA/WI-UW-58/2020']	NODE_0001898	1	lower midroot time	2020.203155370645	59_refined_importations	21
Wisconsin	Minnesota	['USA/WI-UW-164/2020']	NODE_0002839	1	midroot time	2020.203551912568	59_refined_importations	18
Wisconsin	Italy	['USA/WI-UW-258/2020']	NODE_0003480	1	midroot time	2020.203551912568	59_refined_importations	19
Wisconsin	Minnesota	['USA/WI-UW-164/2020']	NODE_0002839	1	upper midroot time	2020.203551912568	59_refined_importations	17
UWHC	Spain	['USA/WI-UW-02/2020']	NODE_0003701	1	midroot time	2020.2035519125684	59_refined_importations	15
Wisconsin	Pennsylvania	['USA/WI-UW-13/2020']	NODE_0001218	1	upper midroot time	2020.2035519125684	59_refined_importations	18
UWHC	Spain	['USA/WI-UW-02/2020']	NODE_0003701	1	upper midroot time	2020.2035519125684	59_refined_importations	14
UWHC	Washington	['USA/WI-UW-91/2020']	NODE_0000736	1	midroot time	2020.2035519125684	59_refined_importations	16
MHD	Maryland	['USA/WI-UW-184/2020']	NODE_0000583	1	midroot time	2020.2035519125684	59_refined_importations	9
UWHC	Brazil	['USA/WI-UW-114/2020']	NODE_0002705	1	upper midroot time	2020.204918032787	59_refined_importations	15
Wisconsin	Michigan	['USA/WI-GMF-00232/2020']	NODE_0001396	1	midroot time	2020.204918032787	59_refined_importations	20
UWHC	Brazil	['USA/WI-UW-114/2020']	NODE_0002705	1	midroot time	2020.204918032787	59_refined_importations	17
Wisconsin	Louisiana	['USA/WI-UW-239/2020', 'USA/WI-UW-263/2020']	NODE_0001741	2	lower midroot time	2020.2062372414941	59_refined_importations	23
UWHC	Illinois	['USA/WI-UW-33/2020']	NODE_0000499	1	midroot time	2020.2062841530053	59_refined_importations	18
UWHC	Hungary	['USA/WI-UW-79/2020']	NODE_0003738	1	midroot time	2020.2062841530053	59_refined_importations	19
MHD	Illinois	['USA/WI-UW-189/2020', 'USA/WI-UW-218/2020']	NODE_0000499	2	midroot time	2020.2062841530053	59_refined_importations	10
MHD	Italy	['USA/WI-UW-320/2020']	NODE_0000830	1	lower midroot time	2020.2075018437595	59_refined_importations	13
UWHC	Denmark	['USA/WI-UW-106/2020']	NODE_0003881	1	midroot time	2020.2076502732239	59_refined_importations	20
MHD	Michigan	['USA/WI-UW-235/2020']	NODE_0000555	1	lower midroot time	2020.2076896860751	59_refined_importations	14
MHD	Maryland	['USA/WI-UW-184/2020']	NODE_0000583	1	upper midroot time	2020.2079180477174	59_refined_importations	9
Wisconsin	Washington DC	['USA/WI-UW-113/2020']	NODE_0002376	1	lower midroot time	2020.208114847101	59_refined_importations	24
UWHC	Louisiana	['USA/WI-UW-54/2020']	NODE_0001923	1	lower midroot time	2020.208198286773	59_refined_importations	22
UWHC	Michigan	['USA/WI-UW-155/2020']	NODE_0000950	1	lower midroot time	2020.208228082722	59_refined_importations	23
MHD	Italy	['USA/WI-UW-320/2020']	NODE_0000830	1	upper midroot time	2020.208337498556	59_refined_importations	10
MHD	United Kingdom	['USA/WI-UW-200/2020']	NODE_0001065	1	upper midroot time	2020.208712120833	59_refined_importations	11
Wisconsin	Brazil	['USA/WI-UW-198/2020']	NODE_0002724	1	lower midroot time	2020.208892151068	59_refined_importations	25
MHD	Italy	['USA/WI-UW-320/2020']	NODE_0000830	1	midroot time	2020.2090163934427	59_refined_importations	11
MHD	United Kingdom	['USA/WI-UW-200/2020']	NODE_0001065	1	midroot time	2020.2090163934427	59_refined_importations	12
Wisconsin	Louisiana	['USA/WI-UW-239/2020', 'USA/WI-UW-263/2020']	NODE_0001741	2	midroot time	2020.210382513661	59_refined_importations	21
UWHC	Illinois	['USA/WI-UW-33/2020']	NODE_0000499	1	upper midroot time	2020.2108468444503	59_refined_importations	16
MHD	Illinois	['USA/WI-UW-189/2020', 'USA/WI-UW-218/2020']	NODE_0000499	2	upper midroot time	2020.2108468444503	59_refined_importations	12
Wisconsin	Louisiana	['USA/WI-UW-239/2020', 'USA/WI-UW-263/2020']	NODE_0001741	2	upper midroot time	2020.21174863388	59_refined_importations	19
MHD	Michigan	['USA/WI-UW-304/2020']	NODE_0001698	1	lower midroot time	2020.213257840085	59_refined_importations	15
UWHC	Illinois	['USA/WI-UW-28/2020']	NODE_0000515	1	lower midroot time	2020.213690269279	59_refined_importations	24
UWHC	California	['USA/WI-UW-87/2020']	NODE_0000919	1	lower midroot time	2020.2138416415771	59_refined_importations	25
UWHC	Louisiana	['USA/WI-UW-58/2020']	NODE_0001898	1	midroot time	2020.214480874317	59_refined_importations	21
UWHC	Idaho	['USA/WI-UW-89/2020']	NODE_0001820	1	lower midroot time	2020.2148385647336	59_refined_importations	26
Wisconsin	Michigan	['USA/WI-GMF-00822/2020']	NODE_0000856	1	lower midroot time	2020.2151900641159	59_refined_importations	26
UWHC	Idaho	['USA/WI-UW-89/2020']	NODE_0001820	1	midroot time	2020.2158469945355	59_refined_importations	22
UWHC	Louisiana	['USA/WI-UW-54/2020']	NODE_0001923	1	midroot time	2020.2158469945355	59_refined_importations	23
UWHC	Idaho	['USA/WI-UW-89/2020']	NODE_0001820	1	upper midroot time	2020.2158469945355	59_refined_importations	17
UWHC	Michigan	['USA/WI-UW-155/2020']	NODE_0000950	1	midroot time	2020.2158469945362	59_refined_importations	24
UWHC	Belgium	['USA/WI-UW-08/2020']	NODE_0003852	1	upper midroot time	2020.2171661922437	59_refined_importations	18
UWHC	Louisiana	['USA/WI-UW-54/2020']	NODE_0001923	1	upper midroot time	2020.217213114754	59_refined_importations	19
UWHC	Louisiana	['USA/WI-UW-58/2020']	NODE_0001898	1	upper midroot time	2020.2174998774155	59_refined_importations	20
MHD	Michigan	['USA/WI-UW-313/2020', 'USA/WI-UW-308/2020', 'USA/WI-UW-316/2020']	NODE_0001517	3	lower midroot time	2020.2175262060248	59_refined_importations	16
MHD	Illinois	['USA/WI-UW-245/2020']	NODE_0000515	1	lower midroot time	2020.2177886299344	59_refined_importations	17
UWHC	Washington	['USA/WI-UW-91/2020']	NODE_0000736	1	upper midroot time	2020.2179071108606	59_refined_importations	21
UWHC	Illinois	['USA/WI-UW-28/2020']	NODE_0000515	1	upper midroot time	2020.2185792349726	59_refined_importations	22
UWHC	Illinois	['USA/WI-UW-28/2020']	NODE_0000515	1	midroot time	2020.2185792349726	59_refined_importations	25
Wisconsin	Democratic Republic of the Congo	['USA/WI-UW-354/2020']	NODE_0004320	1	midroot time	2020.2199453551914	59_refined_importations	22
UWHC	Louisiana	['USA/WI-UW-356/2020', 'USA/WI-UW-148/2020']	NODE_0001703	2	lower midroot time	2020.220870598374	59_refined_importations	27
MHD	Michigan	['USA/WI-UW-304/2020']	NODE_0001698	1	midroot time	2020.2213114754095	59_refined_importations	13
MHD	Michigan	['USA/WI-UW-235/2020']	NODE_0000555	1	midroot time	2020.2213114754102	59_refined_importations	14
Wisconsin	Brazil	['USA/WI-UW-198/2020']	NODE_0002724	1	midroot time	2020.2213114754102	59_refined_importations	23
Wisconsin	Brazil	['USA/WI-UW-198/2020']	NODE_0002724	1	upper midroot time	2020.2213114754102	59_refined_importations	20
Wisconsin	Louisiana	['USA/WI-UW-264/2020', 'USA/WI-UW-131/2020']	NODE_0001703	2	lower midroot time	2020.2222367185925	59_refined_importations	27
Wisconsin	Michigan	['USA/WI-GMF-00232/2020']	NODE_0001396	1	upper midroot time	2020.222276359413	59_refined_importations	21
MHD	Illinois	['USA/WI-UW-245/2020']	NODE_0000515	1	midroot time	2020.2226775956283	59_refined_importations	15
UWHC	Louisiana	['USA/WI-UW-356/2020', 'USA/WI-UW-148/2020']	NODE_0001703	2	midroot time	2020.2226775956283	59_refined_importations	26
Wisconsin	Florida	['USA/WI-UW-269/2020']	NODE_0002319	1	midroot time	2020.2226775956283	59_refined_importations	24
MHD	Illinois	['USA/WI-UW-245/2020']	NODE_0000515	1	upper midroot time	2020.2226775956283	59_refined_importations	13
UWHC	Louisiana	['USA/WI-UW-356/2020', 'USA/WI-UW-148/2020']	NODE_0001703	2	upper midroot time	2020.2229711287168	59_refined_importations	23
UWHC	Hungary	['USA/WI-UW-79/2020']	NODE_0003738	1	upper midroot time	2020.2233683476707	59_refined_importations	24
Wisconsin	Louisiana	['USA/WI-UW-264/2020', 'USA/WI-UW-131/2020']	NODE_0001703	2	midroot time	2020.2240437158468	59_refined_importations	25
Wisconsin	Louisiana	['USA/WI-UW-264/2020', 'USA/WI-UW-131/2020']	NODE_0001703	2	upper midroot time	2020.2243372489352	59_refined_importations	22
Wisconsin	Washington DC	['USA/WI-UW-113/2020']	NODE_0002376	1	midroot time	2020.2254098360654	59_refined_importations	26
MHD	Michigan	['USA/WI-UW-235/2020']	NODE_0000555	1	upper midroot time	2020.226775956284	59_refined_importations	14
MHD	Pennsylvania	['USA/WI-UW-280/2020']	NODE_0004518	1	midroot time	2020.226775956284	59_refined_importations	16
UWHC	Denmark	['USA/WI-UW-106/2020']	NODE_0003881	1	upper midroot time	2020.227444041152	59_refined_importations	25
Wisconsin	Idaho	['USA/WI-UW-262/2020']	NODE_0001820	1	lower midroot time	2020.2284997669196	59_refined_importations	28
Wisconsin	Idaho	['USA/WI-UW-262/2020']	NODE_0001820	1	upper midroot time	2020.229508196721	59_refined_importations	23
Wisconsin	Idaho	['USA/WI-UW-262/2020']	NODE_0001820	1	midroot time	2020.229508196721	59_refined_importations	27
UWHC	France	['USA/WI-UW-362/2020']	NODE_0004271	1	lower midroot time	2020.2297032255688	59_refined_importations	28
Wisconsin	Michigan	['USA/WI-UW-271/2020', 'USA/WI-UW-327/2020']	NODE_0001517	2	lower midroot time	2020.2298212879919	59_refined_importations	29
UWHC	France	['USA/WI-UW-362/2020']	NODE_0004271	1	upper midroot time	2020.23087431694	59_refined_importations	26
UWHC	California	['USA/WI-UW-87/2020']	NODE_0000919	1	midroot time	2020.23087431694	59_refined_importations	27
UWHC	France	['USA/WI-UW-362/2020']	NODE_0004271	1	midroot time	2020.23087431694	59_refined_importations	28
UWHC	Michigan	['USA/WI-UW-155/2020']	NODE_0000950	1	upper midroot time	2020.231087705641	59_refined_importations	27
MHD	Michigan	['USA/WI-UW-313/2020', 'USA/WI-UW-308/2020', 'USA/WI-UW-316/2020']	NODE_0001517	3	midroot time	2020.232240437159	59_refined_importations	17
Wisconsin	United Kingdom	['USA/WI-GMF-01854/2020', 'USA/WI-GMF-02314/2020', 'USA/WI-GMF-M00001/2020', 'USA/WI-GMF-03156/2020', 'USA/WI-GMF-01602/2020']	NODE_0001065	5	lower midroot time	2020.2323366322614	59_refined_importations	30
MHD	Michigan	['USA/WI-UW-304/2020']	NODE_0001698	1	upper midroot time	2020.233301622056	59_refined_importations	15
MHD	Pennsylvania	['USA/WI-UW-280/2020']	NODE_0004518	1	upper midroot time	2020.234972677596	59_refined_importations	16
Wisconsin	Democratic Republic of the Congo	['USA/WI-UW-354/2020']	NODE_0004320	1	upper midroot time	2020.2356464562602	59_refined_importations	24
Wisconsin	Washington DC	['USA/WI-UW-113/2020']	NODE_0002376	1	upper midroot time	2020.238173031972	59_refined_importations	25
UWHC	California	['USA/WI-UW-87/2020']	NODE_0000919	1	upper midroot time	2020.2394367473025	59_refined_importations	28
Wisconsin	Italy	['USA/WI-UW-258/2020']	NODE_0003480	1	upper midroot time	2020.2401970884046	59_refined_importations	26
Wisconsin	New Jersey	['USA/WI-GMF-02294/2020', 'USA/WI-GMF-01978/2020', 'USA/WI-GMF-02263/2020']	NODE_0000998	3	lower midroot time	2020.2407818707306	59_refined_importations	31
Wisconsin	Florida	['USA/WI-UW-269/2020']	NODE_0002319	1	upper midroot time	2020.243462538676	59_refined_importations	27
Wisconsin	Michigan	['USA/WI-GMF-00822/2020']	NODE_0000856	1	midroot time	2020.2445355191253	59_refined_importations	28
Wisconsin	Michigan	['USA/WI-UW-271/2020', 'USA/WI-UW-327/2020']	NODE_0001517	2	midroot time	2020.244535519126	59_refined_importations	29
Wisconsin	Italy	['USA/WI-GMF-M00002/2020']	NODE_0002595	1	lower midroot time	2020.2461099441723	59_refined_importations	32
MHD	Idaho	['USA/WI-UW-329/2020']	NODE_0001820	1	lower midroot time	2020.248991570198	59_refined_importations	18
Wisconsin	United Kingdom	['USA/WI-GMF-01854/2020', 'USA/WI-GMF-02314/2020', 'USA/WI-GMF-M00001/2020', 'USA/WI-GMF-03156/2020', 'USA/WI-GMF-01602/2020']	NODE_0001065	5	upper midroot time	2020.2496957273904	59_refined_importations	28
Wisconsin	Italy	['USA/WI-GMF-M00002/2020']	NODE_0002595	1	upper midroot time	2020.2499674352714	59_refined_importations	29
MHD	Idaho	['USA/WI-UW-329/2020']	NODE_0001820	1	upper midroot time	2020.25	59_refined_importations	17
Wisconsin	Italy	['USA/WI-GMF-M00002/2020']	NODE_0002595	1	midroot time	2020.25	59_refined_importations	30
MHD	Idaho	['USA/WI-UW-329/2020']	NODE_0001820	1	midroot time	2020.25	59_refined_importations	18
Wisconsin	United Kingdom	['USA/WI-GMF-01854/2020', 'USA/WI-GMF-02314/2020', 'USA/WI-GMF-M00001/2020', 'USA/WI-GMF-03156/2020', 'USA/WI-GMF-01602/2020']	NODE_0001065	5	midroot time	2020.25	59_refined_importations	31
MHD	Australia	['USA/WI-UW-322/2020', 'USA/WI-UW-324/2020']	NODE_0002417	2	lower midroot time	2020.2515321574447	59_refined_importations	19
MHD	Michigan	['USA/WI-UW-313/2020', 'USA/WI-UW-308/2020', 'USA/WI-UW-316/2020']	NODE_0001517	3	upper midroot time	2020.2535699760308	59_refined_importations	18
Wisconsin	New Jersey	['USA/WI-GMF-02294/2020', 'USA/WI-GMF-01978/2020', 'USA/WI-GMF-02263/2020']	NODE_0000998	3	midroot time	2020.256830601093	59_refined_importations	32
Wisconsin	New Jersey	['USA/WI-GMF-02294/2020', 'USA/WI-GMF-01978/2020', 'USA/WI-GMF-02263/2020']	NODE_0000998	3	upper midroot time	2020.256830601093	59_refined_importations	30
UWHC	Illinois	['USA/WI-UW-150/2020']	NODE_0003531	1	lower midroot time	2020.257775988375	59_refined_importations	29
Wisconsin	Michigan	['USA/WI-GMF-00822/2020']	NODE_0000856	1	upper midroot time	2020.2646604925603	59_refined_importations	31
Wisconsin	Michigan	['USA/WI-UW-271/2020', 'USA/WI-UW-327/2020']	NODE_0001517	2	upper midroot time	2020.2658650579983	59_refined_importations	32
MHD	Australia	['USA/WI-UW-322/2020', 'USA/WI-UW-324/2020']	NODE_0002417	2	midroot time	2020.2663934426228	59_refined_importations	19
MHD	Australia	['USA/WI-UW-322/2020', 'USA/WI-UW-324/2020']	NODE_0002417	2	upper midroot time	2020.2663934426228	59_refined_importations	19
UWHC	Illinois	['USA/WI-UW-150/2020']	NODE_0003531	1	upper midroot time	2020.2814207650272	59_refined_importations	29
UWHC	Illinois	['USA/WI-UW-150/2020']	NODE_0003531	1	midroot time	2020.2814207650272	59_refined_importations	29
Wisconsin	Iowa	['USA/WI-GMF-02728/2020', 'USA/WI-GMF-02274/2020', 'USA/WI-GMF-03151/2020']	NODE_0001437	3	lower midroot time	2020.285880968618	59_refined_importations	33
Wisconsin	Iowa	['USA/WI-GMF-02728/2020', 'USA/WI-GMF-02274/2020', 'USA/WI-GMF-03151/2020']	NODE_0001437	3	midroot time	2020.296448087432	59_refined_importations	33
Wisconsin	Iowa	['USA/WI-GMF-02728/2020', 'USA/WI-GMF-02274/2020', 'USA/WI-GMF-03151/2020']	NODE_0001437	3	upper midroot time	2020.296448087432	59_refined_importations	33
Wisconsin	Iowa	['USA/WI-GMF-03710/2020', 'USA/WI-GMF-03823/2020']	NODE_0001450	2	lower midroot time	2020.316953967548	59_refined_importations	34
Wisconsin	Iowa	['USA/WI-GMF-03710/2020', 'USA/WI-GMF-03823/2020']	NODE_0001450	2	upper midroot time	2020.3224043715845	59_refined_importations	34
Wisconsin	Iowa	['USA/WI-GMF-03710/2020', 'USA/WI-GMF-03823/2020']	NODE_0001450	2	midroot time	2020.3224043715845	59_refined_importations	34
UWHC	China	['USA/WI1/2020']	NODE_0005198	1	lower midroot time	2020.030938404734	92_refined_importations	1
UWHC	China	['USA/WI1/2020']	NODE_0005198	1	midroot time	2020.05737704918	92_refined_importations	1
UWHC	China	['USA/WI1/2020']	NODE_0005198	1	upper midroot time	2020.0710382513666	92_refined_importations	1
MHD	China	['USA/WI-UW-270/2020', 'USA/WI-UW-345/2020', 'USA/WI-UW-229/2020', 'USA/WI-UW-161/2020', 'USA/WI-UW-241/2020', 'USA/WI-UW-346/2020', 'USA/WI-UW-231/2020', 'USA/WI-UW-213/2020', 'USA/WI-UW-228/2020', 'USA/WI-UW-162/2020', 'USA/WI-UW-179/2020', 'USA/WI-UW-211/2020', 'USA/WI-UW-274/2020', 'USA/WI-UW-217/2020', 'USA/WI-UW-221/2020', 'USA/WI-UW-210/2020', 'USA/WI-UW-168/2020', 'USA/WI-UW-212/2020', 'U…	NODE_0000000	73	lower midroot time	2020.0780387399527	92_refined_importations	1
MHD	China	['USA/WI-UW-270/2020', 'USA/WI-UW-345/2020', 'USA/WI-UW-229/2020', 'USA/WI-UW-161/2020', 'USA/WI-UW-241/2020', 'USA/WI-UW-346/2020', 'USA/WI-UW-231/2020', 'USA/WI-UW-213/2020', 'USA/WI-UW-228/2020', 'USA/WI-UW-162/2020', 'USA/WI-UW-179/2020', 'USA/WI-UW-211/2020', 'USA/WI-UW-274/2020', 'USA/WI-UW-217/2020', 'USA/WI-UW-221/2020', 'USA/WI-UW-210/2020', 'USA/WI-UW-168/2020', 'USA/WI-UW-212/2020', 'U…	NODE_0000000	73	midroot time	2020.086033760012	92_refined_importations	1
MHD	China	['USA/WI-UW-270/2020', 'USA/WI-UW-345/2020', 'USA/WI-UW-229/2020', 'USA/WI-UW-161/2020', 'USA/WI-UW-241/2020', 'USA/WI-UW-346/2020', 'USA/WI-UW-231/2020', 'USA/WI-UW-213/2020', 'USA/WI-UW-228/2020', 'USA/WI-UW-162/2020', 'USA/WI-UW-179/2020', 'USA/WI-UW-211/2020', 'USA/WI-UW-274/2020', 'USA/WI-UW-217/2020', 'USA/WI-UW-221/2020', 'USA/WI-UW-210/2020', 'USA/WI-UW-168/2020', 'USA/WI-UW-212/2020', 'U…	NODE_0000000	73	upper midroot time	2020.0874036230255	92_refined_importations	1
Wisconsin	China	['USA/WI-UW-256/2020', 'USA/WI-UW-326/2020', 'USA/WI-UW-175/2020', 'USA/WI-UW-206/2020', 'USA/WI-UW-202/2020', 'USA/WI-UW-47/2020', 'USA/WI-UW-203/2020', 'USA/WI-UW-247/2020', 'USA/WI-UW-253/2020', 'USA/WI-UW-174/2020', 'USA/WI-UW-201/2020', 'USA/WI-UW-193/2020', 'USA/WI-UW-194/2020', 'USA/WI-UW-244/2020', 'USA/WI-UW-214/2020', 'USA/WI-UW-169/2020', 'USA/WI-UW-180/2020', 'USA/WI-UW-243/2020', 'US…	NODE_0000000	37	lower midroot time	2020.0876015814829	92_refined_importations	1
UWHC	China	['USA/WI-UW-55/2020']	NODE_0000000	1	lower midroot time	2020.093066062357	92_refined_importations	2
Wisconsin	China	['USA/WI-UW-256/2020', 'USA/WI-UW-326/2020', 'USA/WI-UW-175/2020', 'USA/WI-UW-206/2020', 'USA/WI-UW-202/2020', 'USA/WI-UW-47/2020', 'USA/WI-UW-203/2020', 'USA/WI-UW-247/2020', 'USA/WI-UW-253/2020', 'USA/WI-UW-174/2020', 'USA/WI-UW-201/2020', 'USA/WI-UW-193/2020', 'USA/WI-UW-194/2020', 'USA/WI-UW-244/2020', 'USA/WI-UW-214/2020', 'USA/WI-UW-169/2020', 'USA/WI-UW-180/2020', 'USA/WI-UW-243/2020', 'US…	NODE_0000000	37	midroot time	2020.0955966015424	92_refined_importations	1
Wisconsin	China	['USA/WI-UW-256/2020', 'USA/WI-UW-326/2020', 'USA/WI-UW-175/2020', 'USA/WI-UW-206/2020', 'USA/WI-UW-202/2020', 'USA/WI-UW-47/2020', 'USA/WI-UW-203/2020', 'USA/WI-UW-247/2020', 'USA/WI-UW-253/2020', 'USA/WI-UW-174/2020', 'USA/WI-UW-201/2020', 'USA/WI-UW-193/2020', 'USA/WI-UW-194/2020', 'USA/WI-UW-244/2020', 'USA/WI-UW-214/2020', 'USA/WI-UW-169/2020', 'USA/WI-UW-180/2020', 'USA/WI-UW-243/2020', 'US…	NODE_0000000	37	upper midroot time	2020.0969664645559	92_refined_importations	1
UWHC	China	['USA/WI-UW-55/2020']	NODE_0000000	1	midroot time	2020.1010610824164	92_refined_importations	2
UWHC	China	['USA/WI-UW-55/2020']	NODE_0000000	1	upper midroot time	2020.10243094543	92_refined_importations	2
MHD	China	['USA/WI-UW-339/2020']	NODE_0000827	1	lower midroot time	2020.110544695749	92_refined_importations	2
Wisconsin	Netherlands	['USA/WI-UW-22/2020', 'USA/WI-UW-255/2020', 'USA/WI-UW-132/2020', 'USA/WI-UW-367/2020']	NODE_0000151	4	lower midroot time	2020.129489895215	92_refined_importations	2
MHD	China	['USA/WI-UW-339/2020']	NODE_0000827	1	midroot time	2020.129781420765	92_refined_importations	2
UWHC	Netherlands	['USA/WI-UW-06/2020', 'USA/WI-UW-67/2020', 'USA/WI-UW-70/2020', 'USA/WI-UW-73/2020', 'USA/WI-UW-71/2020', 'USA/WI-UW-66/2020', 'USA/WI-UW-07/2020', 'USA/WI-UW-77/2020', 'USA/WI-UW-38/2020', 'USA/WI-UW-61/2020', 'USA/WI-UW-69/2020', 'USA/WI-UW-117/2020', 'USA/WI-UW-50/2020', 'USA/WI-UW-51/2020', 'USA/WI-UW-88/2020', 'USA/WI-UW-116/2020', 'USA/WI-UW-34/2020', 'USA/WI-UW-96/2020', 'USA/WI-UW-129/202…	NODE_0000151	20	lower midroot time	2020.1376866165267	92_refined_importations	3
MHD	China	['USA/WI-UW-339/2020']	NODE_0000827	1	upper midroot time	2020.152158851481	92_refined_importations	2
Wisconsin	Italy	['USA/WI-GMF-00441/2020', 'USA/WI-UW-136/2020', 'USA/WI-GMF-00281/2020', 'USA/WI-UW-265/2020', 'USA/WI-UW-134/2020', 'USA/WI-UW-131/2020', 'USA/WI-UW-18/2020', 'USA/WI-UW-36/2020', 'USA/WI-UW-154/2020', 'USA/WI-UW-57/2020']	NODE_0000830	10	lower midroot time	2020.1586598900155	92_refined_importations	3
MHD	Georgia	['USA/WI-UW-166/2020']	NODE_0000487	1	lower midroot time	2020.1592562559852	92_refined_importations	3
UWHC	Italy	['USA/WI-UW-151/2020', 'USA/WI-UW-78/2020', 'USA/WI-UW-148/2020', 'USA/WI-UW-26/2020', 'USA/WI-UW-110/2020', 'USA/WI-UW-359/2020', 'USA/WI-UW-60/2020', 'USA/WI-UW-49/2020', 'USA/WI-UW-81/2020', 'USA/WI-UW-80/2020', 'USA/WI-UW-108/2020', 'USA/WI-UW-115/2020', 'USA/WI-UW-153/2020', 'USA/WI-UW-90/2020', 'USA/WI-UW-100/2020', 'USA/WI-UW-35/2020', 'USA/WI-UW-259/2020', 'USA/WI-UW-97/2020', 'USA/WI-UW-…	NODE_0000830	40	lower midroot time	2020.1613921304527	92_refined_importations	4
Wisconsin	Italy	['USA/WI-GMF-00441/2020', 'USA/WI-UW-136/2020', 'USA/WI-GMF-00281/2020', 'USA/WI-UW-265/2020', 'USA/WI-UW-134/2020', 'USA/WI-UW-131/2020', 'USA/WI-UW-18/2020', 'USA/WI-UW-36/2020', 'USA/WI-UW-154/2020', 'USA/WI-UW-57/2020']	NODE_0000830	10	midroot time	2020.1625683060108	92_refined_importations	2
Wisconsin	Italy	['USA/WI-GMF-00441/2020', 'USA/WI-UW-136/2020', 'USA/WI-GMF-00281/2020', 'USA/WI-UW-265/2020', 'USA/WI-UW-134/2020', 'USA/WI-UW-131/2020', 'USA/WI-UW-18/2020', 'USA/WI-UW-36/2020', 'USA/WI-UW-154/2020', 'USA/WI-UW-57/2020']	NODE_0000830	10	upper midroot time	2020.1626285754974	92_refined_importations	2
UWHC	United Kingdom	['USA/WI-UW-25/2020']	NODE_0004679	1	lower midroot time	2020.1651957535435	92_refined_importations	5
UWHC	Italy	['USA/WI-UW-151/2020', 'USA/WI-UW-78/2020', 'USA/WI-UW-148/2020', 'USA/WI-UW-26/2020', 'USA/WI-UW-110/2020', 'USA/WI-UW-359/2020', 'USA/WI-UW-60/2020', 'USA/WI-UW-49/2020', 'USA/WI-UW-81/2020', 'USA/WI-UW-80/2020', 'USA/WI-UW-108/2020', 'USA/WI-UW-115/2020', 'USA/WI-UW-153/2020', 'USA/WI-UW-90/2020', 'USA/WI-UW-100/2020', 'USA/WI-UW-35/2020', 'USA/WI-UW-259/2020', 'USA/WI-UW-97/2020', 'USA/WI-UW-…	NODE_0000830	40	midroot time	2020.165300546448	92_refined_importations	3
Wisconsin	Netherlands	['USA/WI-UW-22/2020', 'USA/WI-UW-255/2020', 'USA/WI-UW-132/2020', 'USA/WI-UW-367/2020']	NODE_0000151	4	midroot time	2020.165300546448	92_refined_importations	3
UWHC	Italy	['USA/WI-UW-151/2020', 'USA/WI-UW-78/2020', 'USA/WI-UW-148/2020', 'USA/WI-UW-26/2020', 'USA/WI-UW-110/2020', 'USA/WI-UW-359/2020', 'USA/WI-UW-60/2020', 'USA/WI-UW-49/2020', 'USA/WI-UW-81/2020', 'USA/WI-UW-80/2020', 'USA/WI-UW-108/2020', 'USA/WI-UW-115/2020', 'USA/WI-UW-153/2020', 'USA/WI-UW-90/2020', 'USA/WI-UW-100/2020', 'USA/WI-UW-35/2020', 'USA/WI-UW-259/2020', 'USA/WI-UW-97/2020', 'USA/WI-UW-…	NODE_0000830	40	upper midroot time	2020.165360815935	92_refined_importations	3
UWHC	Michigan	['USA/WI-UW-03/2020', 'USA/WI-UW-42/2020']	NODE_0001197	2	lower midroot time	2020.165776602138	92_refined_importations	6
UWHC	United Kingdom	['USA/WI-UW-25/2020']	NODE_0004679	1	upper midroot time	2020.166666666667	92_refined_importations	4
UWHC	United Kingdom	['USA/WI-UW-25/2020']	NODE_0004679	1	midroot time	2020.166666666667	92_refined_importations	4
Wisconsin	Colombia	['USA/WI-UW-267/2020', 'USA/WI-UW-12/2020', 'USA/WI-UW-121/2020', 'USA/WI-UW-19/2020', 'USA/WI-GMF-04314/2020', 'USA/WI-GMF-M00004/2020', 'USA/WI-UW-14/2020', 'USA/WI-UW-21/2020', 'USA/WI-UW-348/2020', 'USA/WI-UW-257/2020', 'USA/WI-UW-295/2020', 'USA/WI-UW-307/2020', 'USA/WI-UW-204/2020']	NODE_0001950	13	midroot time	2020.1680327868853	92_refined_importations	4
Wisconsin	Colombia	['USA/WI-UW-267/2020', 'USA/WI-UW-12/2020', 'USA/WI-UW-121/2020', 'USA/WI-UW-19/2020', 'USA/WI-GMF-04314/2020', 'USA/WI-GMF-M00004/2020', 'USA/WI-UW-14/2020', 'USA/WI-UW-21/2020', 'USA/WI-UW-348/2020', 'USA/WI-UW-257/2020', 'USA/WI-UW-295/2020', 'USA/WI-UW-307/2020', 'USA/WI-UW-204/2020']	NODE_0001950	13	lower midroot time	2020.1682638117866	92_refined_importations	4
Wisconsin	Michigan	['USA/WI-UW-261/2020', 'USA/WI-UW-20/2020']	NODE_0001197	2	lower midroot time	2020.1685088425754	92_refined_importations	5
Wisconsin	Colombia	['USA/WI-UW-267/2020', 'USA/WI-UW-12/2020', 'USA/WI-UW-121/2020', 'USA/WI-UW-19/2020', 'USA/WI-GMF-04314/2020', 'USA/WI-GMF-M00004/2020', 'USA/WI-UW-14/2020', 'USA/WI-UW-21/2020', 'USA/WI-UW-348/2020', 'USA/WI-UW-257/2020', 'USA/WI-UW-295/2020', 'USA/WI-UW-307/2020', 'USA/WI-UW-204/2020']	NODE_0001950	13	upper midroot time	2020.1686289558081	92_refined_importations	3
Wisconsin	Michigan	['USA/WI-GMF-M00003/2020', 'USA/WI-GMF-00498/2020', 'USA/WI-UW-250/2020', 'USA/WI-UW-30/2020', 'USA/WI-UW-83/2020', 'USA/WI-UW-118/2020', 'USA/WI-UW-268/2020', 'USA/WI-UW-104/2020', 'USA/WI-GMF-01992/2020', 'USA/WI-UW-163/2020', 'USA/WI-GMF-00557/2020', 'USA/WI-UW-11/2020']	NODE_0000832	12	lower midroot time	2020.169080412514	92_refined_importations	6
Wisconsin	Australia	['USA/WI-UW-15/2020']	NODE_0000654	1	lower midroot time	2020.1692119197062	92_refined_importations	7
Wisconsin	Michigan	['USA/WI-GMF-M00003/2020', 'USA/WI-GMF-00498/2020', 'USA/WI-UW-250/2020', 'USA/WI-UW-30/2020', 'USA/WI-UW-83/2020', 'USA/WI-UW-118/2020', 'USA/WI-UW-268/2020', 'USA/WI-UW-104/2020', 'USA/WI-GMF-01992/2020', 'USA/WI-UW-163/2020', 'USA/WI-GMF-00557/2020', 'USA/WI-UW-11/2020']	NODE_0000832	12	upper midroot time	2020.1693989071039	92_refined_importations	4
Wisconsin	Michigan	['USA/WI-GMF-M00003/2020', 'USA/WI-GMF-00498/2020', 'USA/WI-UW-250/2020', 'USA/WI-UW-30/2020', 'USA/WI-UW-83/2020', 'USA/WI-UW-118/2020', 'USA/WI-UW-268/2020', 'USA/WI-UW-104/2020', 'USA/WI-GMF-01992/2020', 'USA/WI-UW-163/2020', 'USA/WI-GMF-00557/2020', 'USA/WI-UW-11/2020']	NODE_0000832	12	midroot time	2020.1693989071039	92_refined_importations	5
UWHC	Colombia	['USA/WI-UW-63/2020', 'USA/WI-UW-52/2020', 'USA/WI-UW-86/2020', 'USA/WI-UW-111/2020', 'USA/WI-UW-127/2020', 'USA/WI-UW-144/2020', 'USA/WI-UW-99/2020', 'USA/WI-UW-140/2020']	NODE_0001950	8	midroot time	2020.1707650273224	92_refined_importations	5
UWHC	Colombia	['USA/WI-UW-63/2020', 'USA/WI-UW-52/2020', 'USA/WI-UW-86/2020', 'USA/WI-UW-111/2020', 'USA/WI-UW-127/2020', 'USA/WI-UW-144/2020', 'USA/WI-UW-99/2020', 'USA/WI-UW-140/2020']	NODE_0001950	8	lower midroot time	2020.1709960522242	92_refined_importations	7
UWHC	Colombia	['USA/WI-UW-63/2020', 'USA/WI-UW-52/2020', 'USA/WI-UW-86/2020', 'USA/WI-UW-111/2020', 'USA/WI-UW-127/2020', 'USA/WI-UW-144/2020', 'USA/WI-UW-99/2020', 'USA/WI-UW-140/2020']	NODE_0001950	8	upper midroot time	2020.1713611962448	92_refined_importations	5
UWHC	Italy	['USA/WI-UW-79/2020']	NODE_0003895	1	lower midroot time	2020.17145129492	92_refined_importations	8
UWHC	Belgium	['USA/WI-UW-08/2020']	NODE_0004401	1	lower midroot time	2020.1714517221035	92_refined_importations	9
UWHC	Michigan	['USA/WI-UW-105/2020', 'USA/WI-UW-68/2020', 'USA/WI-UW-72/2020', 'USA/WI-UW-31/2020', 'USA/WI-UW-98/2020', 'USA/WI-UW-347/2020', 'USA/WI-UW-260/2020', 'USA/WI-UW-48/2020', 'USA/WI-UW-56/2020', 'USA/WI-UW-41/2020', 'USA/WI-UW-10/2020', 'USA/WI-UW-94/2020', 'USA/WI-UW-75/2020', 'USA/WI-UW-62/2020', 'USA/WI-UW-04/2020', 'USA/WI-UW-05/2020', 'USA/WI-UW-74/2020', 'USA/WI-UW-92/2020', 'USA/WI-UW-29/202…	NODE_0000832	23	lower midroot time	2020.1718126529513	92_refined_importations	10
UWHC	Michigan	['USA/WI-UW-105/2020', 'USA/WI-UW-68/2020', 'USA/WI-UW-72/2020', 'USA/WI-UW-31/2020', 'USA/WI-UW-98/2020', 'USA/WI-UW-347/2020', 'USA/WI-UW-260/2020', 'USA/WI-UW-48/2020', 'USA/WI-UW-56/2020', 'USA/WI-UW-41/2020', 'USA/WI-UW-10/2020', 'USA/WI-UW-94/2020', 'USA/WI-UW-75/2020', 'USA/WI-UW-62/2020', 'USA/WI-UW-04/2020', 'USA/WI-UW-05/2020', 'USA/WI-UW-74/2020', 'USA/WI-UW-92/2020', 'USA/WI-UW-29/202…	NODE_0000832	23	midroot time	2020.172131147541	92_refined_importations	6
UWHC	Michigan	['USA/WI-UW-105/2020', 'USA/WI-UW-68/2020', 'USA/WI-UW-72/2020', 'USA/WI-UW-31/2020', 'USA/WI-UW-98/2020', 'USA/WI-UW-347/2020', 'USA/WI-UW-260/2020', 'USA/WI-UW-48/2020', 'USA/WI-UW-56/2020', 'USA/WI-UW-41/2020', 'USA/WI-UW-10/2020', 'USA/WI-UW-94/2020', 'USA/WI-UW-75/2020', 'USA/WI-UW-62/2020', 'USA/WI-UW-04/2020', 'USA/WI-UW-05/2020', 'USA/WI-UW-74/2020', 'USA/WI-UW-92/2020', 'USA/WI-UW-29/202…	NODE_0000832	23	upper midroot time	2020.172131147541	92_refined_importations	6
Wisconsin	Washington	['USA/WI-UW-23/2020', 'USA/WI-UW-167/2020', 'USA/WI-GMF-00227/2020', 'USA/WI-GMF-00228/2020']	NODE_0000637	4	lower midroot time	2020.1734813006806	92_refined_importations	8
UWHC	Netherlands	['USA/WI-UW-06/2020', 'USA/WI-UW-67/2020', 'USA/WI-UW-70/2020', 'USA/WI-UW-73/2020', 'USA/WI-UW-71/2020', 'USA/WI-UW-66/2020', 'USA/WI-UW-07/2020', 'USA/WI-UW-77/2020', 'USA/WI-UW-38/2020', 'USA/WI-UW-61/2020', 'USA/WI-UW-69/2020', 'USA/WI-UW-117/2020', 'USA/WI-UW-50/2020', 'USA/WI-UW-51/2020', 'USA/WI-UW-88/2020', 'USA/WI-UW-116/2020', 'USA/WI-UW-34/2020', 'USA/WI-UW-96/2020', 'USA/WI-UW-129/202…	NODE_0000151	20	midroot time	2020.17349726776	92_refined_importations	7
Wisconsin	Washington	['USA/WI-UW-23/2020', 'USA/WI-UW-167/2020', 'USA/WI-GMF-00227/2020', 'USA/WI-GMF-00228/2020']	NODE_0000637	4	upper midroot time	2020.174863387978	92_refined_importations	5
Wisconsin	Washington	['USA/WI-UW-23/2020', 'USA/WI-UW-167/2020', 'USA/WI-GMF-00227/2020', 'USA/WI-GMF-00228/2020']	NODE_0000637	4	midroot time	2020.174863387978	92_refined_importations	6
Wisconsin	Michigan	['USA/WI-GMF-01993/2020', 'USA/WI-GMF-01999/2020', 'USA/WI-GMF-00018/2020']	NODE_0000983	3	lower midroot time	2020.1767154865827	92_refined_importations	9
MHD	Colombia	['USA/WI-UW-188/2020', 'USA/WI-UW-226/2020', 'USA/WI-UW-309/2020', 'USA/WI-UW-242/2020', 'USA/WI-UW-341/2020', 'USA/WI-UW-323/2020', 'USA/WI-UW-230/2020', 'USA/WI-UW-205/2020', 'USA/WI-UW-288/2020', 'USA/WI-UW-275/2020', 'USA/WI-UW-273/2020', 'USA/WI-UW-276/2020', 'USA/WI-UW-330/2020', 'USA/WI-UW-285/2020', 'USA/WI-UW-296/2020', 'USA/WI-UW-277/2020']	NODE_0001950	16	midroot time	2020.1775956284152	92_refined_importations	3
MHD	Colombia	['USA/WI-UW-188/2020', 'USA/WI-UW-226/2020', 'USA/WI-UW-309/2020', 'USA/WI-UW-242/2020', 'USA/WI-UW-341/2020', 'USA/WI-UW-323/2020', 'USA/WI-UW-230/2020', 'USA/WI-UW-205/2020', 'USA/WI-UW-288/2020', 'USA/WI-UW-275/2020', 'USA/WI-UW-273/2020', 'USA/WI-UW-276/2020', 'USA/WI-UW-330/2020', 'USA/WI-UW-285/2020', 'USA/WI-UW-296/2020', 'USA/WI-UW-277/2020']	NODE_0001950	16	lower midroot time	2020.1778266533167	92_refined_importations	4
UWHC	Canada	['USA/WI-UW-09/2020']	NODE_0000719	1	lower midroot time	2020.178161419633	92_refined_importations	11
MHD	Colombia	['USA/WI-UW-188/2020', 'USA/WI-UW-226/2020', 'USA/WI-UW-309/2020', 'USA/WI-UW-242/2020', 'USA/WI-UW-341/2020', 'USA/WI-UW-323/2020', 'USA/WI-UW-230/2020', 'USA/WI-UW-205/2020', 'USA/WI-UW-288/2020', 'USA/WI-UW-275/2020', 'USA/WI-UW-273/2020', 'USA/WI-UW-276/2020', 'USA/WI-UW-330/2020', 'USA/WI-UW-285/2020', 'USA/WI-UW-296/2020', 'USA/WI-UW-277/2020']	NODE_0001950	16	upper midroot time	2020.178191797338	92_refined_importations	3
Wisconsin	Israel	['USA/WI-UW-24/2020']	NODE_0002741	1	lower midroot time	2020.1789740147128	92_refined_importations	10
UWHC	Washington	['USA/WI-UW-76/2020', 'USA/WI-UW-39/2020', 'USA/WI-UW-59/2020']	NODE_0000637	3	lower midroot time	2020.1803119017727	92_refined_importations	12
Wisconsin	Israel	['USA/WI-UW-24/2020']	NODE_0002741	1	midroot time	2020.1803278688528	92_refined_importations	7
Wisconsin	Israel	['USA/WI-UW-24/2020']	NODE_0002741	1	upper midroot time	2020.1803278688528	92_refined_importations	6
UWHC	Washington	['USA/WI-UW-76/2020', 'USA/WI-UW-39/2020', 'USA/WI-UW-59/2020']	NODE_0000637	3	midroot time	2020.181693989071	92_refined_importations	8
UWHC	Washington	['USA/WI-UW-76/2020', 'USA/WI-UW-39/2020', 'USA/WI-UW-59/2020']	NODE_0000637	3	upper midroot time	2020.181693989071	92_refined_importations	7
MHD	Massachusetts	['USA/WI-UW-248/2020', 'USA/WI-UW-332/2020', 'USA/WI-UW-195/2020', 'USA/WI-UW-176/2020', 'USA/WI-UW-321/2020', 'USA/WI-UW-319/2020', 'USA/WI-UW-165/2020', 'USA/WI-UW-331/2020', 'USA/WI-UW-159/2020', 'USA/WI-UW-160/2020', 'USA/WI-UW-158/2020']	NODE_0002345	11	lower midroot time	2020.181709596784	92_refined_importations	5
UWHC	Netherlands	['USA/WI-UW-43/2020']	NODE_0004832	1	lower midroot time	2020.182629865882	92_refined_importations	13
MHD	Georgia	['USA/WI-UW-166/2020']	NODE_0000487	1	midroot time	2020.1830601092895	92_refined_importations	4
MHD	Massachusetts	['USA/WI-UW-248/2020', 'USA/WI-UW-332/2020', 'USA/WI-UW-195/2020', 'USA/WI-UW-176/2020', 'USA/WI-UW-321/2020', 'USA/WI-UW-319/2020', 'USA/WI-UW-165/2020', 'USA/WI-UW-331/2020', 'USA/WI-UW-159/2020', 'USA/WI-UW-160/2020', 'USA/WI-UW-158/2020']	NODE_0002345	11	upper midroot time	2020.1830601092895	92_refined_importations	4
MHD	Massachusetts	['USA/WI-UW-248/2020', 'USA/WI-UW-332/2020', 'USA/WI-UW-195/2020', 'USA/WI-UW-176/2020', 'USA/WI-UW-321/2020', 'USA/WI-UW-319/2020', 'USA/WI-UW-165/2020', 'USA/WI-UW-331/2020', 'USA/WI-UW-159/2020', 'USA/WI-UW-160/2020', 'USA/WI-UW-158/2020']	NODE_0002345	11	midroot time	2020.1830601092895	92_refined_importations	5
Wisconsin	Massachusetts	['USA/WI-UW-312/2020', 'USA/WI-UW-249/2020']	NODE_0002345	2	lower midroot time	2020.1830757170026	92_refined_importations	11
UWHC	Denmark	['USA/WI-UW-106/2020']	NODE_0004242	1	lower midroot time	2020.183700031778	92_refined_importations	14
MHD	Michigan	['USA/WI-UW-328/2020', 'USA/WI-UW-338/2020', 'USA/WI-UW-335/2020']	NODE_0000832	3	lower midroot time	2020.1841077349186	92_refined_importations	6
Wisconsin	Massachusetts	['USA/WI-UW-312/2020', 'USA/WI-UW-249/2020']	NODE_0002345	2	upper midroot time	2020.184426229508	92_refined_importations	7
MHD	Michigan	['USA/WI-UW-328/2020', 'USA/WI-UW-338/2020', 'USA/WI-UW-335/2020']	NODE_0000832	3	midroot time	2020.184426229508	92_refined_importations	6
Wisconsin	Massachusetts	['USA/WI-UW-312/2020', 'USA/WI-UW-249/2020']	NODE_0002345	2	midroot time	2020.184426229508	92_refined_importations	8
MHD	Michigan	['USA/WI-UW-328/2020', 'USA/WI-UW-338/2020', 'USA/WI-UW-335/2020']	NODE_0000832	3	upper midroot time	2020.184426229508	92_refined_importations	5
Wisconsin	Michigan	['USA/WI-GMF-01993/2020', 'USA/WI-GMF-01999/2020', 'USA/WI-GMF-00018/2020']	NODE_0000983	3	midroot time	2020.1844262295083	92_refined_importations	9
Wisconsin	Israel	['USA/WI-UW-220/2020']	NODE_0001376	1	lower midroot time	2020.1856053189829	92_refined_importations	12
Wisconsin	Australia	['USA/WI-UW-15/2020']	NODE_0000654	1	midroot time	2020.1857923497266	92_refined_importations	10
UWHC	Michigan	['USA/WI-UW-03/2020', 'USA/WI-UW-42/2020']	NODE_0001197	2	midroot time	2020.1857923497269	92_refined_importations	9
Wisconsin	Michigan	['USA/WI-GMF-00232/2020']	NODE_0000927	1	lower midroot time	2020.1863148883076	92_refined_importations	13
MHD	Italy	['USA/WI-UW-156/2020', 'USA/WI-UW-336/2020']	NODE_0002897	2	lower midroot time	2020.186315097984	92_refined_importations	7
MHD	Israel	['USA/WI-UW-337/2020']	NODE_0001376	1	lower midroot time	2020.1869714392008	92_refined_importations	8
MHD	Maryland	['USA/WI-UW-184/2020']	NODE_0000552	1	lower midroot time	2020.1869761304931	92_refined_importations	9
UWHC	Italy	['USA/WI-UW-79/2020']	NODE_0003895	1	midroot time	2020.1871584699447	92_refined_importations	10
Wisconsin	California	['USA/WI-UW-251/2020']	NODE_0004384	1	lower midroot time	2020.1871804992752	92_refined_importations	14
UWHC	Netherlands	['USA/WI-UW-43/2020']	NODE_0004832	1	midroot time	2020.188524590164	92_refined_importations	11
Wisconsin	Michigan	['USA/WI-UW-261/2020', 'USA/WI-UW-20/2020']	NODE_0001197	2	midroot time	2020.188524590164	92_refined_importations	11
UWHC	Canada	['USA/WI-UW-09/2020']	NODE_0000719	1	midroot time	2020.188524590164	92_refined_importations	12
MHD	California	['USA/WI-UW-246/2020']	NODE_0004673	1	lower midroot time	2020.1887715958774	92_refined_importations	10
Wisconsin	Pennsylvania	['USA/WI-UW-13/2020']	NODE_0001297	1	lower midroot time	2020.1890831455746	92_refined_importations	15
MHD	Italy	['USA/WI-UW-156/2020', 'USA/WI-UW-336/2020']	NODE_0002897	2	midroot time	2020.1898907103823	92_refined_importations	7
UWHC	Italy	['USA/WI-UW-79/2020']	NODE_0003895	1	upper midroot time	2020.1898907103823	92_refined_importations	8
MHD	Georgia	['USA/WI-UW-166/2020']	NODE_0000487	1	upper midroot time	2020.1905131964388	92_refined_importations	6
MHD	Illinois	['USA/WI-UW-218/2020', 'USA/WI-UW-189/2020']	NODE_0000495	2	lower midroot time	2020.1905906677407	92_refined_importations	11
UWHC	Illinois	['USA/WI-UW-33/2020']	NODE_0000495	1	lower midroot time	2020.1905906677407	92_refined_importations	15
Wisconsin	Netherlands	['USA/WI-UW-22/2020', 'USA/WI-UW-255/2020', 'USA/WI-UW-132/2020', 'USA/WI-UW-367/2020']	NODE_0000151	4	upper midroot time	2020.1909366823013	92_refined_importations	8
UWHC	Spain	['USA/WI-UW-02/2020']	NODE_0003906	1	lower midroot time	2020.1919801114184	92_refined_importations	16
Wisconsin	United Kingdom	['USA/WI-UW-16/2020']	NODE_0002922	1	lower midroot time	2020.193010138328	92_refined_importations	16
Wisconsin	Minnesota	['USA/WI-UW-164/2020']	NODE_0002757	1	lower midroot time	2020.1932248085682	92_refined_importations	17
MHD	United Kingdom	['USA/WI-UW-200/2020']	NODE_0001061	1	lower midroot time	2020.193335601632	92_refined_importations	12
Wisconsin	Australia	['USA/WI-UW-15/2020']	NODE_0000654	1	upper midroot time	2020.1933812951681	92_refined_importations	9
MHD	Italy	['USA/WI-UW-156/2020', 'USA/WI-UW-336/2020']	NODE_0002897	2	upper midroot time	2020.1935566779919	92_refined_importations	7
UWHC	Massachusetts	['USA/WI-UW-84/2020']	NODE_0002345	1	lower midroot time	2020.1940046787508	92_refined_importations	17
UWHC	Michigan	['USA/WI-UW-03/2020', 'USA/WI-UW-42/2020']	NODE_0001197	2	upper midroot time	2020.1941327003174	92_refined_importations	9
UWHC	Switzerland	['USA/WI-UW-82/2020', 'USA/WI-UW-37/2020', 'USA/WI-UW-109/2020', 'USA/WI-UW-362/2020']	NODE_0003577	4	lower midroot time	2020.1947089220007	92_refined_importations	18
UWHC	Switzerland	['USA/WI-UW-82/2020', 'USA/WI-UW-37/2020', 'USA/WI-UW-109/2020', 'USA/WI-UW-362/2020']	NODE_0003577	4	midroot time	2020.1953551912568	92_refined_importations	13
UWHC	Massachusetts	['USA/WI-UW-84/2020']	NODE_0002345	1	midroot time	2020.1953551912568	92_refined_importations	14
UWHC	Switzerland	['USA/WI-UW-82/2020', 'USA/WI-UW-37/2020', 'USA/WI-UW-109/2020', 'USA/WI-UW-362/2020']	NODE_0003577	4	upper midroot time	2020.1953551912568	92_refined_importations	10
UWHC	Massachusetts	['USA/WI-UW-84/2020']	NODE_0002345	1	upper midroot time	2020.1953551912568	92_refined_importations	11
Wisconsin	Virginia	['USA/WI-UW-17/2020']	NODE_0002383	1	lower midroot time	2020.1953991223334	92_refined_importations	18
UWHC	Washington	['USA/WI-UW-91/2020']	NODE_0000742	1	lower midroot time	2020.1958037193147	92_refined_importations	19
MHD	Pennsylvania	['USA/WI-UW-280/2020']	NODE_0004522	1	lower midroot time	2020.196499969866	92_refined_importations	13
Wisconsin	Israel	['USA/WI-UW-220/2020']	NODE_0001376	1	midroot time	2020.1967213114756	92_refined_importations	12
Wisconsin	Michigan	['USA/WI-UW-261/2020', 'USA/WI-UW-20/2020']	NODE_0001197	2	upper midroot time	2020.1968649407545	92_refined_importations	10
Wisconsin	Pennsylvania	['USA/WI-UW-13/2020']	NODE_0001297	1	midroot time	2020.198087431694	92_refined_importations	13
Wisconsin	Virginia	['USA/WI-UW-17/2020']	NODE_0002383	1	upper midroot time	2020.198087431694	92_refined_importations	11
MHD	Israel	['USA/WI-UW-337/2020']	NODE_0001376	1	midroot time	2020.198087431694	92_refined_importations	8
Wisconsin	California	['USA/WI-UW-251/2020']	NODE_0004384	1	upper midroot time	2020.198087431694	92_refined_importations	12
Wisconsin	Virginia	['USA/WI-UW-17/2020']	NODE_0002383	1	midroot time	2020.198087431694	92_refined_importations	14
Wisconsin	California	['USA/WI-UW-251/2020']	NODE_0004384	1	midroot time	2020.198087431694	92_refined_importations	15
UWHC	Canada	['USA/WI-UW-09/2020']	NODE_0000719	1	upper midroot time	2020.1985518371673	92_refined_importations	12
UWHC	Netherlands	['USA/WI-UW-06/2020', 'USA/WI-UW-67/2020', 'USA/WI-UW-70/2020', 'USA/WI-UW-73/2020', 'USA/WI-UW-71/2020', 'USA/WI-UW-66/2020', 'USA/WI-UW-07/2020', 'USA/WI-UW-77/2020', 'USA/WI-UW-38/2020', 'USA/WI-UW-61/2020', 'USA/WI-UW-69/2020', 'USA/WI-UW-117/2020', 'USA/WI-UW-50/2020', 'USA/WI-UW-51/2020', 'USA/WI-UW-88/2020', 'USA/WI-UW-116/2020', 'USA/WI-UW-34/2020', 'USA/WI-UW-96/2020', 'USA/WI-UW-129/202…	NODE_0000151	20	upper midroot time	2020.199133403613	92_refined_importations	13
Wisconsin	Michigan	['USA/WI-GMF-01993/2020', 'USA/WI-GMF-01999/2020', 'USA/WI-GMF-00018/2020']	NODE_0000983	3	upper midroot time	2020.1993501352647	92_refined_importations	13
Wisconsin	United Kingdom	['USA/WI-UW-16/2020']	NODE_0002922	1	midroot time	2020.1994535519125	92_refined_importations	16
Wisconsin	Israel	['USA/WI-UW-220/2020']	NODE_0001376	1	upper midroot time	2020.1994535519125	92_refined_importations	14
Wisconsin	Australia	['USA/WI-UW-252/2020']	NODE_0000516	1	lower midroot time	2020.199896925134	92_refined_importations	19
MHD	Louisiana	['USA/WI-UW-190/2020']	NODE_0001699	1	lower midroot time	2020.2002553558411	92_refined_importations	14
Wisconsin	United Kingdom	['USA/WI-UW-16/2020']	NODE_0002922	1	upper midroot time	2020.200819672131	92_refined_importations	15
MHD	Israel	['USA/WI-UW-337/2020']	NODE_0001376	1	upper midroot time	2020.2008196721313	92_refined_importations	8
UWHC	Belgium	['USA/WI-UW-08/2020']	NODE_0004401	1	midroot time	2020.2008196721313	92_refined_importations	15
UWHC	Netherlands	['USA/WI-UW-43/2020']	NODE_0004832	1	upper midroot time	2020.2010705318887	92_refined_importations	14
UWHC	Brazil	['USA/WI-UW-114/2020']	NODE_0002652	1	lower midroot time	2020.2012204836747	92_refined_importations	20
MHD	Louisiana	['USA/WI-UW-190/2020']	NODE_0001699	1	midroot time	2020.2021857923492	92_refined_importations	9
Wisconsin	Australia	['USA/WI-UW-252/2020']	NODE_0000516	1	midroot time	2020.2021857923496	92_refined_importations	17
Wisconsin	Australia	['USA/WI-UW-252/2020']	NODE_0000516	1	upper midroot time	2020.2021857923496	92_refined_importations	16
Wisconsin	Florida	['USA/WI-UW-269/2020']	NODE_0002313	1	lower midroot time	2020.2022174949052	92_refined_importations	20
MHD	Louisiana	['USA/WI-UW-190/2020']	NODE_0001699	1	upper midroot time	2020.2024393476968	92_refined_importations	9
Wisconsin	Italy	['USA/WI-GMF-M00002/2020', 'USA/WI-UW-258/2020']	NODE_0002577	2	lower midroot time	2020.2029454152048	92_refined_importations	21
UWHC	Louisiana	['USA/WI-UW-58/2020']	NODE_0001892	1	lower midroot time	2020.203144448866	92_refined_importations	21
Wisconsin	Italy	['USA/WI-GMF-M00002/2020', 'USA/WI-UW-258/2020']	NODE_0002577	2	midroot time	2020.203551912568	92_refined_importations	18
Wisconsin	Minnesota	['USA/WI-UW-164/2020']	NODE_0002757	1	midroot time	2020.203551912568	92_refined_importations	19
Wisconsin	Minnesota	['USA/WI-UW-164/2020']	NODE_0002757	1	upper midroot time	2020.203551912568	92_refined_importations	17
UWHC	Spain	['USA/WI-UW-02/2020']	NODE_0003906	1	upper midroot time	2020.2035519125684	92_refined_importations	15
UWHC	Spain	['USA/WI-UW-02/2020']	NODE_0003906	1	midroot time	2020.2035519125684	92_refined_importations	16
Wisconsin	Pennsylvania	['USA/WI-UW-13/2020']	NODE_0001297	1	upper midroot time	2020.2035519125684	92_refined_importations	18
UWHC	Washington	['USA/WI-UW-91/2020']	NODE_0000742	1	midroot time	2020.2035519125684	92_refined_importations	17
MHD	Maryland	['USA/WI-UW-184/2020']	NODE_0000552	1	midroot time	2020.2035519125684	92_refined_importations	10
Wisconsin	Italy	['USA/WI-GMF-M00002/2020', 'USA/WI-UW-258/2020']	NODE_0002577	2	upper midroot time	2020.2038953451085	92_refined_importations	19
Wisconsin	Democratic Republic of the Congo	['USA/WI-UW-354/2020']	NODE_0003622	1	lower midroot time	2020.2039629794515	92_refined_importations	22
UWHC	Brazil	['USA/WI-UW-114/2020']	NODE_0002652	1	upper midroot time	2020.204918032787	92_refined_importations	16
Wisconsin	Michigan	['USA/WI-GMF-00232/2020']	NODE_0000927	1	midroot time	2020.204918032787	92_refined_importations	20
UWHC	Brazil	['USA/WI-UW-114/2020']	NODE_0002652	1	midroot time	2020.204918032787	92_refined_importations	18
Wisconsin	Louisiana	['USA/WI-UW-239/2020', 'USA/WI-UW-263/2020']	NODE_0001738	2	lower midroot time	2020.2057205709966	92_refined_importations	23
UWHC	Illinois	['USA/WI-UW-33/2020']	NODE_0000495	1	midroot time	2020.2062841530053	92_refined_importations	19
MHD	Illinois	['USA/WI-UW-218/2020', 'USA/WI-UW-189/2020']	NODE_0000495	2	midroot time	2020.2062841530053	92_refined_importations	11
MHD	Italy	['USA/WI-UW-320/2020']	NODE_0000830	1	lower midroot time	2020.2064740976655	92_refined_importations	15
MHD	Michigan	['USA/WI-UW-235/2020']	NODE_0000602	1	lower midroot time	2020.2075486950546	92_refined_importations	16
UWHC	Denmark	['USA/WI-UW-106/2020']	NODE_0004242	1	midroot time	2020.2076502732239	92_refined_importations	20
MHD	Maryland	['USA/WI-UW-184/2020']	NODE_0000552	1	upper midroot time	2020.2078618536448	92_refined_importations	10
Wisconsin	Washington DC	['USA/WI-UW-113/2020']	NODE_0002492	1	lower midroot time	2020.207947273817	92_refined_importations	24
UWHC	Louisiana	['USA/WI-UW-54/2020']	NODE_0001917	1	lower midroot time	2020.2081021399526	92_refined_importations	22
UWHC	Michigan	['USA/WI-UW-155/2020']	NODE_0000983	1	lower midroot time	2020.2081362516094	92_refined_importations	23
MHD	United Kingdom	['USA/WI-UW-200/2020']	NODE_0001061	1	upper midroot time	2020.2085569387295	92_refined_importations	11
Wisconsin	Brazil	['USA/WI-UW-198/2020']	NODE_0002686	1	lower midroot time	2020.208955748535	92_refined_importations	25
Wisconsin	Louisiana	['USA/WI-UW-239/2020', 'USA/WI-UW-263/2020']	NODE_0001738	2	midroot time	2020.2090163934424	92_refined_importations	21
MHD	United Kingdom	['USA/WI-UW-200/2020']	NODE_0001061	1	midroot time	2020.2090163934427	92_refined_importations	12
MHD	California	['USA/WI-UW-246/2020']	NODE_0004673	1	upper midroot time	2020.2090163934427	92_refined_importations	12
MHD	California	['USA/WI-UW-246/2020']	NODE_0004673	1	midroot time	2020.2090163934427	92_refined_importations	13
MHD	Italy	['USA/WI-UW-320/2020']	NODE_0000830	1	midroot time	2020.210382513661	92_refined_importations	14
MHD	Italy	['USA/WI-UW-320/2020']	NODE_0000830	1	upper midroot time	2020.210442783148	92_refined_importations	13
MHD	Illinois	['USA/WI-UW-218/2020', 'USA/WI-UW-189/2020']	NODE_0000495	2	upper midroot time	2020.2105535045762	92_refined_importations	14
UWHC	Illinois	['USA/WI-UW-33/2020']	NODE_0000495	1	upper midroot time	2020.2105535045762	92_refined_importations	17
Wisconsin	Louisiana	['USA/WI-UW-239/2020', 'USA/WI-UW-263/2020']	NODE_0001738	2	upper midroot time	2020.21174863388	92_refined_importations	20
MHD	Michigan	['USA/WI-UW-304/2020']	NODE_0000968	1	lower midroot time	2020.213299580687	92_refined_importations	17
UWHC	Illinois	['USA/WI-UW-28/2020']	NODE_0000511	1	lower midroot time	2020.2136726713766	92_refined_importations	24
UWHC	California	['USA/WI-UW-87/2020']	NODE_0000858	1	lower midroot time	2020.2138166491761	92_refined_importations	25
UWHC	Louisiana	['USA/WI-UW-58/2020']	NODE_0001892	1	midroot time	2020.214480874317	92_refined_importations	21
UWHC	Idaho	['USA/WI-UW-89/2020']	NODE_0001814	1	lower midroot time	2020.214824035345	92_refined_importations	26
Wisconsin	Michigan	['USA/WI-GMF-00822/2020']	NODE_0000845	1	lower midroot time	2020.2150646486225	92_refined_importations	26
UWHC	Idaho	['USA/WI-UW-89/2020']	NODE_0001814	1	midroot time	2020.2158469945355	92_refined_importations	22
UWHC	Idaho	['USA/WI-UW-89/2020']	NODE_0001814	1	upper midroot time	2020.2158469945355	92_refined_importations	18
UWHC	Louisiana	['USA/WI-UW-54/2020']	NODE_0001917	1	midroot time	2020.2158469945355	92_refined_importations	23
UWHC	Michigan	['USA/WI-UW-155/2020']	NODE_0000983	1	midroot time	2020.2158469945362	92_refined_importations	24
UWHC	Louisiana	['USA/WI-UW-54/2020']	NODE_0001917	1	upper midroot time	2020.217213114754	92_refined_importations	19
UWHC	Louisiana	['USA/WI-UW-58/2020']	NODE_0001892	1	upper midroot time	2020.217481958969	92_refined_importations	20
MHD	Illinois	['USA/WI-UW-245/2020']	NODE_0000511	1	lower midroot time	2020.2177710320325	92_refined_importations	18
UWHC	Washington	['USA/WI-UW-91/2020']	NODE_0000742	1	upper midroot time	2020.2178596364176	92_refined_importations	21
MHD	Michigan	['USA/WI-UW-313/2020', 'USA/WI-UW-308/2020', 'USA/WI-UW-316/2020']	NODE_0000887	3	lower midroot time	2020.2179958023955	92_refined_importations	19
UWHC	Belgium	['USA/WI-UW-08/2020']	NODE_0004401	1	upper midroot time	2020.2183744457159	92_refined_importations	22
UWHC	Illinois	['USA/WI-UW-28/2020']	NODE_0000511	1	upper midroot time	2020.2185792349726	92_refined_importations	23
UWHC	Illinois	['USA/WI-UW-28/2020']	NODE_0000511	1	midroot time	2020.2185792349726	92_refined_importations	25
MHD	Michigan	['USA/WI-UW-304/2020']	NODE_0000968	1	midroot time	2020.2213114754095	92_refined_importations	15
Wisconsin	Democratic Republic of the Congo	['USA/WI-UW-354/2020']	NODE_0003622	1	midroot time	2020.2213114754102	92_refined_importations	22
Wisconsin	Brazil	['USA/WI-UW-198/2020']	NODE_0002686	1	upper midroot time	2020.2213114754102	92_refined_importations	21
Wisconsin	Brazil	['USA/WI-UW-198/2020']	NODE_0002686	1	midroot time	2020.2213114754102	92_refined_importations	23
MHD	Michigan	['USA/WI-UW-235/2020']	NODE_0000602	1	midroot time	2020.2213114754102	92_refined_importations	16
Wisconsin	Michigan	['USA/WI-GMF-00232/2020']	NODE_0000927	1	upper midroot time	2020.2221687891388	92_refined_importations	22
MHD	Illinois	['USA/WI-UW-245/2020']	NODE_0000511	1	midroot time	2020.2226775956283	92_refined_importations	17
Wisconsin	Florida	['USA/WI-UW-269/2020']	NODE_0002313	1	midroot time	2020.2226775956283	92_refined_importations	24
MHD	Illinois	['USA/WI-UW-245/2020']	NODE_0000511	1	upper midroot time	2020.2226775956283	92_refined_importations	15
Wisconsin	Washington DC	['USA/WI-UW-113/2020']	NODE_0002492	1	midroot time	2020.2254098360654	92_refined_importations	25
MHD	Michigan	['USA/WI-UW-235/2020']	NODE_0000602	1	upper midroot time	2020.226775956284	92_refined_importations	16
MHD	Pennsylvania	['USA/WI-UW-280/2020']	NODE_0004522	1	midroot time	2020.226775956284	92_refined_importations	18
UWHC	Denmark	['USA/WI-UW-106/2020']	NODE_0004242	1	upper midroot time	2020.22735731272	92_refined_importations	24
Wisconsin	Louisiana	['USA/WI-UW-264/2020']	NODE_0001699	1	lower midroot time	2020.2275777602124	92_refined_importations	27
Wisconsin	Idaho	['USA/WI-UW-262/2020']	NODE_0001814	1	lower midroot time	2020.2284852375308	92_refined_importations	28
Wisconsin	Louisiana	['USA/WI-UW-264/2020']	NODE_0001699	1	midroot time	2020.2295081967209	92_refined_importations	26
Wisconsin	Idaho	['USA/WI-UW-262/2020']	NODE_0001814	1	midroot time	2020.229508196721	92_refined_importations	27
Wisconsin	Idaho	['USA/WI-UW-262/2020']	NODE_0001814	1	upper midroot time	2020.229508196721	92_refined_importations	23
Wisconsin	Louisiana	['USA/WI-UW-264/2020']	NODE_0001699	1	upper midroot time	2020.2297617520692	92_refined_importations	24
Wisconsin	Michigan	['USA/WI-UW-271/2020', 'USA/WI-UW-327/2020']	NODE_0000887	2	lower midroot time	2020.2302908843628	92_refined_importations	29
UWHC	Louisiana	['USA/WI-UW-356/2020']	NODE_0001699	1	lower midroot time	2020.2303100006495	92_refined_importations	27
UWHC	Michigan	['USA/WI-UW-155/2020']	NODE_0000983	1	upper midroot time	2020.230770900292	92_refined_importations	25
MHD	Michigan	['USA/WI-UW-313/2020', 'USA/WI-UW-308/2020', 'USA/WI-UW-316/2020']	NODE_0000887	3	midroot time	2020.2308743169397	92_refined_importations	19
UWHC	California	['USA/WI-UW-87/2020']	NODE_0000858	1	midroot time	2020.23087431694	92_refined_importations	26
UWHC	Louisiana	['USA/WI-UW-356/2020']	NODE_0001699	1	midroot time	2020.2322404371585	92_refined_importations	27
UWHC	Louisiana	['USA/WI-UW-356/2020']	NODE_0001699	1	upper midroot time	2020.232493992506	92_refined_importations	26
MHD	Michigan	['USA/WI-UW-304/2020']	NODE_0000968	1	upper midroot time	2020.233305883498	92_refined_importations	17
Wisconsin	United Kingdom	['USA/WI-GMF-01854/2020', 'USA/WI-GMF-02314/2020', 'USA/WI-GMF-M00001/2020', 'USA/WI-GMF-03156/2020', 'USA/WI-GMF-01602/2020']	NODE_0001061	5	lower midroot time	2020.2343192081894	92_refined_importations	30
MHD	Pennsylvania	['USA/WI-UW-280/2020']	NODE_0004522	1	upper midroot time	2020.234972677596	92_refined_importations	18
Wisconsin	Democratic Republic of the Congo	['USA/WI-UW-354/2020']	NODE_0003622	1	upper midroot time	2020.236179146026	92_refined_importations	25
Wisconsin	Washington DC	['USA/WI-UW-113/2020']	NODE_0002492	1	upper midroot time	2020.2381592108072	92_refined_importations	26
UWHC	California	['USA/WI-UW-87/2020']	NODE_0000858	1	upper midroot time	2020.239444908712	92_refined_importations	27
Wisconsin	New Jersey	['USA/WI-GMF-02294/2020', 'USA/WI-GMF-01978/2020', 'USA/WI-GMF-02263/2020']	NODE_0000911	3	lower midroot time	2020.240764078392	92_refined_importations	31
Wisconsin	Michigan	['USA/WI-UW-271/2020', 'USA/WI-UW-327/2020']	NODE_0000887	2	midroot time	2020.2431693989072	92_refined_importations	28
Wisconsin	Florida	['USA/WI-UW-269/2020']	NODE_0002313	1	upper midroot time	2020.2431850030662	92_refined_importations	27
Wisconsin	Michigan	['USA/WI-GMF-00822/2020']	NODE_0000845	1	midroot time	2020.2445355191253	92_refined_importations	29
MHD	Idaho	['USA/WI-UW-329/2020']	NODE_0001814	1	lower midroot time	2020.2489770408092	92_refined_importations	20
Wisconsin	United Kingdom	['USA/WI-GMF-01854/2020', 'USA/WI-GMF-02314/2020', 'USA/WI-GMF-M00001/2020', 'USA/WI-GMF-03156/2020', 'USA/WI-GMF-01602/2020']	NODE_0001061	5	upper midroot time	2020.249540545287	92_refined_importations	28
MHD	Idaho	['USA/WI-UW-329/2020']	NODE_0001814	1	upper midroot time	2020.25	92_refined_importations	19
MHD	Idaho	['USA/WI-UW-329/2020']	NODE_0001814	1	midroot time	2020.25	92_refined_importations	20
Wisconsin	United Kingdom	['USA/WI-GMF-01854/2020', 'USA/WI-GMF-02314/2020', 'USA/WI-GMF-M00001/2020', 'USA/WI-GMF-03156/2020', 'USA/WI-GMF-01602/2020']	NODE_0001061	5	midroot time	2020.25	92_refined_importations	30
MHD	Australia	['USA/WI-UW-322/2020', 'USA/WI-UW-324/2020']	NODE_0002476	2	lower midroot time	2020.2514987333368	92_refined_importations	21
MHD	Michigan	['USA/WI-UW-313/2020', 'USA/WI-UW-308/2020', 'USA/WI-UW-316/2020']	NODE_0000887	3	upper midroot time	2020.2540391166772	92_refined_importations	20
Wisconsin	New Jersey	['USA/WI-GMF-02294/2020', 'USA/WI-GMF-01978/2020', 'USA/WI-GMF-02263/2020']	NODE_0000911	3	midroot time	2020.256830601093	92_refined_importations	31
Wisconsin	New Jersey	['USA/WI-GMF-02294/2020', 'USA/WI-GMF-01978/2020', 'USA/WI-GMF-02263/2020']	NODE_0000911	3	upper midroot time	2020.256830601093	92_refined_importations	29
UWHC	Illinois	['USA/WI-UW-150/2020']	NODE_0004459	1	lower midroot time	2020.2580933026734	92_refined_importations	28
Wisconsin	Michigan	['USA/WI-GMF-00822/2020']	NODE_0000845	1	upper midroot time	2020.264576130704	92_refined_importations	30
Wisconsin	Michigan	['USA/WI-UW-271/2020', 'USA/WI-UW-327/2020']	NODE_0000887	2	upper midroot time	2020.2663341986447	92_refined_importations	31
MHD	Australia	['USA/WI-UW-322/2020', 'USA/WI-UW-324/2020']	NODE_0002476	2	upper midroot time	2020.2663934426228	92_refined_importations	21
MHD	Australia	['USA/WI-UW-322/2020', 'USA/WI-UW-324/2020']	NODE_0002476	2	midroot time	2020.2663934426228	92_refined_importations	21
UWHC	Illinois	['USA/WI-UW-150/2020']	NODE_0004459	1	midroot time	2020.2814207650272	92_refined_importations	28
UWHC	Illinois	['USA/WI-UW-150/2020']	NODE_0004459	1	upper midroot time	2020.2814207650272	92_refined_importations	28
Wisconsin	Iowa	['USA/WI-GMF-02728/2020', 'USA/WI-GMF-02274/2020', 'USA/WI-GMF-03151/2020']	NODE_0001385	3	lower midroot time	2020.2857885437115	92_refined_importations	32
Wisconsin	Iowa	['USA/WI-GMF-02728/2020', 'USA/WI-GMF-02274/2020', 'USA/WI-GMF-03151/2020']	NODE_0001385	3	upper midroot time	2020.296448087432	92_refined_importations	32
Wisconsin	Iowa	['USA/WI-GMF-02728/2020', 'USA/WI-GMF-02274/2020', 'USA/WI-GMF-03151/2020']	NODE_0001385	3	midroot time	2020.296448087432	92_refined_importations	32
Wisconsin	Iowa	['USA/WI-GMF-03710/2020', 'USA/WI-GMF-03823/2020']	NODE_0001399	2	lower midroot time	2020.3169072088644	92_refined_importations	33
Wisconsin	Iowa	['USA/WI-GMF-03710/2020', 'USA/WI-GMF-03823/2020']	NODE_0001399	2	midroot time	2020.3224043715845	92_refined_importations	33
Wisconsin	Iowa	['USA/WI-GMF-03710/2020', 'USA/WI-GMF-03823/2020']	NODE_0001399	2	upper midroot time	2020.3224043715845	92_refined_importations	33
UWHC	China	['USA/WI1/2020']	NODE_0005225	1	lower midroot time	2020.030938404734	66_refined_importations	1
UWHC	China	['USA/WI1/2020']	NODE_0005225	1	midroot time	2020.05737704918	66_refined_importations	1
UWHC	China	['USA/WI1/2020']	NODE_0005225	1	upper midroot time	2020.0710382513666	66_refined_importations	1
MHD	China	['USA/WI-UW-270/2020', 'USA/WI-UW-345/2020', 'USA/WI-UW-229/2020', 'USA/WI-UW-161/2020', 'USA/WI-UW-241/2020', 'USA/WI-UW-346/2020', 'USA/WI-UW-231/2020', 'USA/WI-UW-213/2020', 'USA/WI-UW-228/2020', 'USA/WI-UW-162/2020', 'USA/WI-UW-179/2020', 'USA/WI-UW-211/2020', 'USA/WI-UW-274/2020', 'USA/WI-UW-217/2020', 'USA/WI-UW-221/2020', 'USA/WI-UW-210/2020', 'USA/WI-UW-168/2020', 'USA/WI-UW-212/2020', 'U…	NODE_0000000	73	lower midroot time	2020.0780387399527	66_refined_importations	1
MHD	China	['USA/WI-UW-270/2020', 'USA/WI-UW-345/2020', 'USA/WI-UW-229/2020', 'USA/WI-UW-161/2020', 'USA/WI-UW-241/2020', 'USA/WI-UW-346/2020', 'USA/WI-UW-231/2020', 'USA/WI-UW-213/2020', 'USA/WI-UW-228/2020', 'USA/WI-UW-162/2020', 'USA/WI-UW-179/2020', 'USA/WI-UW-211/2020', 'USA/WI-UW-274/2020', 'USA/WI-UW-217/2020', 'USA/WI-UW-221/2020', 'USA/WI-UW-210/2020', 'USA/WI-UW-168/2020', 'USA/WI-UW-212/2020', 'U…	NODE_0000000	73	midroot time	2020.086033760012	66_refined_importations	1
MHD	China	['USA/WI-UW-270/2020', 'USA/WI-UW-345/2020', 'USA/WI-UW-229/2020', 'USA/WI-UW-161/2020', 'USA/WI-UW-241/2020', 'USA/WI-UW-346/2020', 'USA/WI-UW-231/2020', 'USA/WI-UW-213/2020', 'USA/WI-UW-228/2020', 'USA/WI-UW-162/2020', 'USA/WI-UW-179/2020', 'USA/WI-UW-211/2020', 'USA/WI-UW-274/2020', 'USA/WI-UW-217/2020', 'USA/WI-UW-221/2020', 'USA/WI-UW-210/2020', 'USA/WI-UW-168/2020', 'USA/WI-UW-212/2020', 'U…	NODE_0000000	73	upper midroot time	2020.0874036230255	66_refined_importations	1
Wisconsin	China	['USA/WI-UW-256/2020', 'USA/WI-UW-326/2020', 'USA/WI-UW-175/2020', 'USA/WI-UW-206/2020', 'USA/WI-UW-202/2020', 'USA/WI-UW-47/2020', 'USA/WI-UW-203/2020', 'USA/WI-UW-247/2020', 'USA/WI-UW-253/2020', 'USA/WI-UW-194/2020', 'USA/WI-UW-214/2020', 'USA/WI-UW-174/2020', 'USA/WI-UW-201/2020', 'USA/WI-UW-244/2020', 'USA/WI-UW-243/2020', 'USA/WI-UW-180/2020', 'USA/WI-UW-169/2020', 'USA/WI-UW-193/2020', 'US…	NODE_0000000	37	lower midroot time	2020.0876015814829	66_refined_importations	1
UWHC	China	['USA/WI-UW-55/2020']	NODE_0000000	1	lower midroot time	2020.093066062357	66_refined_importations	2
Wisconsin	China	['USA/WI-UW-256/2020', 'USA/WI-UW-326/2020', 'USA/WI-UW-175/2020', 'USA/WI-UW-206/2020', 'USA/WI-UW-202/2020', 'USA/WI-UW-47/2020', 'USA/WI-UW-203/2020', 'USA/WI-UW-247/2020', 'USA/WI-UW-253/2020', 'USA/WI-UW-194/2020', 'USA/WI-UW-214/2020', 'USA/WI-UW-174/2020', 'USA/WI-UW-201/2020', 'USA/WI-UW-244/2020', 'USA/WI-UW-243/2020', 'USA/WI-UW-180/2020', 'USA/WI-UW-169/2020', 'USA/WI-UW-193/2020', 'US…	NODE_0000000	37	midroot time	2020.0955966015424	66_refined_importations	1
Wisconsin	China	['USA/WI-UW-256/2020', 'USA/WI-UW-326/2020', 'USA/WI-UW-175/2020', 'USA/WI-UW-206/2020', 'USA/WI-UW-202/2020', 'USA/WI-UW-47/2020', 'USA/WI-UW-203/2020', 'USA/WI-UW-247/2020', 'USA/WI-UW-253/2020', 'USA/WI-UW-194/2020', 'USA/WI-UW-214/2020', 'USA/WI-UW-174/2020', 'USA/WI-UW-201/2020', 'USA/WI-UW-244/2020', 'USA/WI-UW-243/2020', 'USA/WI-UW-180/2020', 'USA/WI-UW-169/2020', 'USA/WI-UW-193/2020', 'US…	NODE_0000000	37	upper midroot time	2020.0969664645559	66_refined_importations	1
UWHC	China	['USA/WI-UW-55/2020']	NODE_0000000	1	midroot time	2020.1010610824164	66_refined_importations	2
UWHC	China	['USA/WI-UW-55/2020']	NODE_0000000	1	upper midroot time	2020.10243094543	66_refined_importations	2
MHD	China	['USA/WI-UW-339/2020']	NODE_0000854	1	lower midroot time	2020.110544695749	66_refined_importations	2
Wisconsin	Netherlands	['USA/WI-UW-22/2020', 'USA/WI-UW-255/2020', 'USA/WI-UW-132/2020', 'USA/WI-UW-367/2020']	NODE_0000178	4	lower midroot time	2020.129489895215	66_refined_importations	2
MHD	China	['USA/WI-UW-339/2020']	NODE_0000854	1	midroot time	2020.129781420765	66_refined_importations	2
UWHC	Netherlands	['USA/WI-UW-06/2020', 'USA/WI-UW-67/2020', 'USA/WI-UW-71/2020', 'USA/WI-UW-73/2020', 'USA/WI-UW-70/2020', 'USA/WI-UW-66/2020', 'USA/WI-UW-07/2020', 'USA/WI-UW-77/2020', 'USA/WI-UW-38/2020', 'USA/WI-UW-69/2020', 'USA/WI-UW-61/2020', 'USA/WI-UW-117/2020', 'USA/WI-UW-50/2020', 'USA/WI-UW-51/2020', 'USA/WI-UW-88/2020', 'USA/WI-UW-116/2020', 'USA/WI-UW-34/2020', 'USA/WI-UW-96/2020', 'USA/WI-UW-129/202…	NODE_0000178	20	lower midroot time	2020.1376866165267	66_refined_importations	3
MHD	China	['USA/WI-UW-339/2020']	NODE_0000854	1	upper midroot time	2020.152158851481	66_refined_importations	2
Wisconsin	Italy	['USA/WI-GMF-00441/2020', 'USA/WI-UW-136/2020', 'USA/WI-GMF-00281/2020', 'USA/WI-UW-265/2020', 'USA/WI-UW-134/2020', 'USA/WI-UW-131/2020', 'USA/WI-UW-18/2020', 'USA/WI-UW-36/2020', 'USA/WI-UW-154/2020', 'USA/WI-UW-57/2020']	NODE_0000857	10	lower midroot time	2020.1586598900155	66_refined_importations	3
MHD	Georgia	['USA/WI-UW-166/2020']	NODE_0000514	1	lower midroot time	2020.1592562559852	66_refined_importations	3
UWHC	Italy	['USA/WI-UW-151/2020', 'USA/WI-UW-78/2020', 'USA/WI-UW-148/2020', 'USA/WI-UW-26/2020', 'USA/WI-UW-110/2020', 'USA/WI-UW-359/2020', 'USA/WI-UW-60/2020', 'USA/WI-UW-80/2020', 'USA/WI-UW-49/2020', 'USA/WI-UW-81/2020', 'USA/WI-UW-108/2020', 'USA/WI-UW-115/2020', 'USA/WI-UW-153/2020', 'USA/WI-UW-90/2020', 'USA/WI-UW-100/2020', 'USA/WI-UW-35/2020', 'USA/WI-UW-259/2020', 'USA/WI-UW-97/2020', 'USA/WI-UW-…	NODE_0000857	40	lower midroot time	2020.1613921304527	66_refined_importations	4
Wisconsin	Italy	['USA/WI-GMF-00441/2020', 'USA/WI-UW-136/2020', 'USA/WI-GMF-00281/2020', 'USA/WI-UW-265/2020', 'USA/WI-UW-134/2020', 'USA/WI-UW-131/2020', 'USA/WI-UW-18/2020', 'USA/WI-UW-36/2020', 'USA/WI-UW-154/2020', 'USA/WI-UW-57/2020']	NODE_0000857	10	midroot time	2020.1625683060108	66_refined_importations	2
Wisconsin	Italy	['USA/WI-GMF-00441/2020', 'USA/WI-UW-136/2020', 'USA/WI-GMF-00281/2020', 'USA/WI-UW-265/2020', 'USA/WI-UW-134/2020', 'USA/WI-UW-131/2020', 'USA/WI-UW-18/2020', 'USA/WI-UW-36/2020', 'USA/WI-UW-154/2020', 'USA/WI-UW-57/2020']	NODE_0000857	10	upper midroot time	2020.1626285754974	66_refined_importations	2
UWHC	United Kingdom	['USA/WI-UW-25/2020']	NODE_0004706	1	lower midroot time	2020.1651957535435	66_refined_importations	5
UWHC	Italy	['USA/WI-UW-151/2020', 'USA/WI-UW-78/2020', 'USA/WI-UW-148/2020', 'USA/WI-UW-26/2020', 'USA/WI-UW-110/2020', 'USA/WI-UW-359/2020', 'USA/WI-UW-60/2020', 'USA/WI-UW-80/2020', 'USA/WI-UW-49/2020', 'USA/WI-UW-81/2020', 'USA/WI-UW-108/2020', 'USA/WI-UW-115/2020', 'USA/WI-UW-153/2020', 'USA/WI-UW-90/2020', 'USA/WI-UW-100/2020', 'USA/WI-UW-35/2020', 'USA/WI-UW-259/2020', 'USA/WI-UW-97/2020', 'USA/WI-UW-…	NODE_0000857	40	midroot time	2020.165300546448	66_refined_importations	3
Wisconsin	Netherlands	['USA/WI-UW-22/2020', 'USA/WI-UW-255/2020', 'USA/WI-UW-132/2020', 'USA/WI-UW-367/2020']	NODE_0000178	4	midroot time	2020.165300546448	66_refined_importations	3
UWHC	Italy	['USA/WI-UW-151/2020', 'USA/WI-UW-78/2020', 'USA/WI-UW-148/2020', 'USA/WI-UW-26/2020', 'USA/WI-UW-110/2020', 'USA/WI-UW-359/2020', 'USA/WI-UW-60/2020', 'USA/WI-UW-80/2020', 'USA/WI-UW-49/2020', 'USA/WI-UW-81/2020', 'USA/WI-UW-108/2020', 'USA/WI-UW-115/2020', 'USA/WI-UW-153/2020', 'USA/WI-UW-90/2020', 'USA/WI-UW-100/2020', 'USA/WI-UW-35/2020', 'USA/WI-UW-259/2020', 'USA/WI-UW-97/2020', 'USA/WI-UW-…	NODE_0000857	40	upper midroot time	2020.165360815935	66_refined_importations	3
UWHC	Michigan	['USA/WI-UW-03/2020', 'USA/WI-UW-42/2020']	NODE_0001224	2	lower midroot time	2020.165776602138	66_refined_importations	6
UWHC	United Kingdom	['USA/WI-UW-25/2020']	NODE_0004706	1	midroot time	2020.166666666667	66_refined_importations	4
UWHC	United Kingdom	['USA/WI-UW-25/2020']	NODE_0004706	1	upper midroot time	2020.166666666667	66_refined_importations	4
Wisconsin	Colombia	['USA/WI-UW-267/2020', 'USA/WI-UW-12/2020', 'USA/WI-UW-121/2020', 'USA/WI-UW-19/2020', 'USA/WI-GMF-04314/2020', 'USA/WI-GMF-M00004/2020', 'USA/WI-UW-14/2020', 'USA/WI-UW-21/2020', 'USA/WI-UW-348/2020', 'USA/WI-UW-257/2020', 'USA/WI-UW-295/2020', 'USA/WI-UW-307/2020', 'USA/WI-UW-204/2020']	NODE_0001977	13	midroot time	2020.1680327868853	66_refined_importations	4
Wisconsin	Colombia	['USA/WI-UW-267/2020', 'USA/WI-UW-12/2020', 'USA/WI-UW-121/2020', 'USA/WI-UW-19/2020', 'USA/WI-GMF-04314/2020', 'USA/WI-GMF-M00004/2020', 'USA/WI-UW-14/2020', 'USA/WI-UW-21/2020', 'USA/WI-UW-348/2020', 'USA/WI-UW-257/2020', 'USA/WI-UW-295/2020', 'USA/WI-UW-307/2020', 'USA/WI-UW-204/2020']	NODE_0001977	13	lower midroot time	2020.1682638117866	66_refined_importations	4
Wisconsin	Michigan	['USA/WI-UW-261/2020', 'USA/WI-UW-20/2020']	NODE_0001224	2	lower midroot time	2020.1685088425754	66_refined_importations	5
Wisconsin	Colombia	['USA/WI-UW-267/2020', 'USA/WI-UW-12/2020', 'USA/WI-UW-121/2020', 'USA/WI-UW-19/2020', 'USA/WI-GMF-04314/2020', 'USA/WI-GMF-M00004/2020', 'USA/WI-UW-14/2020', 'USA/WI-UW-21/2020', 'USA/WI-UW-348/2020', 'USA/WI-UW-257/2020', 'USA/WI-UW-295/2020', 'USA/WI-UW-307/2020', 'USA/WI-UW-204/2020']	NODE_0001977	13	upper midroot time	2020.1686289558081	66_refined_importations	3
Wisconsin	Michigan	['USA/WI-GMF-M00003/2020', 'USA/WI-GMF-00498/2020', 'USA/WI-UW-250/2020', 'USA/WI-UW-30/2020', 'USA/WI-UW-83/2020', 'USA/WI-UW-118/2020', 'USA/WI-UW-268/2020', 'USA/WI-UW-104/2020', 'USA/WI-GMF-01992/2020', 'USA/WI-UW-163/2020', 'USA/WI-GMF-00557/2020', 'USA/WI-UW-11/2020']	NODE_0000859	12	lower midroot time	2020.169080412514	66_refined_importations	6
Wisconsin	Australia	['USA/WI-UW-15/2020']	NODE_0000681	1	lower midroot time	2020.1692119197062	66_refined_importations	7
Wisconsin	Michigan	['USA/WI-GMF-M00003/2020', 'USA/WI-GMF-00498/2020', 'USA/WI-UW-250/2020', 'USA/WI-UW-30/2020', 'USA/WI-UW-83/2020', 'USA/WI-UW-118/2020', 'USA/WI-UW-268/2020', 'USA/WI-UW-104/2020', 'USA/WI-GMF-01992/2020', 'USA/WI-UW-163/2020', 'USA/WI-GMF-00557/2020', 'USA/WI-UW-11/2020']	NODE_0000859	12	midroot time	2020.1693989071039	66_refined_importations	5
Wisconsin	Michigan	['USA/WI-GMF-M00003/2020', 'USA/WI-GMF-00498/2020', 'USA/WI-UW-250/2020', 'USA/WI-UW-30/2020', 'USA/WI-UW-83/2020', 'USA/WI-UW-118/2020', 'USA/WI-UW-268/2020', 'USA/WI-UW-104/2020', 'USA/WI-GMF-01992/2020', 'USA/WI-UW-163/2020', 'USA/WI-GMF-00557/2020', 'USA/WI-UW-11/2020']	NODE_0000859	12	upper midroot time	2020.1693989071039	66_refined_importations	4
UWHC	Colombia	['USA/WI-UW-63/2020', 'USA/WI-UW-52/2020', 'USA/WI-UW-86/2020', 'USA/WI-UW-111/2020', 'USA/WI-UW-127/2020', 'USA/WI-UW-144/2020', 'USA/WI-UW-99/2020', 'USA/WI-UW-140/2020']	NODE_0001977	8	midroot time	2020.1707650273224	66_refined_importations	5
UWHC	Colombia	['USA/WI-UW-63/2020', 'USA/WI-UW-52/2020', 'USA/WI-UW-86/2020', 'USA/WI-UW-111/2020', 'USA/WI-UW-127/2020', 'USA/WI-UW-144/2020', 'USA/WI-UW-99/2020', 'USA/WI-UW-140/2020']	NODE_0001977	8	lower midroot time	2020.1709960522242	66_refined_importations	7
UWHC	Colombia	['USA/WI-UW-63/2020', 'USA/WI-UW-52/2020', 'USA/WI-UW-86/2020', 'USA/WI-UW-111/2020', 'USA/WI-UW-127/2020', 'USA/WI-UW-144/2020', 'USA/WI-UW-99/2020', 'USA/WI-UW-140/2020']	NODE_0001977	8	upper midroot time	2020.1713611962448	66_refined_importations	5
UWHC	Italy	['USA/WI-UW-79/2020']	NODE_0003922	1	lower midroot time	2020.17145129492	66_refined_importations	8
UWHC	Belgium	['USA/WI-UW-08/2020']	NODE_0004428	1	lower midroot time	2020.1714517221035	66_refined_importations	9
UWHC	Michigan	['USA/WI-UW-105/2020', 'USA/WI-UW-98/2020', 'USA/WI-UW-68/2020', 'USA/WI-UW-72/2020', 'USA/WI-UW-31/2020', 'USA/WI-UW-347/2020', 'USA/WI-UW-260/2020', 'USA/WI-UW-48/2020', 'USA/WI-UW-56/2020', 'USA/WI-UW-41/2020', 'USA/WI-UW-10/2020', 'USA/WI-UW-94/2020', 'USA/WI-UW-75/2020', 'USA/WI-UW-62/2020', 'USA/WI-UW-04/2020', 'USA/WI-UW-05/2020', 'USA/WI-UW-74/2020', 'USA/WI-UW-92/2020', 'USA/WI-UW-29/202…	NODE_0000859	23	lower midroot time	2020.1718126529513	66_refined_importations	10
UWHC	Michigan	['USA/WI-UW-105/2020', 'USA/WI-UW-98/2020', 'USA/WI-UW-68/2020', 'USA/WI-UW-72/2020', 'USA/WI-UW-31/2020', 'USA/WI-UW-347/2020', 'USA/WI-UW-260/2020', 'USA/WI-UW-48/2020', 'USA/WI-UW-56/2020', 'USA/WI-UW-41/2020', 'USA/WI-UW-10/2020', 'USA/WI-UW-94/2020', 'USA/WI-UW-75/2020', 'USA/WI-UW-62/2020', 'USA/WI-UW-04/2020', 'USA/WI-UW-05/2020', 'USA/WI-UW-74/2020', 'USA/WI-UW-92/2020', 'USA/WI-UW-29/202…	NODE_0000859	23	upper midroot time	2020.172131147541	66_refined_importations	6
UWHC	Michigan	['USA/WI-UW-105/2020', 'USA/WI-UW-98/2020', 'USA/WI-UW-68/2020', 'USA/WI-UW-72/2020', 'USA/WI-UW-31/2020', 'USA/WI-UW-347/2020', 'USA/WI-UW-260/2020', 'USA/WI-UW-48/2020', 'USA/WI-UW-56/2020', 'USA/WI-UW-41/2020', 'USA/WI-UW-10/2020', 'USA/WI-UW-94/2020', 'USA/WI-UW-75/2020', 'USA/WI-UW-62/2020', 'USA/WI-UW-04/2020', 'USA/WI-UW-05/2020', 'USA/WI-UW-74/2020', 'USA/WI-UW-92/2020', 'USA/WI-UW-29/202…	NODE_0000859	23	midroot time	2020.172131147541	66_refined_importations	6
Wisconsin	Washington	['USA/WI-UW-23/2020', 'USA/WI-UW-167/2020', 'USA/WI-GMF-00227/2020', 'USA/WI-GMF-00228/2020']	NODE_0000664	4	lower midroot time	2020.1734813006806	66_refined_importations	8
UWHC	Netherlands	['USA/WI-UW-06/2020', 'USA/WI-UW-67/2020', 'USA/WI-UW-71/2020', 'USA/WI-UW-73/2020', 'USA/WI-UW-70/2020', 'USA/WI-UW-66/2020', 'USA/WI-UW-07/2020', 'USA/WI-UW-77/2020', 'USA/WI-UW-38/2020', 'USA/WI-UW-69/2020', 'USA/WI-UW-61/2020', 'USA/WI-UW-117/2020', 'USA/WI-UW-50/2020', 'USA/WI-UW-51/2020', 'USA/WI-UW-88/2020', 'USA/WI-UW-116/2020', 'USA/WI-UW-34/2020', 'USA/WI-UW-96/2020', 'USA/WI-UW-129/202…	NODE_0000178	20	midroot time	2020.17349726776	66_refined_importations	7
Wisconsin	Washington	['USA/WI-UW-23/2020', 'USA/WI-UW-167/2020', 'USA/WI-GMF-00227/2020', 'USA/WI-GMF-00228/2020']	NODE_0000664	4	midroot time	2020.174863387978	66_refined_importations	6
Wisconsin	Washington	['USA/WI-UW-23/2020', 'USA/WI-UW-167/2020', 'USA/WI-GMF-00227/2020', 'USA/WI-GMF-00228/2020']	NODE_0000664	4	upper midroot time	2020.174863387978	66_refined_importations	5
Wisconsin	Michigan	['USA/WI-GMF-01993/2020', 'USA/WI-GMF-01999/2020', 'USA/WI-GMF-00018/2020']	NODE_0001010	3	lower midroot time	2020.1767154865827	66_refined_importations	9
MHD	Colombia	['USA/WI-UW-188/2020', 'USA/WI-UW-226/2020', 'USA/WI-UW-309/2020', 'USA/WI-UW-242/2020', 'USA/WI-UW-341/2020', 'USA/WI-UW-323/2020', 'USA/WI-UW-230/2020', 'USA/WI-UW-205/2020', 'USA/WI-UW-288/2020', 'USA/WI-UW-275/2020', 'USA/WI-UW-273/2020', 'USA/WI-UW-276/2020', 'USA/WI-UW-330/2020', 'USA/WI-UW-285/2020', 'USA/WI-UW-296/2020', 'USA/WI-UW-277/2020']	NODE_0001977	16	midroot time	2020.1775956284152	66_refined_importations	3
MHD	Colombia	['USA/WI-UW-188/2020', 'USA/WI-UW-226/2020', 'USA/WI-UW-309/2020', 'USA/WI-UW-242/2020', 'USA/WI-UW-341/2020', 'USA/WI-UW-323/2020', 'USA/WI-UW-230/2020', 'USA/WI-UW-205/2020', 'USA/WI-UW-288/2020', 'USA/WI-UW-275/2020', 'USA/WI-UW-273/2020', 'USA/WI-UW-276/2020', 'USA/WI-UW-330/2020', 'USA/WI-UW-285/2020', 'USA/WI-UW-296/2020', 'USA/WI-UW-277/2020']	NODE_0001977	16	lower midroot time	2020.1778266533167	66_refined_importations	4
UWHC	Canada	['USA/WI-UW-09/2020']	NODE_0000746	1	lower midroot time	2020.178161419633	66_refined_importations	11
MHD	Colombia	['USA/WI-UW-188/2020', 'USA/WI-UW-226/2020', 'USA/WI-UW-309/2020', 'USA/WI-UW-242/2020', 'USA/WI-UW-341/2020', 'USA/WI-UW-323/2020', 'USA/WI-UW-230/2020', 'USA/WI-UW-205/2020', 'USA/WI-UW-288/2020', 'USA/WI-UW-275/2020', 'USA/WI-UW-273/2020', 'USA/WI-UW-276/2020', 'USA/WI-UW-330/2020', 'USA/WI-UW-285/2020', 'USA/WI-UW-296/2020', 'USA/WI-UW-277/2020']	NODE_0001977	16	upper midroot time	2020.178191797338	66_refined_importations	3
Wisconsin	Israel	['USA/WI-UW-24/2020']	NODE_0002768	1	lower midroot time	2020.1789740147128	66_refined_importations	10
UWHC	Washington	['USA/WI-UW-76/2020', 'USA/WI-UW-39/2020', 'USA/WI-UW-59/2020']	NODE_0000664	3	lower midroot time	2020.1803119017727	66_refined_importations	12
Wisconsin	Israel	['USA/WI-UW-24/2020']	NODE_0002768	1	midroot time	2020.1803278688528	66_refined_importations	7
Wisconsin	Israel	['USA/WI-UW-24/2020']	NODE_0002768	1	upper midroot time	2020.1803278688528	66_refined_importations	6
UWHC	Washington	['USA/WI-UW-76/2020', 'USA/WI-UW-39/2020', 'USA/WI-UW-59/2020']	NODE_0000664	3	midroot time	2020.181693989071	66_refined_importations	8
UWHC	Washington	['USA/WI-UW-76/2020', 'USA/WI-UW-39/2020', 'USA/WI-UW-59/2020']	NODE_0000664	3	upper midroot time	2020.181693989071	66_refined_importations	7
MHD	Massachusetts	['USA/WI-UW-248/2020', 'USA/WI-UW-332/2020', 'USA/WI-UW-195/2020', 'USA/WI-UW-176/2020', 'USA/WI-UW-321/2020', 'USA/WI-UW-319/2020', 'USA/WI-UW-165/2020', 'USA/WI-UW-331/2020', 'USA/WI-UW-159/2020', 'USA/WI-UW-160/2020', 'USA/WI-UW-158/2020']	NODE_0002372	11	lower midroot time	2020.181709596784	66_refined_importations	5
UWHC	Netherlands	['USA/WI-UW-43/2020']	NODE_0004859	1	lower midroot time	2020.182629865882	66_refined_importations	13
MHD	Massachusetts	['USA/WI-UW-248/2020', 'USA/WI-UW-332/2020', 'USA/WI-UW-195/2020', 'USA/WI-UW-176/2020', 'USA/WI-UW-321/2020', 'USA/WI-UW-319/2020', 'USA/WI-UW-165/2020', 'USA/WI-UW-331/2020', 'USA/WI-UW-159/2020', 'USA/WI-UW-160/2020', 'USA/WI-UW-158/2020']	NODE_0002372	11	midroot time	2020.1830601092895	66_refined_importations	4
MHD	Georgia	['USA/WI-UW-166/2020']	NODE_0000514	1	midroot time	2020.1830601092895	66_refined_importations	5
MHD	Massachusetts	['USA/WI-UW-248/2020', 'USA/WI-UW-332/2020', 'USA/WI-UW-195/2020', 'USA/WI-UW-176/2020', 'USA/WI-UW-321/2020', 'USA/WI-UW-319/2020', 'USA/WI-UW-165/2020', 'USA/WI-UW-331/2020', 'USA/WI-UW-159/2020', 'USA/WI-UW-160/2020', 'USA/WI-UW-158/2020']	NODE_0002372	11	upper midroot time	2020.1830601092895	66_refined_importations	4
Wisconsin	Massachusetts	['USA/WI-UW-312/2020', 'USA/WI-UW-249/2020']	NODE_0002372	2	lower midroot time	2020.1830757170026	66_refined_importations	11
UWHC	Denmark	['USA/WI-UW-106/2020']	NODE_0004269	1	lower midroot time	2020.183700031778	66_refined_importations	14
MHD	Michigan	['USA/WI-UW-328/2020', 'USA/WI-UW-338/2020', 'USA/WI-UW-335/2020']	NODE_0000859	3	lower midroot time	2020.1841077349186	66_refined_importations	6
MHD	Michigan	['USA/WI-UW-328/2020', 'USA/WI-UW-338/2020', 'USA/WI-UW-335/2020']	NODE_0000859	3	midroot time	2020.184426229508	66_refined_importations	6
MHD	Michigan	['USA/WI-UW-328/2020', 'USA/WI-UW-338/2020', 'USA/WI-UW-335/2020']	NODE_0000859	3	upper midroot time	2020.184426229508	66_refined_importations	5
Wisconsin	Massachusetts	['USA/WI-UW-312/2020', 'USA/WI-UW-249/2020']	NODE_0002372	2	upper midroot time	2020.184426229508	66_refined_importations	7
Wisconsin	Massachusetts	['USA/WI-UW-312/2020', 'USA/WI-UW-249/2020']	NODE_0002372	2	midroot time	2020.184426229508	66_refined_importations	8
Wisconsin	Michigan	['USA/WI-GMF-01993/2020', 'USA/WI-GMF-01999/2020', 'USA/WI-GMF-00018/2020']	NODE_0001010	3	midroot time	2020.1844262295083	66_refined_importations	9
Wisconsin	Israel	['USA/WI-UW-220/2020']	NODE_0001403	1	lower midroot time	2020.1856053189829	66_refined_importations	12
Wisconsin	Australia	['USA/WI-UW-15/2020']	NODE_0000681	1	midroot time	2020.1857923497266	66_refined_importations	10
UWHC	Michigan	['USA/WI-UW-03/2020', 'USA/WI-UW-42/2020']	NODE_0001224	2	midroot time	2020.1857923497269	66_refined_importations	9
Wisconsin	Michigan	['USA/WI-GMF-00232/2020']	NODE_0000954	1	lower midroot time	2020.1863148883076	66_refined_importations	13
MHD	Italy	['USA/WI-UW-156/2020', 'USA/WI-UW-336/2020']	NODE_0002924	2	lower midroot time	2020.186315097984	66_refined_importations	7
MHD	Israel	['USA/WI-UW-337/2020']	NODE_0001403	1	lower midroot time	2020.1869714392008	66_refined_importations	8
MHD	Maryland	['USA/WI-UW-184/2020']	NODE_0000579	1	lower midroot time	2020.1869761304931	66_refined_importations	9
UWHC	Italy	['USA/WI-UW-79/2020']	NODE_0003922	1	midroot time	2020.1871584699447	66_refined_importations	10
Wisconsin	California	['USA/WI-UW-251/2020']	NODE_0004411	1	lower midroot time	2020.1871804992752	66_refined_importations	14
UWHC	Canada	['USA/WI-UW-09/2020']	NODE_0000746	1	midroot time	2020.188524590164	66_refined_importations	11
Wisconsin	Michigan	['USA/WI-UW-261/2020', 'USA/WI-UW-20/2020']	NODE_0001224	2	midroot time	2020.188524590164	66_refined_importations	11
UWHC	Netherlands	['USA/WI-UW-43/2020']	NODE_0004859	1	midroot time	2020.188524590164	66_refined_importations	12
MHD	California	['USA/WI-UW-246/2020']	NODE_0004700	1	lower midroot time	2020.1887715958774	66_refined_importations	10
Wisconsin	Pennsylvania	['USA/WI-UW-13/2020']	NODE_0001324	1	lower midroot time	2020.1890831455746	66_refined_importations	15
UWHC	Italy	['USA/WI-UW-79/2020']	NODE_0003922	1	upper midroot time	2020.1898907103823	66_refined_importations	8
MHD	Italy	['USA/WI-UW-156/2020', 'USA/WI-UW-336/2020']	NODE_0002924	2	midroot time	2020.1898907103823	66_refined_importations	7
MHD	Georgia	['USA/WI-UW-166/2020']	NODE_0000514	1	upper midroot time	2020.1905131964388	66_refined_importations	6
MHD	Illinois	['USA/WI-UW-218/2020', 'USA/WI-UW-189/2020']	NODE_0000522	2	lower midroot time	2020.1905906677407	66_refined_importations	11
UWHC	Illinois	['USA/WI-UW-33/2020']	NODE_0000522	1	lower midroot time	2020.1905906677407	66_refined_importations	15
Wisconsin	Netherlands	['USA/WI-UW-22/2020', 'USA/WI-UW-255/2020', 'USA/WI-UW-132/2020', 'USA/WI-UW-367/2020']	NODE_0000178	4	upper midroot time	2020.1909366823013	66_refined_importations	8
UWHC	Spain	['USA/WI-UW-02/2020']	NODE_0003933	1	lower midroot time	2020.1919801114184	66_refined_importations	16
Wisconsin	United Kingdom	['USA/WI-UW-16/2020']	NODE_0002949	1	lower midroot time	2020.193010138328	66_refined_importations	16
Wisconsin	Minnesota	['USA/WI-UW-164/2020']	NODE_0002784	1	lower midroot time	2020.1932248085682	66_refined_importations	17
MHD	United Kingdom	['USA/WI-UW-200/2020']	NODE_0001088	1	lower midroot time	2020.193335601632	66_refined_importations	12
Wisconsin	Australia	['USA/WI-UW-15/2020']	NODE_0000681	1	upper midroot time	2020.1933812951681	66_refined_importations	9
MHD	Italy	['USA/WI-UW-156/2020', 'USA/WI-UW-336/2020']	NODE_0002924	2	upper midroot time	2020.1935566779919	66_refined_importations	7
UWHC	Massachusetts	['USA/WI-UW-84/2020']	NODE_0002372	1	lower midroot time	2020.1940046787508	66_refined_importations	17
UWHC	Michigan	['USA/WI-UW-03/2020', 'USA/WI-UW-42/2020']	NODE_0001224	2	upper midroot time	2020.1941327003174	66_refined_importations	9
UWHC	Switzerland	['USA/WI-UW-82/2020', 'USA/WI-UW-37/2020', 'USA/WI-UW-109/2020', 'USA/WI-UW-362/2020']	NODE_0003604	4	lower midroot time	2020.1947089220007	66_refined_importations	18
UWHC	Switzerland	['USA/WI-UW-82/2020', 'USA/WI-UW-37/2020', 'USA/WI-UW-109/2020', 'USA/WI-UW-362/2020']	NODE_0003604	4	upper midroot time	2020.1953551912568	66_refined_importations	10
UWHC	Switzerland	['USA/WI-UW-82/2020', 'USA/WI-UW-37/2020', 'USA/WI-UW-109/2020', 'USA/WI-UW-362/2020']	NODE_0003604	4	midroot time	2020.1953551912568	66_refined_importations	13
UWHC	Massachusetts	['USA/WI-UW-84/2020']	NODE_0002372	1	midroot time	2020.1953551912568	66_refined_importations	14
UWHC	Massachusetts	['USA/WI-UW-84/2020']	NODE_0002372	1	upper midroot time	2020.1953551912568	66_refined_importations	11
Wisconsin	Virginia	['USA/WI-UW-17/2020']	NODE_0002410	1	lower midroot time	2020.1953991223334	66_refined_importations	18
UWHC	Washington	['USA/WI-UW-91/2020']	NODE_0000769	1	lower midroot time	2020.1958037193147	66_refined_importations	19
MHD	Pennsylvania	['USA/WI-UW-280/2020']	NODE_0004549	1	lower midroot time	2020.196499969866	66_refined_importations	13
Wisconsin	Israel	['USA/WI-UW-220/2020']	NODE_0001403	1	midroot time	2020.1967213114756	66_refined_importations	12
Wisconsin	Michigan	['USA/WI-UW-261/2020', 'USA/WI-UW-20/2020']	NODE_0001224	2	upper midroot time	2020.1968649407545	66_refined_importations	10
Wisconsin	Virginia	['USA/WI-UW-17/2020']	NODE_0002410	1	midroot time	2020.198087431694	66_refined_importations	13
MHD	Israel	['USA/WI-UW-337/2020']	NODE_0001403	1	midroot time	2020.198087431694	66_refined_importations	8
Wisconsin	California	['USA/WI-UW-251/2020']	NODE_0004411	1	midroot time	2020.198087431694	66_refined_importations	14
Wisconsin	Pennsylvania	['USA/WI-UW-13/2020']	NODE_0001324	1	midroot time	2020.198087431694	66_refined_importations	15
Wisconsin	Virginia	['USA/WI-UW-17/2020']	NODE_0002410	1	upper midroot time	2020.198087431694	66_refined_importations	11
Wisconsin	California	['USA/WI-UW-251/2020']	NODE_0004411	1	upper midroot time	2020.198087431694	66_refined_importations	12
UWHC	Canada	['USA/WI-UW-09/2020']	NODE_0000746	1	upper midroot time	2020.1985518371673	66_refined_importations	12
UWHC	Netherlands	['USA/WI-UW-06/2020', 'USA/WI-UW-67/2020', 'USA/WI-UW-71/2020', 'USA/WI-UW-73/2020', 'USA/WI-UW-70/2020', 'USA/WI-UW-66/2020', 'USA/WI-UW-07/2020', 'USA/WI-UW-77/2020', 'USA/WI-UW-38/2020', 'USA/WI-UW-69/2020', 'USA/WI-UW-61/2020', 'USA/WI-UW-117/2020', 'USA/WI-UW-50/2020', 'USA/WI-UW-51/2020', 'USA/WI-UW-88/2020', 'USA/WI-UW-116/2020', 'USA/WI-UW-34/2020', 'USA/WI-UW-96/2020', 'USA/WI-UW-129/202…	NODE_0000178	20	upper midroot time	2020.199133403613	66_refined_importations	13
Wisconsin	Michigan	['USA/WI-GMF-01993/2020', 'USA/WI-GMF-01999/2020', 'USA/WI-GMF-00018/2020']	NODE_0001010	3	upper midroot time	2020.1993501352647	66_refined_importations	13
Wisconsin	United Kingdom	['USA/WI-UW-16/2020']	NODE_0002949	1	midroot time	2020.1994535519125	66_refined_importations	16
Wisconsin	Israel	['USA/WI-UW-220/2020']	NODE_0001403	1	upper midroot time	2020.1994535519125	66_refined_importations	14
Wisconsin	Australia	['USA/WI-UW-252/2020']	NODE_0000543	1	lower midroot time	2020.199896925134	66_refined_importations	19
MHD	Louisiana	['USA/WI-UW-190/2020']	NODE_0001726	1	lower midroot time	2020.2002553558411	66_refined_importations	14
Wisconsin	United Kingdom	['USA/WI-UW-16/2020']	NODE_0002949	1	upper midroot time	2020.200819672131	66_refined_importations	15
UWHC	Belgium	['USA/WI-UW-08/2020']	NODE_0004428	1	midroot time	2020.2008196721313	66_refined_importations	15
MHD	Israel	['USA/WI-UW-337/2020']	NODE_0001403	1	upper midroot time	2020.2008196721313	66_refined_importations	8
UWHC	Netherlands	['USA/WI-UW-43/2020']	NODE_0004859	1	upper midroot time	2020.2010705318887	66_refined_importations	14
UWHC	Brazil	['USA/WI-UW-114/2020']	NODE_0002679	1	lower midroot time	2020.2012204836747	66_refined_importations	20
MHD	Louisiana	['USA/WI-UW-190/2020']	NODE_0001726	1	midroot time	2020.2021857923492	66_refined_importations	9
Wisconsin	Australia	['USA/WI-UW-252/2020']	NODE_0000543	1	midroot time	2020.2021857923496	66_refined_importations	17
Wisconsin	Australia	['USA/WI-UW-252/2020']	NODE_0000543	1	upper midroot time	2020.2021857923496	66_refined_importations	16
Wisconsin	Florida	['USA/WI-UW-269/2020']	NODE_0002340	1	lower midroot time	2020.2022174949052	66_refined_importations	20
MHD	Louisiana	['USA/WI-UW-190/2020']	NODE_0001726	1	upper midroot time	2020.2024393476968	66_refined_importations	9
Wisconsin	Italy	['USA/WI-GMF-M00002/2020', 'USA/WI-UW-258/2020']	NODE_0002604	2	lower midroot time	2020.2029454152048	66_refined_importations	21
UWHC	Louisiana	['USA/WI-UW-58/2020']	NODE_0001919	1	lower midroot time	2020.203144448866	66_refined_importations	21
Wisconsin	Minnesota	['USA/WI-UW-164/2020']	NODE_0002784	1	upper midroot time	2020.203551912568	66_refined_importations	17
Wisconsin	Italy	['USA/WI-GMF-M00002/2020', 'USA/WI-UW-258/2020']	NODE_0002604	2	midroot time	2020.203551912568	66_refined_importations	18
Wisconsin	Minnesota	['USA/WI-UW-164/2020']	NODE_0002784	1	midroot time	2020.203551912568	66_refined_importations	19
UWHC	Washington	['USA/WI-UW-91/2020']	NODE_0000769	1	midroot time	2020.2035519125684	66_refined_importations	16
Wisconsin	Pennsylvania	['USA/WI-UW-13/2020']	NODE_0001324	1	upper midroot time	2020.2035519125684	66_refined_importations	18
MHD	Maryland	['USA/WI-UW-184/2020']	NODE_0000579	1	midroot time	2020.2035519125684	66_refined_importations	10
UWHC	Spain	['USA/WI-UW-02/2020']	NODE_0003933	1	upper midroot time	2020.2035519125684	66_refined_importations	15
UWHC	Spain	['USA/WI-UW-02/2020']	NODE_0003933	1	midroot time	2020.2035519125684	66_refined_importations	17
Wisconsin	Italy	['USA/WI-GMF-M00002/2020', 'USA/WI-UW-258/2020']	NODE_0002604	2	upper midroot time	2020.2038953451085	66_refined_importations	19
Wisconsin	Democratic Republic of the Congo	['USA/WI-UW-354/2020']	NODE_0003649	1	lower midroot time	2020.2039629794515	66_refined_importations	22
Wisconsin	Michigan	['USA/WI-GMF-00232/2020']	NODE_0000954	1	midroot time	2020.204918032787	66_refined_importations	20
UWHC	Brazil	['USA/WI-UW-114/2020']	NODE_0002679	1	midroot time	2020.204918032787	66_refined_importations	18
UWHC	Brazil	['USA/WI-UW-114/2020']	NODE_0002679	1	upper midroot time	2020.204918032787	66_refined_importations	16
Wisconsin	Louisiana	['USA/WI-UW-239/2020', 'USA/WI-UW-263/2020']	NODE_0001765	2	lower midroot time	2020.2057205709966	66_refined_importations	23
UWHC	Illinois	['USA/WI-UW-33/2020']	NODE_0000522	1	midroot time	2020.2062841530053	66_refined_importations	19
MHD	Illinois	['USA/WI-UW-218/2020', 'USA/WI-UW-189/2020']	NODE_0000522	2	midroot time	2020.2062841530053	66_refined_importations	11
MHD	Italy	['USA/WI-UW-320/2020']	NODE_0000857	1	lower midroot time	2020.2064740976655	66_refined_importations	15
MHD	Michigan	['USA/WI-UW-235/2020']	NODE_0000629	1	lower midroot time	2020.2075486950546	66_refined_importations	16
UWHC	Denmark	['USA/WI-UW-106/2020']	NODE_0004269	1	midroot time	2020.2076502732239	66_refined_importations	20
MHD	Maryland	['USA/WI-UW-184/2020']	NODE_0000579	1	upper midroot time	2020.2078618536448	66_refined_importations	10
Wisconsin	Washington DC	['USA/WI-UW-113/2020']	NODE_0002519	1	lower midroot time	2020.207947273817	66_refined_importations	24
UWHC	Louisiana	['USA/WI-UW-54/2020']	NODE_0001944	1	lower midroot time	2020.2081021399526	66_refined_importations	22
UWHC	Michigan	['USA/WI-UW-155/2020']	NODE_0001010	1	lower midroot time	2020.2081362516094	66_refined_importations	23
MHD	United Kingdom	['USA/WI-UW-200/2020']	NODE_0001088	1	upper midroot time	2020.2085569387295	66_refined_importations	11
Wisconsin	Brazil	['USA/WI-UW-198/2020']	NODE_0002713	1	lower midroot time	2020.208955748535	66_refined_importations	25
Wisconsin	Louisiana	['USA/WI-UW-239/2020', 'USA/WI-UW-263/2020']	NODE_0001765	2	midroot time	2020.2090163934424	66_refined_importations	21
MHD	California	['USA/WI-UW-246/2020']	NODE_0004700	1	midroot time	2020.2090163934427	66_refined_importations	12
MHD	United Kingdom	['USA/WI-UW-200/2020']	NODE_0001088	1	midroot time	2020.2090163934427	66_refined_importations	13
MHD	California	['USA/WI-UW-246/2020']	NODE_0004700	1	upper midroot time	2020.2090163934427	66_refined_importations	12
MHD	Italy	['USA/WI-UW-320/2020']	NODE_0000857	1	midroot time	2020.210382513661	66_refined_importations	14
MHD	Italy	['USA/WI-UW-320/2020']	NODE_0000857	1	upper midroot time	2020.210442783148	66_refined_importations	13
UWHC	Illinois	['USA/WI-UW-33/2020']	NODE_0000522	1	upper midroot time	2020.2105535045762	66_refined_importations	17
MHD	Illinois	['USA/WI-UW-218/2020', 'USA/WI-UW-189/2020']	NODE_0000522	2	upper midroot time	2020.2105535045762	66_refined_importations	14
Wisconsin	Louisiana	['USA/WI-UW-239/2020', 'USA/WI-UW-263/2020']	NODE_0001765	2	upper midroot time	2020.21174863388	66_refined_importations	20
MHD	Michigan	['USA/WI-UW-304/2020']	NODE_0000995	1	lower midroot time	2020.213299580687	66_refined_importations	17
UWHC	Illinois	['USA/WI-UW-28/2020']	NODE_0000538	1	lower midroot time	2020.2136726713766	66_refined_importations	24
UWHC	California	['USA/WI-UW-87/2020']	NODE_0000885	1	lower midroot time	2020.2138166491761	66_refined_importations	25
UWHC	Louisiana	['USA/WI-UW-58/2020']	NODE_0001919	1	midroot time	2020.214480874317	66_refined_importations	21
UWHC	Idaho	['USA/WI-UW-89/2020']	NODE_0001841	1	lower midroot time	2020.214824035345	66_refined_importations	26
Wisconsin	Michigan	['USA/WI-GMF-00822/2020']	NODE_0000872	1	lower midroot time	2020.2150646486225	66_refined_importations	26
UWHC	Idaho	['USA/WI-UW-89/2020']	NODE_0001841	1	upper midroot time	2020.2158469945355	66_refined_importations	18
UWHC	Idaho	['USA/WI-UW-89/2020']	NODE_0001841	1	midroot time	2020.2158469945355	66_refined_importations	22
UWHC	Louisiana	['USA/WI-UW-54/2020']	NODE_0001944	1	midroot time	2020.2158469945355	66_refined_importations	23
UWHC	Michigan	['USA/WI-UW-155/2020']	NODE_0001010	1	midroot time	2020.2158469945362	66_refined_importations	24
UWHC	Louisiana	['USA/WI-UW-54/2020']	NODE_0001944	1	upper midroot time	2020.217213114754	66_refined_importations	19
UWHC	Louisiana	['USA/WI-UW-58/2020']	NODE_0001919	1	upper midroot time	2020.217481958969	66_refined_importations	20
MHD	Illinois	['USA/WI-UW-245/2020']	NODE_0000538	1	lower midroot time	2020.2177710320325	66_refined_importations	18
UWHC	Washington	['USA/WI-UW-91/2020']	NODE_0000769	1	upper midroot time	2020.2178596364176	66_refined_importations	21
MHD	Michigan	['USA/WI-UW-313/2020', 'USA/WI-UW-308/2020', 'USA/WI-UW-316/2020']	NODE_0000914	3	lower midroot time	2020.2179958023955	66_refined_importations	19
UWHC	Belgium	['USA/WI-UW-08/2020']	NODE_0004428	1	upper midroot time	2020.2183744457159	66_refined_importations	22
UWHC	Illinois	['USA/WI-UW-28/2020']	NODE_0000538	1	upper midroot time	2020.2185792349726	66_refined_importations	23
UWHC	Illinois	['USA/WI-UW-28/2020']	NODE_0000538	1	midroot time	2020.2185792349726	66_refined_importations	25
MHD	Michigan	['USA/WI-UW-304/2020']	NODE_0000995	1	midroot time	2020.2213114754095	66_refined_importations	15
MHD	Michigan	['USA/WI-UW-235/2020']	NODE_0000629	1	midroot time	2020.2213114754102	66_refined_importations	16
Wisconsin	Democratic Republic of the Congo	['USA/WI-UW-354/2020']	NODE_0003649	1	midroot time	2020.2213114754102	66_refined_importations	22
Wisconsin	Brazil	['USA/WI-UW-198/2020']	NODE_0002713	1	midroot time	2020.2213114754102	66_refined_importations	23
Wisconsin	Brazil	['USA/WI-UW-198/2020']	NODE_0002713	1	upper midroot time	2020.2213114754102	66_refined_importations	21
Wisconsin	Michigan	['USA/WI-GMF-00232/2020']	NODE_0000954	1	upper midroot time	2020.2221687891388	66_refined_importations	22
Wisconsin	Florida	['USA/WI-UW-269/2020']	NODE_0002340	1	midroot time	2020.2226775956283	66_refined_importations	24
MHD	Illinois	['USA/WI-UW-245/2020']	NODE_0000538	1	upper midroot time	2020.2226775956283	66_refined_importations	15
MHD	Illinois	['USA/WI-UW-245/2020']	NODE_0000538	1	midroot time	2020.2226775956283	66_refined_importations	17
Wisconsin	Washington DC	['USA/WI-UW-113/2020']	NODE_0002519	1	midroot time	2020.2254098360654	66_refined_importations	25
MHD	Pennsylvania	['USA/WI-UW-280/2020']	NODE_0004549	1	midroot time	2020.226775956284	66_refined_importations	18
MHD	Michigan	['USA/WI-UW-235/2020']	NODE_0000629	1	upper midroot time	2020.226775956284	66_refined_importations	16
UWHC	Denmark	['USA/WI-UW-106/2020']	NODE_0004269	1	upper midroot time	2020.22735731272	66_refined_importations	24
Wisconsin	Louisiana	['USA/WI-UW-264/2020']	NODE_0001726	1	lower midroot time	2020.2275777602124	66_refined_importations	27
Wisconsin	Idaho	['USA/WI-UW-262/2020']	NODE_0001841	1	lower midroot time	2020.2284852375308	66_refined_importations	28
Wisconsin	Louisiana	['USA/WI-UW-264/2020']	NODE_0001726	1	midroot time	2020.2295081967209	66_refined_importations	26
Wisconsin	Idaho	['USA/WI-UW-262/2020']	NODE_0001841	1	midroot time	2020.229508196721	66_refined_importations	27
Wisconsin	Idaho	['USA/WI-UW-262/2020']	NODE_0001841	1	upper midroot time	2020.229508196721	66_refined_importations	23
Wisconsin	Louisiana	['USA/WI-UW-264/2020']	NODE_0001726	1	upper midroot time	2020.2297617520692	66_refined_importations	24
Wisconsin	Michigan	['USA/WI-UW-271/2020', 'USA/WI-UW-327/2020']	NODE_0000914	2	lower midroot time	2020.2302908843628	66_refined_importations	29
UWHC	Louisiana	['USA/WI-UW-356/2020']	NODE_0001726	1	lower midroot time	2020.2303100006495	66_refined_importations	27
UWHC	Michigan	['USA/WI-UW-155/2020']	NODE_0001010	1	upper midroot time	2020.230770900292	66_refined_importations	25
MHD	Michigan	['USA/WI-UW-313/2020', 'USA/WI-UW-308/2020', 'USA/WI-UW-316/2020']	NODE_0000914	3	midroot time	2020.2308743169397	66_refined_importations	19
UWHC	California	['USA/WI-UW-87/2020']	NODE_0000885	1	midroot time	2020.23087431694	66_refined_importations	26
UWHC	Louisiana	['USA/WI-UW-356/2020']	NODE_0001726	1	midroot time	2020.2322404371585	66_refined_importations	27
UWHC	Louisiana	['USA/WI-UW-356/2020']	NODE_0001726	1	upper midroot time	2020.232493992506	66_refined_importations	26
MHD	Michigan	['USA/WI-UW-304/2020']	NODE_0000995	1	upper midroot time	2020.233305883498	66_refined_importations	17
Wisconsin	United Kingdom	['USA/WI-GMF-01854/2020', 'USA/WI-GMF-02314/2020', 'USA/WI-GMF-M00001/2020', 'USA/WI-GMF-03156/2020', 'USA/WI-GMF-01602/2020']	NODE_0001088	5	lower midroot time	2020.2343192081894	66_refined_importations	30
MHD	Pennsylvania	['USA/WI-UW-280/2020']	NODE_0004549	1	upper midroot time	2020.234972677596	66_refined_importations	18
Wisconsin	Democratic Republic of the Congo	['USA/WI-UW-354/2020']	NODE_0003649	1	upper midroot time	2020.236179146026	66_refined_importations	25
Wisconsin	Washington DC	['USA/WI-UW-113/2020']	NODE_0002519	1	upper midroot time	2020.2381592108072	66_refined_importations	26
UWHC	California	['USA/WI-UW-87/2020']	NODE_0000885	1	upper midroot time	2020.239444908712	66_refined_importations	27
Wisconsin	New Jersey	['USA/WI-GMF-02294/2020', 'USA/WI-GMF-01978/2020', 'USA/WI-GMF-02263/2020']	NODE_0000938	3	lower midroot time	2020.240764078392	66_refined_importations	31
Wisconsin	Michigan	['USA/WI-UW-271/2020', 'USA/WI-UW-327/2020']	NODE_0000914	2	midroot time	2020.2431693989072	66_refined_importations	28
Wisconsin	Florida	['USA/WI-UW-269/2020']	NODE_0002340	1	upper midroot time	2020.2431850030662	66_refined_importations	27
Wisconsin	Michigan	['USA/WI-GMF-00822/2020']	NODE_0000872	1	midroot time	2020.2445355191253	66_refined_importations	29
MHD	Idaho	['USA/WI-UW-329/2020']	NODE_0001841	1	lower midroot time	2020.2489770408092	66_refined_importations	20
Wisconsin	United Kingdom	['USA/WI-GMF-01854/2020', 'USA/WI-GMF-02314/2020', 'USA/WI-GMF-M00001/2020', 'USA/WI-GMF-03156/2020', 'USA/WI-GMF-01602/2020']	NODE_0001088	5	upper midroot time	2020.249540545287	66_refined_importations	28
Wisconsin	United Kingdom	['USA/WI-GMF-01854/2020', 'USA/WI-GMF-02314/2020', 'USA/WI-GMF-M00001/2020', 'USA/WI-GMF-03156/2020', 'USA/WI-GMF-01602/2020']	NODE_0001088	5	midroot time	2020.25	66_refined_importations	30
MHD	Idaho	['USA/WI-UW-329/2020']	NODE_0001841	1	midroot time	2020.25	66_refined_importations	20
MHD	Idaho	['USA/WI-UW-329/2020']	NODE_0001841	1	upper midroot time	2020.25	66_refined_importations	19
MHD	Australia	['USA/WI-UW-322/2020', 'USA/WI-UW-324/2020']	NODE_0002503	2	lower midroot time	2020.2514987333368	66_refined_importations	21
MHD	Michigan	['USA/WI-UW-313/2020', 'USA/WI-UW-308/2020', 'USA/WI-UW-316/2020']	NODE_0000914	3	upper midroot time	2020.2540391166772	66_refined_importations	20
Wisconsin	New Jersey	['USA/WI-GMF-02294/2020', 'USA/WI-GMF-01978/2020', 'USA/WI-GMF-02263/2020']	NODE_0000938	3	midroot time	2020.256830601093	66_refined_importations	31
Wisconsin	New Jersey	['USA/WI-GMF-02294/2020', 'USA/WI-GMF-01978/2020', 'USA/WI-GMF-02263/2020']	NODE_0000938	3	upper midroot time	2020.256830601093	66_refined_importations	29
UWHC	Illinois	['USA/WI-UW-150/2020']	NODE_0004486	1	lower midroot time	2020.2580933026734	66_refined_importations	28
Wisconsin	Michigan	['USA/WI-GMF-00822/2020']	NODE_0000872	1	upper midroot time	2020.264576130704	66_refined_importations	30
Wisconsin	Michigan	['USA/WI-UW-271/2020', 'USA/WI-UW-327/2020']	NODE_0000914	2	upper midroot time	2020.2663341986447	66_refined_importations	31
MHD	Australia	['USA/WI-UW-322/2020', 'USA/WI-UW-324/2020']	NODE_0002503	2	midroot time	2020.2663934426228	66_refined_importations	21
MHD	Australia	['USA/WI-UW-322/2020', 'USA/WI-UW-324/2020']	NODE_0002503	2	upper midroot time	2020.2663934426228	66_refined_importations	21
UWHC	Illinois	['USA/WI-UW-150/2020']	NODE_0004486	1	midroot time	2020.2814207650272	66_refined_importations	28
UWHC	Illinois	['USA/WI-UW-150/2020']	NODE_0004486	1	upper midroot time	2020.2814207650272	66_refined_importations	28
Wisconsin	Iowa	['USA/WI-GMF-02728/2020', 'USA/WI-GMF-02274/2020', 'USA/WI-GMF-03151/2020']	NODE_0001412	3	lower midroot time	2020.2857885437115	66_refined_importations	32
Wisconsin	Iowa	['USA/WI-GMF-02728/2020', 'USA/WI-GMF-02274/2020', 'USA/WI-GMF-03151/2020']	NODE_0001412	3	upper midroot time	2020.296448087432	66_refined_importations	32
Wisconsin	Iowa	['USA/WI-GMF-02728/2020', 'USA/WI-GMF-02274/2020', 'USA/WI-GMF-03151/2020']	NODE_0001412	3	midroot time	2020.296448087432	66_refined_importations	32
Wisconsin	Iowa	['USA/WI-GMF-03710/2020', 'USA/WI-GMF-03823/2020']	NODE_0001426	2	lower midroot time	2020.3169072088644	66_refined_importations	33
Wisconsin	Iowa	['USA/WI-GMF-03710/2020', 'USA/WI-GMF-03823/2020']	NODE_0001426	2	upper midroot time	2020.3224043715845	66_refined_importations	33
Wisconsin	Iowa	['USA/WI-GMF-03710/2020', 'USA/WI-GMF-03823/2020']	NODE_0001426	2	midroot time	2020.3224043715845	66_refined_importations	33
UWHC	China	['USA/WI1/2020']	NODE_0005314	1	lower midroot time	2020.0297374188851	68_refined_importations	1
UWHC	China	['USA/WI1/2020']	NODE_0005314	1	midroot time	2020.05737704918	68_refined_importations	1
UWHC	China	['USA/WI1/2020']	NODE_0005314	1	upper midroot time	2020.0710382513666	68_refined_importations	1
MHD	China	['USA/WI-UW-345/2020', 'USA/WI-UW-270/2020', 'USA/WI-UW-229/2020', 'USA/WI-UW-162/2020', 'USA/WI-UW-171/2020', 'USA/WI-UW-241/2020', 'USA/WI-UW-172/2020', 'USA/WI-UW-209/2020', 'USA/WI-UW-228/2020', 'USA/WI-UW-213/2020', 'USA/WI-UW-179/2020', 'USA/WI-UW-212/2020', 'USA/WI-UW-346/2020', 'USA/WI-UW-231/2020', 'USA/WI-UW-236/2020', 'USA/WI-UW-343/2020', 'USA/WI-UW-217/2020', 'USA/WI-UW-211/2020', 'U…	NODE_0000000	73	lower midroot time	2020.072721325232	68_refined_importations	1
MHD	China	['USA/WI-UW-345/2020', 'USA/WI-UW-270/2020', 'USA/WI-UW-229/2020', 'USA/WI-UW-162/2020', 'USA/WI-UW-171/2020', 'USA/WI-UW-241/2020', 'USA/WI-UW-172/2020', 'USA/WI-UW-209/2020', 'USA/WI-UW-228/2020', 'USA/WI-UW-213/2020', 'USA/WI-UW-179/2020', 'USA/WI-UW-212/2020', 'USA/WI-UW-346/2020', 'USA/WI-UW-231/2020', 'USA/WI-UW-236/2020', 'USA/WI-UW-343/2020', 'USA/WI-UW-217/2020', 'USA/WI-UW-211/2020', 'U…	NODE_0000000	73	upper midroot time	2020.0760399323894	68_refined_importations	1
MHD	China	['USA/WI-UW-345/2020', 'USA/WI-UW-270/2020', 'USA/WI-UW-229/2020', 'USA/WI-UW-162/2020', 'USA/WI-UW-171/2020', 'USA/WI-UW-241/2020', 'USA/WI-UW-172/2020', 'USA/WI-UW-209/2020', 'USA/WI-UW-228/2020', 'USA/WI-UW-213/2020', 'USA/WI-UW-179/2020', 'USA/WI-UW-212/2020', 'USA/WI-UW-346/2020', 'USA/WI-UW-231/2020', 'USA/WI-UW-236/2020', 'USA/WI-UW-343/2020', 'USA/WI-UW-217/2020', 'USA/WI-UW-211/2020', 'U…	NODE_0000000	73	midroot time	2020.0764447189167	68_refined_importations	1
Wisconsin	China	['USA/WI-UW-256/2020', 'USA/WI-UW-202/2020', 'USA/WI-UW-253/2020', 'USA/WI-UW-175/2020', 'USA/WI-UW-326/2020', 'USA/WI-UW-203/2020', 'USA/WI-UW-47/2020', 'USA/WI-UW-247/2020', 'USA/WI-UW-206/2020', 'USA/WI-UW-180/2020', 'USA/WI-UW-214/2020', 'USA/WI-UW-169/2020', 'USA/WI-UW-201/2020', 'USA/WI-UW-243/2020', 'USA/WI-UW-194/2020', 'USA/WI-UW-193/2020', 'USA/WI-UW-244/2020', 'USA/WI-UW-174/2020', 'US…	NODE_0000000	37	lower midroot time	2020.0822841667614	68_refined_importations	1
Wisconsin	China	['USA/WI-UW-256/2020', 'USA/WI-UW-202/2020', 'USA/WI-UW-253/2020', 'USA/WI-UW-175/2020', 'USA/WI-UW-326/2020', 'USA/WI-UW-203/2020', 'USA/WI-UW-47/2020', 'USA/WI-UW-247/2020', 'USA/WI-UW-206/2020', 'USA/WI-UW-180/2020', 'USA/WI-UW-214/2020', 'USA/WI-UW-169/2020', 'USA/WI-UW-201/2020', 'USA/WI-UW-243/2020', 'USA/WI-UW-194/2020', 'USA/WI-UW-193/2020', 'USA/WI-UW-244/2020', 'USA/WI-UW-174/2020', 'US…	NODE_0000000	37	upper midroot time	2020.08560277392	68_refined_importations	1
Wisconsin	China	['USA/WI-UW-256/2020', 'USA/WI-UW-202/2020', 'USA/WI-UW-253/2020', 'USA/WI-UW-175/2020', 'USA/WI-UW-326/2020', 'USA/WI-UW-203/2020', 'USA/WI-UW-47/2020', 'USA/WI-UW-247/2020', 'USA/WI-UW-206/2020', 'USA/WI-UW-180/2020', 'USA/WI-UW-214/2020', 'USA/WI-UW-169/2020', 'USA/WI-UW-201/2020', 'USA/WI-UW-243/2020', 'USA/WI-UW-194/2020', 'USA/WI-UW-193/2020', 'USA/WI-UW-244/2020', 'USA/WI-UW-174/2020', 'US…	NODE_0000000	37	midroot time	2020.0860075604464	68_refined_importations	1
UWHC	China	['USA/WI-UW-55/2020']	NODE_0000000	1	lower midroot time	2020.087748647636	68_refined_importations	2
UWHC	China	['USA/WI-UW-55/2020']	NODE_0000000	1	upper midroot time	2020.0910672547934	68_refined_importations	2
UWHC	China	['USA/WI-UW-55/2020']	NODE_0000000	1	midroot time	2020.091472041321	68_refined_importations	2
Wisconsin	Netherlands	['USA/WI-UW-22/2020', 'USA/WI-UW-255/2020', 'USA/WI-UW-132/2020', 'USA/WI-UW-367/2020']	NODE_0000162	4	lower midroot time	2020.1295550116824	68_refined_importations	2
MHD	California	['USA/WI-UW-339/2020']	NODE_0004907	1	lower midroot time	2020.1366659915814	68_refined_importations	2
UWHC	Netherlands	['USA/WI-UW-06/2020', 'USA/WI-UW-66/2020', 'USA/WI-UW-67/2020', 'USA/WI-UW-70/2020', 'USA/WI-UW-73/2020', 'USA/WI-UW-71/2020', 'USA/WI-UW-07/2020', 'USA/WI-UW-77/2020', 'USA/WI-UW-38/2020', 'USA/WI-UW-61/2020', 'USA/WI-UW-69/2020', 'USA/WI-UW-117/2020', 'USA/WI-UW-50/2020', 'USA/WI-UW-51/2020', 'USA/WI-UW-88/2020', 'USA/WI-UW-116/2020', 'USA/WI-UW-34/2020', 'USA/WI-UW-96/2020', 'USA/WI-UW-129/202…	NODE_0000162	20	lower midroot time	2020.1377517329934	68_refined_importations	3
Wisconsin	Italy	['USA/WI-GMF-00281/2020', 'USA/WI-GMF-00441/2020', 'USA/WI-UW-265/2020', 'USA/WI-UW-134/2020', 'USA/WI-UW-136/2020', 'USA/WI-UW-131/2020', 'USA/WI-UW-18/2020', 'USA/WI-UW-36/2020', 'USA/WI-UW-154/2020']	NODE_0000856	9	lower midroot time	2020.1469227186933	68_refined_importations	3
UWHC	Italy	['USA/WI-UW-151/2020', 'USA/WI-UW-148/2020', 'USA/WI-UW-359/2020', 'USA/WI-UW-115/2020', 'USA/WI-UW-26/2020', 'USA/WI-UW-60/2020', 'USA/WI-UW-49/2020', 'USA/WI-UW-81/2020', 'USA/WI-UW-80/2020', 'USA/WI-UW-108/2020', 'USA/WI-UW-110/2020', 'USA/WI-UW-153/2020']	NODE_0000856	12	lower midroot time	2020.1496549591309	68_refined_importations	4
UWHC	Italy	['USA/WI-UW-78/2020']	NODE_0004212	1	lower midroot time	2020.1525811548897	68_refined_importations	5
MHD	California	['USA/WI-UW-339/2020']	NODE_0004907	1	midroot time	2020.1543715846994	68_refined_importations	2
UWHC	Italy	['USA/WI-UW-106/2020']	NODE_0003914	1	lower midroot time	2020.1551069309844	68_refined_importations	6
UWHC	Italy	['USA/WI-UW-08/2020']	NODE_0003891	1	lower midroot time	2020.1558781005044	68_refined_importations	7
MHD	California	['USA/WI-UW-339/2020']	NODE_0004907	1	upper midroot time	2020.1572148293656	68_refined_importations	2
Wisconsin	Italy	['USA/WI-UW-57/2020']	NODE_0003736	1	lower midroot time	2020.1573161993476	68_refined_importations	4
MHD	Georgia	['USA/WI-UW-166/2020']	NODE_0000521	1	lower midroot time	2020.158243957472	68_refined_importations	3
MHD	Italy	['USA/WI-UW-280/2020']	NODE_0004524	1	lower midroot time	2020.1585185771012	68_refined_importations	4
Wisconsin	Italy	['USA/WI-GMF-00281/2020', 'USA/WI-GMF-00441/2020', 'USA/WI-UW-265/2020', 'USA/WI-UW-134/2020', 'USA/WI-UW-136/2020', 'USA/WI-UW-131/2020', 'USA/WI-UW-18/2020', 'USA/WI-UW-36/2020', 'USA/WI-UW-154/2020']	NODE_0000856	9	upper midroot time	2020.1595615887657	68_refined_importations	2
Wisconsin	Italy	['USA/WI-GMF-00281/2020', 'USA/WI-GMF-00441/2020', 'USA/WI-UW-265/2020', 'USA/WI-UW-134/2020', 'USA/WI-UW-136/2020', 'USA/WI-UW-131/2020', 'USA/WI-UW-18/2020', 'USA/WI-UW-36/2020', 'USA/WI-UW-154/2020']	NODE_0000856	9	midroot time	2020.159836065574	68_refined_importations	2
UWHC	Italy	['USA/WI-UW-37/2020', 'USA/WI-UW-101/2020', 'USA/WI-UW-107/2020', 'USA/WI-UW-120/2020', 'USA/WI-UW-90/2020', 'USA/WI-UW-122/2020', 'USA/WI-UW-259/2020', 'USA/WI-UW-97/2020', 'USA/WI-UW-27/2020', 'USA/WI-UW-100/2020', 'USA/WI-UW-35/2020', 'USA/WI-UW-64/2020', 'USA/WI-UW-40/2020', 'USA/WI-UW-46/2020', 'USA/WI-UW-45/2020', 'USA/WI-UW-85/2020', 'USA/WI-UW-95/2020', 'USA/WI-UW-103/2020', 'USA/WI-UW-32…	NODE_0003736	28	lower midroot time	2020.1614145600033	68_refined_importations	8
UWHC	Italy	['USA/WI-UW-151/2020', 'USA/WI-UW-148/2020', 'USA/WI-UW-359/2020', 'USA/WI-UW-115/2020', 'USA/WI-UW-26/2020', 'USA/WI-UW-60/2020', 'USA/WI-UW-49/2020', 'USA/WI-UW-81/2020', 'USA/WI-UW-80/2020', 'USA/WI-UW-108/2020', 'USA/WI-UW-110/2020', 'USA/WI-UW-153/2020']	NODE_0000856	12	upper midroot time	2020.1622938292028	68_refined_importations	3
Wisconsin	Colombia	['USA/WI-UW-121/2020', 'USA/WI-UW-19/2020', 'USA/WI-UW-267/2020', 'USA/WI-UW-12/2020', 'USA/WI-GMF-04314/2020', 'USA/WI-GMF-M00004/2020', 'USA/WI-UW-14/2020', 'USA/WI-UW-21/2020', 'USA/WI-UW-257/2020', 'USA/WI-UW-348/2020', 'USA/WI-UW-204/2020', 'USA/WI-UW-295/2020', 'USA/WI-UW-307/2020']	NODE_0001973	13	midroot time	2020.1625683060108	68_refined_importations	3
Wisconsin	Italy	['USA/WI-UW-57/2020']	NODE_0003736	1	midroot time	2020.162568306011	68_refined_importations	4
UWHC	Italy	['USA/WI-UW-151/2020', 'USA/WI-UW-148/2020', 'USA/WI-UW-359/2020', 'USA/WI-UW-115/2020', 'USA/WI-UW-26/2020', 'USA/WI-UW-60/2020', 'USA/WI-UW-49/2020', 'USA/WI-UW-81/2020', 'USA/WI-UW-80/2020', 'USA/WI-UW-108/2020', 'USA/WI-UW-110/2020', 'USA/WI-UW-153/2020']	NODE_0000856	12	midroot time	2020.162568306011	68_refined_importations	3
Wisconsin	Colombia	['USA/WI-UW-121/2020', 'USA/WI-UW-19/2020', 'USA/WI-UW-267/2020', 'USA/WI-UW-12/2020', 'USA/WI-GMF-04314/2020', 'USA/WI-GMF-M00004/2020', 'USA/WI-UW-14/2020', 'USA/WI-UW-21/2020', 'USA/WI-UW-257/2020', 'USA/WI-UW-348/2020', 'USA/WI-UW-204/2020', 'USA/WI-UW-295/2020', 'USA/WI-UW-307/2020']	NODE_0001973	13	lower midroot time	2020.1628673776906	68_refined_importations	5
Wisconsin	Colombia	['USA/WI-UW-121/2020', 'USA/WI-UW-19/2020', 'USA/WI-UW-267/2020', 'USA/WI-UW-12/2020', 'USA/WI-GMF-04314/2020', 'USA/WI-GMF-M00004/2020', 'USA/WI-UW-14/2020', 'USA/WI-UW-21/2020', 'USA/WI-UW-257/2020', 'USA/WI-UW-348/2020', 'USA/WI-UW-204/2020', 'USA/WI-UW-295/2020', 'USA/WI-UW-307/2020']	NODE_0001973	13	upper midroot time	2020.1631437982214	68_refined_importations	3
UWHC	Michigan	['USA/WI-UW-03/2020', 'USA/WI-UW-42/2020']	NODE_0001388	2	lower midroot time	2020.1651452097628	68_refined_importations	9
UWHC	United Kingdom	['USA/WI-UW-25/2020']	NODE_0004672	1	lower midroot time	2020.1652156405871	68_refined_importations	10
UWHC	Italy	['USA/WI-UW-08/2020']	NODE_0003891	1	midroot time	2020.165300546448	68_refined_importations	4
UWHC	Colombia	['USA/WI-UW-111/2020', 'USA/WI-UW-63/2020', 'USA/WI-UW-52/2020', 'USA/WI-UW-86/2020', 'USA/WI-UW-127/2020', 'USA/WI-UW-144/2020', 'USA/WI-UW-99/2020', 'USA/WI-UW-140/2020']	NODE_0001973	8	midroot time	2020.165300546448	68_refined_importations	5
Wisconsin	Netherlands	['USA/WI-UW-22/2020', 'USA/WI-UW-255/2020', 'USA/WI-UW-132/2020', 'USA/WI-UW-367/2020']	NODE_0000162	4	midroot time	2020.165300546448	68_refined_importations	5
UWHC	Colombia	['USA/WI-UW-111/2020', 'USA/WI-UW-63/2020', 'USA/WI-UW-52/2020', 'USA/WI-UW-86/2020', 'USA/WI-UW-127/2020', 'USA/WI-UW-144/2020', 'USA/WI-UW-99/2020', 'USA/WI-UW-140/2020']	NODE_0001973	8	lower midroot time	2020.165599618128	68_refined_importations	11
UWHC	Colombia	['USA/WI-UW-111/2020', 'USA/WI-UW-63/2020', 'USA/WI-UW-52/2020', 'USA/WI-UW-86/2020', 'USA/WI-UW-127/2020', 'USA/WI-UW-144/2020', 'USA/WI-UW-99/2020', 'USA/WI-UW-140/2020']	NODE_0001973	8	upper midroot time	2020.1658760386595	68_refined_importations	4
UWHC	Italy	['USA/WI-UW-37/2020', 'USA/WI-UW-101/2020', 'USA/WI-UW-107/2020', 'USA/WI-UW-120/2020', 'USA/WI-UW-90/2020', 'USA/WI-UW-122/2020', 'USA/WI-UW-259/2020', 'USA/WI-UW-97/2020', 'USA/WI-UW-27/2020', 'USA/WI-UW-100/2020', 'USA/WI-UW-35/2020', 'USA/WI-UW-64/2020', 'USA/WI-UW-40/2020', 'USA/WI-UW-46/2020', 'USA/WI-UW-45/2020', 'USA/WI-UW-85/2020', 'USA/WI-UW-95/2020', 'USA/WI-UW-103/2020', 'USA/WI-UW-32…	NODE_0003736	28	midroot time	2020.1666666666665	68_refined_importations	6
UWHC	United Kingdom	['USA/WI-UW-25/2020']	NODE_0004672	1	upper midroot time	2020.166666666667	68_refined_importations	5
UWHC	United Kingdom	['USA/WI-UW-25/2020']	NODE_0004672	1	midroot time	2020.166666666667	68_refined_importations	7
UWHC	Italy	['USA/WI-UW-79/2020']	NODE_0003511	1	lower midroot time	2020.1678722287552	68_refined_importations	12
Wisconsin	Michigan	['USA/WI-UW-261/2020', 'USA/WI-UW-20/2020']	NODE_0001388	2	lower midroot time	2020.1678774502	68_refined_importations	6
Wisconsin	Michigan	['USA/WI-GMF-01992/2020', 'USA/WI-UW-250/2020', 'USA/WI-UW-118/2020', 'USA/WI-UW-104/2020', 'USA/WI-UW-11/2020', 'USA/WI-GMF-M00003/2020', 'USA/WI-UW-83/2020', 'USA/WI-UW-163/2020', 'USA/WI-GMF-00557/2020', 'USA/WI-UW-268/2020', 'USA/WI-UW-30/2020', 'USA/WI-GMF-00498/2020']	NODE_0000858	12	lower midroot time	2020.169090001348	68_refined_importations	7
Wisconsin	Michigan	['USA/WI-GMF-01992/2020', 'USA/WI-UW-250/2020', 'USA/WI-UW-118/2020', 'USA/WI-UW-104/2020', 'USA/WI-UW-11/2020', 'USA/WI-GMF-M00003/2020', 'USA/WI-UW-83/2020', 'USA/WI-UW-163/2020', 'USA/WI-GMF-00557/2020', 'USA/WI-UW-268/2020', 'USA/WI-UW-30/2020', 'USA/WI-GMF-00498/2020']	NODE_0000858	12	midroot time	2020.1693989071039	68_refined_importations	6
UWHC	Italy	['USA/WI-UW-78/2020']	NODE_0004212	1	midroot time	2020.1693989071039	68_refined_importations	8
Wisconsin	Michigan	['USA/WI-GMF-01992/2020', 'USA/WI-UW-250/2020', 'USA/WI-UW-118/2020', 'USA/WI-UW-104/2020', 'USA/WI-UW-11/2020', 'USA/WI-GMF-M00003/2020', 'USA/WI-UW-83/2020', 'USA/WI-UW-163/2020', 'USA/WI-GMF-00557/2020', 'USA/WI-UW-268/2020', 'USA/WI-UW-30/2020', 'USA/WI-GMF-00498/2020']	NODE_0000858	12	upper midroot time	2020.1693989071039	68_refined_importations	4
Wisconsin	Australia	['USA/WI-UW-15/2020']	NODE_0000690	1	lower midroot time	2020.1706815207474	68_refined_importations	8
UWHC	Michigan	['USA/WI-UW-68/2020', 'USA/WI-UW-98/2020', 'USA/WI-UW-72/2020', 'USA/WI-UW-31/2020', 'USA/WI-UW-105/2020', 'USA/WI-UW-347/2020', 'USA/WI-UW-260/2020', 'USA/WI-UW-48/2020', 'USA/WI-UW-56/2020', 'USA/WI-UW-41/2020', 'USA/WI-UW-62/2020', 'USA/WI-UW-75/2020', 'USA/WI-UW-94/2020', 'USA/WI-UW-10/2020', 'USA/WI-UW-05/2020', 'USA/WI-UW-04/2020', 'USA/WI-UW-74/2020', 'USA/WI-UW-92/2020', 'USA/WI-UW-29/202…	NODE_0000858	23	lower midroot time	2020.1718222417853	68_refined_importations	13
MHD	Colombia	['USA/WI-UW-242/2020', 'USA/WI-UW-341/2020', 'USA/WI-UW-188/2020', 'USA/WI-UW-226/2020', 'USA/WI-UW-309/2020', 'USA/WI-UW-323/2020', 'USA/WI-UW-230/2020', 'USA/WI-UW-205/2020', 'USA/WI-UW-288/2020', 'USA/WI-UW-273/2020', 'USA/WI-UW-275/2020', 'USA/WI-UW-276/2020', 'USA/WI-UW-330/2020', 'USA/WI-UW-285/2020', 'USA/WI-UW-296/2020', 'USA/WI-UW-277/2020']	NODE_0001973	16	midroot time	2020.172131147541	68_refined_importations	3
UWHC	Michigan	['USA/WI-UW-68/2020', 'USA/WI-UW-98/2020', 'USA/WI-UW-72/2020', 'USA/WI-UW-31/2020', 'USA/WI-UW-105/2020', 'USA/WI-UW-347/2020', 'USA/WI-UW-260/2020', 'USA/WI-UW-48/2020', 'USA/WI-UW-56/2020', 'USA/WI-UW-41/2020', 'USA/WI-UW-62/2020', 'USA/WI-UW-75/2020', 'USA/WI-UW-94/2020', 'USA/WI-UW-10/2020', 'USA/WI-UW-05/2020', 'USA/WI-UW-04/2020', 'USA/WI-UW-74/2020', 'USA/WI-UW-92/2020', 'USA/WI-UW-29/202…	NODE_0000858	23	midroot time	2020.172131147541	68_refined_importations	9
UWHC	Michigan	['USA/WI-UW-68/2020', 'USA/WI-UW-98/2020', 'USA/WI-UW-72/2020', 'USA/WI-UW-31/2020', 'USA/WI-UW-105/2020', 'USA/WI-UW-347/2020', 'USA/WI-UW-260/2020', 'USA/WI-UW-48/2020', 'USA/WI-UW-56/2020', 'USA/WI-UW-41/2020', 'USA/WI-UW-62/2020', 'USA/WI-UW-75/2020', 'USA/WI-UW-94/2020', 'USA/WI-UW-10/2020', 'USA/WI-UW-05/2020', 'USA/WI-UW-04/2020', 'USA/WI-UW-74/2020', 'USA/WI-UW-92/2020', 'USA/WI-UW-29/202…	NODE_0000858	23	upper midroot time	2020.172131147541	68_refined_importations	6
MHD	Colombia	['USA/WI-UW-242/2020', 'USA/WI-UW-341/2020', 'USA/WI-UW-188/2020', 'USA/WI-UW-226/2020', 'USA/WI-UW-309/2020', 'USA/WI-UW-323/2020', 'USA/WI-UW-230/2020', 'USA/WI-UW-205/2020', 'USA/WI-UW-288/2020', 'USA/WI-UW-273/2020', 'USA/WI-UW-275/2020', 'USA/WI-UW-276/2020', 'USA/WI-UW-330/2020', 'USA/WI-UW-285/2020', 'USA/WI-UW-296/2020', 'USA/WI-UW-277/2020']	NODE_0001973	16	lower midroot time	2020.1724302192208	68_refined_importations	5
MHD	Colombia	['USA/WI-UW-242/2020', 'USA/WI-UW-341/2020', 'USA/WI-UW-188/2020', 'USA/WI-UW-226/2020', 'USA/WI-UW-309/2020', 'USA/WI-UW-323/2020', 'USA/WI-UW-230/2020', 'USA/WI-UW-205/2020', 'USA/WI-UW-288/2020', 'USA/WI-UW-273/2020', 'USA/WI-UW-275/2020', 'USA/WI-UW-276/2020', 'USA/WI-UW-330/2020', 'USA/WI-UW-285/2020', 'USA/WI-UW-296/2020', 'USA/WI-UW-277/2020']	NODE_0001973	16	upper midroot time	2020.1727066397518	68_refined_importations	3
UWHC	Netherlands	['USA/WI-UW-06/2020', 'USA/WI-UW-66/2020', 'USA/WI-UW-67/2020', 'USA/WI-UW-70/2020', 'USA/WI-UW-73/2020', 'USA/WI-UW-71/2020', 'USA/WI-UW-07/2020', 'USA/WI-UW-77/2020', 'USA/WI-UW-38/2020', 'USA/WI-UW-61/2020', 'USA/WI-UW-69/2020', 'USA/WI-UW-117/2020', 'USA/WI-UW-50/2020', 'USA/WI-UW-51/2020', 'USA/WI-UW-88/2020', 'USA/WI-UW-116/2020', 'USA/WI-UW-34/2020', 'USA/WI-UW-96/2020', 'USA/WI-UW-129/202…	NODE_0000162	20	midroot time	2020.17349726776	68_refined_importations	10
Wisconsin	Washington	['USA/WI-UW-167/2020', 'USA/WI-UW-23/2020', 'USA/WI-GMF-00227/2020', 'USA/WI-GMF-00228/2020']	NODE_0000667	4	lower midroot time	2020.173587333567	68_refined_importations	9
Wisconsin	Washington	['USA/WI-UW-167/2020', 'USA/WI-UW-23/2020', 'USA/WI-GMF-00227/2020', 'USA/WI-GMF-00228/2020']	NODE_0000667	4	upper midroot time	2020.174863387978	68_refined_importations	5
Wisconsin	Washington	['USA/WI-UW-167/2020', 'USA/WI-UW-23/2020', 'USA/WI-GMF-00227/2020', 'USA/WI-GMF-00228/2020']	NODE_0000667	4	midroot time	2020.174863387978	68_refined_importations	7
Wisconsin	Michigan	['USA/WI-GMF-01993/2020', 'USA/WI-GMF-01999/2020', 'USA/WI-GMF-00018/2020']	NODE_0001205	3	lower midroot time	2020.1767274239262	68_refined_importations	10
UWHC	Italy	['USA/WI-UW-106/2020']	NODE_0003914	1	midroot time	2020.177595628415	68_refined_importations	11
Wisconsin	Israel	['USA/WI-UW-24/2020']	NODE_0002692	1	lower midroot time	2020.1789889931915	68_refined_importations	11
UWHC	Canada	['USA/WI-UW-09/2020']	NODE_0000763	1	lower midroot time	2020.179012064145	68_refined_importations	14
Wisconsin	Israel	['USA/WI-UW-24/2020']	NODE_0002692	1	midroot time	2020.1803278688528	68_refined_importations	8
Wisconsin	Israel	['USA/WI-UW-24/2020']	NODE_0002692	1	upper midroot time	2020.1803278688528	68_refined_importations	6
UWHC	Washington	['USA/WI-UW-76/2020', 'USA/WI-UW-59/2020', 'USA/WI-UW-39/2020']	NODE_0000667	3	lower midroot time	2020.1804179346593	68_refined_importations	15
UWHC	Netherlands	['USA/WI-UW-43/2020']	NODE_0004833	1	lower midroot time	2020.1810691798376	68_refined_importations	16
UWHC	Washington	['USA/WI-UW-76/2020', 'USA/WI-UW-59/2020', 'USA/WI-UW-39/2020']	NODE_0000667	3	midroot time	2020.181693989071	68_refined_importations	12
UWHC	Washington	['USA/WI-UW-76/2020', 'USA/WI-UW-59/2020', 'USA/WI-UW-39/2020']	NODE_0000667	3	upper midroot time	2020.181693989071	68_refined_importations	7
MHD	Massachusetts	['USA/WI-UW-195/2020', 'USA/WI-UW-321/2020', 'USA/WI-UW-165/2020', 'USA/WI-UW-332/2020', 'USA/WI-UW-248/2020', 'USA/WI-UW-176/2020', 'USA/WI-UW-319/2020', 'USA/WI-UW-331/2020', 'USA/WI-UW-159/2020', 'USA/WI-UW-158/2020', 'USA/WI-UW-160/2020']	NODE_0002338	11	lower midroot time	2020.1817002246185	68_refined_importations	6
Wisconsin	Michigan	['USA/WI-GMF-00232/2020']	NODE_0001479	1	lower midroot time	2020.1827405018396	68_refined_importations	12
MHD	Georgia	['USA/WI-UW-166/2020']	NODE_0000521	1	midroot time	2020.1830601092895	68_refined_importations	4
MHD	Italy	['USA/WI-UW-280/2020']	NODE_0004524	1	midroot time	2020.1830601092895	68_refined_importations	5
MHD	Massachusetts	['USA/WI-UW-195/2020', 'USA/WI-UW-321/2020', 'USA/WI-UW-165/2020', 'USA/WI-UW-332/2020', 'USA/WI-UW-248/2020', 'USA/WI-UW-176/2020', 'USA/WI-UW-319/2020', 'USA/WI-UW-331/2020', 'USA/WI-UW-159/2020', 'USA/WI-UW-158/2020', 'USA/WI-UW-160/2020']	NODE_0002338	11	midroot time	2020.1830601092895	68_refined_importations	6
MHD	Massachusetts	['USA/WI-UW-195/2020', 'USA/WI-UW-321/2020', 'USA/WI-UW-165/2020', 'USA/WI-UW-332/2020', 'USA/WI-UW-248/2020', 'USA/WI-UW-176/2020', 'USA/WI-UW-319/2020', 'USA/WI-UW-331/2020', 'USA/WI-UW-159/2020', 'USA/WI-UW-158/2020', 'USA/WI-UW-160/2020']	NODE_0002338	11	upper midroot time	2020.1830601092895	68_refined_importations	4
Wisconsin	Massachusetts	['USA/WI-UW-312/2020', 'USA/WI-UW-249/2020']	NODE_0002338	2	lower midroot time	2020.1830663448368	68_refined_importations	13
MHD	Michigan	['USA/WI-UW-338/2020', 'USA/WI-UW-328/2020', 'USA/WI-UW-335/2020']	NODE_0000858	3	lower midroot time	2020.1841173237528	68_refined_importations	7
Wisconsin	Massachusetts	['USA/WI-UW-312/2020', 'USA/WI-UW-249/2020']	NODE_0002338	2	upper midroot time	2020.184426229508	68_refined_importations	7
MHD	Michigan	['USA/WI-UW-338/2020', 'USA/WI-UW-328/2020', 'USA/WI-UW-335/2020']	NODE_0000858	3	upper midroot time	2020.184426229508	68_refined_importations	5
UWHC	Michigan	['USA/WI-UW-03/2020', 'USA/WI-UW-42/2020']	NODE_0001388	2	midroot time	2020.184426229508	68_refined_importations	13
Wisconsin	Massachusetts	['USA/WI-UW-312/2020', 'USA/WI-UW-249/2020']	NODE_0002338	2	midroot time	2020.184426229508	68_refined_importations	9
MHD	Michigan	['USA/WI-UW-338/2020', 'USA/WI-UW-328/2020', 'USA/WI-UW-335/2020']	NODE_0000858	3	midroot time	2020.184426229508	68_refined_importations	7
Wisconsin	Michigan	['USA/WI-GMF-01993/2020', 'USA/WI-GMF-01999/2020', 'USA/WI-GMF-00018/2020']	NODE_0001205	3	midroot time	2020.1844262295083	68_refined_importations	10
Wisconsin	California	['USA/WI-UW-251/2020']	NODE_0003855	1	lower midroot time	2020.1848756691115	68_refined_importations	14
MHD	Maryland	['USA/WI-UW-184/2020']	NODE_0000612	1	lower midroot time	2020.185636512665	68_refined_importations	8
Wisconsin	Israel	['USA/WI-UW-220/2020']	NODE_0001609	1	lower midroot time	2020.185740671075	68_refined_importations	15
MHD	Israel	['USA/WI-UW-337/2020']	NODE_0001609	1	lower midroot time	2020.187106791294	68_refined_importations	9
MHD	Italy	['USA/WI-UW-156/2020', 'USA/WI-UW-336/2020']	NODE_0003024	2	lower midroot time	2020.1871572297712	68_refined_importations	10
UWHC	Italy	['USA/WI-UW-79/2020']	NODE_0003511	1	midroot time	2020.1871584699447	68_refined_importations	14
Wisconsin	Michigan	['USA/WI-UW-261/2020', 'USA/WI-UW-20/2020']	NODE_0001388	2	midroot time	2020.1871584699447	68_refined_importations	11
Wisconsin	Australia	['USA/WI-UW-15/2020']	NODE_0000690	1	midroot time	2020.1871584699447	68_refined_importations	12
MHD	California	['USA/WI-UW-246/2020']	NODE_0004667	1	lower midroot time	2020.188019392643	68_refined_importations	11
UWHC	Canada	['USA/WI-UW-09/2020']	NODE_0000763	1	midroot time	2020.188524590164	68_refined_importations	15
UWHC	Netherlands	['USA/WI-UW-43/2020']	NODE_0004833	1	midroot time	2020.188524590164	68_refined_importations	16
Wisconsin	Pennsylvania	['USA/WI-UW-13/2020']	NODE_0001531	1	lower midroot time	2020.18908319978	68_refined_importations	16
UWHC	Italy	['USA/WI-UW-79/2020']	NODE_0003511	1	upper midroot time	2020.1898907103823	68_refined_importations	8
MHD	Illinois	['USA/WI-UW-189/2020', 'USA/WI-UW-218/2020']	NODE_0000528	2	lower midroot time	2020.1904129205561	68_refined_importations	12
UWHC	Illinois	['USA/WI-UW-33/2020']	NODE_0000528	1	lower midroot time	2020.1904129205561	68_refined_importations	17
MHD	Georgia	['USA/WI-UW-166/2020']	NODE_0000521	1	upper midroot time	2020.1905131983847	68_refined_importations	6
Wisconsin	Netherlands	['USA/WI-UW-22/2020', 'USA/WI-UW-255/2020', 'USA/WI-UW-132/2020', 'USA/WI-UW-367/2020']	NODE_0000162	4	upper midroot time	2020.190936992177	68_refined_importations	8
MHD	Italy	['USA/WI-UW-156/2020', 'USA/WI-UW-336/2020']	NODE_0003024	2	midroot time	2020.1912568306009	68_refined_importations	8
Wisconsin	United Kingdom	['USA/WI-UW-16/2020']	NODE_0002654	1	lower midroot time	2020.193009961829	68_refined_importations	17
UWHC	Spain	['USA/WI-UW-02/2020']	NODE_0003527	1	lower midroot time	2020.1932010664345	68_refined_importations	18
Wisconsin	Minnesota	['USA/WI-UW-164/2020']	NODE_0002710	1	lower midroot time	2020.1932256710033	68_refined_importations	18
MHD	United Kingdom	['USA/WI-UW-200/2020']	NODE_0001242	1	lower midroot time	2020.1933471953141	68_refined_importations	13
MHD	Italy	['USA/WI-UW-156/2020', 'USA/WI-UW-336/2020']	NODE_0003024	2	upper midroot time	2020.193371360548	68_refined_importations	7
Wisconsin	Australia	['USA/WI-UW-15/2020']	NODE_0000690	1	upper midroot time	2020.1933809644454	68_refined_importations	9
UWHC	Massachusetts	['USA/WI-UW-84/2020']	NODE_0002338	1	lower midroot time	2020.1939953065853	68_refined_importations	19
UWHC	Michigan	['USA/WI-UW-03/2020', 'USA/WI-UW-42/2020']	NODE_0001388	2	upper midroot time	2020.1941299220293	68_refined_importations	9
MHD	Italy	['USA/WI-UW-320/2020']	NODE_0000856	1	lower midroot time	2020.194736926344	68_refined_importations	14
Wisconsin	California	['USA/WI-UW-251/2020']	NODE_0003855	1	midroot time	2020.1953551912568	68_refined_importations	13
UWHC	Massachusetts	['USA/WI-UW-84/2020']	NODE_0002338	1	midroot time	2020.1953551912568	68_refined_importations	17
UWHC	Massachusetts	['USA/WI-UW-84/2020']	NODE_0002338	1	upper midroot time	2020.1953551912568	68_refined_importations	10
Wisconsin	Virginia	['USA/WI-UW-17/2020']	NODE_0002400	1	lower midroot time	2020.1953986031463	68_refined_importations	19
UWHC	Washington	['USA/WI-UW-91/2020']	NODE_0000844	1	lower midroot time	2020.1962604471485	68_refined_importations	20
Wisconsin	Israel	['USA/WI-UW-220/2020']	NODE_0001609	1	midroot time	2020.1967213114756	68_refined_importations	14
Wisconsin	Michigan	['USA/WI-UW-261/2020', 'USA/WI-UW-20/2020']	NODE_0001388	2	upper midroot time	2020.1968621624667	68_refined_importations	10
MHD	Louisiana	['USA/WI-UW-190/2020']	NODE_0001725	1	lower midroot time	2020.197138964014	68_refined_importations	15
Wisconsin	Pennsylvania	['USA/WI-UW-13/2020']	NODE_0001531	1	midroot time	2020.198087431694	68_refined_importations	15
MHD	Israel	['USA/WI-UW-337/2020']	NODE_0001609	1	midroot time	2020.198087431694	68_refined_importations	9
Wisconsin	Virginia	['USA/WI-UW-17/2020']	NODE_0002400	1	midroot time	2020.198087431694	68_refined_importations	16
Wisconsin	Virginia	['USA/WI-UW-17/2020']	NODE_0002400	1	upper midroot time	2020.198087431694	68_refined_importations	11
Wisconsin	California	['USA/WI-UW-251/2020']	NODE_0003855	1	upper midroot time	2020.198087431694	68_refined_importations	12
UWHC	Canada	['USA/WI-UW-09/2020']	NODE_0000763	1	upper midroot time	2020.1985518371607	68_refined_importations	11
UWHC	Switzerland	['USA/WI-UW-82/2020', 'USA/WI-UW-362/2020', 'USA/WI-UW-109/2020']	NODE_0004215	3	lower midroot time	2020.1988302779944	68_refined_importations	21
UWHC	Netherlands	['USA/WI-UW-06/2020', 'USA/WI-UW-66/2020', 'USA/WI-UW-67/2020', 'USA/WI-UW-70/2020', 'USA/WI-UW-73/2020', 'USA/WI-UW-71/2020', 'USA/WI-UW-07/2020', 'USA/WI-UW-77/2020', 'USA/WI-UW-38/2020', 'USA/WI-UW-61/2020', 'USA/WI-UW-69/2020', 'USA/WI-UW-117/2020', 'USA/WI-UW-50/2020', 'USA/WI-UW-51/2020', 'USA/WI-UW-88/2020', 'USA/WI-UW-116/2020', 'USA/WI-UW-34/2020', 'USA/WI-UW-96/2020', 'USA/WI-UW-129/202…	NODE_0000162	20	upper midroot time	2020.1991337134891	68_refined_importations	12
Wisconsin	Michigan	['USA/WI-GMF-01993/2020', 'USA/WI-GMF-01999/2020', 'USA/WI-GMF-00018/2020']	NODE_0001205	3	upper midroot time	2020.199330643272	68_refined_importations	13
UWHC	Switzerland	['USA/WI-UW-82/2020', 'USA/WI-UW-362/2020', 'USA/WI-UW-109/2020']	NODE_0004215	3	midroot time	2020.1994535519125	68_refined_importations	18
Wisconsin	Israel	['USA/WI-UW-220/2020']	NODE_0001609	1	upper midroot time	2020.1994535519125	68_refined_importations	14
Wisconsin	United Kingdom	['USA/WI-UW-16/2020']	NODE_0002654	1	midroot time	2020.1994535519125	68_refined_importations	17
UWHC	Switzerland	['USA/WI-UW-82/2020', 'USA/WI-UW-362/2020', 'USA/WI-UW-109/2020']	NODE_0004215	3	upper midroot time	2020.1994535519125	68_refined_importations	13
Wisconsin	Florida	['USA/WI-UW-269/2020']	NODE_0003662	1	lower midroot time	2020.1997891710653	68_refined_importations	20
Wisconsin	Australia	['USA/WI-UW-252/2020']	NODE_0000550	1	lower midroot time	2020.1998937212195	68_refined_importations	21
Wisconsin	Michigan	['USA/WI-GMF-00232/2020']	NODE_0001479	1	midroot time	2020.200819672131	68_refined_importations	18
Wisconsin	United Kingdom	['USA/WI-UW-16/2020']	NODE_0002654	1	upper midroot time	2020.200819672131	68_refined_importations	15
MHD	Israel	['USA/WI-UW-337/2020']	NODE_0001609	1	upper midroot time	2020.2008196721313	68_refined_importations	8
UWHC	Netherlands	['USA/WI-UW-43/2020']	NODE_0004833	1	upper midroot time	2020.2011185119761	68_refined_importations	14
UWHC	Brazil	['USA/WI-UW-114/2020']	NODE_0002938	1	lower midroot time	2020.2012284134091	68_refined_importations	22
MHD	Louisiana	['USA/WI-UW-190/2020']	NODE_0001725	1	midroot time	2020.2021857923492	68_refined_importations	10
Wisconsin	Australia	['USA/WI-UW-252/2020']	NODE_0000550	1	midroot time	2020.2021857923496	68_refined_importations	19
Wisconsin	Australia	['USA/WI-UW-252/2020']	NODE_0000550	1	upper midroot time	2020.2021857923496	68_refined_importations	16
MHD	Louisiana	['USA/WI-UW-190/2020']	NODE_0001725	1	upper midroot time	2020.2024445516242	68_refined_importations	9
Wisconsin	Italy	['USA/WI-UW-57/2020']	NODE_0003736	1	upper midroot time	2020.2027559247165	68_refined_importations	17
UWHC	Louisiana	['USA/WI-UW-58/2020']	NODE_0001943	1	lower midroot time	2020.2029479326225	68_refined_importations	23
Wisconsin	Minnesota	['USA/WI-UW-164/2020']	NODE_0002710	1	upper midroot time	2020.203551912568	68_refined_importations	18
Wisconsin	Minnesota	['USA/WI-UW-164/2020']	NODE_0002710	1	midroot time	2020.203551912568	68_refined_importations	20
MHD	Maryland	['USA/WI-UW-184/2020']	NODE_0000612	1	midroot time	2020.2035519125684	68_refined_importations	11
UWHC	Spain	['USA/WI-UW-02/2020']	NODE_0003527	1	upper midroot time	2020.2035519125684	68_refined_importations	15
UWHC	Washington	['USA/WI-UW-91/2020']	NODE_0000844	1	midroot time	2020.2035519125684	68_refined_importations	19
UWHC	Spain	['USA/WI-UW-02/2020']	NODE_0003527	1	midroot time	2020.2035519125684	68_refined_importations	20
Wisconsin	Pennsylvania	['USA/WI-UW-13/2020']	NODE_0001531	1	upper midroot time	2020.2035519125684	68_refined_importations	19
Wisconsin	Italy	['USA/WI-GMF-M00002/2020', 'USA/WI-UW-258/2020']	NODE_0002579	2	lower midroot time	2020.2039131609	68_refined_importations	22
Wisconsin	Italy	['USA/WI-GMF-M00002/2020', 'USA/WI-UW-258/2020']	NODE_0002579	2	upper midroot time	2020.2043752638424	68_refined_importations	20
Wisconsin	Italy	['USA/WI-GMF-M00002/2020', 'USA/WI-UW-258/2020']	NODE_0002579	2	midroot time	2020.204918032787	68_refined_importations	21
UWHC	Brazil	['USA/WI-UW-114/2020']	NODE_0002938	1	upper midroot time	2020.204918032787	68_refined_importations	16
UWHC	Brazil	['USA/WI-UW-114/2020']	NODE_0002938	1	midroot time	2020.204918032787	68_refined_importations	21
Wisconsin	Democratic Republic of the Congo	['USA/WI-UW-354/2020']	NODE_0004276	1	lower midroot time	2020.204969564185	68_refined_importations	23
Wisconsin	Louisiana	['USA/WI-UW-239/2020', 'USA/WI-UW-263/2020']	NODE_0001761	2	lower midroot time	2020.205929340511	68_refined_importations	24
MHD	Illinois	['USA/WI-UW-189/2020', 'USA/WI-UW-218/2020']	NODE_0000528	2	midroot time	2020.2062841530053	68_refined_importations	12
UWHC	Illinois	['USA/WI-UW-33/2020']	NODE_0000528	1	midroot time	2020.2062841530053	68_refined_importations	22
UWHC	Italy	['USA/WI-UW-37/2020', 'USA/WI-UW-101/2020', 'USA/WI-UW-107/2020', 'USA/WI-UW-120/2020', 'USA/WI-UW-90/2020', 'USA/WI-UW-122/2020', 'USA/WI-UW-259/2020', 'USA/WI-UW-97/2020', 'USA/WI-UW-27/2020', 'USA/WI-UW-100/2020', 'USA/WI-UW-35/2020', 'USA/WI-UW-64/2020', 'USA/WI-UW-40/2020', 'USA/WI-UW-46/2020', 'USA/WI-UW-45/2020', 'USA/WI-UW-85/2020', 'USA/WI-UW-95/2020', 'USA/WI-UW-103/2020', 'USA/WI-UW-32…	NODE_0003736	28	upper midroot time	2020.206854285372	68_refined_importations	17
MHD	Italy	['USA/WI-UW-320/2020']	NODE_0000856	1	upper midroot time	2020.2073757964167	68_refined_importations	10
MHD	Michigan	['USA/WI-UW-235/2020']	NODE_0000594	1	lower midroot time	2020.2075151309916	68_refined_importations	16
MHD	Italy	['USA/WI-UW-320/2020']	NODE_0000856	1	midroot time	2020.2076502732239	68_refined_importations	13
MHD	Maryland	['USA/WI-UW-184/2020']	NODE_0000612	1	upper midroot time	2020.2078611230168	68_refined_importations	11
UWHC	Louisiana	['USA/WI-UW-54/2020']	NODE_0001968	1	lower midroot time	2020.2078855817474	68_refined_importations	24
Wisconsin	Washington DC	['USA/WI-UW-113/2020']	NODE_0002354	1	lower midroot time	2020.207941125104	68_refined_importations	25
UWHC	Michigan	['USA/WI-UW-155/2020']	NODE_0001205	1	lower midroot time	2020.2081481889527	68_refined_importations	25
MHD	United Kingdom	['USA/WI-UW-200/2020']	NODE_0001242	1	upper midroot time	2020.2085515668186	68_refined_importations	12
Wisconsin	Brazil	['USA/WI-UW-198/2020']	NODE_0002967	1	lower midroot time	2020.208959617328	68_refined_importations	26
Wisconsin	Louisiana	['USA/WI-UW-239/2020', 'USA/WI-UW-263/2020']	NODE_0001761	2	midroot time	2020.2090163934424	68_refined_importations	22
MHD	California	['USA/WI-UW-246/2020']	NODE_0004667	1	upper midroot time	2020.2090163934427	68_refined_importations	13
MHD	United Kingdom	['USA/WI-UW-200/2020']	NODE_0001242	1	midroot time	2020.2090163934427	68_refined_importations	14
MHD	California	['USA/WI-UW-246/2020']	NODE_0004667	1	midroot time	2020.2090163934427	68_refined_importations	15
MHD	Illinois	['USA/WI-UW-189/2020', 'USA/WI-UW-218/2020']	NODE_0000528	2	upper midroot time	2020.210553340993	68_refined_importations	14
UWHC	Illinois	['USA/WI-UW-33/2020']	NODE_0000528	1	upper midroot time	2020.210553340993	68_refined_importations	18
Wisconsin	Louisiana	['USA/WI-UW-239/2020', 'USA/WI-UW-263/2020']	NODE_0001761	2	upper midroot time	2020.21174863388	68_refined_importations	21
MHD	Michigan	['USA/WI-UW-304/2020']	NODE_0001688	1	lower midroot time	2020.2133004059037	68_refined_importations	17
UWHC	Illinois	['USA/WI-UW-28/2020']	NODE_0000542	1	lower midroot time	2020.2136721040345	68_refined_importations	26
UWHC	California	['USA/WI-UW-87/2020']	NODE_0001013	1	lower midroot time	2020.21381646742	68_refined_importations	27
UWHC	Louisiana	['USA/WI-UW-58/2020']	NODE_0001943	1	midroot time	2020.214480874317	68_refined_importations	23
UWHC	Idaho	['USA/WI-UW-89/2020']	NODE_0001837	1	lower midroot time	2020.2145510775738	68_refined_importations	28
Wisconsin	Michigan	['USA/WI-GMF-00822/2020']	NODE_0000877	1	lower midroot time	2020.2150624761664	68_refined_importations	27
UWHC	Idaho	['USA/WI-UW-89/2020']	NODE_0001837	1	midroot time	2020.2158469945355	68_refined_importations	24
UWHC	Louisiana	['USA/WI-UW-54/2020']	NODE_0001968	1	midroot time	2020.2158469945355	68_refined_importations	25
UWHC	Idaho	['USA/WI-UW-89/2020']	NODE_0001837	1	upper midroot time	2020.2158469945355	68_refined_importations	19
UWHC	Michigan	['USA/WI-UW-155/2020']	NODE_0001205	1	midroot time	2020.2158469945362	68_refined_importations	26
UWHC	Louisiana	['USA/WI-UW-54/2020']	NODE_0001968	1	upper midroot time	2020.217213114754	68_refined_importations	20
UWHC	Louisiana	['USA/WI-UW-58/2020']	NODE_0001943	1	upper midroot time	2020.2174799909687	68_refined_importations	21
MHD	Illinois	['USA/WI-UW-245/2020']	NODE_0000542	1	lower midroot time	2020.21777046469	68_refined_importations	18
UWHC	Washington	['USA/WI-UW-91/2020']	NODE_0000844	1	upper midroot time	2020.2178699469287	68_refined_importations	22
MHD	Michigan	['USA/WI-UW-313/2020', 'USA/WI-UW-308/2020', 'USA/WI-UW-316/2020']	NODE_0001572	3	lower midroot time	2020.2180416210397	68_refined_importations	19
UWHC	Illinois	['USA/WI-UW-28/2020']	NODE_0000542	1	upper midroot time	2020.2185792349726	68_refined_importations	23
UWHC	Illinois	['USA/WI-UW-28/2020']	NODE_0000542	1	midroot time	2020.2185792349726	68_refined_importations	27
Wisconsin	Democratic Republic of the Congo	['USA/WI-UW-354/2020']	NODE_0004276	1	midroot time	2020.2199453551914	68_refined_importations	23
UWHC	Italy	['USA/WI-UW-08/2020']	NODE_0003891	1	upper midroot time	2020.2199453551916	68_refined_importations	24
MHD	Michigan	['USA/WI-UW-304/2020']	NODE_0001688	1	midroot time	2020.2213114754095	68_refined_importations	16
Wisconsin	Brazil	['USA/WI-UW-198/2020']	NODE_0002967	1	midroot time	2020.2213114754102	68_refined_importations	24
Wisconsin	Brazil	['USA/WI-UW-198/2020']	NODE_0002967	1	upper midroot time	2020.2213114754102	68_refined_importations	22
MHD	Michigan	['USA/WI-UW-235/2020']	NODE_0000594	1	midroot time	2020.2213114754102	68_refined_importations	17
Wisconsin	Michigan	['USA/WI-GMF-00232/2020']	NODE_0001479	1	upper midroot time	2020.221485251965	68_refined_importations	23
Wisconsin	Florida	['USA/WI-UW-269/2020']	NODE_0003662	1	midroot time	2020.2226775956283	68_refined_importations	25
MHD	Illinois	['USA/WI-UW-245/2020']	NODE_0000542	1	midroot time	2020.2226775956283	68_refined_importations	18
MHD	Illinois	['USA/WI-UW-245/2020']	NODE_0000542	1	upper midroot time	2020.2226775956283	68_refined_importations	15
Wisconsin	Louisiana	['USA/WI-UW-264/2020']	NODE_0001725	1	lower midroot time	2020.2244613683856	68_refined_importations	28
Wisconsin	Washington DC	['USA/WI-UW-113/2020']	NODE_0002354	1	midroot time	2020.2254098360654	68_refined_importations	26
MHD	Michigan	['USA/WI-UW-235/2020']	NODE_0000594	1	upper midroot time	2020.226775956284	68_refined_importations	16
UWHC	Louisiana	['USA/WI-UW-356/2020']	NODE_0001725	1	lower midroot time	2020.227193608823	68_refined_importations	29
UWHC	Italy	['USA/WI-UW-78/2020']	NODE_0004212	1	upper midroot time	2020.2281420765028	68_refined_importations	25
Wisconsin	Idaho	['USA/WI-UW-262/2020']	NODE_0001837	1	lower midroot time	2020.22821227976	68_refined_importations	29
Wisconsin	Louisiana	['USA/WI-UW-264/2020']	NODE_0001725	1	midroot time	2020.2295081967209	68_refined_importations	27
Wisconsin	Idaho	['USA/WI-UW-262/2020']	NODE_0001837	1	midroot time	2020.229508196721	68_refined_importations	28
Wisconsin	Idaho	['USA/WI-UW-262/2020']	NODE_0001837	1	upper midroot time	2020.229508196721	68_refined_importations	24
Wisconsin	Louisiana	['USA/WI-UW-264/2020']	NODE_0001725	1	upper midroot time	2020.2297669559948	68_refined_importations	25
Wisconsin	Michigan	['USA/WI-UW-271/2020', 'USA/WI-UW-327/2020']	NODE_0001572	2	lower midroot time	2020.2303367030072	68_refined_importations	30
UWHC	Michigan	['USA/WI-UW-155/2020']	NODE_0001205	1	upper midroot time	2020.2307514082995	68_refined_importations	26
MHD	Michigan	['USA/WI-UW-313/2020', 'USA/WI-UW-308/2020', 'USA/WI-UW-316/2020']	NODE_0001572	3	midroot time	2020.2308743169397	68_refined_importations	19
UWHC	California	['USA/WI-UW-87/2020']	NODE_0001013	1	midroot time	2020.23087431694	68_refined_importations	28
Wisconsin	Democratic Republic of the Congo	['USA/WI-UW-354/2020']	NODE_0004276	1	upper midroot time	2020.23087431694	68_refined_importations	26
UWHC	Louisiana	['USA/WI-UW-356/2020']	NODE_0001725	1	midroot time	2020.2322404371585	68_refined_importations	29
UWHC	Louisiana	['USA/WI-UW-356/2020']	NODE_0001725	1	upper midroot time	2020.2324991964324	68_refined_importations	27
MHD	Michigan	['USA/WI-UW-304/2020']	NODE_0001688	1	upper midroot time	2020.2333061140994	68_refined_importations	17
Wisconsin	United Kingdom	['USA/WI-GMF-01854/2020', 'USA/WI-GMF-02314/2020', 'USA/WI-GMF-M00001/2020', 'USA/WI-GMF-03156/2020', 'USA/WI-GMF-01602/2020']	NODE_0001242	5	lower midroot time	2020.234330801871	68_refined_importations	31
MHD	Italy	['USA/WI-UW-280/2020']	NODE_0004524	1	upper midroot time	2020.234972677596	68_refined_importations	18
Wisconsin	Washington DC	['USA/WI-UW-113/2020']	NODE_0002354	1	upper midroot time	2020.238156856444	68_refined_importations	27
UWHC	California	['USA/WI-UW-87/2020']	NODE_0001013	1	upper midroot time	2020.2394452784833	68_refined_importations	28
Wisconsin	New Jersey	['USA/WI-GMF-02294/2020', 'USA/WI-GMF-01978/2020', 'USA/WI-GMF-02263/2020']	NODE_0000886	3	lower midroot time	2020.240765489578	68_refined_importations	32
Wisconsin	Michigan	['USA/WI-UW-271/2020', 'USA/WI-UW-327/2020']	NODE_0001572	2	midroot time	2020.2431693989072	68_refined_importations	29
Wisconsin	Florida	['USA/WI-UW-269/2020']	NODE_0003662	1	upper midroot time	2020.243662927302	68_refined_importations	28
Wisconsin	Michigan	['USA/WI-GMF-00822/2020']	NODE_0000877	1	midroot time	2020.2445355191253	68_refined_importations	30
UWHC	Italy	['USA/WI-UW-106/2020']	NODE_0003914	1	upper midroot time	2020.2445355191253	68_refined_importations	29
MHD	Idaho	['USA/WI-UW-329/2020']	NODE_0001837	1	lower midroot time	2020.2487040830385	68_refined_importations	20
Wisconsin	United Kingdom	['USA/WI-GMF-01854/2020', 'USA/WI-GMF-02314/2020', 'USA/WI-GMF-M00001/2020', 'USA/WI-GMF-03156/2020', 'USA/WI-GMF-01602/2020']	NODE_0001242	5	upper midroot time	2020.2495351733755	68_refined_importations	29
Wisconsin	United Kingdom	['USA/WI-GMF-01854/2020', 'USA/WI-GMF-02314/2020', 'USA/WI-GMF-M00001/2020', 'USA/WI-GMF-03156/2020', 'USA/WI-GMF-01602/2020']	NODE_0001242	5	midroot time	2020.25	68_refined_importations	31
MHD	Idaho	['USA/WI-UW-329/2020']	NODE_0001837	1	upper midroot time	2020.25	68_refined_importations	19
MHD	Idaho	['USA/WI-UW-329/2020']	NODE_0001837	1	midroot time	2020.25	68_refined_importations	20
MHD	Australia	['USA/WI-UW-324/2020', 'USA/WI-UW-322/2020']	NODE_0002439	2	lower midroot time	2020.2514547292865	68_refined_importations	21
MHD	Michigan	['USA/WI-UW-313/2020', 'USA/WI-UW-308/2020', 'USA/WI-UW-316/2020']	NODE_0001572	3	upper midroot time	2020.2540081661448	68_refined_importations	20
Wisconsin	New Jersey	['USA/WI-GMF-02294/2020', 'USA/WI-GMF-01978/2020', 'USA/WI-GMF-02263/2020']	NODE_0000886	3	upper midroot time	2020.256830601093	68_refined_importations	30
Wisconsin	New Jersey	['USA/WI-GMF-02294/2020', 'USA/WI-GMF-01978/2020', 'USA/WI-GMF-02263/2020']	NODE_0000886	3	midroot time	2020.256830601093	68_refined_importations	32
UWHC	Illinois	['USA/WI-UW-150/2020']	NODE_0003848	1	lower midroot time	2020.2568960073638	68_refined_importations	30
Wisconsin	Michigan	['USA/WI-GMF-00822/2020']	NODE_0000877	1	upper midroot time	2020.2645729846492	68_refined_importations	31
Wisconsin	Michigan	['USA/WI-UW-271/2020', 'USA/WI-UW-327/2020']	NODE_0001572	2	upper midroot time	2020.2663032481119	68_refined_importations	32
MHD	Australia	['USA/WI-UW-324/2020', 'USA/WI-UW-322/2020']	NODE_0002439	2	upper midroot time	2020.2663934426228	68_refined_importations	21
MHD	Australia	['USA/WI-UW-324/2020', 'USA/WI-UW-322/2020']	NODE_0002439	2	midroot time	2020.2663934426228	68_refined_importations	21
UWHC	Illinois	['USA/WI-UW-150/2020']	NODE_0003848	1	midroot time	2020.2814207650272	68_refined_importations	30
UWHC	Illinois	['USA/WI-UW-150/2020']	NODE_0003848	1	upper midroot time	2020.2814207650272	68_refined_importations	30
Wisconsin	Iowa	['USA/WI-GMF-02274/2020', 'USA/WI-GMF-02728/2020', 'USA/WI-GMF-03151/2020']	NODE_0001617	3	lower midroot time	2020.2857928792066	68_refined_importations	33
Wisconsin	Iowa	['USA/WI-GMF-02274/2020', 'USA/WI-GMF-02728/2020', 'USA/WI-GMF-03151/2020']	NODE_0001617	3	upper midroot time	2020.296448087432	68_refined_importations	33
Wisconsin	Iowa	['USA/WI-GMF-02274/2020', 'USA/WI-GMF-02728/2020', 'USA/WI-GMF-03151/2020']	NODE_0001617	3	midroot time	2020.296448087432	68_refined_importations	33
Wisconsin	Iowa	['USA/WI-GMF-03710/2020', 'USA/WI-GMF-03823/2020']	NODE_0001626	2	lower midroot time	2020.3169033786262	68_refined_importations	34
Wisconsin	Iowa	['USA/WI-GMF-03710/2020', 'USA/WI-GMF-03823/2020']	NODE_0001626	2	upper midroot time	2020.3224043715845	68_refined_importations	34
Wisconsin	Iowa	['USA/WI-GMF-03710/2020', 'USA/WI-GMF-03823/2020']	NODE_0001626	2	midroot time	2020.3224043715845	68_refined_importations	34
UWHC	China	['USA/WI1/2020']	NODE_0005247	1	lower midroot time	2020.0307797867706	57_refined_importations	1
UWHC	China	['USA/WI1/2020']	NODE_0005247	1	midroot time	2020.05737704918	57_refined_importations	1
UWHC	China	['USA/WI1/2020']	NODE_0005247	1	upper midroot time	2020.0710382513666	57_refined_importations	1
MHD	China	['USA/WI-UW-345/2020', 'USA/WI-UW-339/2020', 'USA/WI-UW-270/2020', 'USA/WI-UW-229/2020', 'USA/WI-UW-274/2020', 'USA/WI-UW-221/2020', 'USA/WI-UW-171/2020', 'USA/WI-UW-213/2020', 'USA/WI-UW-209/2020', 'USA/WI-UW-236/2020', 'USA/WI-UW-172/2020', 'USA/WI-UW-234/2020', 'USA/WI-UW-179/2020', 'USA/WI-UW-217/2020', 'USA/WI-UW-161/2020', 'USA/WI-UW-241/2020', 'USA/WI-UW-210/2020', 'USA/WI-UW-228/2020', 'U…	NODE_0000000	74	lower midroot time	2020.0783495785547	57_refined_importations	1
MHD	China	['USA/WI-UW-345/2020', 'USA/WI-UW-339/2020', 'USA/WI-UW-270/2020', 'USA/WI-UW-229/2020', 'USA/WI-UW-274/2020', 'USA/WI-UW-221/2020', 'USA/WI-UW-171/2020', 'USA/WI-UW-213/2020', 'USA/WI-UW-209/2020', 'USA/WI-UW-236/2020', 'USA/WI-UW-172/2020', 'USA/WI-UW-234/2020', 'USA/WI-UW-179/2020', 'USA/WI-UW-217/2020', 'USA/WI-UW-161/2020', 'USA/WI-UW-241/2020', 'USA/WI-UW-210/2020', 'USA/WI-UW-228/2020', 'U…	NODE_0000000	74	midroot time	2020.086033760012	57_refined_importations	1
MHD	China	['USA/WI-UW-345/2020', 'USA/WI-UW-339/2020', 'USA/WI-UW-270/2020', 'USA/WI-UW-229/2020', 'USA/WI-UW-274/2020', 'USA/WI-UW-221/2020', 'USA/WI-UW-171/2020', 'USA/WI-UW-213/2020', 'USA/WI-UW-209/2020', 'USA/WI-UW-236/2020', 'USA/WI-UW-172/2020', 'USA/WI-UW-234/2020', 'USA/WI-UW-179/2020', 'USA/WI-UW-217/2020', 'USA/WI-UW-161/2020', 'USA/WI-UW-241/2020', 'USA/WI-UW-210/2020', 'USA/WI-UW-228/2020', 'U…	NODE_0000000	74	upper midroot time	2020.0874036230255	57_refined_importations	1
Wisconsin	China	['USA/WI-UW-256/2020', 'USA/WI-UW-175/2020', 'USA/WI-UW-253/2020', 'USA/WI-UW-47/2020', 'USA/WI-UW-203/2020', 'USA/WI-UW-247/2020', 'USA/WI-UW-326/2020', 'USA/WI-UW-202/2020', 'USA/WI-UW-206/2020', 'USA/WI-UW-194/2020', 'USA/WI-UW-201/2020', 'USA/WI-UW-214/2020', 'USA/WI-UW-180/2020', 'USA/WI-UW-244/2020', 'USA/WI-UW-243/2020', 'USA/WI-UW-174/2020', 'USA/WI-UW-169/2020', 'USA/WI-UW-193/2020', 'US…	NODE_0000000	37	lower midroot time	2020.0879124200849	57_refined_importations	1
UWHC	China	['USA/WI-UW-55/2020']	NODE_0000000	1	lower midroot time	2020.093376900959	57_refined_importations	2
Wisconsin	China	['USA/WI-UW-256/2020', 'USA/WI-UW-175/2020', 'USA/WI-UW-253/2020', 'USA/WI-UW-47/2020', 'USA/WI-UW-203/2020', 'USA/WI-UW-247/2020', 'USA/WI-UW-326/2020', 'USA/WI-UW-202/2020', 'USA/WI-UW-206/2020', 'USA/WI-UW-194/2020', 'USA/WI-UW-201/2020', 'USA/WI-UW-214/2020', 'USA/WI-UW-180/2020', 'USA/WI-UW-244/2020', 'USA/WI-UW-243/2020', 'USA/WI-UW-174/2020', 'USA/WI-UW-169/2020', 'USA/WI-UW-193/2020', 'US…	NODE_0000000	37	midroot time	2020.0955966015424	57_refined_importations	1
Wisconsin	China	['USA/WI-UW-256/2020', 'USA/WI-UW-175/2020', 'USA/WI-UW-253/2020', 'USA/WI-UW-47/2020', 'USA/WI-UW-203/2020', 'USA/WI-UW-247/2020', 'USA/WI-UW-326/2020', 'USA/WI-UW-202/2020', 'USA/WI-UW-206/2020', 'USA/WI-UW-194/2020', 'USA/WI-UW-201/2020', 'USA/WI-UW-214/2020', 'USA/WI-UW-180/2020', 'USA/WI-UW-244/2020', 'USA/WI-UW-243/2020', 'USA/WI-UW-174/2020', 'USA/WI-UW-169/2020', 'USA/WI-UW-193/2020', 'US…	NODE_0000000	37	upper midroot time	2020.0969664645559	57_refined_importations	1
UWHC	China	['USA/WI-UW-55/2020']	NODE_0000000	1	midroot time	2020.1010610824164	57_refined_importations	2
UWHC	China	['USA/WI-UW-55/2020']	NODE_0000000	1	upper midroot time	2020.10243094543	57_refined_importations	2
MHD	China	['USA/WI-UW-162/2020']	NODE_0004520	1	lower midroot time	2020.1027359262475	57_refined_importations	2
Wisconsin	Netherlands	['USA/WI-UW-22/2020', 'USA/WI-UW-255/2020', 'USA/WI-UW-132/2020', 'USA/WI-UW-367/2020']	NODE_0000130	4	lower midroot time	2020.1289969861689	57_refined_importations	2
UWHC	Netherlands	['USA/WI-UW-06/2020', 'USA/WI-UW-67/2020', 'USA/WI-UW-71/2020', 'USA/WI-UW-73/2020', 'USA/WI-UW-70/2020', 'USA/WI-UW-66/2020', 'USA/WI-UW-07/2020', 'USA/WI-UW-38/2020', 'USA/WI-UW-61/2020', 'USA/WI-UW-69/2020', 'USA/WI-UW-117/2020', 'USA/WI-UW-77/2020', 'USA/WI-UW-50/2020', 'USA/WI-UW-51/2020', 'USA/WI-UW-88/2020', 'USA/WI-UW-116/2020', 'USA/WI-UW-34/2020', 'USA/WI-UW-96/2020', 'USA/WI-UW-129/202…	NODE_0000130	20	lower midroot time	2020.1371937074803	57_refined_importations	3
MHD	China	['USA/WI-UW-162/2020']	NODE_0004520	1	midroot time	2020.1420765027326	57_refined_importations	2
Wisconsin	Germany	['USA/WI-GMF-00281/2020', 'USA/WI-UW-136/2020', 'USA/WI-GMF-00441/2020', 'USA/WI-UW-131/2020', 'USA/WI-UW-36/2020', 'USA/WI-UW-18/2020', 'USA/WI-UW-154/2020', 'USA/WI-UW-57/2020']	NODE_0000810	8	lower midroot time	2020.1539485244634	57_refined_importations	3
UWHC	Germany	['USA/WI-UW-78/2020', 'USA/WI-UW-151/2020', 'USA/WI-UW-148/2020', 'USA/WI-UW-110/2020', 'USA/WI-UW-26/2020', 'USA/WI-UW-115/2020', 'USA/WI-UW-359/2020', 'USA/WI-UW-60/2020', 'USA/WI-UW-80/2020', 'USA/WI-UW-81/2020', 'USA/WI-UW-49/2020', 'USA/WI-UW-108/2020', 'USA/WI-UW-153/2020', 'USA/WI-UW-107/2020', 'USA/WI-UW-40/2020', 'USA/WI-UW-45/2020', 'USA/WI-UW-95/2020', 'USA/WI-UW-46/2020', 'USA/WI-UW-8…	NODE_0000810	40	lower midroot time	2020.1566807649008	57_refined_importations	4
Wisconsin	Germany	['USA/WI-GMF-00281/2020', 'USA/WI-UW-136/2020', 'USA/WI-GMF-00441/2020', 'USA/WI-UW-131/2020', 'USA/WI-UW-36/2020', 'USA/WI-UW-18/2020', 'USA/WI-UW-154/2020', 'USA/WI-UW-57/2020']	NODE_0000810	8	midroot time	2020.1584699453556	57_refined_importations	2
Wisconsin	Germany	['USA/WI-GMF-00281/2020', 'USA/WI-UW-136/2020', 'USA/WI-GMF-00441/2020', 'USA/WI-UW-131/2020', 'USA/WI-UW-36/2020', 'USA/WI-UW-18/2020', 'USA/WI-UW-154/2020', 'USA/WI-UW-57/2020']	NODE_0000810	8	upper midroot time	2020.1588487146048	57_refined_importations	2
MHD	Georgia	['USA/WI-UW-166/2020']	NODE_0000472	1	lower midroot time	2020.1592249895016	57_refined_importations	3
Wisconsin	Colombia	['USA/WI-UW-267/2020', 'USA/WI-UW-12/2020', 'USA/WI-UW-19/2020', 'USA/WI-UW-121/2020', 'USA/WI-GMF-04314/2020', 'USA/WI-GMF-M00004/2020', 'USA/WI-UW-14/2020', 'USA/WI-UW-21/2020', 'USA/WI-UW-348/2020', 'USA/WI-UW-257/2020', 'USA/WI-UW-295/2020', 'USA/WI-UW-307/2020', 'USA/WI-UW-204/2020']	NODE_0001928	13	lower midroot time	2020.1593801990732	57_refined_importations	4
UWHC	Germany	['USA/WI-UW-78/2020', 'USA/WI-UW-151/2020', 'USA/WI-UW-148/2020', 'USA/WI-UW-110/2020', 'USA/WI-UW-26/2020', 'USA/WI-UW-115/2020', 'USA/WI-UW-359/2020', 'USA/WI-UW-60/2020', 'USA/WI-UW-80/2020', 'USA/WI-UW-81/2020', 'USA/WI-UW-49/2020', 'USA/WI-UW-108/2020', 'USA/WI-UW-153/2020', 'USA/WI-UW-107/2020', 'USA/WI-UW-40/2020', 'USA/WI-UW-45/2020', 'USA/WI-UW-95/2020', 'USA/WI-UW-46/2020', 'USA/WI-UW-8…	NODE_0000810	40	midroot time	2020.1612021857925	57_refined_importations	3
UWHC	Germany	['USA/WI-UW-78/2020', 'USA/WI-UW-151/2020', 'USA/WI-UW-148/2020', 'USA/WI-UW-110/2020', 'USA/WI-UW-26/2020', 'USA/WI-UW-115/2020', 'USA/WI-UW-359/2020', 'USA/WI-UW-60/2020', 'USA/WI-UW-80/2020', 'USA/WI-UW-81/2020', 'USA/WI-UW-49/2020', 'USA/WI-UW-108/2020', 'USA/WI-UW-153/2020', 'USA/WI-UW-107/2020', 'USA/WI-UW-40/2020', 'USA/WI-UW-45/2020', 'USA/WI-UW-95/2020', 'USA/WI-UW-46/2020', 'USA/WI-UW-8…	NODE_0000810	40	upper midroot time	2020.1615809550415	57_refined_importations	3
UWHC	Colombia	['USA/WI-UW-63/2020', 'USA/WI-UW-86/2020', 'USA/WI-UW-52/2020', 'USA/WI-UW-111/2020', 'USA/WI-UW-127/2020', 'USA/WI-UW-144/2020', 'USA/WI-UW-99/2020', 'USA/WI-UW-140/2020']	NODE_0001928	8	lower midroot time	2020.162112439511	57_refined_importations	5
Wisconsin	Colombia	['USA/WI-UW-267/2020', 'USA/WI-UW-12/2020', 'USA/WI-UW-19/2020', 'USA/WI-UW-121/2020', 'USA/WI-GMF-04314/2020', 'USA/WI-GMF-M00004/2020', 'USA/WI-UW-14/2020', 'USA/WI-UW-21/2020', 'USA/WI-UW-348/2020', 'USA/WI-UW-257/2020', 'USA/WI-UW-295/2020', 'USA/WI-UW-307/2020', 'USA/WI-UW-204/2020']	NODE_0001928	13	midroot time	2020.1625683060108	57_refined_importations	3
Wisconsin	Colombia	['USA/WI-UW-267/2020', 'USA/WI-UW-12/2020', 'USA/WI-UW-19/2020', 'USA/WI-UW-121/2020', 'USA/WI-GMF-04314/2020', 'USA/WI-GMF-M00004/2020', 'USA/WI-UW-14/2020', 'USA/WI-UW-21/2020', 'USA/WI-UW-348/2020', 'USA/WI-UW-257/2020', 'USA/WI-UW-295/2020', 'USA/WI-UW-307/2020', 'USA/WI-UW-204/2020']	NODE_0001928	13	upper midroot time	2020.162958006858	57_refined_importations	3
UWHC	United Kingdom	['USA/WI-UW-25/2020']	NODE_0004657	1	lower midroot time	2020.165228725243	57_refined_importations	6
Wisconsin	Netherlands	['USA/WI-UW-22/2020', 'USA/WI-UW-255/2020', 'USA/WI-UW-132/2020', 'USA/WI-UW-367/2020']	NODE_0000130	4	midroot time	2020.165300546448	57_refined_importations	4
UWHC	Colombia	['USA/WI-UW-63/2020', 'USA/WI-UW-86/2020', 'USA/WI-UW-52/2020', 'USA/WI-UW-111/2020', 'USA/WI-UW-127/2020', 'USA/WI-UW-144/2020', 'USA/WI-UW-99/2020', 'USA/WI-UW-140/2020']	NODE_0001928	8	midroot time	2020.165300546448	57_refined_importations	4
UWHC	Colombia	['USA/WI-UW-63/2020', 'USA/WI-UW-86/2020', 'USA/WI-UW-52/2020', 'USA/WI-UW-111/2020', 'USA/WI-UW-127/2020', 'USA/WI-UW-144/2020', 'USA/WI-UW-99/2020', 'USA/WI-UW-140/2020']	NODE_0001928	8	upper midroot time	2020.1656902472948	57_refined_importations	4
UWHC	United Kingdom	['USA/WI-UW-25/2020']	NODE_0004657	1	upper midroot time	2020.166666666667	57_refined_importations	5
UWHC	United Kingdom	['USA/WI-UW-25/2020']	NODE_0004657	1	midroot time	2020.166666666667	57_refined_importations	5
UWHC	Michigan	['USA/WI-UW-03/2020', 'USA/WI-UW-42/2020']	NODE_0001027	2	lower midroot time	2020.166895559385	57_refined_importations	7
UWHC	Germany	['USA/WI-UW-106/2020']	NODE_0004147	1	lower midroot time	2020.167007862647	57_refined_importations	8
MHD	Colombia	['USA/WI-UW-242/2020', 'USA/WI-UW-226/2020', 'USA/WI-UW-341/2020', 'USA/WI-UW-309/2020', 'USA/WI-UW-323/2020', 'USA/WI-UW-230/2020', 'USA/WI-UW-188/2020', 'USA/WI-UW-205/2020', 'USA/WI-UW-288/2020', 'USA/WI-UW-273/2020', 'USA/WI-UW-276/2020', 'USA/WI-UW-275/2020', 'USA/WI-UW-330/2020', 'USA/WI-UW-285/2020', 'USA/WI-UW-296/2020', 'USA/WI-UW-277/2020']	NODE_0001928	16	lower midroot time	2020.1689430406038	57_refined_importations	4
Wisconsin	Michigan	['USA/WI-UW-30/2020', 'USA/WI-UW-11/2020', 'USA/WI-UW-104/2020', 'USA/WI-UW-163/2020', 'USA/WI-GMF-01992/2020', 'USA/WI-GMF-00557/2020', 'USA/WI-GMF-00498/2020', 'USA/WI-UW-83/2020', 'USA/WI-UW-118/2020', 'USA/WI-UW-250/2020', 'USA/WI-UW-268/2020', 'USA/WI-GMF-M00003/2020']	NODE_0000812	12	lower midroot time	2020.1690886308	57_refined_importations	5
Wisconsin	Michigan	['USA/WI-UW-30/2020', 'USA/WI-UW-11/2020', 'USA/WI-UW-104/2020', 'USA/WI-UW-163/2020', 'USA/WI-GMF-01992/2020', 'USA/WI-GMF-00557/2020', 'USA/WI-GMF-00498/2020', 'USA/WI-UW-83/2020', 'USA/WI-UW-118/2020', 'USA/WI-UW-250/2020', 'USA/WI-UW-268/2020', 'USA/WI-GMF-M00003/2020']	NODE_0000812	12	midroot time	2020.1693989071039	57_refined_importations	5
Wisconsin	Michigan	['USA/WI-UW-30/2020', 'USA/WI-UW-11/2020', 'USA/WI-UW-104/2020', 'USA/WI-UW-163/2020', 'USA/WI-GMF-01992/2020', 'USA/WI-GMF-00557/2020', 'USA/WI-GMF-00498/2020', 'USA/WI-UW-83/2020', 'USA/WI-UW-118/2020', 'USA/WI-UW-250/2020', 'USA/WI-UW-268/2020', 'USA/WI-GMF-M00003/2020']	NODE_0000812	12	upper midroot time	2020.1693989071039	57_refined_importations	4
Wisconsin	Michigan	['USA/WI-UW-261/2020', 'USA/WI-UW-20/2020']	NODE_0001027	2	lower midroot time	2020.1696277998221	57_refined_importations	6
UWHC	Michigan	['USA/WI-UW-31/2020', 'USA/WI-UW-68/2020', 'USA/WI-UW-98/2020', 'USA/WI-UW-72/2020', 'USA/WI-UW-105/2020', 'USA/WI-UW-347/2020', 'USA/WI-UW-260/2020', 'USA/WI-UW-48/2020', 'USA/WI-UW-56/2020', 'USA/WI-UW-41/2020', 'USA/WI-UW-75/2020', 'USA/WI-UW-62/2020', 'USA/WI-UW-94/2020', 'USA/WI-UW-10/2020', 'USA/WI-UW-74/2020', 'USA/WI-UW-05/2020', 'USA/WI-UW-04/2020', 'USA/WI-UW-92/2020', 'USA/WI-UW-29/202…	NODE_0000812	23	lower midroot time	2020.1718208712373	57_refined_importations	9
UWHC	Michigan	['USA/WI-UW-31/2020', 'USA/WI-UW-68/2020', 'USA/WI-UW-98/2020', 'USA/WI-UW-72/2020', 'USA/WI-UW-105/2020', 'USA/WI-UW-347/2020', 'USA/WI-UW-260/2020', 'USA/WI-UW-48/2020', 'USA/WI-UW-56/2020', 'USA/WI-UW-41/2020', 'USA/WI-UW-75/2020', 'USA/WI-UW-62/2020', 'USA/WI-UW-94/2020', 'USA/WI-UW-10/2020', 'USA/WI-UW-74/2020', 'USA/WI-UW-05/2020', 'USA/WI-UW-04/2020', 'USA/WI-UW-92/2020', 'USA/WI-UW-29/202…	NODE_0000812	23	midroot time	2020.172131147541	57_refined_importations	6
UWHC	Michigan	['USA/WI-UW-31/2020', 'USA/WI-UW-68/2020', 'USA/WI-UW-98/2020', 'USA/WI-UW-72/2020', 'USA/WI-UW-105/2020', 'USA/WI-UW-347/2020', 'USA/WI-UW-260/2020', 'USA/WI-UW-48/2020', 'USA/WI-UW-56/2020', 'USA/WI-UW-41/2020', 'USA/WI-UW-75/2020', 'USA/WI-UW-62/2020', 'USA/WI-UW-94/2020', 'USA/WI-UW-10/2020', 'USA/WI-UW-74/2020', 'USA/WI-UW-05/2020', 'USA/WI-UW-04/2020', 'USA/WI-UW-92/2020', 'USA/WI-UW-29/202…	NODE_0000812	23	upper midroot time	2020.172131147541	57_refined_importations	6
MHD	Colombia	['USA/WI-UW-242/2020', 'USA/WI-UW-226/2020', 'USA/WI-UW-341/2020', 'USA/WI-UW-309/2020', 'USA/WI-UW-323/2020', 'USA/WI-UW-230/2020', 'USA/WI-UW-188/2020', 'USA/WI-UW-205/2020', 'USA/WI-UW-288/2020', 'USA/WI-UW-273/2020', 'USA/WI-UW-276/2020', 'USA/WI-UW-275/2020', 'USA/WI-UW-330/2020', 'USA/WI-UW-285/2020', 'USA/WI-UW-296/2020', 'USA/WI-UW-277/2020']	NODE_0001928	16	midroot time	2020.172131147541	57_refined_importations	3
MHD	Colombia	['USA/WI-UW-242/2020', 'USA/WI-UW-226/2020', 'USA/WI-UW-341/2020', 'USA/WI-UW-309/2020', 'USA/WI-UW-323/2020', 'USA/WI-UW-230/2020', 'USA/WI-UW-188/2020', 'USA/WI-UW-205/2020', 'USA/WI-UW-288/2020', 'USA/WI-UW-273/2020', 'USA/WI-UW-276/2020', 'USA/WI-UW-275/2020', 'USA/WI-UW-330/2020', 'USA/WI-UW-285/2020', 'USA/WI-UW-296/2020', 'USA/WI-UW-277/2020']	NODE_0001928	16	upper midroot time	2020.172520848388	57_refined_importations	2
Wisconsin	Washington	['USA/WI-UW-23/2020', 'USA/WI-UW-167/2020', 'USA/WI-GMF-00227/2020', 'USA/WI-GMF-00228/2020']	NODE_0000619	4	lower midroot time	2020.173420254763	57_refined_importations	7
UWHC	Netherlands	['USA/WI-UW-06/2020', 'USA/WI-UW-67/2020', 'USA/WI-UW-71/2020', 'USA/WI-UW-73/2020', 'USA/WI-UW-70/2020', 'USA/WI-UW-66/2020', 'USA/WI-UW-07/2020', 'USA/WI-UW-38/2020', 'USA/WI-UW-61/2020', 'USA/WI-UW-69/2020', 'USA/WI-UW-117/2020', 'USA/WI-UW-77/2020', 'USA/WI-UW-50/2020', 'USA/WI-UW-51/2020', 'USA/WI-UW-88/2020', 'USA/WI-UW-116/2020', 'USA/WI-UW-34/2020', 'USA/WI-UW-96/2020', 'USA/WI-UW-129/202…	NODE_0000130	20	midroot time	2020.17349726776	57_refined_importations	7
Wisconsin	Washington	['USA/WI-UW-23/2020', 'USA/WI-UW-167/2020', 'USA/WI-GMF-00227/2020', 'USA/WI-GMF-00228/2020']	NODE_0000619	4	upper midroot time	2020.174863387978	57_refined_importations	5
Wisconsin	Washington	['USA/WI-UW-23/2020', 'USA/WI-UW-167/2020', 'USA/WI-GMF-00227/2020', 'USA/WI-GMF-00228/2020']	NODE_0000619	4	midroot time	2020.174863387978	57_refined_importations	6
Wisconsin	Australia	['USA/WI-UW-15/2020']	NODE_0000633	1	lower midroot time	2020.1755992718633	57_refined_importations	8
Wisconsin	Michigan	['USA/WI-GMF-01993/2020', 'USA/WI-GMF-01999/2020', 'USA/WI-GMF-00018/2020']	NODE_0001022	3	lower midroot time	2020.1763119291566	57_refined_importations	9
MHD	China	['USA/WI-UW-162/2020']	NODE_0004520	1	upper midroot time	2020.1774226732075	57_refined_importations	3
UWHC	Australia	['USA/WI-UW-39/2020']	NODE_0000627	1	lower midroot time	2020.1784194786387	57_refined_importations	10
Wisconsin	Israel	['USA/WI-UW-24/2020']	NODE_0002767	1	lower midroot time	2020.178805944533	57_refined_importations	10
UWHC	Canada	['USA/WI-UW-09/2020']	NODE_0000682	1	lower midroot time	2020.179299144016	57_refined_importations	11
UWHC	Washington	['USA/WI-UW-76/2020', 'USA/WI-UW-59/2020']	NODE_0000619	2	lower midroot time	2020.180250855856	57_refined_importations	12
Wisconsin	Israel	['USA/WI-UW-24/2020']	NODE_0002767	1	midroot time	2020.1803278688528	57_refined_importations	7
Wisconsin	Israel	['USA/WI-UW-24/2020']	NODE_0002767	1	upper midroot time	2020.1803278688528	57_refined_importations	6
UWHC	Netherlands	['USA/WI-UW-43/2020']	NODE_0004815	1	lower midroot time	2020.1811160282384	57_refined_importations	13
Wisconsin	Michigan	['USA/WI-GMF-00232/2020']	NODE_0000882	1	lower midroot time	2020.1814361427387	57_refined_importations	11
UWHC	Washington	['USA/WI-UW-76/2020', 'USA/WI-UW-59/2020']	NODE_0000619	2	midroot time	2020.181693989071	57_refined_importations	8
UWHC	Washington	['USA/WI-UW-76/2020', 'USA/WI-UW-59/2020']	NODE_0000619	2	upper midroot time	2020.181693989071	57_refined_importations	7
UWHC	Australia	['USA/WI-UW-39/2020']	NODE_0000627	1	midroot time	2020.181693989071	57_refined_importations	9
MHD	Massachusetts	['USA/WI-UW-321/2020', 'USA/WI-UW-248/2020', 'USA/WI-UW-176/2020', 'USA/WI-UW-165/2020', 'USA/WI-UW-319/2020', 'USA/WI-UW-195/2020', 'USA/WI-UW-332/2020', 'USA/WI-UW-331/2020', 'USA/WI-UW-159/2020', 'USA/WI-UW-158/2020', 'USA/WI-UW-160/2020']	NODE_0002325	11	lower midroot time	2020.181711835233	57_refined_importations	5
UWHC	Belgium	['USA/WI-UW-08/2020']	NODE_0004323	1	lower midroot time	2020.1820646572974	57_refined_importations	14
MHD	Georgia	['USA/WI-UW-166/2020']	NODE_0000472	1	midroot time	2020.1830601092895	57_refined_importations	4
MHD	Massachusetts	['USA/WI-UW-321/2020', 'USA/WI-UW-248/2020', 'USA/WI-UW-176/2020', 'USA/WI-UW-165/2020', 'USA/WI-UW-319/2020', 'USA/WI-UW-195/2020', 'USA/WI-UW-332/2020', 'USA/WI-UW-331/2020', 'USA/WI-UW-159/2020', 'USA/WI-UW-158/2020', 'USA/WI-UW-160/2020']	NODE_0002325	11	midroot time	2020.1830601092895	57_refined_importations	5
MHD	Massachusetts	['USA/WI-UW-321/2020', 'USA/WI-UW-248/2020', 'USA/WI-UW-176/2020', 'USA/WI-UW-165/2020', 'USA/WI-UW-319/2020', 'USA/WI-UW-195/2020', 'USA/WI-UW-332/2020', 'USA/WI-UW-331/2020', 'USA/WI-UW-159/2020', 'USA/WI-UW-158/2020', 'USA/WI-UW-160/2020']	NODE_0002325	11	upper midroot time	2020.1830601092895	57_refined_importations	4
Wisconsin	Massachusetts	['USA/WI-UW-312/2020', 'USA/WI-UW-249/2020']	NODE_0002325	2	lower midroot time	2020.183077955452	57_refined_importations	12
MHD	Michigan	['USA/WI-UW-328/2020', 'USA/WI-UW-338/2020', 'USA/WI-UW-335/2020']	NODE_0000812	3	lower midroot time	2020.1841159532046	57_refined_importations	6
Wisconsin	Israel	['USA/WI-UW-220/2020', 'USA/WI-GMF-02274/2020']	NODE_0001361	2	lower midroot time	2020.1842934640815	57_refined_importations	13
UWHC	Canada	['USA/WI-UW-09/2020']	NODE_0000682	1	midroot time	2020.184426229508	57_refined_importations	10
MHD	Michigan	['USA/WI-UW-328/2020', 'USA/WI-UW-338/2020', 'USA/WI-UW-335/2020']	NODE_0000812	3	midroot time	2020.184426229508	57_refined_importations	6
Wisconsin	Massachusetts	['USA/WI-UW-312/2020', 'USA/WI-UW-249/2020']	NODE_0002325	2	midroot time	2020.184426229508	57_refined_importations	8
Wisconsin	Massachusetts	['USA/WI-UW-312/2020', 'USA/WI-UW-249/2020']	NODE_0002325	2	upper midroot time	2020.184426229508	57_refined_importations	7
MHD	Michigan	['USA/WI-UW-328/2020', 'USA/WI-UW-338/2020', 'USA/WI-UW-335/2020']	NODE_0000812	3	upper midroot time	2020.184426229508	57_refined_importations	5
Wisconsin	Michigan	['USA/WI-GMF-01993/2020', 'USA/WI-GMF-01999/2020', 'USA/WI-GMF-00018/2020']	NODE_0001022	3	midroot time	2020.1844262295083	57_refined_importations	9
UWHC	Australia	['USA/WI-UW-39/2020']	NODE_0000627	1	upper midroot time	2020.1851559428412	57_refined_importations	8
MHD	Israel	['USA/WI-UW-337/2020']	NODE_0001361	1	lower midroot time	2020.1856595843005	57_refined_importations	7
UWHC	Michigan	['USA/WI-UW-03/2020', 'USA/WI-UW-42/2020']	NODE_0001027	2	midroot time	2020.1857923497269	57_refined_importations	11
MHD	Italy	['USA/WI-UW-156/2020', 'USA/WI-UW-336/2020']	NODE_0003092	2	lower midroot time	2020.1863796450464	57_refined_importations	8
Wisconsin	California	['USA/WI-UW-251/2020']	NODE_0003760	1	lower midroot time	2020.186649591517	57_refined_importations	14
MHD	Maryland	['USA/WI-UW-184/2020']	NODE_0000563	1	lower midroot time	2020.187044828188	57_refined_importations	9
MHD	Italy	['USA/WI-UW-156/2020', 'USA/WI-UW-336/2020']	NODE_0003092	2	midroot time	2020.1871584699447	57_refined_importations	7
UWHC	Michigan	['USA/WI-UW-03/2020', 'USA/WI-UW-42/2020']	NODE_0001027	2	upper midroot time	2020.187622878412	57_refined_importations	9
UWHC	Argentina	['USA/WI-UW-79/2020']	NODE_0003851	1	lower midroot time	2020.1879168934893	57_refined_importations	15
UWHC	Netherlands	['USA/WI-UW-43/2020']	NODE_0004815	1	midroot time	2020.188524590164	57_refined_importations	12
Wisconsin	Michigan	['USA/WI-UW-261/2020', 'USA/WI-UW-20/2020']	NODE_0001027	2	midroot time	2020.188524590164	57_refined_importations	10
Wisconsin	Australia	['USA/WI-UW-15/2020']	NODE_0000633	1	midroot time	2020.188524590164	57_refined_importations	11
Wisconsin	Pennsylvania	['USA/WI-UW-13/2020']	NODE_0000999	1	lower midroot time	2020.1887383633334	57_refined_importations	15
UWHC	France	['USA/WI-UW-37/2020']	NODE_0004138	1	lower midroot time	2020.189051773238	57_refined_importations	16
MHD	Pennsylvania	['USA/WI-UW-280/2020']	NODE_0004499	1	lower midroot time	2020.1902140940535	57_refined_importations	10
MHD	United Kingdom	['USA/WI-UW-200/2020']	NODE_0001113	1	lower midroot time	2020.1902983924438	57_refined_importations	11
Wisconsin	Michigan	['USA/WI-UW-261/2020', 'USA/WI-UW-20/2020']	NODE_0001027	2	upper midroot time	2020.190355118849	57_refined_importations	8
MHD	Georgia	['USA/WI-UW-166/2020']	NODE_0000472	1	upper midroot time	2020.190501597232	57_refined_importations	6
Wisconsin	Netherlands	['USA/WI-UW-22/2020', 'USA/WI-UW-255/2020', 'USA/WI-UW-132/2020', 'USA/WI-UW-367/2020']	NODE_0000130	4	upper midroot time	2020.1905936186315	57_refined_importations	9
MHD	Illinois	['USA/WI-UW-189/2020', 'USA/WI-UW-218/2020']	NODE_0000476	2	lower midroot time	2020.1907669923678	57_refined_importations	12
UWHC	Illinois	['USA/WI-UW-33/2020']	NODE_0000476	1	lower midroot time	2020.1907669923678	57_refined_importations	17
MHD	Italy	['USA/WI-UW-156/2020', 'USA/WI-UW-336/2020']	NODE_0003092	2	upper midroot time	2020.1922332644158	57_refined_importations	7
Wisconsin	United Kingdom	['USA/WI-UW-16/2020']	NODE_0003011	1	lower midroot time	2020.1923548680718	57_refined_importations	16
UWHC	Brazil	['USA/WI-UW-114/2020']	NODE_0002678	1	lower midroot time	2020.1930017483774	57_refined_importations	18
Wisconsin	Minnesota	['USA/WI-UW-164/2020']	NODE_0002784	1	lower midroot time	2020.1932227057773	57_refined_importations	17
UWHC	Spain	['USA/WI-UW-02/2020']	NODE_0003539	1	lower midroot time	2020.1932325533194	57_refined_importations	19
Wisconsin	Italy	['USA/WI-UW-258/2020']	NODE_0003430	1	lower midroot time	2020.193327892365	57_refined_importations	18
Wisconsin	Australia	['USA/WI-UW-15/2020']	NODE_0000633	1	upper midroot time	2020.1933895633786	57_refined_importations	10
UWHC	Massachusetts	['USA/WI-UW-84/2020']	NODE_0002325	1	lower midroot time	2020.1940069172006	57_refined_importations	20
Wisconsin	Florida	['USA/WI-UW-269/2020']	NODE_0002293	1	lower midroot time	2020.1940124123892	57_refined_importations	19
UWHC	Washington	['USA/WI-UW-91/2020']	NODE_0000774	1	lower midroot time	2020.1953362501786	57_refined_importations	21
UWHC	France	['USA/WI-UW-37/2020']	NODE_0004138	1	midroot time	2020.1953551912568	57_refined_importations	13
UWHC	Massachusetts	['USA/WI-UW-84/2020']	NODE_0002325	1	upper midroot time	2020.1953551912568	57_refined_importations	10
UWHC	Massachusetts	['USA/WI-UW-84/2020']	NODE_0002325	1	midroot time	2020.1953551912568	57_refined_importations	14
Wisconsin	Virginia	['USA/WI-UW-17/2020']	NODE_0002352	1	lower midroot time	2020.1954075662336	57_refined_importations	20
Wisconsin	Michigan	['USA/WI-GMF-01993/2020', 'USA/WI-GMF-01999/2020', 'USA/WI-GMF-00018/2020']	NODE_0001022	3	upper midroot time	2020.1955861925965	57_refined_importations	11
Wisconsin	Israel	['USA/WI-UW-220/2020', 'USA/WI-GMF-02274/2020']	NODE_0001361	2	midroot time	2020.1967213114756	57_refined_importations	12
UWHC	Belgium	['USA/WI-UW-08/2020']	NODE_0004323	1	midroot time	2020.196721311476	57_refined_importations	15
UWHC	Brazil	['USA/WI-UW-114/2020']	NODE_0002678	1	midroot time	2020.1980874316935	57_refined_importations	16
Wisconsin	Virginia	['USA/WI-UW-17/2020']	NODE_0002352	1	upper midroot time	2020.198087431694	57_refined_importations	12
Wisconsin	Virginia	['USA/WI-UW-17/2020']	NODE_0002352	1	midroot time	2020.198087431694	57_refined_importations	13
MHD	Israel	['USA/WI-UW-337/2020']	NODE_0001361	1	midroot time	2020.198087431694	57_refined_importations	8
Wisconsin	California	['USA/WI-UW-251/2020']	NODE_0003760	1	midroot time	2020.198087431694	57_refined_importations	14
Wisconsin	California	['USA/WI-UW-251/2020']	NODE_0003760	1	upper midroot time	2020.198087431694	57_refined_importations	13
Wisconsin	Pennsylvania	['USA/WI-UW-13/2020']	NODE_0000999	1	midroot time	2020.198087431694	57_refined_importations	15
UWHC	Canada	['USA/WI-UW-09/2020']	NODE_0000682	1	upper midroot time	2020.1985518374304	57_refined_importations	11
UWHC	Netherlands	['USA/WI-UW-06/2020', 'USA/WI-UW-67/2020', 'USA/WI-UW-71/2020', 'USA/WI-UW-73/2020', 'USA/WI-UW-70/2020', 'USA/WI-UW-66/2020', 'USA/WI-UW-07/2020', 'USA/WI-UW-38/2020', 'USA/WI-UW-61/2020', 'USA/WI-UW-69/2020', 'USA/WI-UW-117/2020', 'USA/WI-UW-77/2020', 'USA/WI-UW-50/2020', 'USA/WI-UW-51/2020', 'USA/WI-UW-88/2020', 'USA/WI-UW-116/2020', 'USA/WI-UW-34/2020', 'USA/WI-UW-96/2020', 'USA/WI-UW-129/202…	NODE_0000130	20	upper midroot time	2020.1987903399427	57_refined_importations	12
Wisconsin	United Kingdom	['USA/WI-UW-16/2020']	NODE_0003011	1	midroot time	2020.1994535519125	57_refined_importations	16
Wisconsin	Israel	['USA/WI-UW-220/2020', 'USA/WI-GMF-02274/2020']	NODE_0001361	2	upper midroot time	2020.1994535519125	57_refined_importations	14
Wisconsin	Australia	['USA/WI-UW-252/2020']	NODE_0000499	1	lower midroot time	2020.2000646265953	57_refined_importations	21
MHD	Louisiana	['USA/WI-UW-190/2020']	NODE_0001675	1	lower midroot time	2020.200288230366	57_refined_importations	13
Wisconsin	Democratic Republic of the Congo	['USA/WI-UW-354/2020']	NODE_0003930	1	lower midroot time	2020.2008134283265	57_refined_importations	22
Wisconsin	United Kingdom	['USA/WI-UW-16/2020']	NODE_0003011	1	upper midroot time	2020.200819672131	57_refined_importations	15
MHD	Israel	['USA/WI-UW-337/2020']	NODE_0001361	1	upper midroot time	2020.2008196721313	57_refined_importations	8
UWHC	Netherlands	['USA/WI-UW-43/2020']	NODE_0004815	1	upper midroot time	2020.2011069629605	57_refined_importations	13
MHD	Germany	['USA/WI-UW-320/2020']	NODE_0000810	1	lower midroot time	2020.2017627321136	57_refined_importations	14
MHD	Louisiana	['USA/WI-UW-190/2020']	NODE_0001675	1	midroot time	2020.2021857923492	57_refined_importations	9
Wisconsin	Michigan	['USA/WI-GMF-00232/2020']	NODE_0000882	1	midroot time	2020.2021857923492	57_refined_importations	17
Wisconsin	Australia	['USA/WI-UW-252/2020']	NODE_0000499	1	upper midroot time	2020.2021857923496	57_refined_importations	16
Wisconsin	Australia	['USA/WI-UW-252/2020']	NODE_0000499	1	midroot time	2020.2021857923496	57_refined_importations	18
MHD	Louisiana	['USA/WI-UW-190/2020']	NODE_0001675	1	upper midroot time	2020.2024944433194	57_refined_importations	9
UWHC	Louisiana	['USA/WI-UW-58/2020']	NODE_0001877	1	lower midroot time	2020.20272049872	57_refined_importations	22
Wisconsin	Italy	['USA/WI-UW-265/2020', 'USA/WI-UW-134/2020']	NODE_0004171	2	lower midroot time	2020.2030089635073	57_refined_importations	23
UWHC	Belgium	['USA/WI-UW-82/2020', 'USA/WI-UW-109/2020']	NODE_0004445	2	lower midroot time	2020.2035184461008	57_refined_importations	23
Wisconsin	Italy	['USA/WI-UW-258/2020']	NODE_0003430	1	midroot time	2020.203551912568	57_refined_importations	19
Wisconsin	Minnesota	['USA/WI-UW-164/2020']	NODE_0002784	1	upper midroot time	2020.203551912568	57_refined_importations	17
Wisconsin	Minnesota	['USA/WI-UW-164/2020']	NODE_0002784	1	midroot time	2020.203551912568	57_refined_importations	20
Wisconsin	Pennsylvania	['USA/WI-UW-13/2020']	NODE_0000999	1	upper midroot time	2020.2035519125684	57_refined_importations	18
UWHC	Spain	['USA/WI-UW-02/2020']	NODE_0003539	1	midroot time	2020.2035519125684	57_refined_importations	17
Wisconsin	Italy	['USA/WI-UW-265/2020', 'USA/WI-UW-134/2020']	NODE_0004171	2	midroot time	2020.2035519125684	57_refined_importations	21
MHD	Maryland	['USA/WI-UW-184/2020']	NODE_0000563	1	midroot time	2020.2035519125684	57_refined_importations	10
UWHC	Spain	['USA/WI-UW-02/2020']	NODE_0003539	1	upper midroot time	2020.2035519125684	57_refined_importations	14
UWHC	Washington	['USA/WI-UW-91/2020']	NODE_0000774	1	midroot time	2020.2035519125684	57_refined_importations	18
Wisconsin	Italy	['USA/WI-UW-265/2020', 'USA/WI-UW-134/2020']	NODE_0004171	2	upper midroot time	2020.2035519125684	57_refined_importations	19
UWHC	Belgium	['USA/WI-UW-82/2020', 'USA/WI-UW-109/2020']	NODE_0004445	2	midroot time	2020.2049180327865	57_refined_importations	19
UWHC	Belgium	['USA/WI-UW-82/2020', 'USA/WI-UW-109/2020']	NODE_0004445	2	upper midroot time	2020.2049180327865	57_refined_importations	15
UWHC	Germany	['USA/WI-UW-106/2020']	NODE_0004147	1	midroot time	2020.204918032787	57_refined_importations	20
UWHC	Brazil	['USA/WI-UW-114/2020']	NODE_0002678	1	upper midroot time	2020.204918032787	57_refined_importations	16
Wisconsin	Louisiana	['USA/WI-UW-239/2020', 'USA/WI-UW-263/2020']	NODE_0001719	2	lower midroot time	2020.2055099422946	57_refined_importations	24
MHD	Germany	['USA/WI-UW-320/2020']	NODE_0000810	1	midroot time	2020.2062841530053	57_refined_importations	11
MHD	Illinois	['USA/WI-UW-189/2020', 'USA/WI-UW-218/2020']	NODE_0000476	2	midroot time	2020.2062841530053	57_refined_importations	12
UWHC	Illinois	['USA/WI-UW-33/2020']	NODE_0000476	1	midroot time	2020.2062841530053	57_refined_importations	21
MHD	Germany	['USA/WI-UW-320/2020']	NODE_0000810	1	upper midroot time	2020.206662922255	57_refined_importations	10
UWHC	Argentina	['USA/WI-UW-79/2020']	NODE_0003851	1	midroot time	2020.2076502732239	57_refined_importations	22
MHD	Michigan	['USA/WI-UW-235/2020']	NODE_0000538	1	lower midroot time	2020.2076512382064	57_refined_importations	15
UWHC	Michigan	['USA/WI-UW-155/2020']	NODE_0001022	1	lower midroot time	2020.2077326941833	57_refined_importations	24
MHD	Maryland	['USA/WI-UW-184/2020']	NODE_0000563	1	upper midroot time	2020.2079426403077	57_refined_importations	11
Wisconsin	Washington DC	['USA/WI-UW-113/2020']	NODE_0002344	1	lower midroot time	2020.2079876588587	57_refined_importations	25
UWHC	Louisiana	['USA/WI-UW-54/2020']	NODE_0001902	1	lower midroot time	2020.2080536707786	57_refined_importations	25
MHD	United Kingdom	['USA/WI-UW-200/2020']	NODE_0001113	1	upper midroot time	2020.2086732363875	57_refined_importations	12
Wisconsin	United Kingdom	['USA/WI-UW-198/2020']	NODE_0002696	1	lower midroot time	2020.2087107033274	57_refined_importations	26
MHD	United Kingdom	['USA/WI-UW-200/2020']	NODE_0001113	1	midroot time	2020.2090163934427	57_refined_importations	13
UWHC	France	['USA/WI-UW-37/2020']	NODE_0004138	1	upper midroot time	2020.2103801953967	57_refined_importations	17
Wisconsin	Louisiana	['USA/WI-UW-239/2020', 'USA/WI-UW-263/2020']	NODE_0001719	2	midroot time	2020.210382513661	57_refined_importations	22
MHD	Illinois	['USA/WI-UW-189/2020', 'USA/WI-UW-218/2020']	NODE_0000476	2	upper midroot time	2020.210556144261	57_refined_importations	13
UWHC	Illinois	['USA/WI-UW-33/2020']	NODE_0000476	1	upper midroot time	2020.210556144261	57_refined_importations	18
Wisconsin	Louisiana	['USA/WI-UW-239/2020', 'USA/WI-UW-263/2020']	NODE_0001719	2	upper midroot time	2020.21174863388	57_refined_importations	20
UWHC	Belgium	['USA/WI-UW-08/2020']	NODE_0004323	1	upper midroot time	2020.2120263536947	57_refined_importations	19
MHD	Michigan	['USA/WI-UW-304/2020']	NODE_0001474	1	lower midroot time	2020.2122957619574	57_refined_importations	16
UWHC	California	['USA/WI-UW-87/2020']	NODE_0000829	1	lower midroot time	2020.2136487039368	57_refined_importations	26
UWHC	Illinois	['USA/WI-UW-28/2020']	NODE_0000493	1	lower midroot time	2020.2136853776872	57_refined_importations	27
UWHC	Louisiana	['USA/WI-UW-58/2020']	NODE_0001877	1	midroot time	2020.214480874317	57_refined_importations	23
Wisconsin	Michigan	['USA/WI-GMF-00822/2020']	NODE_0000824	1	lower midroot time	2020.2145187365804	57_refined_importations	27
UWHC	Idaho	['USA/WI-UW-89/2020']	NODE_0001792	1	lower midroot time	2020.2148363503347	57_refined_importations	28
UWHC	Idaho	['USA/WI-UW-89/2020']	NODE_0001792	1	upper midroot time	2020.2158469945355	57_refined_importations	20
UWHC	Idaho	['USA/WI-UW-89/2020']	NODE_0001792	1	midroot time	2020.2158469945355	57_refined_importations	24
UWHC	Louisiana	['USA/WI-UW-54/2020']	NODE_0001902	1	midroot time	2020.2158469945355	57_refined_importations	25
UWHC	Michigan	['USA/WI-UW-155/2020']	NODE_0001022	1	midroot time	2020.2158469945362	57_refined_importations	26
MHD	Michigan	['USA/WI-UW-313/2020', 'USA/WI-UW-308/2020', 'USA/WI-UW-316/2020']	NODE_0001315	3	lower midroot time	2020.216195316022	57_refined_importations	17
UWHC	Louisiana	['USA/WI-UW-54/2020']	NODE_0001902	1	upper midroot time	2020.217213114754	57_refined_importations	21
MHD	Illinois	['USA/WI-UW-245/2020']	NODE_0000493	1	lower midroot time	2020.2177837383429	57_refined_importations	18
UWHC	Louisiana	['USA/WI-UW-58/2020']	NODE_0001877	1	upper midroot time	2020.2177916129708	57_refined_importations	22
UWHC	Washington	['USA/WI-UW-91/2020']	NODE_0000774	1	upper midroot time	2020.2178615878695	57_refined_importations	23
UWHC	Illinois	['USA/WI-UW-28/2020']	NODE_0000493	1	upper midroot time	2020.2185792349726	57_refined_importations	24
UWHC	Illinois	['USA/WI-UW-28/2020']	NODE_0000493	1	midroot time	2020.2185792349726	57_refined_importations	27
Wisconsin	Democratic Republic of the Congo	['USA/WI-UW-354/2020']	NODE_0003930	1	midroot time	2020.2199453551914	57_refined_importations	23
Wisconsin	Florida	['USA/WI-UW-269/2020']	NODE_0002293	1	midroot time	2020.2213114754093	57_refined_importations	24
MHD	Michigan	['USA/WI-UW-304/2020']	NODE_0001474	1	midroot time	2020.2213114754095	57_refined_importations	14
Wisconsin	United Kingdom	['USA/WI-UW-198/2020']	NODE_0002696	1	midroot time	2020.2213114754102	57_refined_importations	25
MHD	Michigan	['USA/WI-UW-235/2020']	NODE_0000538	1	midroot time	2020.2213114754102	57_refined_importations	15
Wisconsin	United Kingdom	['USA/WI-UW-198/2020']	NODE_0002696	1	upper midroot time	2020.2213114754102	57_refined_importations	21
Wisconsin	Michigan	['USA/WI-GMF-00232/2020']	NODE_0000882	1	upper midroot time	2020.2216386385196	57_refined_importations	22
UWHC	Argentina	['USA/WI-UW-79/2020']	NODE_0003851	1	upper midroot time	2020.2225999196467	57_refined_importations	25
MHD	Illinois	['USA/WI-UW-245/2020']	NODE_0000493	1	midroot time	2020.2226775956283	57_refined_importations	16
MHD	Illinois	['USA/WI-UW-245/2020']	NODE_0000493	1	upper midroot time	2020.2226775956283	57_refined_importations	14
Wisconsin	Washington DC	['USA/WI-UW-113/2020']	NODE_0002344	1	midroot time	2020.2254098360654	57_refined_importations	26
MHD	Pennsylvania	['USA/WI-UW-280/2020']	NODE_0004499	1	midroot time	2020.226775956284	57_refined_importations	17
MHD	Michigan	['USA/WI-UW-235/2020']	NODE_0000538	1	upper midroot time	2020.226775956284	57_refined_importations	15
UWHC	Michigan	['USA/WI-UW-155/2020']	NODE_0001022	1	upper midroot time	2020.2270069576239	57_refined_importations	26
Wisconsin	Louisiana	['USA/WI-UW-264/2020']	NODE_0001675	1	lower midroot time	2020.2276106347376	57_refined_importations	28
Wisconsin	Michigan	['USA/WI-UW-271/2020', 'USA/WI-UW-327/2020']	NODE_0001315	2	lower midroot time	2020.2284903979892	57_refined_importations	29
Wisconsin	Idaho	['USA/WI-UW-262/2020']	NODE_0001792	1	lower midroot time	2020.2284975525208	57_refined_importations	30
Wisconsin	Louisiana	['USA/WI-UW-264/2020']	NODE_0001675	1	midroot time	2020.2295081967209	57_refined_importations	27
Wisconsin	Idaho	['USA/WI-UW-262/2020']	NODE_0001792	1	midroot time	2020.229508196721	57_refined_importations	28
Wisconsin	Idaho	['USA/WI-UW-262/2020']	NODE_0001792	1	upper midroot time	2020.229508196721	57_refined_importations	23
MHD	Michigan	['USA/WI-UW-313/2020', 'USA/WI-UW-308/2020', 'USA/WI-UW-316/2020']	NODE_0001315	3	midroot time	2020.229508196721	57_refined_importations	18
UWHC	France	['USA/WI-UW-362/2020']	NODE_0003886	1	lower midroot time	2020.2296629528587	57_refined_importations	29
Wisconsin	Louisiana	['USA/WI-UW-264/2020']	NODE_0001675	1	upper midroot time	2020.2298168476907	57_refined_importations	24
UWHC	Louisiana	['USA/WI-UW-356/2020']	NODE_0001675	1	lower midroot time	2020.2303428751748	57_refined_importations	30
Wisconsin	Democratic Republic of the Congo	['USA/WI-UW-354/2020']	NODE_0003930	1	upper midroot time	2020.23087431694	57_refined_importations	25
UWHC	France	['USA/WI-UW-362/2020']	NODE_0003886	1	upper midroot time	2020.23087431694	57_refined_importations	27
UWHC	France	['USA/WI-UW-362/2020']	NODE_0003886	1	midroot time	2020.23087431694	57_refined_importations	28
UWHC	California	['USA/WI-UW-87/2020']	NODE_0000829	1	midroot time	2020.23087431694	57_refined_importations	29
Wisconsin	United Kingdom	['USA/WI-GMF-01854/2020', 'USA/WI-GMF-02314/2020', 'USA/WI-GMF-03156/2020', 'USA/WI-GMF-M00001/2020', 'USA/WI-GMF-01602/2020']	NODE_0001113	5	lower midroot time	2020.2312819990016	57_refined_importations	31
UWHC	Louisiana	['USA/WI-UW-356/2020']	NODE_0001675	1	midroot time	2020.2322404371585	57_refined_importations	30
UWHC	Louisiana	['USA/WI-UW-356/2020']	NODE_0001675	1	upper midroot time	2020.232549088128	57_refined_importations	28
MHD	Michigan	['USA/WI-UW-304/2020']	NODE_0001474	1	upper midroot time	2020.2332976993264	57_refined_importations	16
MHD	Pennsylvania	['USA/WI-UW-280/2020']	NODE_0004499	1	upper midroot time	2020.234972677596	57_refined_importations	17
UWHC	Germany	['USA/WI-UW-106/2020']	NODE_0004147	1	upper midroot time	2020.236360059303	57_refined_importations	29
Wisconsin	Washington DC	['USA/WI-UW-113/2020']	NODE_0002344	1	upper midroot time	2020.238221404857	57_refined_importations	26
UWHC	California	['USA/WI-UW-87/2020']	NODE_0000829	1	upper midroot time	2020.2394379981747	57_refined_importations	30
Wisconsin	Italy	['USA/WI-UW-258/2020']	NODE_0003430	1	upper midroot time	2020.2401922614306	57_refined_importations	27
Wisconsin	New Jersey	['USA/WI-GMF-02294/2020', 'USA/WI-GMF-01978/2020', 'USA/WI-GMF-02263/2020']	NODE_0000866	3	lower midroot time	2020.2407773772213	57_refined_importations	32
Wisconsin	Michigan	['USA/WI-UW-271/2020', 'USA/WI-UW-327/2020']	NODE_0001315	2	midroot time	2020.2418032786886	57_refined_importations	29
MHD	Michigan	['USA/WI-UW-313/2020', 'USA/WI-UW-308/2020', 'USA/WI-UW-316/2020']	NODE_0001315	3	upper midroot time	2020.2421116393741	57_refined_importations	18
Wisconsin	Florida	['USA/WI-UW-269/2020']	NODE_0002293	1	upper midroot time	2020.2435007231911	57_refined_importations	28
Wisconsin	Michigan	['USA/WI-GMF-00822/2020']	NODE_0000824	1	midroot time	2020.2445355191253	57_refined_importations	30
Wisconsin	Italy	['USA/WI-GMF-M00002/2020']	NODE_0002563	1	lower midroot time	2020.245432788332	57_refined_importations	33
MHD	Idaho	['USA/WI-UW-329/2020']	NODE_0001792	1	lower midroot time	2020.2489893557995	57_refined_importations	19
Wisconsin	United Kingdom	['USA/WI-GMF-01854/2020', 'USA/WI-GMF-02314/2020', 'USA/WI-GMF-03156/2020', 'USA/WI-GMF-M00001/2020', 'USA/WI-GMF-01602/2020']	NODE_0001113	5	upper midroot time	2020.2496568429447	57_refined_importations	29
Wisconsin	Italy	['USA/WI-GMF-M00002/2020']	NODE_0002563	1	upper midroot time	2020.2498918424883	57_refined_importations	30
MHD	Idaho	['USA/WI-UW-329/2020']	NODE_0001792	1	upper midroot time	2020.25	57_refined_importations	19
Wisconsin	Italy	['USA/WI-GMF-M00002/2020']	NODE_0002563	1	midroot time	2020.25	57_refined_importations	31
Wisconsin	United Kingdom	['USA/WI-GMF-01854/2020', 'USA/WI-GMF-02314/2020', 'USA/WI-GMF-03156/2020', 'USA/WI-GMF-M00001/2020', 'USA/WI-GMF-01602/2020']	NODE_0001113	5	midroot time	2020.25	57_refined_importations	32
MHD	Idaho	['USA/WI-UW-329/2020']	NODE_0001792	1	midroot time	2020.25	57_refined_importations	19
MHD	Australia	['USA/WI-UW-322/2020', 'USA/WI-UW-324/2020']	NODE_0002389	2	lower midroot time	2020.2517268231281	57_refined_importations	20
Wisconsin	Michigan	['USA/WI-UW-271/2020', 'USA/WI-UW-327/2020']	NODE_0001315	2	upper midroot time	2020.2544067213412	57_refined_importations	31
Wisconsin	New Jersey	['USA/WI-GMF-02294/2020', 'USA/WI-GMF-01978/2020', 'USA/WI-GMF-02263/2020']	NODE_0000866	3	upper midroot time	2020.256830601093	57_refined_importations	32
Wisconsin	New Jersey	['USA/WI-GMF-02294/2020', 'USA/WI-GMF-01978/2020', 'USA/WI-GMF-02263/2020']	NODE_0000866	3	midroot time	2020.256830601093	57_refined_importations	33
UWHC	Illinois	['USA/WI-UW-150/2020']	NODE_0003757	1	lower midroot time	2020.2574891697427	57_refined_importations	31
Wisconsin	Michigan	['USA/WI-GMF-00822/2020']	NODE_0000824	1	upper midroot time	2020.2646519546436	57_refined_importations	33
MHD	Australia	['USA/WI-UW-322/2020', 'USA/WI-UW-324/2020']	NODE_0002389	2	midroot time	2020.2650273224044	57_refined_importations	20
MHD	Australia	['USA/WI-UW-322/2020', 'USA/WI-UW-324/2020']	NODE_0002389	2	upper midroot time	2020.2663934426228	57_refined_importations	20
UWHC	Illinois	['USA/WI-UW-150/2020']	NODE_0003757	1	midroot time	2020.2814207650272	57_refined_importations	31
UWHC	Illinois	['USA/WI-UW-150/2020']	NODE_0003757	1	upper midroot time	2020.2814207650272	57_refined_importations	31
Wisconsin	Iowa	['USA/WI-GMF-02728/2020', 'USA/WI-GMF-03151/2020']	NODE_0001372	2	lower midroot time	2020.2914547592227	57_refined_importations	34
Wisconsin	Iowa	['USA/WI-GMF-02728/2020', 'USA/WI-GMF-03151/2020']	NODE_0001372	2	midroot time	2020.3032786885249	57_refined_importations	34
Wisconsin	Iowa	['USA/WI-GMF-02728/2020', 'USA/WI-GMF-03151/2020']	NODE_0001372	2	upper midroot time	2020.3032786885249	57_refined_importations	34
Wisconsin	Iowa	['USA/WI-GMF-03710/2020', 'USA/WI-GMF-03823/2020']	NODE_0001384	2	lower midroot time	2020.3169555567688	57_refined_importations	35
Wisconsin	Iowa	['USA/WI-GMF-03710/2020', 'USA/WI-GMF-03823/2020']	NODE_0001384	2	upper midroot time	2020.3224043715845	57_refined_importations	35
Wisconsin	Iowa	['USA/WI-GMF-03710/2020', 'USA/WI-GMF-03823/2020']	NODE_0001384	2	midroot time	2020.3224043715845	57_refined_importations	35
UWHC	China	['USA/WI1/2020']	NODE_0005193	1	lower midroot time	2020.0309010974252	32_refined_importations	1
UWHC	China	['USA/WI1/2020']	NODE_0005193	1	midroot time	2020.05737704918	32_refined_importations	1
UWHC	China	['USA/WI1/2020']	NODE_0005193	1	upper midroot time	2020.0710382513666	32_refined_importations	1
MHD	China	['USA/WI-UW-270/2020', 'USA/WI-UW-345/2020', 'USA/WI-UW-229/2020', 'USA/WI-UW-161/2020', 'USA/WI-UW-241/2020', 'USA/WI-UW-346/2020', 'USA/WI-UW-231/2020', 'USA/WI-UW-213/2020', 'USA/WI-UW-228/2020', 'USA/WI-UW-162/2020', 'USA/WI-UW-179/2020', 'USA/WI-UW-211/2020', 'USA/WI-UW-274/2020', 'USA/WI-UW-217/2020', 'USA/WI-UW-221/2020', 'USA/WI-UW-210/2020', 'USA/WI-UW-168/2020', 'USA/WI-UW-212/2020', 'U…	NODE_0000000	73	lower midroot time	2020.0779046361613	32_refined_importations	1
MHD	China	['USA/WI-UW-270/2020', 'USA/WI-UW-345/2020', 'USA/WI-UW-229/2020', 'USA/WI-UW-161/2020', 'USA/WI-UW-241/2020', 'USA/WI-UW-346/2020', 'USA/WI-UW-231/2020', 'USA/WI-UW-213/2020', 'USA/WI-UW-228/2020', 'USA/WI-UW-162/2020', 'USA/WI-UW-179/2020', 'USA/WI-UW-211/2020', 'USA/WI-UW-274/2020', 'USA/WI-UW-217/2020', 'USA/WI-UW-221/2020', 'USA/WI-UW-210/2020', 'USA/WI-UW-168/2020', 'USA/WI-UW-212/2020', 'U…	NODE_0000000	73	midroot time	2020.086033760012	32_refined_importations	1
MHD	China	['USA/WI-UW-270/2020', 'USA/WI-UW-345/2020', 'USA/WI-UW-229/2020', 'USA/WI-UW-161/2020', 'USA/WI-UW-241/2020', 'USA/WI-UW-346/2020', 'USA/WI-UW-231/2020', 'USA/WI-UW-213/2020', 'USA/WI-UW-228/2020', 'USA/WI-UW-162/2020', 'USA/WI-UW-179/2020', 'USA/WI-UW-211/2020', 'USA/WI-UW-274/2020', 'USA/WI-UW-217/2020', 'USA/WI-UW-221/2020', 'USA/WI-UW-210/2020', 'USA/WI-UW-168/2020', 'USA/WI-UW-212/2020', 'U…	NODE_0000000	73	upper midroot time	2020.0874036230255	32_refined_importations	1
Wisconsin	China	['USA/WI-UW-256/2020', 'USA/WI-UW-326/2020', 'USA/WI-UW-175/2020', 'USA/WI-UW-206/2020', 'USA/WI-UW-202/2020', 'USA/WI-UW-47/2020', 'USA/WI-UW-203/2020', 'USA/WI-UW-247/2020', 'USA/WI-UW-253/2020', 'USA/WI-UW-174/2020', 'USA/WI-UW-244/2020', 'USA/WI-UW-243/2020', 'USA/WI-UW-193/2020', 'USA/WI-UW-214/2020', 'USA/WI-UW-194/2020', 'USA/WI-UW-201/2020', 'USA/WI-UW-169/2020', 'USA/WI-UW-180/2020', 'US…	NODE_0000000	37	lower midroot time	2020.0874674776917	32_refined_importations	1
UWHC	China	['USA/WI-UW-55/2020']	NODE_0000000	1	lower midroot time	2020.0929319585653	32_refined_importations	2
Wisconsin	China	['USA/WI-UW-256/2020', 'USA/WI-UW-326/2020', 'USA/WI-UW-175/2020', 'USA/WI-UW-206/2020', 'USA/WI-UW-202/2020', 'USA/WI-UW-47/2020', 'USA/WI-UW-203/2020', 'USA/WI-UW-247/2020', 'USA/WI-UW-253/2020', 'USA/WI-UW-174/2020', 'USA/WI-UW-244/2020', 'USA/WI-UW-243/2020', 'USA/WI-UW-193/2020', 'USA/WI-UW-214/2020', 'USA/WI-UW-194/2020', 'USA/WI-UW-201/2020', 'USA/WI-UW-169/2020', 'USA/WI-UW-180/2020', 'US…	NODE_0000000	37	midroot time	2020.0955966015424	32_refined_importations	1
Wisconsin	China	['USA/WI-UW-256/2020', 'USA/WI-UW-326/2020', 'USA/WI-UW-175/2020', 'USA/WI-UW-206/2020', 'USA/WI-UW-202/2020', 'USA/WI-UW-47/2020', 'USA/WI-UW-203/2020', 'USA/WI-UW-247/2020', 'USA/WI-UW-253/2020', 'USA/WI-UW-174/2020', 'USA/WI-UW-244/2020', 'USA/WI-UW-243/2020', 'USA/WI-UW-193/2020', 'USA/WI-UW-214/2020', 'USA/WI-UW-194/2020', 'USA/WI-UW-201/2020', 'USA/WI-UW-169/2020', 'USA/WI-UW-180/2020', 'US…	NODE_0000000	37	upper midroot time	2020.0969664645559	32_refined_importations	1
UWHC	China	['USA/WI-UW-55/2020']	NODE_0000000	1	midroot time	2020.1010610824164	32_refined_importations	2
UWHC	China	['USA/WI-UW-55/2020']	NODE_0000000	1	upper midroot time	2020.10243094543	32_refined_importations	2
MHD	China	['USA/WI-UW-339/2020']	NODE_0000822	1	lower midroot time	2020.1105444442953	32_refined_importations	2
Wisconsin	Netherlands	['USA/WI-UW-22/2020', 'USA/WI-UW-255/2020', 'USA/WI-UW-132/2020', 'USA/WI-UW-367/2020']	NODE_0000146	4	lower midroot time	2020.1294895614915	32_refined_importations	2
MHD	China	['USA/WI-UW-339/2020']	NODE_0000822	1	midroot time	2020.129781420765	32_refined_importations	2
UWHC	Netherlands	['USA/WI-UW-06/2020', 'USA/WI-UW-67/2020', 'USA/WI-UW-71/2020', 'USA/WI-UW-73/2020', 'USA/WI-UW-70/2020', 'USA/WI-UW-66/2020', 'USA/WI-UW-07/2020', 'USA/WI-UW-77/2020', 'USA/WI-UW-38/2020', 'USA/WI-UW-61/2020', 'USA/WI-UW-69/2020', 'USA/WI-UW-117/2020', 'USA/WI-UW-50/2020', 'USA/WI-UW-51/2020', 'USA/WI-UW-88/2020', 'USA/WI-UW-116/2020', 'USA/WI-UW-34/2020', 'USA/WI-UW-96/2020', 'USA/WI-UW-129/202…	NODE_0000146	20	lower midroot time	2020.137686282803	32_refined_importations	3
MHD	China	['USA/WI-UW-339/2020']	NODE_0000822	1	upper midroot time	2020.1521591424314	32_refined_importations	2
Wisconsin	Italy	['USA/WI-GMF-00441/2020', 'USA/WI-UW-136/2020', 'USA/WI-GMF-00281/2020', 'USA/WI-UW-265/2020', 'USA/WI-UW-134/2020', 'USA/WI-UW-131/2020', 'USA/WI-UW-18/2020', 'USA/WI-UW-36/2020', 'USA/WI-UW-154/2020', 'USA/WI-UW-57/2020']	NODE_0000825	10	lower midroot time	2020.1586594930234	32_refined_importations	3
MHD	Georgia	['USA/WI-UW-166/2020']	NODE_0000482	1	lower midroot time	2020.159256208562	32_refined_importations	3
UWHC	Italy	['USA/WI-UW-151/2020', 'USA/WI-UW-78/2020', 'USA/WI-UW-148/2020', 'USA/WI-UW-26/2020', 'USA/WI-UW-110/2020', 'USA/WI-UW-359/2020', 'USA/WI-UW-60/2020', 'USA/WI-UW-81/2020', 'USA/WI-UW-80/2020', 'USA/WI-UW-49/2020', 'USA/WI-UW-108/2020', 'USA/WI-UW-115/2020', 'USA/WI-UW-153/2020', 'USA/WI-UW-90/2020', 'USA/WI-UW-100/2020', 'USA/WI-UW-35/2020', 'USA/WI-UW-259/2020', 'USA/WI-UW-97/2020', 'USA/WI-UW-…	NODE_0000825	40	lower midroot time	2020.1613917334603	32_refined_importations	4
Wisconsin	Italy	['USA/WI-GMF-00441/2020', 'USA/WI-UW-136/2020', 'USA/WI-GMF-00281/2020', 'USA/WI-UW-265/2020', 'USA/WI-UW-134/2020', 'USA/WI-UW-131/2020', 'USA/WI-UW-18/2020', 'USA/WI-UW-36/2020', 'USA/WI-UW-154/2020', 'USA/WI-UW-57/2020']	NODE_0000825	10	midroot time	2020.1625683060108	32_refined_importations	2
Wisconsin	Italy	['USA/WI-GMF-00441/2020', 'USA/WI-UW-136/2020', 'USA/WI-GMF-00281/2020', 'USA/WI-UW-265/2020', 'USA/WI-UW-134/2020', 'USA/WI-UW-131/2020', 'USA/WI-UW-18/2020', 'USA/WI-UW-36/2020', 'USA/WI-UW-154/2020', 'USA/WI-UW-57/2020']	NODE_0000825	10	upper midroot time	2020.162628525411	32_refined_importations	2
UWHC	United Kingdom	['USA/WI-UW-25/2020']	NODE_0004674	1	lower midroot time	2020.165264492908	32_refined_importations	5
UWHC	Italy	['USA/WI-UW-151/2020', 'USA/WI-UW-78/2020', 'USA/WI-UW-148/2020', 'USA/WI-UW-26/2020', 'USA/WI-UW-110/2020', 'USA/WI-UW-359/2020', 'USA/WI-UW-60/2020', 'USA/WI-UW-81/2020', 'USA/WI-UW-80/2020', 'USA/WI-UW-49/2020', 'USA/WI-UW-108/2020', 'USA/WI-UW-115/2020', 'USA/WI-UW-153/2020', 'USA/WI-UW-90/2020', 'USA/WI-UW-100/2020', 'USA/WI-UW-35/2020', 'USA/WI-UW-259/2020', 'USA/WI-UW-97/2020', 'USA/WI-UW-…	NODE_0000825	40	midroot time	2020.165300546448	32_refined_importations	3
Wisconsin	Netherlands	['USA/WI-UW-22/2020', 'USA/WI-UW-255/2020', 'USA/WI-UW-132/2020', 'USA/WI-UW-367/2020']	NODE_0000146	4	midroot time	2020.165300546448	32_refined_importations	3
UWHC	Italy	['USA/WI-UW-151/2020', 'USA/WI-UW-78/2020', 'USA/WI-UW-148/2020', 'USA/WI-UW-26/2020', 'USA/WI-UW-110/2020', 'USA/WI-UW-359/2020', 'USA/WI-UW-60/2020', 'USA/WI-UW-81/2020', 'USA/WI-UW-80/2020', 'USA/WI-UW-49/2020', 'USA/WI-UW-108/2020', 'USA/WI-UW-115/2020', 'USA/WI-UW-153/2020', 'USA/WI-UW-90/2020', 'USA/WI-UW-100/2020', 'USA/WI-UW-35/2020', 'USA/WI-UW-259/2020', 'USA/WI-UW-97/2020', 'USA/WI-UW-…	NODE_0000825	40	upper midroot time	2020.1653607658482	32_refined_importations	3
UWHC	Michigan	['USA/WI-UW-03/2020', 'USA/WI-UW-42/2020']	NODE_0001192	2	lower midroot time	2020.165775875659	32_refined_importations	6
UWHC	United Kingdom	['USA/WI-UW-25/2020']	NODE_0004674	1	midroot time	2020.166666666667	32_refined_importations	4
UWHC	United Kingdom	['USA/WI-UW-25/2020']	NODE_0004674	1	upper midroot time	2020.166666666667	32_refined_importations	4
Wisconsin	Colombia	['USA/WI-UW-267/2020', 'USA/WI-UW-12/2020', 'USA/WI-UW-121/2020', 'USA/WI-UW-19/2020', 'USA/WI-GMF-04314/2020', 'USA/WI-GMF-M00004/2020', 'USA/WI-UW-14/2020', 'USA/WI-UW-21/2020', 'USA/WI-UW-348/2020', 'USA/WI-UW-257/2020', 'USA/WI-UW-295/2020', 'USA/WI-UW-307/2020', 'USA/WI-UW-204/2020']	NODE_0001945	13	midroot time	2020.1680327868853	32_refined_importations	4
Wisconsin	Colombia	['USA/WI-UW-267/2020', 'USA/WI-UW-12/2020', 'USA/WI-UW-121/2020', 'USA/WI-UW-19/2020', 'USA/WI-GMF-04314/2020', 'USA/WI-GMF-M00004/2020', 'USA/WI-UW-14/2020', 'USA/WI-UW-21/2020', 'USA/WI-UW-348/2020', 'USA/WI-UW-257/2020', 'USA/WI-UW-295/2020', 'USA/WI-UW-307/2020', 'USA/WI-UW-204/2020']	NODE_0001945	13	lower midroot time	2020.1682619054795	32_refined_importations	4
Wisconsin	Michigan	['USA/WI-UW-261/2020', 'USA/WI-UW-20/2020']	NODE_0001192	2	lower midroot time	2020.1685081160958	32_refined_importations	5
Wisconsin	Colombia	['USA/WI-UW-267/2020', 'USA/WI-UW-12/2020', 'USA/WI-UW-121/2020', 'USA/WI-UW-19/2020', 'USA/WI-GMF-04314/2020', 'USA/WI-GMF-M00004/2020', 'USA/WI-UW-14/2020', 'USA/WI-UW-21/2020', 'USA/WI-UW-348/2020', 'USA/WI-UW-257/2020', 'USA/WI-UW-295/2020', 'USA/WI-UW-307/2020', 'USA/WI-UW-204/2020']	NODE_0001945	13	upper midroot time	2020.1686288227465	32_refined_importations	3
Wisconsin	Michigan	['USA/WI-GMF-M00003/2020', 'USA/WI-GMF-00498/2020', 'USA/WI-UW-250/2020', 'USA/WI-UW-30/2020', 'USA/WI-UW-83/2020', 'USA/WI-UW-118/2020', 'USA/WI-UW-268/2020', 'USA/WI-UW-104/2020', 'USA/WI-GMF-01992/2020', 'USA/WI-UW-163/2020', 'USA/WI-GMF-00557/2020', 'USA/WI-UW-11/2020']	NODE_0000827	12	lower midroot time	2020.169080431865	32_refined_importations	6
Wisconsin	Michigan	['USA/WI-GMF-M00003/2020', 'USA/WI-GMF-00498/2020', 'USA/WI-UW-250/2020', 'USA/WI-UW-30/2020', 'USA/WI-UW-83/2020', 'USA/WI-UW-118/2020', 'USA/WI-UW-268/2020', 'USA/WI-UW-104/2020', 'USA/WI-GMF-01992/2020', 'USA/WI-UW-163/2020', 'USA/WI-GMF-00557/2020', 'USA/WI-UW-11/2020']	NODE_0000827	12	midroot time	2020.1693989071039	32_refined_importations	5
Wisconsin	Michigan	['USA/WI-GMF-M00003/2020', 'USA/WI-GMF-00498/2020', 'USA/WI-UW-250/2020', 'USA/WI-UW-30/2020', 'USA/WI-UW-83/2020', 'USA/WI-UW-118/2020', 'USA/WI-UW-268/2020', 'USA/WI-UW-104/2020', 'USA/WI-GMF-01992/2020', 'USA/WI-UW-163/2020', 'USA/WI-GMF-00557/2020', 'USA/WI-UW-11/2020']	NODE_0000827	12	upper midroot time	2020.1693989071039	32_refined_importations	4
Wisconsin	Australia	['USA/WI-UW-15/2020']	NODE_0000649	1	lower midroot time	2020.169436854003	32_refined_importations	7
UWHC	Colombia	['USA/WI-UW-52/2020', 'USA/WI-UW-86/2020', 'USA/WI-UW-63/2020', 'USA/WI-UW-111/2020', 'USA/WI-UW-127/2020', 'USA/WI-UW-144/2020', 'USA/WI-UW-99/2020', 'USA/WI-UW-140/2020']	NODE_0001945	8	midroot time	2020.1707650273224	32_refined_importations	5
UWHC	Colombia	['USA/WI-UW-52/2020', 'USA/WI-UW-86/2020', 'USA/WI-UW-63/2020', 'USA/WI-UW-111/2020', 'USA/WI-UW-127/2020', 'USA/WI-UW-144/2020', 'USA/WI-UW-99/2020', 'USA/WI-UW-140/2020']	NODE_0001945	8	lower midroot time	2020.1709941459167	32_refined_importations	7
UWHC	Colombia	['USA/WI-UW-52/2020', 'USA/WI-UW-86/2020', 'USA/WI-UW-63/2020', 'USA/WI-UW-111/2020', 'USA/WI-UW-127/2020', 'USA/WI-UW-144/2020', 'USA/WI-UW-99/2020', 'USA/WI-UW-140/2020']	NODE_0001945	8	upper midroot time	2020.171361063184	32_refined_importations	5
UWHC	Belgium	['USA/WI-UW-08/2020']	NODE_0004396	1	lower midroot time	2020.1714788747863	32_refined_importations	8
UWHC	Italy	['USA/WI-UW-79/2020']	NODE_0003892	1	lower midroot time	2020.1717877079252	32_refined_importations	9
UWHC	Michigan	['USA/WI-UW-105/2020', 'USA/WI-UW-72/2020', 'USA/WI-UW-31/2020', 'USA/WI-UW-68/2020', 'USA/WI-UW-98/2020', 'USA/WI-UW-347/2020', 'USA/WI-UW-260/2020', 'USA/WI-UW-48/2020', 'USA/WI-UW-56/2020', 'USA/WI-UW-41/2020', 'USA/WI-UW-10/2020', 'USA/WI-UW-94/2020', 'USA/WI-UW-75/2020', 'USA/WI-UW-62/2020', 'USA/WI-UW-04/2020', 'USA/WI-UW-05/2020', 'USA/WI-UW-74/2020', 'USA/WI-UW-92/2020', 'USA/WI-UW-29/202…	NODE_0000827	23	lower midroot time	2020.1718126723026	32_refined_importations	10
UWHC	Michigan	['USA/WI-UW-105/2020', 'USA/WI-UW-72/2020', 'USA/WI-UW-31/2020', 'USA/WI-UW-68/2020', 'USA/WI-UW-98/2020', 'USA/WI-UW-347/2020', 'USA/WI-UW-260/2020', 'USA/WI-UW-48/2020', 'USA/WI-UW-56/2020', 'USA/WI-UW-41/2020', 'USA/WI-UW-10/2020', 'USA/WI-UW-94/2020', 'USA/WI-UW-75/2020', 'USA/WI-UW-62/2020', 'USA/WI-UW-04/2020', 'USA/WI-UW-05/2020', 'USA/WI-UW-74/2020', 'USA/WI-UW-92/2020', 'USA/WI-UW-29/202…	NODE_0000827	23	midroot time	2020.172131147541	32_refined_importations	6
UWHC	Michigan	['USA/WI-UW-105/2020', 'USA/WI-UW-72/2020', 'USA/WI-UW-31/2020', 'USA/WI-UW-68/2020', 'USA/WI-UW-98/2020', 'USA/WI-UW-347/2020', 'USA/WI-UW-260/2020', 'USA/WI-UW-48/2020', 'USA/WI-UW-56/2020', 'USA/WI-UW-41/2020', 'USA/WI-UW-10/2020', 'USA/WI-UW-94/2020', 'USA/WI-UW-75/2020', 'USA/WI-UW-62/2020', 'USA/WI-UW-04/2020', 'USA/WI-UW-05/2020', 'USA/WI-UW-74/2020', 'USA/WI-UW-92/2020', 'USA/WI-UW-29/202…	NODE_0000827	23	upper midroot time	2020.172131147541	32_refined_importations	6
Wisconsin	Washington	['USA/WI-UW-23/2020', 'USA/WI-UW-167/2020', 'USA/WI-GMF-00227/2020', 'USA/WI-GMF-00228/2020']	NODE_0000632	4	lower midroot time	2020.173481381949	32_refined_importations	8
UWHC	Netherlands	['USA/WI-UW-06/2020', 'USA/WI-UW-67/2020', 'USA/WI-UW-71/2020', 'USA/WI-UW-73/2020', 'USA/WI-UW-70/2020', 'USA/WI-UW-66/2020', 'USA/WI-UW-07/2020', 'USA/WI-UW-77/2020', 'USA/WI-UW-38/2020', 'USA/WI-UW-61/2020', 'USA/WI-UW-69/2020', 'USA/WI-UW-117/2020', 'USA/WI-UW-50/2020', 'USA/WI-UW-51/2020', 'USA/WI-UW-88/2020', 'USA/WI-UW-116/2020', 'USA/WI-UW-34/2020', 'USA/WI-UW-96/2020', 'USA/WI-UW-129/202…	NODE_0000146	20	midroot time	2020.17349726776	32_refined_importations	7
Wisconsin	Washington	['USA/WI-UW-23/2020', 'USA/WI-UW-167/2020', 'USA/WI-GMF-00227/2020', 'USA/WI-GMF-00228/2020']	NODE_0000632	4	midroot time	2020.174863387978	32_refined_importations	6
Wisconsin	Washington	['USA/WI-UW-23/2020', 'USA/WI-UW-167/2020', 'USA/WI-GMF-00227/2020', 'USA/WI-GMF-00228/2020']	NODE_0000632	4	upper midroot time	2020.174863387978	32_refined_importations	5
Wisconsin	Michigan	['USA/WI-GMF-01993/2020', 'USA/WI-GMF-01999/2020', 'USA/WI-GMF-00018/2020']	NODE_0000978	3	lower midroot time	2020.1767148785113	32_refined_importations	9
MHD	Colombia	['USA/WI-UW-188/2020', 'USA/WI-UW-226/2020', 'USA/WI-UW-309/2020', 'USA/WI-UW-242/2020', 'USA/WI-UW-341/2020', 'USA/WI-UW-323/2020', 'USA/WI-UW-230/2020', 'USA/WI-UW-205/2020', 'USA/WI-UW-288/2020', 'USA/WI-UW-275/2020', 'USA/WI-UW-273/2020', 'USA/WI-UW-276/2020', 'USA/WI-UW-330/2020', 'USA/WI-UW-285/2020', 'USA/WI-UW-296/2020', 'USA/WI-UW-277/2020']	NODE_0001945	16	midroot time	2020.1775956284152	32_refined_importations	3
MHD	Colombia	['USA/WI-UW-188/2020', 'USA/WI-UW-226/2020', 'USA/WI-UW-309/2020', 'USA/WI-UW-242/2020', 'USA/WI-UW-341/2020', 'USA/WI-UW-323/2020', 'USA/WI-UW-230/2020', 'USA/WI-UW-205/2020', 'USA/WI-UW-288/2020', 'USA/WI-UW-275/2020', 'USA/WI-UW-273/2020', 'USA/WI-UW-276/2020', 'USA/WI-UW-330/2020', 'USA/WI-UW-285/2020', 'USA/WI-UW-296/2020', 'USA/WI-UW-277/2020']	NODE_0001945	16	lower midroot time	2020.1778247470095	32_refined_importations	4
UWHC	Canada	['USA/WI-UW-09/2020']	NODE_0000714	1	lower midroot time	2020.1781609519767	32_refined_importations	11
MHD	Colombia	['USA/WI-UW-188/2020', 'USA/WI-UW-226/2020', 'USA/WI-UW-309/2020', 'USA/WI-UW-242/2020', 'USA/WI-UW-341/2020', 'USA/WI-UW-323/2020', 'USA/WI-UW-230/2020', 'USA/WI-UW-205/2020', 'USA/WI-UW-288/2020', 'USA/WI-UW-275/2020', 'USA/WI-UW-273/2020', 'USA/WI-UW-276/2020', 'USA/WI-UW-330/2020', 'USA/WI-UW-285/2020', 'USA/WI-UW-296/2020', 'USA/WI-UW-277/2020']	NODE_0001945	16	upper midroot time	2020.1781916642765	32_refined_importations	3
Wisconsin	Israel	['USA/WI-UW-24/2020']	NODE_0002736	1	lower midroot time	2020.1789740062445	32_refined_importations	10
UWHC	Washington	['USA/WI-UW-76/2020', 'USA/WI-UW-39/2020', 'USA/WI-UW-59/2020']	NODE_0000632	3	lower midroot time	2020.180311983042	32_refined_importations	12
Wisconsin	Israel	['USA/WI-UW-24/2020']	NODE_0002736	1	midroot time	2020.1803278688528	32_refined_importations	7
Wisconsin	Israel	['USA/WI-UW-24/2020']	NODE_0002736	1	upper midroot time	2020.1803278688528	32_refined_importations	6
UWHC	Washington	['USA/WI-UW-76/2020', 'USA/WI-UW-39/2020', 'USA/WI-UW-59/2020']	NODE_0000632	3	midroot time	2020.181693989071	32_refined_importations	8
UWHC	Washington	['USA/WI-UW-76/2020', 'USA/WI-UW-39/2020', 'USA/WI-UW-59/2020']	NODE_0000632	3	upper midroot time	2020.181693989071	32_refined_importations	7
MHD	Massachusetts	['USA/WI-UW-248/2020', 'USA/WI-UW-332/2020', 'USA/WI-UW-195/2020', 'USA/WI-UW-176/2020', 'USA/WI-UW-321/2020', 'USA/WI-UW-319/2020', 'USA/WI-UW-165/2020', 'USA/WI-UW-331/2020', 'USA/WI-UW-159/2020', 'USA/WI-UW-160/2020', 'USA/WI-UW-158/2020']	NODE_0002340	11	lower midroot time	2020.181709576908	32_refined_importations	5
UWHC	Netherlands	['USA/WI-UW-43/2020']	NODE_0004827	1	lower midroot time	2020.1827515132068	32_refined_importations	13
MHD	Massachusetts	['USA/WI-UW-248/2020', 'USA/WI-UW-332/2020', 'USA/WI-UW-195/2020', 'USA/WI-UW-176/2020', 'USA/WI-UW-321/2020', 'USA/WI-UW-319/2020', 'USA/WI-UW-165/2020', 'USA/WI-UW-331/2020', 'USA/WI-UW-159/2020', 'USA/WI-UW-160/2020', 'USA/WI-UW-158/2020']	NODE_0002340	11	midroot time	2020.1830601092895	32_refined_importations	4
MHD	Georgia	['USA/WI-UW-166/2020']	NODE_0000482	1	midroot time	2020.1830601092895	32_refined_importations	5
MHD	Massachusetts	['USA/WI-UW-248/2020', 'USA/WI-UW-332/2020', 'USA/WI-UW-195/2020', 'USA/WI-UW-176/2020', 'USA/WI-UW-321/2020', 'USA/WI-UW-319/2020', 'USA/WI-UW-165/2020', 'USA/WI-UW-331/2020', 'USA/WI-UW-159/2020', 'USA/WI-UW-160/2020', 'USA/WI-UW-158/2020']	NODE_0002340	11	upper midroot time	2020.183060109836	32_refined_importations	4
Wisconsin	Massachusetts	['USA/WI-UW-312/2020', 'USA/WI-UW-249/2020']	NODE_0002340	2	lower midroot time	2020.1830756971265	32_refined_importations	11
UWHC	Denmark	['USA/WI-UW-106/2020']	NODE_0004237	1	lower midroot time	2020.18369967525	32_refined_importations	14
MHD	Michigan	['USA/WI-UW-328/2020', 'USA/WI-UW-338/2020', 'USA/WI-UW-335/2020']	NODE_0000827	3	lower midroot time	2020.184107754269	32_refined_importations	6
MHD	Michigan	['USA/WI-UW-328/2020', 'USA/WI-UW-338/2020', 'USA/WI-UW-335/2020']	NODE_0000827	3	midroot time	2020.184426229508	32_refined_importations	6
MHD	Michigan	['USA/WI-UW-328/2020', 'USA/WI-UW-338/2020', 'USA/WI-UW-335/2020']	NODE_0000827	3	upper midroot time	2020.184426229508	32_refined_importations	5
Wisconsin	Massachusetts	['USA/WI-UW-312/2020', 'USA/WI-UW-249/2020']	NODE_0002340	2	midroot time	2020.184426229508	32_refined_importations	8
Wisconsin	Michigan	['USA/WI-GMF-01993/2020', 'USA/WI-GMF-01999/2020', 'USA/WI-GMF-00018/2020']	NODE_0000978	3	midroot time	2020.1844262295083	32_refined_importations	9
Wisconsin	Massachusetts	['USA/WI-UW-312/2020', 'USA/WI-UW-249/2020']	NODE_0002340	2	upper midroot time	2020.1844262300547	32_refined_importations	7
Wisconsin	Israel	['USA/WI-UW-220/2020']	NODE_0001371	1	lower midroot time	2020.185605043172	32_refined_importations	12
Wisconsin	Australia	['USA/WI-UW-15/2020']	NODE_0000649	1	midroot time	2020.1857923497266	32_refined_importations	10
UWHC	Michigan	['USA/WI-UW-03/2020', 'USA/WI-UW-42/2020']	NODE_0001192	2	midroot time	2020.1857923497269	32_refined_importations	9
MHD	Italy	['USA/WI-UW-156/2020', 'USA/WI-UW-336/2020']	NODE_0002892	2	lower midroot time	2020.1863137605972	32_refined_importations	7
Wisconsin	Michigan	['USA/WI-GMF-00232/2020']	NODE_0000922	1	lower midroot time	2020.186314874462	32_refined_importations	13
MHD	Israel	['USA/WI-UW-337/2020']	NODE_0001371	1	lower midroot time	2020.1869711633908	32_refined_importations	8
MHD	Maryland	['USA/WI-UW-184/2020']	NODE_0000547	1	lower midroot time	2020.186975789798	32_refined_importations	9
UWHC	Italy	['USA/WI-UW-79/2020']	NODE_0003892	1	midroot time	2020.1871584699447	32_refined_importations	10
Wisconsin	California	['USA/WI-UW-251/2020']	NODE_0004379	1	lower midroot time	2020.1871804546035	32_refined_importations	14
UWHC	Netherlands	['USA/WI-UW-43/2020']	NODE_0004827	1	midroot time	2020.188524590164	32_refined_importations	11
UWHC	Canada	['USA/WI-UW-09/2020']	NODE_0000714	1	midroot time	2020.188524590164	32_refined_importations	12
Wisconsin	Michigan	['USA/WI-UW-261/2020', 'USA/WI-UW-20/2020']	NODE_0001192	2	midroot time	2020.188524590164	32_refined_importations	11
MHD	California	['USA/WI-UW-246/2020']	NODE_0004668	1	lower midroot time	2020.1887715830896	32_refined_importations	10
Wisconsin	Pennsylvania	['USA/WI-UW-13/2020']	NODE_0001292	1	lower midroot time	2020.1890830854004	32_refined_importations	15
UWHC	Italy	['USA/WI-UW-79/2020']	NODE_0003892	1	upper midroot time	2020.1898907103823	32_refined_importations	8
MHD	Italy	['USA/WI-UW-156/2020', 'USA/WI-UW-336/2020']	NODE_0002892	2	midroot time	2020.1898907103823	32_refined_importations	7
MHD	Georgia	['USA/WI-UW-166/2020']	NODE_0000482	1	upper midroot time	2020.1905132188504	32_refined_importations	6
UWHC	Illinois	['USA/WI-UW-33/2020']	NODE_0000490	1	lower midroot time	2020.1905905617425	32_refined_importations	15
MHD	Illinois	['USA/WI-UW-218/2020', 'USA/WI-UW-189/2020']	NODE_0000490	2	lower midroot time	2020.1905905617425	32_refined_importations	11
Wisconsin	Netherlands	['USA/WI-UW-22/2020', 'USA/WI-UW-255/2020', 'USA/WI-UW-132/2020', 'USA/WI-UW-367/2020']	NODE_0000146	4	upper midroot time	2020.1909365659449	32_refined_importations	8
UWHC	Spain	['USA/WI-UW-02/2020']	NODE_0003902	1	lower midroot time	2020.1919942627758	32_refined_importations	16
Wisconsin	United Kingdom	['USA/WI-UW-16/2020']	NODE_0002917	1	lower midroot time	2020.1930100701709	32_refined_importations	16
Wisconsin	Minnesota	['USA/WI-UW-164/2020']	NODE_0002752	1	lower midroot time	2020.1932248022226	32_refined_importations	17
MHD	United Kingdom	['USA/WI-UW-200/2020']	NODE_0001056	1	lower midroot time	2020.1933351740195	32_refined_importations	12
Wisconsin	Australia	['USA/WI-UW-15/2020']	NODE_0000649	1	upper midroot time	2020.1933812813534	32_refined_importations	9
MHD	Italy	['USA/WI-UW-156/2020', 'USA/WI-UW-336/2020']	NODE_0002892	2	upper midroot time	2020.193560769064	32_refined_importations	7
UWHC	Massachusetts	['USA/WI-UW-84/2020']	NODE_0002340	1	lower midroot time	2020.1940046588747	32_refined_importations	17
UWHC	Michigan	['USA/WI-UW-03/2020', 'USA/WI-UW-42/2020']	NODE_0001192	2	upper midroot time	2020.1941326464926	32_refined_importations	9
UWHC	Switzerland	['USA/WI-UW-82/2020', 'USA/WI-UW-37/2020', 'USA/WI-UW-109/2020', 'USA/WI-UW-362/2020']	NODE_0003572	4	lower midroot time	2020.194708916084	32_refined_importations	18
UWHC	Switzerland	['USA/WI-UW-82/2020', 'USA/WI-UW-37/2020', 'USA/WI-UW-109/2020', 'USA/WI-UW-362/2020']	NODE_0003572	4	midroot time	2020.1953551912568	32_refined_importations	13
UWHC	Switzerland	['USA/WI-UW-82/2020', 'USA/WI-UW-37/2020', 'USA/WI-UW-109/2020', 'USA/WI-UW-362/2020']	NODE_0003572	4	upper midroot time	2020.1953551912568	32_refined_importations	10
UWHC	Massachusetts	['USA/WI-UW-84/2020']	NODE_0002340	1	midroot time	2020.1953551912568	32_refined_importations	14
UWHC	Massachusetts	['USA/WI-UW-84/2020']	NODE_0002340	1	upper midroot time	2020.1953551918027	32_refined_importations	11
Wisconsin	Virginia	['USA/WI-UW-17/2020']	NODE_0002378	1	lower midroot time	2020.1953990990826	32_refined_importations	18
UWHC	Washington	['USA/WI-UW-91/2020']	NODE_0000737	1	lower midroot time	2020.1958035974085	32_refined_importations	19
MHD	Pennsylvania	['USA/WI-UW-280/2020']	NODE_0004517	1	lower midroot time	2020.1965144487888	32_refined_importations	13
Wisconsin	Israel	['USA/WI-UW-220/2020']	NODE_0001371	1	midroot time	2020.1967213114756	32_refined_importations	12
Wisconsin	Michigan	['USA/WI-UW-261/2020', 'USA/WI-UW-20/2020']	NODE_0001192	2	upper midroot time	2020.1968648869297	32_refined_importations	10
Wisconsin	Pennsylvania	['USA/WI-UW-13/2020']	NODE_0001292	1	midroot time	2020.198087431694	32_refined_importations	13
Wisconsin	Virginia	['USA/WI-UW-17/2020']	NODE_0002378	1	midroot time	2020.198087431694	32_refined_importations	14
Wisconsin	California	['USA/WI-UW-251/2020']	NODE_0004379	1	upper midroot time	2020.198087431694	32_refined_importations	11
Wisconsin	Virginia	['USA/WI-UW-17/2020']	NODE_0002378	1	upper midroot time	2020.198087431694	32_refined_importations	12
Wisconsin	California	['USA/WI-UW-251/2020']	NODE_0004379	1	midroot time	2020.198087431694	32_refined_importations	15
MHD	Israel	['USA/WI-UW-337/2020']	NODE_0001371	1	midroot time	2020.198087431694	32_refined_importations	8
UWHC	Canada	['USA/WI-UW-09/2020']	NODE_0000714	1	upper midroot time	2020.198551837167	32_refined_importations	12
UWHC	Netherlands	['USA/WI-UW-06/2020', 'USA/WI-UW-67/2020', 'USA/WI-UW-71/2020', 'USA/WI-UW-73/2020', 'USA/WI-UW-70/2020', 'USA/WI-UW-66/2020', 'USA/WI-UW-07/2020', 'USA/WI-UW-77/2020', 'USA/WI-UW-38/2020', 'USA/WI-UW-61/2020', 'USA/WI-UW-69/2020', 'USA/WI-UW-117/2020', 'USA/WI-UW-50/2020', 'USA/WI-UW-51/2020', 'USA/WI-UW-88/2020', 'USA/WI-UW-116/2020', 'USA/WI-UW-34/2020', 'USA/WI-UW-96/2020', 'USA/WI-UW-129/202…	NODE_0000146	20	upper midroot time	2020.1991332872558	32_refined_importations	13
Wisconsin	Michigan	['USA/WI-GMF-01993/2020', 'USA/WI-GMF-01999/2020', 'USA/WI-GMF-00018/2020']	NODE_0000978	3	upper midroot time	2020.1993492840836	32_refined_importations	13
Wisconsin	United Kingdom	['USA/WI-UW-16/2020']	NODE_0002917	1	midroot time	2020.1994535519125	32_refined_importations	16
Wisconsin	Israel	['USA/WI-UW-220/2020']	NODE_0001371	1	upper midroot time	2020.1994535519125	32_refined_importations	14
Wisconsin	Australia	['USA/WI-UW-252/2020']	NODE_0000511	1	lower midroot time	2020.1998968982195	32_refined_importations	19
MHD	Louisiana	['USA/WI-UW-190/2020']	NODE_0001694	1	lower midroot time	2020.2002552972006	32_refined_importations	14
Wisconsin	United Kingdom	['USA/WI-UW-16/2020']	NODE_0002917	1	upper midroot time	2020.200819672131	32_refined_importations	15
MHD	Israel	['USA/WI-UW-337/2020']	NODE_0001371	1	upper midroot time	2020.2008196721313	32_refined_importations	8
UWHC	Belgium	['USA/WI-UW-08/2020']	NODE_0004396	1	midroot time	2020.2008196721313	32_refined_importations	15
UWHC	Netherlands	['USA/WI-UW-43/2020']	NODE_0004827	1	upper midroot time	2020.2010689557992	32_refined_importations	14
UWHC	Brazil	['USA/WI-UW-114/2020']	NODE_0002647	1	lower midroot time	2020.2012205822464	32_refined_importations	20
MHD	Louisiana	['USA/WI-UW-190/2020']	NODE_0001694	1	midroot time	2020.2021857923492	32_refined_importations	9
Wisconsin	Australia	['USA/WI-UW-252/2020']	NODE_0000511	1	upper midroot time	2020.2021857923496	32_refined_importations	16
Wisconsin	Australia	['USA/WI-UW-252/2020']	NODE_0000511	1	midroot time	2020.2021857923496	32_refined_importations	17
Wisconsin	Florida	['USA/WI-UW-269/2020']	NODE_0002308	1	lower midroot time	2020.2022355230802	32_refined_importations	20
MHD	Louisiana	['USA/WI-UW-190/2020']	NODE_0001694	1	upper midroot time	2020.2024393040194	32_refined_importations	9
Wisconsin	Italy	['USA/WI-GMF-M00002/2020', 'USA/WI-UW-258/2020']	NODE_0002572	2	lower midroot time	2020.2029453496066	32_refined_importations	21
UWHC	Louisiana	['USA/WI-UW-58/2020']	NODE_0001887	1	lower midroot time	2020.203144138702	32_refined_importations	21
Wisconsin	Italy	['USA/WI-GMF-M00002/2020', 'USA/WI-UW-258/2020']	NODE_0002572	2	midroot time	2020.203551912568	32_refined_importations	18
Wisconsin	Minnesota	['USA/WI-UW-164/2020']	NODE_0002752	1	upper midroot time	2020.203551912568	32_refined_importations	17
Wisconsin	Minnesota	['USA/WI-UW-164/2020']	NODE_0002752	1	midroot time	2020.203551912568	32_refined_importations	19
UWHC	Spain	['USA/WI-UW-02/2020']	NODE_0003902	1	midroot time	2020.2035519125684	32_refined_importations	16
UWHC	Spain	['USA/WI-UW-02/2020']	NODE_0003902	1	upper midroot time	2020.2035519125684	32_refined_importations	15
MHD	Maryland	['USA/WI-UW-184/2020']	NODE_0000547	1	midroot time	2020.2035519125684	32_refined_importations	10
Wisconsin	Pennsylvania	['USA/WI-UW-13/2020']	NODE_0001292	1	upper midroot time	2020.2035519125684	32_refined_importations	18
UWHC	Washington	['USA/WI-UW-91/2020']	NODE_0000737	1	midroot time	2020.2035519125684	32_refined_importations	17
Wisconsin	Italy	['USA/WI-GMF-M00002/2020', 'USA/WI-UW-258/2020']	NODE_0002572	2	upper midroot time	2020.2038953272256	32_refined_importations	19
Wisconsin	Democratic Republic of the Congo	['USA/WI-UW-354/2020']	NODE_0003617	1	lower midroot time	2020.2039375147	32_refined_importations	22
UWHC	Brazil	['USA/WI-UW-114/2020']	NODE_0002647	1	upper midroot time	2020.204918032787	32_refined_importations	16
Wisconsin	Michigan	['USA/WI-GMF-00232/2020']	NODE_0000922	1	midroot time	2020.204918032787	32_refined_importations	20
UWHC	Brazil	['USA/WI-UW-114/2020']	NODE_0002647	1	midroot time	2020.204918032787	32_refined_importations	18
Wisconsin	Louisiana	['USA/WI-UW-239/2020', 'USA/WI-UW-263/2020']	NODE_0001733	2	lower midroot time	2020.205720192325	32_refined_importations	23
UWHC	Illinois	['USA/WI-UW-33/2020']	NODE_0000490	1	midroot time	2020.2062841530053	32_refined_importations	19
MHD	Illinois	['USA/WI-UW-218/2020', 'USA/WI-UW-189/2020']	NODE_0000490	2	midroot time	2020.2062841530053	32_refined_importations	11
MHD	Italy	['USA/WI-UW-320/2020']	NODE_0000825	1	lower midroot time	2020.2064737006733	32_refined_importations	15
MHD	Michigan	['USA/WI-UW-235/2020']	NODE_0000597	1	lower midroot time	2020.207548478448	32_refined_importations	16
UWHC	Denmark	['USA/WI-UW-106/2020']	NODE_0004237	1	midroot time	2020.2076502732239	32_refined_importations	20
MHD	Maryland	['USA/WI-UW-184/2020']	NODE_0000547	1	upper midroot time	2020.207861828057	32_refined_importations	10
Wisconsin	Washington DC	['USA/WI-UW-113/2020']	NODE_0002487	1	lower midroot time	2020.207947011006	32_refined_importations	24
UWHC	Louisiana	['USA/WI-UW-54/2020']	NODE_0001912	1	lower midroot time	2020.2081020494793	32_refined_importations	22
UWHC	Michigan	['USA/WI-UW-155/2020']	NODE_0000978	1	lower midroot time	2020.2081356435385	32_refined_importations	23
MHD	United Kingdom	['USA/WI-UW-200/2020']	NODE_0001056	1	upper midroot time	2020.2085568059522	32_refined_importations	11
Wisconsin	Brazil	['USA/WI-UW-198/2020']	NODE_0002681	1	lower midroot time	2020.2089557932136	32_refined_importations	25
Wisconsin	Louisiana	['USA/WI-UW-239/2020', 'USA/WI-UW-263/2020']	NODE_0001733	2	midroot time	2020.2090163934424	32_refined_importations	21
MHD	California	['USA/WI-UW-246/2020']	NODE_0004668	1	upper midroot time	2020.2090163934427	32_refined_importations	12
MHD	United Kingdom	['USA/WI-UW-200/2020']	NODE_0001056	1	midroot time	2020.2090163934427	32_refined_importations	12
MHD	California	['USA/WI-UW-246/2020']	NODE_0004668	1	midroot time	2020.2090163934427	32_refined_importations	13
MHD	Italy	['USA/WI-UW-320/2020']	NODE_0000825	1	midroot time	2020.210382513661	32_refined_importations	14
MHD	Italy	['USA/WI-UW-320/2020']	NODE_0000825	1	upper midroot time	2020.2104427330605	32_refined_importations	13
MHD	Illinois	['USA/WI-UW-218/2020', 'USA/WI-UW-189/2020']	NODE_0000490	2	upper midroot time	2020.210553499816	32_refined_importations	14
UWHC	Illinois	['USA/WI-UW-33/2020']	NODE_0000490	1	upper midroot time	2020.210553499816	32_refined_importations	17
Wisconsin	Louisiana	['USA/WI-UW-239/2020', 'USA/WI-UW-263/2020']	NODE_0001733	2	upper midroot time	2020.21174863388	32_refined_importations	20
MHD	Michigan	['USA/WI-UW-304/2020']	NODE_0000963	1	lower midroot time	2020.2132891346967	32_refined_importations	17
UWHC	Illinois	['USA/WI-UW-28/2020']	NODE_0000506	1	lower midroot time	2020.2136743937665	32_refined_importations	24
UWHC	California	['USA/WI-UW-87/2020']	NODE_0000853	1	lower midroot time	2020.2138166078744	32_refined_importations	25
UWHC	Louisiana	['USA/WI-UW-58/2020']	NODE_0001887	1	midroot time	2020.214480874317	32_refined_importations	21
UWHC	Idaho	['USA/WI-UW-89/2020']	NODE_0001809	1	lower midroot time	2020.2148240040208	32_refined_importations	26
Wisconsin	Michigan	['USA/WI-GMF-00822/2020']	NODE_0000840	1	lower midroot time	2020.2150643841073	32_refined_importations	26
UWHC	Louisiana	['USA/WI-UW-54/2020']	NODE_0001912	1	midroot time	2020.2158469945355	32_refined_importations	22
UWHC	Idaho	['USA/WI-UW-89/2020']	NODE_0001809	1	upper midroot time	2020.2158469945355	32_refined_importations	18
UWHC	Idaho	['USA/WI-UW-89/2020']	NODE_0001809	1	midroot time	2020.2158469945355	32_refined_importations	23
UWHC	Michigan	['USA/WI-UW-155/2020']	NODE_0000978	1	midroot time	2020.2158469945362	32_refined_importations	24
UWHC	Louisiana	['USA/WI-UW-54/2020']	NODE_0001912	1	upper midroot time	2020.217213114754	32_refined_importations	19
UWHC	Louisiana	['USA/WI-UW-58/2020']	NODE_0001887	1	upper midroot time	2020.2174819376266	32_refined_importations	20
MHD	Illinois	['USA/WI-UW-245/2020']	NODE_0000506	1	lower midroot time	2020.2177727544226	32_refined_importations	18
UWHC	Washington	['USA/WI-UW-91/2020']	NODE_0000737	1	upper midroot time	2020.2178597036727	32_refined_importations	21
MHD	Michigan	['USA/WI-UW-313/2020', 'USA/WI-UW-308/2020', 'USA/WI-UW-316/2020']	NODE_0000882	3	lower midroot time	2020.217995761233	32_refined_importations	19
UWHC	Belgium	['USA/WI-UW-08/2020']	NODE_0004396	1	upper midroot time	2020.2183742768807	32_refined_importations	22
UWHC	Illinois	['USA/WI-UW-28/2020']	NODE_0000506	1	midroot time	2020.2185792349726	32_refined_importations	25
UWHC	Illinois	['USA/WI-UW-28/2020']	NODE_0000506	1	upper midroot time	2020.2185792349726	32_refined_importations	23
MHD	Michigan	['USA/WI-UW-304/2020']	NODE_0000963	1	midroot time	2020.2213114754095	32_refined_importations	15
Wisconsin	Democratic Republic of the Congo	['USA/WI-UW-354/2020']	NODE_0003617	1	midroot time	2020.2213114754102	32_refined_importations	22
MHD	Michigan	['USA/WI-UW-235/2020']	NODE_0000597	1	midroot time	2020.2213114754102	32_refined_importations	16
Wisconsin	Brazil	['USA/WI-UW-198/2020']	NODE_0002681	1	upper midroot time	2020.2213114754102	32_refined_importations	21
Wisconsin	Brazil	['USA/WI-UW-198/2020']	NODE_0002681	1	midroot time	2020.2213114754102	32_refined_importations	23
Wisconsin	Michigan	['USA/WI-GMF-00232/2020']	NODE_0000922	1	upper midroot time	2020.2221686238724	32_refined_importations	22
MHD	Illinois	['USA/WI-UW-245/2020']	NODE_0000506	1	upper midroot time	2020.2226775956283	32_refined_importations	15
Wisconsin	Florida	['USA/WI-UW-269/2020']	NODE_0002308	1	midroot time	2020.2226775956283	32_refined_importations	24
MHD	Illinois	['USA/WI-UW-245/2020']	NODE_0000506	1	midroot time	2020.2226775956283	32_refined_importations	17
Wisconsin	Washington DC	['USA/WI-UW-113/2020']	NODE_0002487	1	midroot time	2020.2254098360654	32_refined_importations	25
MHD	Pennsylvania	['USA/WI-UW-280/2020']	NODE_0004517	1	midroot time	2020.226775956284	32_refined_importations	18
MHD	Michigan	['USA/WI-UW-235/2020']	NODE_0000597	1	upper midroot time	2020.226775956284	32_refined_importations	16
UWHC	Denmark	['USA/WI-UW-106/2020']	NODE_0004237	1	upper midroot time	2020.2273572195888	32_refined_importations	24
Wisconsin	Louisiana	['USA/WI-UW-264/2020']	NODE_0001694	1	lower midroot time	2020.2275777015725	32_refined_importations	27
Wisconsin	Idaho	['USA/WI-UW-262/2020']	NODE_0001809	1	lower midroot time	2020.2284852062064	32_refined_importations	28
Wisconsin	Louisiana	['USA/WI-UW-264/2020']	NODE_0001694	1	midroot time	2020.2295081967209	32_refined_importations	26
Wisconsin	Idaho	['USA/WI-UW-262/2020']	NODE_0001809	1	upper midroot time	2020.229508196721	32_refined_importations	23
Wisconsin	Idaho	['USA/WI-UW-262/2020']	NODE_0001809	1	midroot time	2020.229508196721	32_refined_importations	27
Wisconsin	Louisiana	['USA/WI-UW-264/2020']	NODE_0001694	1	upper midroot time	2020.2297617083912	32_refined_importations	24
Wisconsin	Michigan	['USA/WI-UW-271/2020', 'USA/WI-UW-327/2020']	NODE_0000882	2	lower midroot time	2020.2302908432	32_refined_importations	29
UWHC	Louisiana	['USA/WI-UW-356/2020']	NODE_0001694	1	lower midroot time	2020.2303099420096	32_refined_importations	27
UWHC	Michigan	['USA/WI-UW-155/2020']	NODE_0000978	1	upper midroot time	2020.2307700491103	32_refined_importations	25
MHD	Michigan	['USA/WI-UW-313/2020', 'USA/WI-UW-308/2020', 'USA/WI-UW-316/2020']	NODE_0000882	3	midroot time	2020.2308743169397	32_refined_importations	19
UWHC	California	['USA/WI-UW-87/2020']	NODE_0000853	1	midroot time	2020.23087431694	32_refined_importations	26
UWHC	Louisiana	['USA/WI-UW-356/2020']	NODE_0001694	1	midroot time	2020.2322404371585	32_refined_importations	27
UWHC	Louisiana	['USA/WI-UW-356/2020']	NODE_0001694	1	upper midroot time	2020.2324939488285	32_refined_importations	26
MHD	Michigan	['USA/WI-UW-304/2020']	NODE_0000963	1	upper midroot time	2020.233310404404	32_refined_importations	17
Wisconsin	United Kingdom	['USA/WI-GMF-01854/2020', 'USA/WI-GMF-02314/2020', 'USA/WI-GMF-03156/2020', 'USA/WI-GMF-M00001/2020', 'USA/WI-GMF-01602/2020']	NODE_0001056	5	lower midroot time	2020.2343187805768	32_refined_importations	30
MHD	Pennsylvania	['USA/WI-UW-280/2020']	NODE_0004517	1	upper midroot time	2020.234972677596	32_refined_importations	18
Wisconsin	Democratic Republic of the Congo	['USA/WI-UW-354/2020']	NODE_0003617	1	upper midroot time	2020.236179138168	32_refined_importations	25
Wisconsin	Washington DC	['USA/WI-UW-113/2020']	NODE_0002487	1	upper midroot time	2020.2381590886566	32_refined_importations	26
UWHC	California	['USA/WI-UW-87/2020']	NODE_0000853	1	upper midroot time	2020.239444923445	32_refined_importations	27
Wisconsin	New Jersey	['USA/WI-GMF-02294/2020', 'USA/WI-GMF-01978/2020', 'USA/WI-GMF-02263/2020']	NODE_0000906	3	lower midroot time	2020.2407640613183	32_refined_importations	31
Wisconsin	Michigan	['USA/WI-UW-271/2020', 'USA/WI-UW-327/2020']	NODE_0000882	2	midroot time	2020.2431693989072	32_refined_importations	28
Wisconsin	Florida	['USA/WI-UW-269/2020']	NODE_0002308	1	upper midroot time	2020.243185051541	32_refined_importations	27
Wisconsin	Michigan	['USA/WI-GMF-00822/2020']	NODE_0000840	1	midroot time	2020.2445355191253	32_refined_importations	29
MHD	Idaho	['USA/WI-UW-329/2020']	NODE_0001809	1	lower midroot time	2020.248977009485	32_refined_importations	20
Wisconsin	United Kingdom	['USA/WI-GMF-01854/2020', 'USA/WI-GMF-02314/2020', 'USA/WI-GMF-03156/2020', 'USA/WI-GMF-M00001/2020', 'USA/WI-GMF-01602/2020']	NODE_0001056	5	upper midroot time	2020.249540412509	32_refined_importations	28
Wisconsin	United Kingdom	['USA/WI-GMF-01854/2020', 'USA/WI-GMF-02314/2020', 'USA/WI-GMF-03156/2020', 'USA/WI-GMF-M00001/2020', 'USA/WI-GMF-01602/2020']	NODE_0001056	5	midroot time	2020.25	32_refined_importations	30
MHD	Idaho	['USA/WI-UW-329/2020']	NODE_0001809	1	upper midroot time	2020.25	32_refined_importations	19
MHD	Idaho	['USA/WI-UW-329/2020']	NODE_0001809	1	midroot time	2020.25	32_refined_importations	20
MHD	Australia	['USA/WI-UW-322/2020', 'USA/WI-UW-324/2020']	NODE_0002471	2	lower midroot time	2020.2514986245362	32_refined_importations	21
MHD	Michigan	['USA/WI-UW-313/2020', 'USA/WI-UW-308/2020', 'USA/WI-UW-316/2020']	NODE_0000882	3	upper midroot time	2020.254038939319	32_refined_importations	20
Wisconsin	New Jersey	['USA/WI-GMF-02294/2020', 'USA/WI-GMF-01978/2020', 'USA/WI-GMF-02263/2020']	NODE_0000906	3	midroot time	2020.256830601093	32_refined_importations	31
Wisconsin	New Jersey	['USA/WI-GMF-02294/2020', 'USA/WI-GMF-01978/2020', 'USA/WI-GMF-02263/2020']	NODE_0000906	3	upper midroot time	2020.256830601093	32_refined_importations	29
UWHC	Illinois	['USA/WI-UW-150/2020']	NODE_0004454	1	lower midroot time	2020.2580932423887	32_refined_importations	28
Wisconsin	Michigan	['USA/WI-GMF-00822/2020']	NODE_0000840	1	upper midroot time	2020.264575906191	32_refined_importations	30
Wisconsin	Michigan	['USA/WI-UW-271/2020', 'USA/WI-UW-327/2020']	NODE_0000882	2	upper midroot time	2020.266334021286	32_refined_importations	31
MHD	Australia	['USA/WI-UW-322/2020', 'USA/WI-UW-324/2020']	NODE_0002471	2	upper midroot time	2020.2663934426228	32_refined_importations	21
MHD	Australia	['USA/WI-UW-322/2020', 'USA/WI-UW-324/2020']	NODE_0002471	2	midroot time	2020.2663934426228	32_refined_importations	21
UWHC	Illinois	['USA/WI-UW-150/2020']	NODE_0004454	1	midroot time	2020.2814207650272	32_refined_importations	28
UWHC	Illinois	['USA/WI-UW-150/2020']	NODE_0004454	1	upper midroot time	2020.2814207650272	32_refined_importations	28
Wisconsin	Iowa	['USA/WI-GMF-02728/2020', 'USA/WI-GMF-02274/2020', 'USA/WI-GMF-03151/2020']	NODE_0001380	3	lower midroot time	2020.285788464041	32_refined_importations	32
Wisconsin	Iowa	['USA/WI-GMF-02728/2020', 'USA/WI-GMF-02274/2020', 'USA/WI-GMF-03151/2020']	NODE_0001380	3	upper midroot time	2020.296448087432	32_refined_importations	32
Wisconsin	Iowa	['USA/WI-GMF-02728/2020', 'USA/WI-GMF-02274/2020', 'USA/WI-GMF-03151/2020']	NODE_0001380	3	midroot time	2020.296448087432	32_refined_importations	32
Wisconsin	Iowa	['USA/WI-GMF-03710/2020', 'USA/WI-GMF-03823/2020']	NODE_0001394	2	lower midroot time	2020.3169071631405	32_refined_importations	33
Wisconsin	Iowa	['USA/WI-GMF-03710/2020', 'USA/WI-GMF-03823/2020']	NODE_0001394	2	midroot time	2020.3224043715845	32_refined_importations	33
Wisconsin	Iowa	['USA/WI-GMF-03710/2020', 'USA/WI-GMF-03823/2020']	NODE_0001394	2	upper midroot time	2020.3224043715845	32_refined_importations	33
UWHC	China	['USA/WI1/2020']	NODE_0005276	1	lower midroot time	2020.0297374560632	69_refined_importations	1
[truncated: 19,955 more rows]
