# Supplementary material for: Revealing fine-scale spatiotemporal differences in SARS-CoV-2 introduction and spread
Source: Nat Commun. 2020 Nov 3;11:5558. doi: 10.1038/s41467-020-19346-z (PMC7609670; doi:10.1038/s41467-020-19346-z)
Supplement: Supplementary file 3 — Source Data [file 41467_2020_19346_MOESM3_ESM.zip › Source Data/introductions/results/ml_refined.newick]

(Wuhan/Hu-1/2019:0.00000774,(Thailand/Nonthaburi_59/2020:0.00004513,Wuhan/HB-WH1-122/2020:0.00015224,Japan/NA-20-05-1/2020:0.00007136,Wuhan/WIV04/2019:0.00001452,Wuhan/HB-WH3-179/2020:0.00017628,Japan/OS-20-07-1/2020:0.00006699,Wuhan/HB-WH4-204/2020:0.00018502,Jiangsu/JS03/2020:0.00006918,Sichuan/SC-WCH4-286/2020:0.00010633,Sichuan/SC-WCH3-259/2020:0.00009103,Wuhan/HB-WH3-176/2020:0.00014568,Wuhan/HB-WH2-167/2020:0.00010852,SouthAfrica/R02827/2020:0.00016098,Beijing/DT-travelIT04/2020:0.00015661,Wuhan/IVDC-HB-01/2019:0.00001452,Beijing/IME-HZ01/2020:0.00006480,Hangzhou/HZCDC0091L/2020:0.00006262,Wuhan/WHU02/2020:0.00002109,Wuhan/IPBCAMS-WH-04/2019:0.00001452,Taiwan/CGMH-CGU-01/2020:0.00007136,Iceland/447/2020:0.00019158,SouthKorea/KCDC12/2020:0.00008666,Thailand/61/2020:0.00003420,Korea/KCDC2004/2020:0.00008885,Thailand/Phuket_247/2020:0.00007136,Chongqing/ZX01/2020:0.00006699,Malaysia/IMR_WC1170/2020:0.00015879,India/CCMB_J300/2020:0.00022218,Malaysia/IMR_WC1097/2020:0.00014786,Wuhan/HB-WH4-206/2020:0.00020688,Wuhan/HB-WH4-205/2020:0.00015005,Taiwan/TSGH-31/2020:0.00020251,Beijing/DT-travelUSA01/2020:0.00014786,Wuhan/HB-WH1-142/2020:0.00015005,Wuhan/WH03/2020:0.00001890,Wuhan/HB-WH4-214/2020:0.00019158,Thailand/74/2020:0.00004513,Thailand/Nonthaburi_68/2020:0.00004950,Wuhan/HBCDC-HB-03/2019:0.00001452,Shanghai/SH0073/2020:0.00009541,Korea/KCDC2005/2020:0.00009322,Beijing/DT-travelDE01/2020:0.00017628,Korea/KCDC2007/2020:0.00009541,Sweden/20-50125/2020:0.00016098,Thailand/SI200433-NT/2020:0.00007136,Wuhan/HB-WH2-160/2020:0.00014568,Wuhan/WIV06/2019:0.00001452,Taiwan/4/2020:0.00007792,USA/CA-CZB-1209/2020:0.00020688,Taiwan/TSGH-35/2020:0.00009759,USA/WI-UW-256/2020:0.00022874,USA/WI-UW-270/2020:0.00017409,USA/WI-UW-345/2020:0.00023530,Wuhan/WH01/2019:0.00000576,USA/IL1/2020:0.00006262,USA/CO-CDC-5607/2020:0.00016317,USA/CA6/2020:0.00007573,Sichuan/SC-NJ-089/2020:0.00009541,Singapore/1/2020:0.00006699,Singapore/129/2020:0.00019158,Singapore/136/2020:0.00018721,Singapore/150/2020:0.00018721,Singapore/109/2020:0.00015879,France/RA739/2020:0.00010196,England/200690245/2020:0.00010196,England/200690306/2020:0.00009978,England/200690300/2020:0.00010196,England/200690756/2020:0.00010196,Finland/1/2020:0.00008011,Taiwan/NTU27/2020:0.00024404,Taiwan/TSGH-27/2020:0.00017191,Taiwan/TSGH-37/2020:0.00010196,Taiwan/CGMH-CGU-22/2020:0.00018721,Malaysia/IMR_WC1114/2020:0.00014786,Malaysia/IMR_WC1098/2020:0.00014786,HongKong/HKPU57-0702/2020:0.00011726,HongKong/HKPU60-0802/2020:0.00012164,HongKong/HKPU66-2501/2020:0.00013475,HongKong/HKPU6_2101/2020:0.00007136,HongKong/HKPU63-1402/2020:0.00012601,HongKong/HKU-911a/2020:0.00008229,France/IDF0626/2020:0.00008011,France/CIBU-200634/2020:0.00021781,Singapore/159/2020:0.00018939,Singapore/210/2020:0.00016754,Singapore/187/2020:0.00014349,Singapore/212/2020:0.00017847,Singapore/165/2020:0.00007573,Thailand/Bangkok_323/2020:0.00008011,Thailand/NIH-162/2020:0.00006480,Thailand/NIH-59/2020:0.00005169,Thailand/NIH-15/2020:0.00002765,Nepal/61/2020:0.00004513,Bangladesh/NIB_BCSIR_02/2020:0.00030524,Oman/RESP-20-3700/2020:0.00019158,Oman/RESP-20-6560/2020:0.00020907,England/200641094/2020:0.00009541,Wuhan/HB-WH1-127/2020:0.00015224,Wuhan/HB-WH1-130/2020:0.00015224,UnitedArabEmirates/L1014/2020:0.00018065,UnitedArabEmirates/L4184/2020:0.00016972,Wuhan/HB-WH5-237/2020:0.00017847,Wuhan/HB-WH4-197/2020:0.00020251,Wuhan/HB-WH4-207/2020:0.00021125,Wuhan/HB-WH3-180/2020:0.00017628,Wuhan/IPBCAMS-WH-01/2019:0.00000137,Wuhan/IPBCAMS-WH-03/2019:0.00001452,Wuhan/HB-WH3-189/2020:0.00018284,Wuhan/HB-WH6-244/2020:0.00018284,Wuhan/HB-WH5-225/2020:0.00018065,Wuhan/HBCDC-HB-01/2019:0.00001452,Indonesia/JKT-EIJK02/2020:0.00020470,Indonesia/JKT-EIJK03/2020:0.00020688,Ireland/Cork2/2020:0.00016535,Cambodia/0012/2020:0.00007573,SouthAfrica/R05204/2020:0.00018939,Norway/2087/2020:0.00018502,Thailand/SI200040-NT/2020:0.00003420,Colombia/GUV-92146/2020:0.00021562,Wuhan/IVDC-HB-05/2019:0.00001452,Wuhan/WIV05/2019:0.00001452,Wuhan/WIV07/2019:0.00001452,Singapore/317/2020:0.00017628,Singapore/298/2020:0.00018284,Singapore/44/2020:0.00016535,Singapore/35/2020:0.00009759,Australia/NSW02/2020:0.00006480,Wuhan/HB-WHCM-115/2020:0.00013038,(USA/WI-UW-229/2020:0.00005765,England/LIVE-9C0FA/2020:0.00006858)NODE_0001852:0.00014705,(Finland/13M79/2020:0.00000000,Latvia/02/2020:0.00002623)NODE_0002043:0.00017628,(Taiwan/NTU02/2020:0.00004368,mouse/Harbin/HRB-26m/2020:0.00020543)NODE_0002046:0.00005172,(Denmark/ALAB-SSI-1378/2020:0.00008863,Denmark/ALAB-SSI-1406/2020:0.00009081)NODE_0002047:0.00013355,(Thailand/Bangkok_168/2020:0.00002755,Thailand/SI200615-NT/2020:0.00004067)NODE_0002052:0.00003944,(Wuhan/HB-WH1-124/2020:0.00000000,India/ILSCV16280/2020:0.00015301)NODE_0002053:0.00015224,(Vietnam/19-01S/2020:0.00000000,Vietnam/19-02S/2020:0.00000000)NODE_0002055:0.00006480,(Indonesia/EJ-ITD853Sp/2020:0.00009056,Indonesia/JKT-EIJK0141/2020:0.00007307)NODE_0002056:0.00011195,(USA/NV_0016/2020:0.00000000,(NewZealand/20VR2932/2020:0.00000000,NewZealand/20VR2941/2020:0.00000000)NODE_0002000:0.00010710)NODE_0001999:0.00016317,(Japan/AI-I-004/2020:0.00002254,Pakistan/KHI1/2020:0.00013401,Indonesia/EJ-ITD1273NT/2020:0.00016461)NODE_0002032:0.00004882,(Indonesia/EJ-ITD3101NT/2020:0.00020181,(Taiwan/8/2020:0.00000000,Taiwan/5/2020:0.00000000)NODE_0002045:0.00004662)NODE_0002044:0.00003786,(USA/CA-SCCPHD-UC106/2020:0.00003030,(USA/WI-UW-246/2020:0.00004809,USA/CA-SCCPHD-UC129/2020:0.00000000)NODE_0001851:0.00004342)NODE_0001850:0.00011756,(Australia/NSW219/2020:0.00000000,Australia/NSW08/2020:0.00000000,Australia/NSW10/2020:0.00000000)NODE_0002057:0.00014568,(USA/CA-CDPH-UC2/2020:0.00005070,USA/CA-CDPH-UC3/2020:0.00005070,USA/CA-CDPH-UC4/2020:0.00005070,USA/CA9/2020:0.00004196)NODE_0001995:0.00009279,(USA/CA5/2020:0.00003969,Taiwan/CGMH-CGU-02/2020:0.00005280,Singapore/175/2020:0.00006373,Guangzhou/GZMU0058/2020:0.00003531)NODE_0002001:0.00004042,(Wuhan/HBCDC-HB-02/2019:0.00000623,Wuhan/WIV02/2019:0.00000623,USA/CA8/2020:0.00009804,Wuhan/IVDC-HB-GX02/2019:0.00000623)NODE_0002002:0.00000829,(UnitedArabEmirates/L4280/2020:0.00008362,(Japan/KY-V-029/2020:0.00003769,(UnitedArabEmirates/L6599/2020:0.00006260,Australia/QLDID922/2020:0.00006916)NODE_0002035:0.00003411)NODE_0002034:0.00002407)NODE_0002033:0.00001834,(Malaysia/IMR_WC413/2020:0.00000437,Malaysia/IMR_WC458/2020:0.00000656,Malaysia/IMR_WC627/2020:0.00001311,Malaysia/MKAK-CL-2020-7554/2020:0.00000000)NODE_0002049:0.00009759,(HongKong/HKPU2_1801/2020:0.00002775,HongKong/HKU-902a/2020:0.00002775,HongKong/HKU-902b/2020:0.00002994,HongKong/VB20017970-2/2020:0.00002338)NODE_0002050:0.00003924,(USA/CA_2602/2020:0.00001439,USA/CA-SCCPHD-UC101/2020:0.00001439,USA/CA-SCCPHD-UC105/2020:0.00002094,(USA/CA-SCCPHD-UC108/2020:0.00000219,USA/CA-SCCPHD-UC102/2020:0.00000000)NODE_0002005:0.00001876)NODE_0002004:0.00012692,(UnitedArabEmirates/L9766/2020:0.00006630,Indonesia/JKT-EIJK01/2020:0.00009252,Indonesia/JKT-EIJK04/2020:0.00010564,Indonesia/JKT-EIJK0317/2020:0.00007722,Indonesia/EJ-ITD1238Sp/2020:0.00010127)NODE_0002054:0.00011217,((USA/CA-CZB-1091/2020:0.00000000,USA/CA-CZB-1237/2020:0.00002404)NODE_0001998:0.00008008,(USA/CA-CZB-1090/2020:0.00000000,USA/CA-CZB-1092/2020:0.00000000,USA/CA-CZB-1239/2020:0.00002404,USA/CA-CZB-1236/2020:0.00002404)NODE_0001997:0.00008008)NODE_0001996:0.00020331,(Japan/Hu_Kng_19-437/2020:0.00009035,Malaysia/IMR_WC1177/2020:0.00008160,(Japan/Donner20/2020:0.00009255,Japan/Donner18/2020:0.00009037,(Japan/Donner17/2020:0.00003279,Japan/Donner28/2020:0.00000000)NODE_0002038:0.00005321)NODE_0002037:0.00007648)NODE_0002036:0.00007719,(Malaysia/MKAK-CL-2020-5047/2020:0.00001680,Malaysia/MKAK-CL-2020-5045/2020:0.00001680,Malaysia/IMR_WC085/2020:0.00002555,Malaysia/MKAK-CL-2020-5049/2020:0.00001680,Singapore/2/2020:0.00001899,Singapore/6/2020:0.00005178,Singapore/36/2020:0.00006708)NODE_0002048:0.00005237,((USA/MA1/2020:0.00003001,HongKong/HKU-913a/2020:0.00003438,HongKong/HKU-915a/2020:0.00003875)NODE_0001960:0.00003463,(Canada/ON_PHL4181/2020:0.00001495,Canada/ON_VIDO-01/2020:0.00001058,Canada/ON_ON-VIDO-01-2/2020:0.00001058,Canada/ON_PHL2445/2020:0.00001495,(USA/CA4/2020:0.00000000,USA/CA3/2020:0.00000000)NODE_0001962:0.00002370)NODE_0001961:0.00004095)NODE_0001959:0.00001546,(Taiwan/NTU29/2020:0.00017803,Ecuador/HEE-01/2020:0.00010371,Netherlands/NoordBrabant_47/2020:0.00010371,(Netherlands/Oss_1363500/2020:0.00003700,Netherlands/Tilburg_1363354/2020:0.00003263)NODE_0002042:0.00004703,(Finland/14M82/2020:0.00004526,Germany/NRW-15/2020:0.00003871,Netherlands/Loon_op_zand_1363512/2020:0.00001466,Slovakia/SK-BMC6/2020:0.00003215,Netherlands/NoordBrabant_10003/2020:0.00001248,Netherlands/NA_666/2020:0.00001466)NODE_0002041:0.00006937)NODE_0002040:0.00006383,(USA/WI1/2020:0.00004244,Sichuan/SC-YB-086/2020:0.00005118,Sichuan/SC-YA-087/2020:0.00004025,Singapore/11/2020:0.00004681,Fujian/13/2020:0.00002277,Foshan/20SF210/2020:0.00002277,Foshan/20SF211/2020:0.00002277,Shanghai/SH0109/2020:0.00004681,Guangzhou/GZMU0017/2020:0.00005337,India/1-27/2020:0.00003370,Australia/VIC14/2020:0.00004681,Sichuan/SC-NC-067/2020:0.00004463,Wuhan/YB012506/2020:0.00002933,(Sichuan/SC-NC-068/2020:0.00000000,Sichuan/SC-NC-072/2020:0.00000000)NODE_0001956:0.00004681,(Sichuan/SC-WCH-315/2020:0.00001021,Shanghai/SH0011/2020:0.00001896)NODE_0001957:0.00001911)NODE_0001954:0.00004204,(Finland/14M74/2020:0.00007293,Senegal/306/2020:0.00007949,Germany/NRW-02-1/2020:0.00003359,Germany/NRW-06/2020:0.00003796,Germany/NRW-03/2020:0.00003577,Germany/NRW-05/2020:0.00003577,Germany/NRW-09/2020:0.00004015,Germany/NRW-10/2020:0.00004015,Latvia/04/2020:0.00009698,Austria/CeMM0002/2020:0.00003577,Hungary/SRC-00620/2020:0.00010135,Poland/PL_P1/2020:0.00004889,Belgium/ULG-10187/2020:0.00019971,Croatia/1761_Dubrovnik/2020:0.00008605,(USA/NE_6605/2020:0.00000000,USA/NE_7025/2020:0.00000437)NODE_0002007:0.00005326,(Germany/NRW-04/2020:0.00001646,Germany/NRW-07/2020:0.00001864,(Germany/NRW-01/2020:0.00000219,Germany/NRW-08/2020:0.00000000)NODE_0002009:0.00001864)NODE_0002008:0.00001932)NODE_0002006:0.00010553,(USA/CA2/2020:0.00003214,Sweden/01/2020:0.00006712,Taiwan/2/2020:0.00003433,HongKong/HKPU12_2201/2020:0.00004963,HongKong/HKPU17_2201/2020:0.00005837,HongKong/HKPU28_3001/2020:0.00007149,HongKong/HKPU52-3101/2020:0.00008023,HongKong/HKPU48-0202/2020:0.00007586,HongKong/HKPU49-3001/2020:0.00007586,HongKong/HKPU42-0302/2020:0.00007367,HongKong/HKPU53-0802/2020:0.00008023,HongKong/HKPU20_3001/2020:0.00006274,Singapore/17/2020:0.00007367,Oman/RESP-20-4028/2020:0.00015892,Singapore/8/2020:0.00005837,SouthKorea/KUMC02/2020:0.00006493,Australia/VIC01/2020:0.00003870,Australia/VIC02/2020:0.00003651,Singapore/7/2020:0.00004307,Australia/NSW03/2020:0.00003870,Wuhan/HB-WH5-222/2020:0.00015892,Wuhan/HB-WH5-236/2020:0.00015236,Wuhan/HB-WH5-226/2020:0.00015455,Wuhan/HB-WH5-223/2020:0.00011957,Wuhan/HB-WH6-242/2020:0.00014580,Korea/KCDC2001/2020:0.00010209,Australia/VIC03/2020:0.00003870,(Thailand/Bangkok_269/2020:0.00000000,Thailand/SI200478-NST/2020:0.00000000)NODE_0002028:0.00004089,(Thailand/NIH-190/2020:0.00001199,Thailand/SI200383-NT/2020:0.00001417)NODE_0002029:0.00002015,(Thailand/Nonthaburi_363/2020:0.00000000,Thailand/SI200893-NT/2020:0.00000656)NODE_0002030:0.00004744,(Thailand/Samutprakarn_840/2020:0.00003815,Thailand/SI201712-NT/2020:0.00003597)NODE_0002031:0.00002241,(France/IDF0372/2020:0.00000000,France/IDF0373/2020:0.00000000,France/IDF0386-islP1/2020:0.00001093)NODE_0002027:0.00003433,(Singapore/10/2020:0.00000000,Singapore/186/2020:0.00000874,Singapore/9/2020:0.00000000,Singapore/5/2020:0.00000437)NODE_0002011:0.00006056,(SriLanka/COV486/2020:0.00013444,Oman/RESP-20-2857/2020:0.00010602,(SouthAfrica/KRISP-02/2020:0.00007110,(Taiwan/NTU06/2020:0.00000276,Germany/Cento-70002372/2020:0.00003554,Poland/1111112/2020:0.00004210)NODE_0002014:0.00004648)NODE_0002013:0.00004585)NODE_0002012:0.00004852,(HongKong/HKPU19_0402/2020:0.00004622,HongKong/CUHK1/2020:0.00005059,HongKong/VB20024950-2/2020:0.00003310,HongKong/VM20002493-2/2020:0.00005496,HongKong/VM20002507-2/2020:0.00005714,HongKong/VM20002582-2/2020:0.00006152,((HongKong/HKPU102_2802/2020:0.00007615,HongKong/HKPU65-1202/2020:0.00004555)NODE_0002023:0.00002089,(HongKong/HKPU34_3001/2020:0.00003227,(HongKong/HKPU23_2601/2020:0.00000000,HongKong/HKPU30_2901/2020:0.00001967,HongKong/HKPU35_0402/2020:0.00002186,HongKong/HKPU40-2801/2020:0.00002404,HongKong/HKPU44-0102/2020:0.00002404,HongKong/HKPU33_0202/2020:0.00002186,HongKong/HKPU45-0502/2020:0.00002623,HongKong/VM2003179/2020:0.00008306,HongKong/HKPU29_0102/2020:0.00001967,HongKong/HKPU39-3001/2020:0.00002404)NODE_0002025:0.00001041)NODE_0002024:0.00001231)NODE_0002022:0.00001038)NODE_0002021:0.00001653)NODE_0002010:0.00003266,((SaudiArabia/KAUST-Madinah57/2020:0.00011654,Turkey/HSGM-5770/2020:0.00009468)NODE_0001994:0.00008813,(Oman/RESP-20-2181/2020:0.00014862,UnitedArabEmirates/L4682/2020:0.00010271,(Iran/HGRC-2-2162/2020:0.00001058,Iran/KHGRC-2-2162/2020:0.00001058,Iran/KHGRC-3-2178/2020:0.00001058)NODE_0001992:0.00015770,(Canada/ON_PHL5472/2020:0.00007833,Georgia/Tb-1523/2020:0.00016357,SriLanka/COV38/2020:0.00013297,HongKong/HKU-903b/2020:0.00002587,UnitedArabEmirates/L0904/2020:0.00008925,UnitedArabEmirates/L6627/2020:0.00008925,Turkey/ERAGEM-001/2020:0.00013516,Australia/NSW05/2020:0.00009581,NewZealand/01/2020:0.00009363,UnitedArabEmirates/L2409/2020:0.00008925,HongKong/HKU-903a/2020:0.00001931,HongKong/HKU-905a/2020:0.00001931,(Canada/BC_17397/2020:0.00006811,Canada/BC_13297/2020:0.00006592,Canada/BC_69243/2020:0.00005062)NODE_0001982:0.00002770,(USA/NY1-PV08001/2020:0.00008317,Canada/BC_37_0-2/2020:0.00005476,(Turkey/HSGM-6204/2020:0.00009039,Tunisia/COV0880/2020:0.00011006)NODE_0001968:0.00003431)NODE_0001967:0.00001483,(Sweden/20-04631/2020:0.00004695,Kuwait/KU17/2020:0.00005569,(Thailand/Bangkok-0078/2020:0.00000000,Thailand/Bangkok-0084/2020:0.00000219)NODE_0001984:0.00012126)NODE_0001983:0.00004668,(Taiwan/TSGH-26/2020:0.00006863,(Taiwan/CGMH-CGU-03/2020:0.00003926,Taiwan/CGMH-CGU-05/2020:0.00004144,Taiwan/CGMH-CGU-21/2020:0.00004581,Taiwan/CGMH-CGU-04/2020:0.00004144)NODE_0001986:0.00003155)NODE_0001985:0.00002063,(Australia/QLD09/2020:0.00006802,Australia/NSW07/2020:0.00006802,(UnitedArabEmirates/L0184/2020:0.00003466,(Iran/HGRC-01-IPI-8206/2020:0.00000000,Iran/KHGRC-1.1-IPI-8206/2020:0.00000000)NODE_0001991:0.00006307)NODE_0001990:0.00002462)NODE_0001989:0.00002998,(Canada/ON_SHSC-01/2020:0.00006516,Georgia/Tb-82/2020:0.00006953,Lebanon/S5_762/2020:0.00006735,Lebanon/S9_764/2020:0.00009576,Kuwait/KU12/2020:0.00007609,Kuwait/KU18/2020:0.00007609,Oman/RESP-20-1189/2020:0.00007609,Oman/RESP-20-1857/2020:0.00010450,Oman/RESP-20-797/2020:0.00005860,Oman/RESP-20-837/2020:0.00006079,Australia/NSW06/2020:0.00007172,Australia/NSW09/2020:0.00006953,Kuwait/KU09/2020:0.00007609,(Canada/ON_PHL2273/2020:0.00000656,Norway/1380/2020:0.00000000)NODE_0001970:0.00006516,(DRC/299/2020:0.00005008,UnitedArabEmirates/L068/2020:0.00003696,Uganda/UG011/2020:0.00007194,UnitedArabEmirates/L0231/2020:0.00003696)NODE_0001980:0.00006535,(Kazakhstan/26475/2020:0.00007970,Kazakhstan/26506/2020:0.00007970,Kazakhstan/NCB-1/2020:0.00000320,Kazakhstan/26501/2020:0.00007970,Kazakhstan/26562/2020:0.00007970,Kazakhstan/26574/2020:0.00007970,Kazakhstan/26508/2020:0.00007970,Kazakhstan/26582/2020:0.00007970,Kazakhstan/26545/2020:0.00007970,Kazakhstan/26530/2020:0.00007970,Kazakhstan/26473/2020:0.00007970,Kazakhstan/26584/2020:0.00007970)NODE_0001971:0.00011661)NODE_0001969:0.00002628)NODE_0001966:0.00001346)NODE_0001965:0.00002983)NODE_0001964:0.00000658,(USA/WI-UW-168/2020:0.00004372,USA/WI-UW-171/2020:0.00004372,USA/WI-UW-162/2020:0.00006557,USA/WI-UW-172/2020:0.00004372,USA/WI-UW-179/2020:0.00004809,USA/WI-UW-175/2020:0.00004590,USA/WI-UW-161/2020:0.00006557,USA/WI-UW-202/2020:0.00005683,USA/WI-UW-217/2020:0.00005683,USA/WI-UW-253/2020:0.00005902,USA/WI-UW-203/2020:0.00005683,USA/WI-UW-209/2020:0.00005683,USA/WI-UW-211/2020:0.00005683,USA/WI-UW-213/2020:0.00005683,USA/WI-UW-221/2020:0.00005683,USA/WI-UW-231/2020:0.00005902,USA/WI-UW-234/2020:0.00005902,USA/WI-UW-236/2020:0.00006120,USA/WI-UW-210/2020:0.00005464,USA/WI-UW-247/2020:0.00006339,USA/WI-UW-212/2020:0.00005683,USA/WI-UW-241/2020:0.00006120,USA/WI-UW-274/2020:0.00006995,USA/WI-UW-206/2020:0.00005683,USA/WI-UW-228/2020:0.00005902,USA/WI-UW-326/2020:0.00012459,USA/WI-UW-346/2020:0.00011585,USA/WI-UW-343/2020:0.00008087,USA/WI-UW-47/2020:0.00004372,USA/WI-UW-55/2020:0.00005246,USA/CA-SCCPHD-UC130/2020:0.00001530,USA/CA-SCCPHD-UC103/2020:0.00000000,USA/CA-CZB-1226/2020:0.00004590,Mexico/CDMX-InDRE_11/2020:0.00004590,Mexico/CDMX-InDRE_16/2020:0.00004153,USA/NY-SURV0144/2020:0.00000656,USA/CA-SCCPHD-UC16/2020:0.00001093,USA/CA-SCCPHD-UC158/2020:0.00002623,USA/MN-UMGC-4/2020:0.00006995,USA/WI-UW-169/2020:0.00004372,USA/WI-UW-185/2020:0.00005027,USA/WI-UW-181/2020:0.00005027,USA/WI-UW-223/2020:0.00005902,USA/WI-UW-240/2020:0.00006120,USA/WI-UW-196/2020:0.00004809,USA/WI-UW-182/2020:0.00005027,USA/WI-UW-174/2020:0.00004590,USA/WI-UW-201/2020:0.00005683,USA/WI-UW-197/2020:0.00005464,USA/WI-UW-244/2020:0.00006339,USA/WI-UW-225/2020:0.00005902,USA/WI-UW-233/2020:0.00006120,USA/WI-UW-222/2020:0.00005683,USA/WI-UW-173/2020:0.00004590,USA/WI-UW-243/2020:0.00006339,USA/WI-UW-170/2020:0.00004372,USA/WI-UW-215/2020:0.00005683,USA/WI-UW-193/2020:0.00005246,USA/WI-UW-208/2020:0.00005683,USA/WI-UW-238/2020:0.00006120,USA/WI-UW-194/2020:0.00005464,USA/WI-UW-186/2020:0.00005246,USA/WI-UW-232/2020:0.00006120,USA/WI-UW-187/2020:0.00005246,USA/WI-UW-340/2020:0.00007213,USA/WI-UW-214/2020:0.00005683,USA/WI-UW-219/2020:0.00005683,USA/WI-UW-342/2020:0.00007869,USA/WI-UW-272/2020:0.00006120,USA/WI-UW-192/2020:0.00005246,USA/WI-UW-157/2020:0.00003497,USA/WI-UW-180/2020:0.00004809,(USA/WI-UW-254/2020:0.00000862,USA/WI-UW-266/2020:0.00002174)NODE_0001830:0.00006351,(USA/WI-UW-199/2020:0.00000000,USA/WI-UW-224/2020:0.00000437)NODE_0001831:0.00005464,(USA/WI-UW-183/2020:0.00000000,USA/WI-UW-318/2020:0.00006120)NODE_0001832:0.00005027,(USA/WI-UW-333/2020:0.00000000,USA/WI-UW-334/2020:0.00000000)NODE_0001846:0.00005464,(USA/WI-UW-178/2020:0.00002521,USA/WI-UW-216/2020:0.00003614,USA/WI-UW-344/2020:0.00006237)NODE_0001824:0.00002069,(Iceland/372/2020:0.00001485,Iceland/220/2020:0.00000829,Iceland/248/2020:0.00001047,England/LIVE-99A0E/2020:0.00006949,(England/LIVE-9F3D0/2020:0.00004953,(England/LIVE-9F534/2020:0.00000000,England/LIVE-9F5CB/2020:0.00001093)NODE_0001849:0.00006265)NODE_0001848:0.00005930)NODE_0001847:0.00002887,(USA/WI-UW-177/2020:0.00002675,USA/WI-UW-284/2020:0.00006609,USA/WI-UW-325/2020:0.00010325,(USA/WI-UW-207/2020:0.00000527,USA/WI-UW-227/2020:0.00001183,(USA/WI-UW-283/2020:0.00000000,USA/WI-UW-293/2020:0.00000656,USA/WI-UW-311/2020:0.00001749)NODE_0001829:0.00003587)NODE_0001828:0.00002803,(USA/WI-UW-191/2020:0.00000000,USA/WI-UW-237/2020:0.00000874,(USA/WI-UW-300/2020:0.00002834,USA/WI-UW-303/2020:0.00002834,USA/WI-UW-297/2020:0.00002834,USA/WI-UW-290/2020:0.00001741)NODE_0001827:0.00001756)NODE_0001826:0.00003330)NODE_0001825:0.00001916,(USA/WI-UW-279/2020:0.00001846,USA/WI-UW-287/2020:0.00002502,USA/WI-UW-306/2020:0.00004250,USA/WI-UW-294/2020:0.00003157,USA/WI-UW-298/2020:0.00004032,USA/WI-UW-314/2020:0.00004687,USA/WI-UW-289/2020:0.00002939,USA/WI-UW-291/2020:0.00002939,USA/WI-UW-278/2020:0.00001846,USA/WI-UW-299/2020:0.00004032,(USA/WI-UW-292/2020:0.00000437,USA/WI-UW-281/2020:0.00000000,USA/WI-UW-305/2020:0.00001749)NODE_0001837:0.00002502,(USA/WI-UW-301/2020:0.00002694,(USA/WI-UW-286/2020:0.00000000,USA/WI-UW-282/2020:0.00000000,USA/WI-UW-315/2020:0.00002404,(USA/WI-UW-310/2020:0.00001535,USA/WI-UW-302/2020:0.00001098)NODE_0001842:0.00000432)NODE_0001840:0.00001164)NODE_0001839:0.00001338)NODE_0001833:0.00005804)NODE_0001791:0.00014568,(USA/TX_2039/2020:0.00008013,Japan/DP0134/2020:0.00004953,Japan/DP0438/2020:0.00005172,Japan/DP0699/2020:0.00005390,Japan/DP0321/2020:0.00005172,Japan/DP0786/2020:0.00005390,Japan/DP0457/2020:0.00005172,HongKong/VM20002849/2020:0.00006483,HongKong/VB20026565-2/2020:0.00001893,France/IDF0515/2020:0.00001237,Pakistan/Gilgit1/2020:0.00008887,Indonesia/JKT-EIJK2444/2020:0.00014571,Australia/NT04/2020:0.00006483,Australia/NT05/2020:0.00006920,Singapore/3Clin/2020:0.00001237,Singapore/3/2020:0.00001893,Japan/DP0763/2020:0.00005390,Australia/NT01/2020:0.00006264,Japan/DP0568/2020:0.00005390,Japan/DP0344/2020:0.00005172,Japan/DP0319/2020:0.00005172,Japan/DP0644/2020:0.00005390,Japan/DP0289/2020:0.00005172,Japan/DP0785/2020:0.00005390,Japan/DP0294/2020:0.00005172,Japan/DP0133/2020:0.00004953,Japan/DP0890/2020:0.00005390,Japan/DP0184/2020:0.00004953,Japan/DP0104/2020:0.00004953,Japan/DP0482/2020:0.00005172,Japan/DP0804/2020:0.00005390,Japan/DP0274/2020:0.00005172,Japan/DP0121/2020:0.00004953,Japan/Hu_DP_Kng_19-020/2020:0.00003860,Japan/DP0802/2020:0.00005390,Japan/DP0346/2020:0.00005172,Israel/ISR_JP0320/2020:0.00006702,Japan/DP0078/2020:0.00004953,Japan/DP0827/2020:0.00005390,Japan/DP0059/2020:0.00004953,Japan/DP0107/2020:0.00004953,Japan/DP0328/2020:0.00005172,(HongKong/HKU-908a/2020:0.00000000,HongKong/HKU-908b/2020:0.00000437)NODE_0001952:0.00000800,(Australia/WA11/2020:0.00001181,Australia/NT02/2020:0.00000963)NODE_0001951:0.00005302,(Gambia/GC19-026/2020:0.00007979,Malaysia/IMR_WC9127/2020:0.00009946,Malaysia/IMR_WC2665/2020:0.00007323,Singapore/250/2020:0.00010383,Oman/RESP-20-2850/2020:0.00007323,Philippines/RITM-07/2020:0.00008416,Philippines/RITM-03/2020:0.00007979,Philippines/PGC03/2020:0.00009071,Philippines/PGC06/2020:0.00009509,Philippines/PGC02/2020:0.00009071,Philippines/PGC04/2020:0.00009071,Philippines/PGC01/2020:0.00008197,Philippines/PGC05/2020:0.00009290,Guam/GU_NHG_01/2020:0.00009071,Guam/GU_NHG_02/2020:0.00008634,Guam/GU_NHG_03/2020:0.00007760,SouthAfrica/KRISP-06/2020:0.00010164,(Singapore/230/2020:0.00002401,Singapore/239/2020:0.00002401)NODE_0001925:0.00009075,(Taiwan/CGMH-CGU-26/2020:0.00000000,Taiwan/NTU28/2020:0.00001749,Taiwan/CGMH-CGU-27/2020:0.00000000)NODE_0001922:0.00014317,(Malaysia/IMR_WC10180/2020:0.00004304,Brunei/4/2020:0.00001899,Brunei/5/2020:0.00001899)NODE_0001924:0.00006079,(Brunei/3/2020:0.00000000,Brunei/2/2020:0.00000000,Brunei/1/2020:0.00000000)NODE_0001927:0.00005793,(Jamaica/JM-CDC-4376/2020:0.00000000,Malaysia/IMR_WC2423/2020:0.00001093,Slovenia/MB0329/2020:0.00003934,Timor-Leste/TL07/2020:0.00006776,Timor-Leste/TL21/2020:0.00007432,Timor-Leste/TL18/2020:0.00006995,Timor-Leste/TL22/2020:0.00008087,(Malaysia/IIUM316/2020:0.00000000,Turkey/VETAL1902_2/2020:0.00000000)NODE_0001920:0.00006339,(Timor-Leste/TL05/2020:0.00000398,Timor-Leste/TL23/2020:0.00001928,Timor-Leste/TL06/2020:0.00000398,Timor-Leste/TL14/2020:0.00000617,Timor-Leste/TL17/2020:0.00000617,Timor-Leste/TL19/2020:0.00000617,Timor-Leste/TL16/2020:0.00000617,Timor-Leste/TL15/2020:0.00000617,Timor-Leste/TL20/2020:0.00000835)NODE_0001921:0.00006378,(Malaysia/188407/2020:0.00000835,Malaysia/189332/2020:0.00001272,Malaysia/IMR_WC2453/2020:0.00000398,Singapore/238/2020:0.00005207,Singapore/203/2020:0.00009578,Singapore/234/2020:0.00005644,Singapore/206/2020:0.00009797,Singapore/289/2020:0.00004988,Singapore/158/2020:0.00006955,Singapore/264/2020:0.00011546,Singapore/89/2020:0.00008485,Singapore/299/2020:0.00006737,Singapore/70/2020:0.00006955,Singapore/65/2020:0.00005425,Singapore/57/2020:0.00005425,Singapore/66/2020:0.00005425,Singapore/60/2020:0.00005425,(Singapore/235/2020:0.00001194,Singapore/265/2020:0.00001194,Singapore/222/2020:0.00001194)NODE_0001919:0.00004013,(Singapore/254/2020:0.00009265,Singapore/275/2020:0.00007298,Singapore/209/2020:0.00006861,Singapore/309/2020:0.00009265,Singapore/294/2020:0.00006642,Singapore/244/2020:0.00007298)NODE_0001916:0.00004247)NODE_0001915:0.00000695)NODE_0001914:0.00005793)NODE_0001913:0.00004625,(Taiwan/TSGH-01/2020:0.00002804,Italy/SPL1/2020:0.00000837,Italy/INMI1-cs/2020:0.00000837,Italy/INMI1-B2/2020:0.00002148,Poland/PL_P39/2020:0.00013733,Norway/1538/2020:0.00007831,Italy/INMI2-B/2020:0.00001930,Taiwan/TSGH-36/2020:0.00002585,Italy/INMI2-N/2020:0.00001055,(Italy/INMI1-B1/2020:0.00001967,Italy/INMI1-N/2020:0.00000000)NODE_0001910:0.00001930,(Georgia/Tb-54/2020:0.00000000,Georgia/Tb-468/2020:0.00002623,Georgia/Tb-537/2020:0.00002842)NODE_0001907:0.00007175,(Iceland/13/2020:0.00001883,Norway/1694/2020:0.00003195,Norway/1455/2020:0.00002102,Norway/1493/2020:0.00002320,Norway/1494/2020:0.00002320,Norway/1443/2020:0.00001883)NODE_0001911:0.00005292,(USA/OR_2656/2020:0.00005833,USA/OR_5430/2020:0.00006489,Poland/Pom1/2020:0.00014358,Uruguay/UY-10/2020:0.00010423,Norway/1379/2020:0.00005833,(Finland/FIN01032020/2020:0.00000000,Finland/FIN03032020B/2020:0.00000437,Finland/FIN-274/2020:0.00000656)NODE_0001900:0.00006489,((NewZealand/20VR2108/2020:0.00000000,NewZealand/20VR2109/2020:0.00000000)NODE_0001905:0.00013693,(Slovenia/808/2020:0.00001311,Spain/Andalucia201272/2020:0.00000000)NODE_0001906:0.00003420)NODE_0001904:0.00002632,(Korea/KCDC2017/2020:0.00002539,Korea/KCDC2019/2020:0.00002539,Korea/KCDC2016/2020:0.00002539,(Korea/BA-ACH_2718/2020:0.00002194,Korea/KCDC2015/2020:0.00001539,Korea/BA-ACH_2604/2020:0.00001757,Korea/BA-ACH_2719/2020:0.00002194)NODE_0001902:0.00002749)NODE_0001901:0.00001326,(USA/CT-Yale-114/2020:0.00006465,Jordan/SR-0333/2020:0.00005809,Jordan/SR-0338/2020:0.00005590,Jordan/SR-037/2020:0.00001000,Jordan/SR-056/2020:0.00001219,Vietnam/VNHN_01097/2020:0.00001437,(Jordan/SR-051/2020:0.00002404,Jordan/SR-057/2020:0.00000000)NODE_0001899:0.00002749)NODE_0001898:0.00008767,(USA/WI-UW-25/2020:0.00009399,USA/MN-MDH-321/2020:0.00010929,USA/VA-DCLS-0154/2020:0.00013115,Portugal/PT0516/2020:0.00008743,Portugal/PT0520/2020:0.00009180,Finland/14M20/2020:0.00007432,Portugal/PT0223/2020:0.00010929,Belgium/ITM_C285/2020:0.00011803,Greece/146/2020:0.00008525,Ghana/2230_S4/2020:0.00009836,Portugal/IGC00009/2020:0.00008306,Jordan/SR-084/2020:0.00007869,Kenya/D6/2020:0.00008087,England/CAMB-1AD71E/2020:0.00017923,England/20140071604/2020:0.00010273,England/20102088002/2020:0.00003497,Belgium/ITM_C585/2020:0.00014645,Greece/53/2020:0.00012022,England/09c/2020:0.00000000,Vietnam/VNHN_0985/2020:0.00008087,Nigeria/OG007-CV22/2020:0.00010710,Nigeria/OY045A-CV35/2020:0.00011585,Nigeria/OS016-CV3/2020:0.00010273,Chile/Santiago_55/2020:0.00011585,England/20130063804/2020:0.00009399,Ireland/22901/2020:0.00006557,England/20132106104/2020:0.00010492,England/NOTT-111BA0/2020:0.00024918,Brazil/ES-225/2020:0.00004372,Portugal/PT0502/2020:0.00008087,England/20129033804/2020:0.00008743,England/20134010904/2020:0.00009836,Zhejiang/OS5/2020:0.00009617,Australia/QLDID929/2020:0.00009617,Taiwan/TSGH-10/2020:0.00009617,Wales/PHWC-2516C/2020:0.00009180,USA/MN-MDH-320/2020:0.00010929,England/20139059504/2020:0.00010492,(DRC/158/2020:0.00004021,Greece/52_37266/2020:0.00006644)NODE_0001867:0.00004722,(India/NCDC-01457/2020:0.00005579,(USA/NV_0052/2020:0.00000000,USA/DC-HP00072/2020:0.00000437)NODE_0001863:0.00004268)NODE_0001862:0.00002071,(Jamaica/JM-CDC-5836/2020:0.00001093,Jamaica/JM-CDC-0869/2020:0.00000000,Jamaica/JM-CDC-6365/2020:0.00001530)NODE_0001864:0.00006339)NODE_0001856:0.00001899,(USA/FL_9590/2020:0.00001911,USA/NJ-NYUMC682/2020:0.00007376,Jamaica/JM-CDC-0078/2020:0.00003223,Singapore/115/2020:0.00004753,England/CAMB-8473C/2020:0.00000163,England/200990006/2020:0.00000163,England/NORW-EAC08/2020:0.00016119,England/NORW-EA1BE/2020:0.00016993,Netherlands/NA_230/2020:0.00006720,Netherlands/NA_27/2020:0.00003660,Belgium/CL-0330332/2020:0.00007376,Greece/144/2020:0.00004316,Portugal/PT0020/2020:0.00003441,Switzerland/100844/2020:0.00006283,Austria/CeMM0254/2020:0.00005627,Austria/Graz-MUG17/2020:0.00011310,Netherlands/NA_129/2020:0.00004534,Netherlands/NA_144/2020:0.00004971,Netherlands/NA_14/2020:0.00003004,Austria/CeMM0005/2020:0.00002130,Germany/BAV-MVP0044/2020:0.00009999,Netherlands/NA_335/2020:0.00008250,Netherlands/NA_48/2020:0.00002786,Netherlands/NA_348/2020:0.00008906,Switzerland/100790/2020:0.00006283,Switzerland/1000477102/2020:0.00000163,Thailand/Bangkok-CONI-0128/2020:0.00003441,Oman/RESP-20-6081/2020:0.00006502,Luxembourg/LNS0945359/2020:0.00002349,Luxembourg/LNS1870254/2020:0.00003004,NewZealand/20VR1985/2020:0.00007594,Chile/Santiago_24/2020:0.00003879,Brazil/SPBR-02/2020:0.00000600,Netherlands/NoordBrabant_20/2020:0.00001693,Netherlands/NoordBrabant_25/2020:0.00002130,Netherlands/NA_85/2020:0.00003441,Norway/2052/2020:0.00003879,NewZealand/20VR1798/2020:0.00005627,NewZealand/20VR1799/2020:0.00005627,Oman/RESP-20-4400/2020:0.00005409,Taiwan/CGMH-CGU-09/2020:0.00003660,Luxembourg/LNS3694003/2020:0.00004753,England/NORW-EAC35/2020:0.00016556,Luxembourg/LNS0641910/2020:0.00001911,Netherlands/NA_55/2020:0.00004097,Netherlands/NA_670/2020:0.00002786,Netherlands/NA_74/2020:0.00003004,Netherlands/NA_34/2020:0.00002349,Netherlands/NA_57/2020:0.00002567,Netherlands/NA_201/2020:0.00006064,Netherlands/NA_60/2020:0.00002786,Belgium/VHV-0324118/2020:0.00006064,Belgium/HAA-030953/2020:0.00002786,Ireland/24042/2020:0.00003004,Belgium/Rega-0329232/2020:0.00007157,Belgium/VRJM-0323114/2020:0.00005846,Belgium/BJ-0325181/2020:0.00006283,Belgium/UGent-9/2020:0.00006283,(USA/WI-UW-43/2020:0.00004216,England/NORT-28945C/2020:0.00006401)NODE_0001875:0.00000756,(Singapore/216/2020:0.00000219,Singapore/280/2020:0.00000000)NODE_0001895:0.00009343,(Uruguay/UY-NYUMC863/2020:0.00000000,Uruguay/UY-NYUMC865/2020:0.00000437)NODE_0001896:0.00006502,(Jordan/SR-035/2020:0.00002404,Jordan/SR-042/2020:0.00002404,Jordan/SR-053/2020:0.00000000,Timor-Leste/TL25/2020:0.00002404)NODE_0001894:0.00004971,(Portugal/PT0533/2020:0.00002059,Portugal/PT0534/2020:0.00002059,Portugal/PT0535/2020:0.00002059,Portugal/PT0278/2020:0.00001622,Portugal/PT0279/2020:0.00001622,Portugal/PT0282/2020:0.00001622,Portugal/PT0281/2020:0.00001622,Portugal/PT0280/2020:0.00001622)NODE_0001876:0.00007066,(USA/AZ-TG268188/2020:0.00003640,USA/VA-DCLS-0164/2020:0.00008449,USA/VA-DCLS-0056/2020:0.00006919,USA/VA-DCLS-0165/2020:0.00008449,USA/VA-DCLS-0163/2020:0.00008449,USA/VA-DCLS-0166/2020:0.00008449,Luxembourg/LNS0591129/2020:0.00001892,(USA/AK-PHL016/2020:0.00000437,USA/AK-PHL015/2020:0.00000000,USA/AK-PHL011/2020:0.00000219,USA/AK-PHL037/2020:0.00001093)NODE_0001873:0.00003422)NODE_0001871:0.00000894)NODE_0001870:0.00005452)NODE_0001855:0.00001342)NODE_0001854:0.00000400)NODE_0001853:0.00006773,(Singapore/14/2020:0.00008525,Singapore/13/2020:0.00009617,Singapore/14Clin/2020:0.00008743,Singapore/15/2020:0.00004809,Singapore/188/2020:0.00008743,Singapore/16/2020:0.00006995,Singapore/21/2020:0.00008525,Singapore/43/2020:0.00009180,Singapore/51/2020:0.00011585,Singapore/315/2020:0.00009836,Ganzhou/JX81/2020:0.00004372,Taiwan/NTU01/2020:0.00005683,HongKong/HKU-904a/2020:0.00005464,Australia/VIC13/2020:0.00005683,Chile/Talca-25343/2020:0.00014645,Spain/Andalucia201257/2020:0.00011803,Zhejiang/OS2/2020:0.00017268,Australia/NSW01/2020:0.00004153,Belgium/GHB-03021/2020:0.00006339,Shangrao/JX29/2020:0.00003716,Guangzhou/GZMU0024/2020:0.00006776,Guangzhou/GZMU0023/2020:0.00006776,Guangzhou/GZMU0041/2020:0.00007432,Guangzhou/GZMU0025/2020:0.00006776,Guangdong/20SF813/2020:0.00005027,Nanchang/JX149/2020:0.00004809,Lishui/LS557/2020:0.00005902,Guangzhou/GZMU0083/2020:0.00008743,Xinyu/JX122/2020:0.00004372,Jiujiang/JX22/2020:0.00003716,Wuhan/WHUH012/2020:0.00003716,Shangrao/JX1948/2020:0.00006776,Guangzhou/GZMU0078/2020:0.00008087,Guangzhou/GZMU0077/2020:0.00008087,Guangzhou/GZMU0048/2020:0.00011148,Guangzhou/GZMU0075/2020:0.00008087,Guangzhou/GZMU0099/2020:0.00010055,Shanghai/SH0013/2020:0.00005464,Taiwan/3/2020:0.00004153,Wuhan/WH04/2020:0.00000000,Guangzhou/GZMU0008/2020:0.00007213,Guangzhou/GZMU0045/2020:0.00007432,Guangzhou/GZMU0095/2020:0.00009399,Sichuan/SC-WCH3-255/2020:0.00004809,Shanghai/SH0043/2020:0.00005464,(Singapore/12/2020:0.00004171,Singapore/12Clin/2020:0.00006576)NODE_0000335:0.00005228,(USA/AZ1/2020:0.00002344,SouthKorea/KCDC24/2020:0.00005622)NODE_0000268:0.00001372,(England/01/2020:0.00001249,England/02/2020:0.00001249)NODE_0000334:0.00003996,(Korea/KCDC2002/2020:0.00000849,Korea/KCDC2003/2020:0.00006095,SouthKorea/KCDC05/2020:0.00000849)NODE_0000316:0.00004615,(HongKong/HKU-907b/2020:0.00002615,HongKong/HKU-907a/2020:0.00002178,India/1-31/2020:0.00003052)NODE_0000333:0.00002631,(Germany/BavPat3/2020:0.00011597,Thailand/Bangkok_580/2020:0.00005040,UnitedArabEmirates/L5630/2020:0.00004384,Thailand/SI202205-NT/2020:0.00006351,Australia/NSW04/2020:0.00003291,(USA/TX1/2020:0.00003509,Wuhan/HB-WHCM-104/2020:0.00007880,Wuhan/HB-WHCM-118/2020:0.00007880)NODE_0000265:0.00003717,(Japan/TY-WK-501/2020:0.00002753,Japan/TY-WK-521/2020:0.00002753,(Japan/TY-WK-012/2020:0.00000000,Japan/UT-NCGM02/2020:0.00000656)NODE_0000267:0.00002315)NODE_0000266:0.00002069)NODE_0000264:0.00000862,(Korea/KCDC2006/2020:0.00001830,SouthKorea/KCDC03/2020:0.00000081,SouthKorea/KUMC03/2020:0.00007294,SouthKorea/KCDC07/2020:0.00001393,SouthKorea/KCDC06/2020:0.00001174,SouthKorea/KUMC04/2020:0.00007294,SouthKorea/KUMC06/2020:0.00007294,Korea/KCDC2018/2020:0.00005546,SouthKorea/KUMC05/2020:0.00007294,(Korea/KCDC2009/2020:0.00000437,Korea/KCDC2008/2020:0.00000000)NODE_0000314:0.00002486,(Korea/KCDC2011/2020:0.00003934,Korea/KCDC2010/2020:0.00000000)NODE_0000315:0.00002486)NODE_0000309:0.00004290,((Malaysia/MKAK-CL-2020-5096/2020:0.00001565,Malaysia/IMR_WC119/2020:0.00001565)NODE_0000318:0.00003435,(Thailand/Nonthaburi_193/2020:0.00002587,Thailand/Bangkok_238/2020:0.00004117,Thailand/Bangkok_237/2020:0.00002805,Thailand/SI200468-NT/2020:0.00002805,(Thailand/SI202620-NT/2020:0.00007650,(Thailand/SI202872-NT/2020:0.00007668,Thailand/SI202769-NT/2020:0.00007668,(Thailand/Bangkok-0037/2020:0.00012678,Thailand/Bangkok_2295/2020:0.00010710,Thailand/Bangkok_2974/2020:0.00011148,Thailand/Bangkok-0079/2020:0.00015082,Thailand/Bangkok-0041/2020:0.00014208,Thailand/Bangkok-CONI-0155/2020:0.00011585,Thailand/Bangkok-0029/2020:0.00010929,Thailand/Bangkok-CONI-0109/2020:0.00010492,Thailand/Bangkok-0034/2020:0.00011803,Thailand/Bangkok-CONI-0108/2020:0.00010492,Thailand/Bangkok-CONI-0135/2020:0.00010929,Thailand/Bangkok-CONI-0154/2020:0.00011585,Thailand/Bangkok-CONI-0106/2020:0.00010055,Thailand/NIH-2492-2/2020:0.00011803,Thailand/NIH-2492/2020:0.00011803,Thailand/Bangkok-CONI-0105/2020:0.00010055,Thailand/Bangkok-CONI-0132/2020:0.00010710,Thailand/Bangkok-CONI-0152/2020:0.00011585,Thailand/Bangkok-CONI-0136/2020:0.00010929,Thailand/Bangkok-CONI-0111/2020:0.00010492,Thailand/SI204514-NT/2020:0.00010710,Thailand/Bangkok_1716/2020:0.00007213,Thailand/SI203285-NT/2020:0.00000000,(Thailand/Bangkok_2489/2020:0.00002623,Thailand/Bangkok-0083/2020:0.00006995,Thailand/NIH-2296/2020:0.00002623,Thailand/SI206917-NT/2020:0.00004153,Thailand/SI206377-NST/2020:0.00000000,Thailand/SI206587-NT/2020:0.00003934,Thailand/Nakhonnayok_2829/2020:0.00002623,Thailand/Nonthaburi_3478/2020:0.00004153,(Thailand/Bangkok-0085/2020:0.00000519,Thailand/Bangkok-0080/2020:0.00000081,Thailand/Bangkok-0089/2020:0.00001393)NODE_0000330:0.00006695)NODE_0000324:0.00008306)NODE_0000322:0.00000455)NODE_0000321:0.00000637)NODE_0000320:0.00001276)NODE_0000319:0.00001102)NODE_0000317:0.00000465,(Mexico/CDMX-InDRE_18/2020:0.00003934,Portugal/PT0129/2020:0.00006339,Portugal/PT0131/2020:0.00006776,Portugal/PT0063/2020:0.00005683,Portugal/PT0124/2020:0.00006339,Spain/Valencia603/2020:0.00008306,Spain/Valencia598/2020:0.00008306,Jordan/SR-039/2020:0.00007432,Mexico/Queretaro-InDRE_04/2020:0.00003497,Australia/VIC138/2020:0.00000000,(Singapore/139/2020:0.00000000,Singapore/174/2020:0.00000000)NODE_0000277:0.00005027,(Portugal/PT0128/2020:0.00000000,Portugal/PT0130/2020:0.00000000)NODE_0000278:0.00006339,(Portugal/PT0132/2020:0.00002442,Portugal/PT0064/2020:0.00001349,Colombia/GUV-92052/2020:0.00003753)NODE_0000279:0.00004334,(Austria/CeMM0212/2020:0.00000000,Austria/CeMM0240/2020:0.00000874,Austria/CeMM0279/2020:0.00001967,Austria/CeMM0233/2020:0.00000437)NODE_0000280:0.00004809,(Mexico/EdoMex-InDRE_03/2020:0.00001489,Germany/NRW-39/2020:0.00004330,Uruguay/Mdeo-1/2020:0.00003456,Chile/Talca-2/2020:0.00001489,(Colombia/INS-80825/2020:0.00002832,Colombia/INS-79253/2020:0.00001302,Colombia/INS-79256/2020:0.00001521)NODE_0000275:0.00001498,(Uruguay/UY-2/2020:0.00001415,Uruguay/UY-5/2020:0.00001634,Uruguay/UY-6/2020:0.00001634,Uruguay/UY-NYUMC846/2020:0.00001634,Uruguay/UY-NYUMC856/2020:0.00002508,Uruguay/UY-NYUMC860/2020:0.00003383,Uruguay/UY-NYUMC862/2020:0.00003383,Uruguay/UY-NYUMC855/2020:0.00002508,Uruguay/UY-NYUMC852/2020:0.00001634,Uruguay/UY-NYUMC847/2020:0.00001634,Uruguay/UY-NYUMC869/2020:0.00005350,Uruguay/UY-NYUMC864/2020:0.00004038,Uruguay/UY-9/2020:0.00002071,Uruguay/UY-1/2020:0.00001415,Uruguay/UY-4/2020:0.00001634,(Uruguay/UY-NYUMC844/2020:0.00000812,Uruguay/UY-NYUMC845/2020:0.00000812)NODE_0000274:0.00000822)NODE_0000271:0.00002696)NODE_0000270:0.00000697)NODE_0000269:0.00010710,(Mexico/CDMX-INCMNSZ_02/2020:0.00003141,Portugal/PT0501/2020:0.00004234,Georgia/Tb-390/2020:0.00002704,Netherlands/NA_331/2020:0.00008387,Portugal/PT0272/2020:0.00008824,Spain/Valencia34/2020:0.00002923,Spain/Valencia4/2020:0.00000300,Spain/Valencia5/2020:0.00000518,Spain/Valencia54/2020:0.00000737,Spain/Valencia6/2020:0.00000518,Kazakhstan/18243/2020:0.00011229,Kazakhstan/16537/2020:0.00011229,Kazakhstan/34391/2020:0.00013415,Kazakhstan/7263/2020:0.00006420,Kazakhstan/16238/2020:0.00010792,Kazakhstan/21927/2020:0.00012540,Kazakhstan/38533/2020:0.00013415,Luxembourg/LNS7543365/2020:0.00014070,France/GE1583/2020:0.00000081,Netherlands/NA_42/2020:0.00003797,Denmark/ALAB-SSI-827/2020:0.00007076,Denmark/ALAB-SSI-839/2020:0.00007076,Netherlands/Friesland_16/2020:0.00007950,Netherlands/Friesland_17/2020:0.00008387,Spain/Valencia23/2020:0.00000518,Spain/Valencia266/2020:0.00000956,NewZealand/20VR1995/2020:0.00007950,Chile/Santiago-1/2020:0.00001611,Chile/Santiago_op4d1/2020:0.00002704,Chile/Santiago_16/2020:0.00003141,Chile/Santiago_3/2020:0.00002267,Chile/Santiago_15/2020:0.00003360,Spain/LaRioja201277/2020:0.00000956,Spain/PaisVasco201388/2020:0.00000956,India/NCDC-02415/2020:0.00007513,Spain/COV000727/2020:0.00002486,Spain/COV000860/2020:0.00000956,Spain/COV000692/2020:0.00000956,NewZealand/20VR1297/2020:0.00005327,Netherlands/Limburg_9/2020:0.00005327,Netherlands/NoordBrabant_76/2020:0.00002923,Chile/Santiago_op2d1/2020:0.00002267,Chile/Santiago_op3d1/2020:0.00002486,Spain/Valencia128/2020:0.00004016,Spain/Andalucia201613/2020:0.00002049,Kazakhstan/16173/2020:0.00017349,Kazakhstan/17920/2020:0.00011010,Kazakhstan/16183/2020:0.00010792,Spain/Valencia119/2020:0.00003797,Kazakhstan/7341/2020:0.00006420,Spain/COV000935/2020:0.00006857,Kazakhstan/22044/2020:0.00012322,Kazakhstan/18287/2020:0.00011229,Kazakhstan/18148/2020:0.00011229,Spain/COV000792/2020:0.00002923,Spain/Valencia125/2020:0.00004016,Spain/LaRioja201576/2020:0.00001611,Kazakhstan/22001/2020:0.00012759,Poland/Wro-02/2020:0.00004890,(Vietnam/HCMC-35016/2020:0.00000696,Colombia/GUR-0072/2020:0.00002008)NODE_0000261:0.00004631,(Senegal/136/2020:0.00000312,Portugal/PT0100/2020:0.00002717,Uruguay/UY-NYUMC850/2020:0.00001187)NODE_0000233:0.00003485,(Kazakhstan/26828/2020:0.00001093,Kazakhstan/26829/2020:0.00001093,Kazakhstan/26827/2020:0.00001093,Kazakhstan/NCB-5/2020:0.00000000)NODE_0000258:0.00012322,(USA/WY-WYPHL-00024/2020:0.00000513,USA/WY-WYPHL-00041/2020:0.00000950,USA/WY-WYPHL-00040/2020:0.00000950,NewZealand/20VR2083/2020:0.00004666,NewZealand/20VR1836/2020:0.00001606,NewZealand/20VR2019/2020:0.00002699,NewZealand/20VR2038/2020:0.00002699)NODE_0000232:0.00005252)NODE_0000230:0.00011066,(NewZealand/20VR0276/2020:0.00014896,(USA/CA1/2020:0.00002356,Vietnam/CM99/2020:0.00006509,Vietnam/38142/2020:0.00002575,Vietnam/VR03-38142/2020:0.00002575,(HongKong/HKU-001a/2020:0.00000000,HongKong/VM20001061-2/2020:0.00000000)NODE_0000229:0.00002138,((Korea/KCDC2012/2020:0.00000323,Korea/KCDC2013/2020:0.00003383,Korea/KCDC2014/2020:0.00000979)NODE_0000228:0.00004354,(USA/IL2/2020:0.00000000,(USA/WY-WYPHL-00029/2020:0.00009629,(USA/WI-UW-166/2020:0.00005437,USA/PA-MGEL110/2020:0.00009372,USA/SC_3569/2020:0.00003033,USA/SC_3571/2020:0.00003252,USA/SC_6370/2020:0.00003470,USA/GA-CDC-2059/2020:0.00003252,USA/GA_2118/2020:0.00003470,USA/GA_2343/2020:0.00003907,USA/IN-Lilly-IPB0170-14bc04/2020:0.00006967,USA/WA-S343/2020:0.00008935,USA/SC_3575/2020:0.00003252,USA/GA_1445/2020:0.00002596,USA/SC_3570/2020:0.00003252,USA/GA_1320/2020:0.00002377,USA/GA_1847/2020:0.00002814,env/USA/FL-UF3/2020:0.00007186,USA/SC_3520/2020:0.00002814,USA/GA_2070/2020:0.00003252,(USA/TX-HMH0155/2020:0.00001530,USA/TX-HMH06/2020:0.00000000)NODE_0000216:0.00005219,(USA/GA-EHC-086H/2020:0.00001579,USA/GA-EHC-087I/2020:0.00001579)NODE_0000224:0.00002328,(USA/WI-UW-235/2020:0.00002810,USA/MI-MDHHS-SC20202/2020:0.00000843,USA/MI-MDHHS-SC20042/2020:0.00000843,USA/MI-MDHHS-SC20052/2020:0.00001061,USA/MI-MDHHS-SC20451/2020:0.00000843)NODE_0000215:0.00005032,(USA/FL-UF2/2020:0.00005248,(USA/FL-BPHL-0081/2020:0.00007747,(USA/FL-BPHL-0073/2020:0.00001692,USA/FL-BPHL-059/2020:0.00001692,USA/FL-BPHL-058/2020:0.00001692,USA/FL-BPHL-0080/2020:0.00003660)NODE_0000227:0.00004088)NODE_0000226:0.00004933)NODE_0000225:0.00002375,(USA/WI-UW-189/2020:0.00003127,USA/WI-UW-33/2020:0.00003127,USA/IL-NM064/2020:0.00002034,USA/IL-NM069/2020:0.00002034,USA/IL-NM081/2020:0.00002253,USA/IL-NM074/2020:0.00001597,USA/IL-UW-349/2020:0.00008154,USA/MN-MDH-139/2020:0.00002690,USA/IL-NM071/2020:0.00002034,USA/WI-UW-218/2020:0.00003564,(USA/WI-UW-245/2020:0.00002623,USA/WI-UW-28/2020:0.00001967,USA/IL-NM0120/2020:0.00001093,USA/IL-NM0121/2020:0.00001093,USA/IL-NM020/2020:0.00000000,USA/WA-UW301/2020:0.00000000)NODE_0000195:0.00001597)NODE_0000190:0.00003622,(USA/IL-NM0109/2020:0.00003279,USA/FL-CDC-2718/2020:0.00000874,USA/FL_9655/2020:0.00000000,USA/IN-CDC-2013/2020:0.00000874,USA/MI-MDHHS-SC20132/2020:0.00003716,USA/MN-MDH-470/2020:0.00007869,USA/CT-UW260/2020:0.00001967,USA/UT-0288/2020:0.00004153,USA/CA-CZB043/2020:0.00004372,Australia/VIC53/2020:0.00001530,Singapore/232/2020:0.00005683,USA/TX-HMH0395/2020:0.00005902,USA/WI-UW-252/2020:0.00004153,NewZealand/20VR0275/2020:0.00002186,Australia/VIC215/2020:0.00003279,Australia/VIC17/2020:0.00000437,Australia/VIC73/2020:0.00001967,Australia/VIC85/2020:0.00002186,Australia/VIC77/2020:0.00001967,Australia/VIC112/2020:0.00002842,Australia/VIC28/2020:0.00001093,Australia/VIC35/2020:0.00001093,Australia/VIC33/2020:0.00001093,Australia/VIC86/2020:0.00002186,USA/MA-MGH-00004/2020:0.00001311,Australia/VIC32/2020:0.00001093,(NewZealand/20VR0987/2020:0.00000000,NewZealand/20VR1275/2020:0.00000656)NODE_0000214:0.00002623,(NewZealand/20VR0989/2020:0.00001437,(Australia/VIC886/2020:0.00000874,Australia/VIC1230/2020:0.00000000,Australia/VIC1305/2020:0.00001749,Australia/VIC1023/2020:0.00000000,Australia/VIC1079/2020:0.00000874,Australia/VIC875/2020:0.00000656,Australia/VIC836/2020:0.00000437)NODE_0000212:0.00004935)NODE_0000211:0.00001186)NODE_0000197:0.00002814,(USA/WI-UW-184/2020:0.00003011,USA/TX-HMH0198/2020:0.00003448,USA/TX-HMH0300/2020:0.00004323,USA/IL-NM0113/2020:0.00002355,USA/MD-HP00030/2020:0.00002574,USA/MD-HP00153/2020:0.00003448,USA/MD-HP00031/2020:0.00001700,USA/OH-OSUP0016/2020:0.00004978,USA/PA-MGEL107/2020:0.00004978,USA/FL-BPHL-07/2020:0.00005853,USA/WA-UW-2228/2020:0.00003230,USA/TX-HMH051/2020:0.00001918,USA/VA-DCLS-0071/2020:0.00004760,USA/CA-CZB-1281/2020:0.00005197,USA/VA-DCLS-0098/2020:0.00007164,USA/VA-DCLS-0070/2020:0.00004323,USA/MA-MGH-00563/2020:0.00003011,USA/GA-EHC-009I/2020:0.00001044,USA/VA-DCLS-0095/2020:0.00006946,(USA/MD-HP00087/2020:0.00003980,USA/MD-HP00113/2020:0.00000482)NODE_0000176:0.00000780,(USA/MD-HP00154/2020:0.00000000,USA/MD-HP00112/2020:0.00000000)NODE_0000177:0.00004541,(USA/WI-UW-126/2020:0.00000000,USA/WI-UW-143/2020:0.00000437)NODE_0000181:0.00007383,(USA/MD-HP00065/2020:0.00000000,USA/FL-BPHL-0115/2020:0.00005464,USA/TX-HMH0435/2020:0.00003934,USA/TX-HMH0446/2020:0.00004153,USA/TX-HMH0450/2020:0.00004153,USA/TX-HMH0430/2020:0.00003934,USA/TX-HMH0423/2020:0.00003716,Taiwan/NTU13/2020:0.00000437,UnitedArabEmirates/P1/2020:0.00003279,(USA/TX-HMH0427/2020:0.00000840,USA/TX-HMH0428/2020:0.00000840)NODE_0000180:0.00003095,(USA/TX-HMH0400/2020:0.00000000,USA/TX-HMH0431/2020:0.00000219,USA/TX-HMH0432/2020:0.00000219)NODE_0000179:0.00003716)NODE_0000178:0.00001481)NODE_0000175:0.00003519)NODE_0000174:0.00003317)NODE_0000173:0.00001956)NODE_0000172:0.00002055)NODE_0000171:0.00001395)NODE_0000170:0.00001173)NODE_0000169:0.00000405,(Fujian/3520022Y/2020:0.00000397,Shanghai/SH0003/2020:0.00000834,Shanghai/SH0117/2020:0.00002582,Shanghai/SH0035/2020:0.00001927,DRC/300/2020:0.00013293,Australia/QLD03/2020:0.00003238,Australia/QLD02/2020:0.00001927,India/GBRC11/2020:0.00020287,Australia/VIC07/2020:0.00003894,Singapore/4/2020:0.00002801,Oman/RESP-20-1976/2020:0.00011763,USA/MN-MDH-313/2020:0.00015041,Australia/QLD01/2020:0.00001489,Guangdong/2020XN4243-P0035/2020:0.00001927,USA/CA7/2020:0.00003457,Shanghai/SH0002/2020:0.00000834,Australia/QLD04/2020:0.00003238,(Uganda/UG001/2020:0.00002645,Uganda/UG002/2020:0.00002863)NODE_0000069:0.00011304,(Ghana/2828_S6/2020:0.00009021,Ghana/3177_S12/2020:0.00009239,Senegal/620/2020:0.00007053,(Ghana/1651_S3/2020:0.00002207,Ghana/2850_S15/2020:0.00003081,England/LOND-D604F/2020:0.00007671)NODE_0000007:0.00005939)NODE_0000006:0.00005802,(SaudiArabia/KAUST-Jeddah70/2020:0.00005635,India/ILSCV16012/2020:0.00014379,India/ILSCV19048/2020:0.00015471,India/CCMB_NIV4/2020:0.00004324,Australia/NSW560/2020:0.00017220,(Turkey/HSGM-1027/2020:0.00001116,India/GBRC153b/2020:0.00007892)NODE_0000061:0.00003427,(India/ILSCV14262/2020:0.00002681,India/ILSCV17741/2020:0.00003118)NODE_0000062:0.00011698,(India/ILSCV20165/2020:0.00003305,India/ILSCV20166/2020:0.00003305)NODE_0000063:0.00009762)NODE_0000060:0.00009843,((Jordan/SR-0336/2020:0.00004529,Oman/RESP-20-2631/2020:0.00000158,Uganda/UG012/2020:0.00001251)NODE_0000068:0.00006346,(Sweden/20-07394/2020:0.00006587,DRC/3834/2020:0.00008991,Oman/RESP-20-4736/2020:0.00001559,Oman/RESP-20-5414/2020:0.00001996,Australia/VIC1787/2020:0.00015985,Uganda/UG017/2020:0.00007898,(Sweden/20-07739/2020:0.00000000,Sweden/20-07741/2020:0.00000219)NODE_0000066:0.00008335)NODE_0000065:0.00006037)NODE_0000064:0.00005696,(USA/NY-PV08148/2020:0.00001471,USA/NY-NYUMC102/2020:0.00002345,USA/CT-UW303/2020:0.00001471,Australia/NSW92/2020:0.00002127,Australia/NSW93/2020:0.00002564,USA/CT-Yale-102/2020:0.00006498,USA/CT-Yale-088/2020:0.00006498,USA/NY-NYUMC37/2020:0.00002345,USA/CT-UW158/2020:0.00001252,USA/CA-CZB-1228/2020:0.00002783,(USA/NY-NYUMC35/2020:0.00001311,USA/NY-PV09423/2020:0.00000000,USA/NY-Wadsworth-26856-01/2020:0.00001967)NODE_0000054:0.00001034)NODE_0000052:0.00010073,(Netherlands/Utrecht_17/2020:0.00004720,Netherlands/Gelderland_1-2/2020:0.00004720,Netherlands/Utrecht_16/2020:0.00004282,(Netherlands/Flevoland_13/2020:0.00007402,Netherlands/Utrecht_10015/2020:0.00002156)NODE_0000051:0.00003875,(USA/FL-BPHL-04/2020:0.00006196,USA/MI-MDHHS-SC20124/2020:0.00004010,USA/IL-NM073/2020:0.00002480,(USA/WI-UW-06/2020:0.00001792,USA/WI-UW-66/2020:0.00002448,USA/WI-UW-67/2020:0.00002666,USA/WI-UW-71/2020:0.00002448,USA/WI-UW-73/2020:0.00002448,USA/WI-UW-70/2020:0.00001355,USA/WI-UW-22/2020:0.00000043,USA/IL-NM0124/2020:0.00001573,(USA/WI-UW-367/2020:0.00003137,USA/WI-UW-50/2020:0.00001607,USA/WI-UW-51/2020:0.00000514,(USA/WI-UW-116/2020:0.00001471,USA/WI-UW-34/2020:0.00000597,USA/WI-UW-88/2020:0.00002783,USA/WI-UW-96/2020:0.00001908,(USA/WI-UW-129/2020:0.00000000,USA/WI-UW-146/2020:0.00000000)NODE_0000046:0.00003001)NODE_0000045:0.00001229)NODE_0000044:0.00001059,(USA/WI-UW-07/2020:0.00000911,USA/WI-UW-38/2020:0.00001785,USA/WI-UW-77/2020:0.00000474,USA/WI-UW-255/2020:0.00003534,USA/WI-UW-69/2020:0.00000474,USA/WI-UW-117/2020:0.00002878,USA/WI-UW-61/2020:0.00001348,(USA/WI-UW-132/2020:0.00000656,USA/WI-UW-149/2020:0.00000000)NODE_0000042:0.00004627)NODE_0000039:0.00000881)NODE_0000038:0.00001563)NODE_0000037:0.00003769)NODE_0000036:0.00005950,(Senegal/618/2020:0.00008242,Russia/Kabardino-Balkaria-80503/2020:0.00008898,SaudiArabia/KAUST-Makkah90/2020:0.00011084,India/GBRC15/2020:0.00016548,India/GBRC13/2020:0.00016329,Bangladesh/BARJ_CVASU_CTG_518/2020:0.00019390,Nigeria/OS085-CV14/2020:0.00010209,India/S29/2020:0.00017204,Germany/BAV-MVP0173/2020:0.00012395,SaudiArabia/KAUST-Madinah27/2020:0.00010209,Russia/Kabardino-Balkaria-80501/2020:0.00008898,SaudiArabia/KAUST-Makkah178/2020:0.00013707,(SaudiArabia/KAUST-Jeddah75/2020:0.00005732,SaudiArabia/KAUST-Jeddah76/2020:0.00005732)NODE_0000015:0.00005133,(SaudiArabia/KAUST-Makkah188/2020:0.00002076,SaudiArabia/KAUST-Makkah225/2020:0.00002513)NODE_0000016:0.00011631,(SaudiArabia/KAUST-Makkah18/2020:0.00006790,SaudiArabia/KAUST-Makkah12/2020:0.00006790)NODE_0000019:0.00002107,(SaudiArabia/KAUST-Makkah166/2020:0.00005993,(SaudiArabia/KAUST-Makkah229/2020:0.00001846,SaudiArabia/KAUST-Makkah231/2020:0.00001846)NODE_0000014:0.00005677)NODE_0000013:0.00006620,(Bangladesh/BARJ_CVASU_CTG_506/2020:0.00010728,Bangladesh/BARJ_CVASU_CTG_501/2020:0.00011165,(Bangladesh/BARJ_CVASU_CTG_502/2020:0.00000000,Bangladesh/BARJ_CVASU_CTG_503/2020:0.00000000)NODE_0000021:0.00011821)NODE_0000020:0.00008225,(India/GBRC80/2020:0.00000219,India/GBRC102/2020:0.00000000,India/GBRC101/2020:0.00000219,India/GBRC119/2020:0.00000000)NODE_0000032:0.00016548,(Ghana/3176_S11/2020:0.00007854,Tunisia/COV0010-12/2020:0.00005231,Tunisia/MHT_2/2020:0.00006542,(USA/VA_6171/2020:0.00000000,USA/VA-DCLS-0021/2020:0.00001093)NODE_0000010:0.00002608)NODE_0000009:0.00002574,(India/NIV-4367/2020:0.00005348,(India/NIV-5109/2020:0.00003964,India/NIV-4369/2020:0.00003089,(India/NIV-5119/2020:0.00002336,India/NIV-5102/2020:0.00002336)NODE_0000035:0.00001628)NODE_0000034:0.00002259)NODE_0000033:0.00003331,(India/S15/2020:0.00004982,India/S19/2020:0.00008698,(India/S51/2020:0.00008078,(India/ILSCV14847/2020:0.00003392,India/ILSCV18556/2020:0.00004048,India/ILSCV14831/2020:0.00003392)NODE_0000027:0.00006216)NODE_0000026:0.00003461)NODE_0000025:0.00006320,(SaudiArabia/KAUST-Makkah03/2020:0.00001558,SaudiArabia/KAUST-Makkah06/2020:0.00001558,SaudiArabia/KAUST-Makkah13/2020:0.00001558,SaudiArabia/KAUST-Makkah05/2020:0.00001558,Australia/NSW347/2020:0.00002433,SaudiArabia/KAUST-Jeddah64/2020:0.00003525,SaudiArabia/KAUST-Makkah04/2020:0.00001558)NODE_0000017:0.00007340,(Nigeria/OS030-CV5/2020:0.00000000,Nigeria/OS055-CV8/2020:0.00000000,Nigeria/OS075-CV12/2020:0.00000000,Nigeria/OS125-CV20/2020:0.00000000,Nigeria/OS116-CV17/2020:0.00000000,Nigeria/OS070-CV11/2020:0.00000000,Nigeria/OS122-CV18/2020:0.00000000)NODE_0000023:0.00010209,(India/RMRC159/2020:0.00009905,India/RMRC160/2020:0.00009905,India/RMRC163/2020:0.00009905,(India/RMRC103/2020:0.00004707,India/RMRC162/2020:0.00004926,India/RMRC108/2020:0.00004707)NODE_0000031:0.00004979,(India/ILSCV13907/2020:0.00006095,India/ILSCV13929/2020:0.00006095,(India/RMRC164/2020:0.00002912,India/RMRC166/2020:0.00002912,India/RMRC171/2020:0.00002912,India/RMRC167/2020:0.00002912,India/RMRC106/2020:0.00002694)NODE_0000030:0.00002526)NODE_0000029:0.00004466)NODE_0000028:0.00008829)NODE_0000008:0.00004614)NODE_0000005:0.00003538,(USA/WA1/2020:0.00000933,Malaysia/MKAK-CL-2020-6430/2020:0.00004431,Singapore/20/2020:0.00003119,(USA/FL_5091/2020:0.00006772,(USA/WI-UW-23/2020:0.00005464,USA/WI-UW-39/2020:0.00006557,USA/WA-UW-1562/2020:0.00005902,USA/OR-UW-1887/2020:0.00006557,USA/DC_0004/2020:0.00003060,USA/HI_7881/2020:0.00003279,PuertoRico/CDC-S3/2020:0.00006776,USA/CA-CDPH-UC1/2020:0.00001093,USA/CO-CDC-5780/2020:0.00003716,USA/NE-886/2020:0.00007213,Vietnam/HCMC-35019/2020:0.00006995,Australia/VIC67/2020:0.00004590,USA/CA-CZB-1107/2020:0.00015082,USA/WI-UW-59/2020:0.00006995,USA/OR-UW-1849/2020:0.00006120,USA/WI-UW-167/2020:0.00005683,USA/WI-UW-76/2020:0.00006557,USA/WA-S103/2020:0.00001530,USA/UT_8199/2020:0.00002842,USA/CA-SR0404/2020:0.00010055,USA/OR-UW-1851/2020:0.00006339,USA/WA-S123/2020:0.00001749,USA/WA-S100/2020:0.00001749,USA/WA-S6/2020:0.00001749,USA/WA-S40/2020:0.00001530,USA/WA4-UW2/2020:0.00001530,USA/WA-S108/2020:0.00001749,USA/WA-S329/2020:0.00008743,USA/WA-UW364/2020:0.00005464,USA/WA-S440/2020:0.00008743,USA/WA-UW54/2020:0.00003716,USA/WA-S486/2020:0.00008743,USA/WA-S961/2020:0.00015301,USA/WA-S44/2020:0.00001530,USA/WA-S91/2020:0.00002186,USA/CA-CZB-1097/2020:0.00014208,USA/MN-MDH-84/2020:0.00005027,USA/WA-S990/2020:0.00014645,USA/VT-CDC-0303/2020:0.00002842,USA/WA-S46/2020:0.00001749,USA/WA-UW-3810/2020:0.00007432,USA/WA-S5/2020:0.00001749,USA/WA-S99/2020:0.00001530,USA/NC_6999/2020:0.00003060,USA/WA-S422/2020:0.00007213,USA/NC-CDC-6999/2020:0.00002404,USA/VA-DCLS-0018/2020:0.00004153,USA/WA-S528/2020:0.00008525,USA/WA-S312/2020:0.00008743,USA/WA-S10/2020:0.00001749,USA/WA-S277/2020:0.00000219,USA/WA-S92/2020:0.00001749,USA/WA-S685/2020:0.00010929,USA/WA-S84/2020:0.00000000,USA/WA-S3/2020:0.00001530,USA/WA-S105/2020:0.00001530,USA/WA-S281/2020:0.00001749,USA/WA-S93/2020:0.00001749,USA/WA-UW70/2020:0.00003934,USA/WA-S420/2020:0.00007869,env/USA/FL-UF11/2020:0.00000000,USA/WA-S102/2020:0.00001530,USA/WA-UW-542/2020:0.00004372,USA/WA-S506/2020:0.00008743,(USA/WI-GMF-00227/2020:0.00000000,USA/WI-GMF-00228/2020:0.00000000)NODE_0000105:0.00006776,(USA/WI-UW-91/2020:0.00007461,USA/WA-UW-5205/2020:0.00007679)NODE_0000107:0.00001282,(USA/OR-UW-1937/2020:0.00002995,USA/WA-S359/2020:0.00003870)NODE_0000157:0.00003343,(USA/CA-CDPH-UC6/2020:0.00000000,USA/CA-CDPH-UC5/2020:0.00000000)NODE_0000165:0.00002842,(USA/WY-WYPHL011/2020:0.00000000,USA/WY-WYPHL012/2020:0.00000000)NODE_0000166:0.00004809,(NewZealand/20VR1896/2020:0.00002261,NewZealand/20VR1833/2020:0.00001823)NODE_0000168:0.00006483,(Iceland/412/2020:0.00002116,NewZealand/20VR2014/2020:0.00004958,NewZealand/20VR2015/2020:0.00004958,NewZealand/20VR2034/2020:0.00004958)NODE_0000167:0.00003785,(USA/FL_9656/2020:0.00002032,Mexico/CDMX-InDRE_09/2020:0.00003124,(USA/CA-CDPH-UC7/2020:0.00000895,(USA/CA-CDPH-UC9/2020:0.00000000,USA/CA-CDPH-UC11/2020:0.00000000,USA/CA-CDPH-UC8/2020:0.00000000)NODE_0000160:0.00000895)NODE_0000159:0.00000917)NODE_0000158:0.00001029,(PuertoRico/CDC-S1/2020:0.00005548,Iceland/138/2020:0.00003143,(USA/WY-WYPHL018/2020:0.00002668,(USA/WY-WYPHL-00049/2020:0.00002221,(USA/WY-WYPHL-00031/2020:0.00000000,USA/WY-WYPHL-00032/2020:0.00000000)NODE_0000164:0.00001784)NODE_0000163:0.00001758)NODE_0000162:0.00002005)NODE_0000161:0.00001228,(USA/PA-MGSC39-05/2020:0.00006263,USA/NY-WCMP9A05P/2020:0.00003421,USA/VI-CDC-3688/2020:0.00005388,Chile/Santiago_43/2020:0.00003858,England/CAMB-751C7/2020:0.00003203,Colombia/INS-79489/2020:0.00002984,India/NIV-2810/2020:0.00003858,USA/WI-UW-09/2020:0.00004951,Canada/ON_PHL3877/2020:0.00002328,(USA/CT-Yale-007/2020:0.00000773,USA/CT-Yale-008/2020:0.00000773)NODE_0000103:0.00002429,(Canada/ON_PHL1083/2020:0.00000000,Canada/NL_34/2020:0.00001311)NODE_0000104:0.00002328,(Canada/ON_PHL4464/2020:0.00002197,Canada/ON_PHL5710/2020:0.00001759,Canada/ON_PHL0178/2020:0.00001541,Canada/ON_PHL3476/2020:0.00001978,Canada/MB_8/2020:0.00001759,Canada/ON_PHL3802/2020:0.00001759,Canada/ON_PHL5705/2020:0.00001759)NODE_0000101:0.00001225)NODE_0000099:0.00001388,(USA/WI-UW-15/2020:0.00003198,USA/UT-0108/2020:0.00002324,USA/TX-HMH0145/2020:0.00004510,USA/TX-HMH0185/2020:0.00004729,USA/MD-HP00058/2020:0.00003854,USA/PA-MGSC56-05/2020:0.00005166,USA/MA-MGH-00071/2020:0.00004729,PuertoRico/CDC-S7/2020:0.00004947,USA/MN-MDH-666/2020:0.00010193,USA/CT-Yale-023/2020:0.00003636,USA/MT-BHDH-074/2020:0.00009756,USA/UT-055/2020:0.00003417,USA/VI-CDC-3705/2020:0.00004729,Canada/BC_0443574/2020:0.00002106,CostaRica/03/2020:0.00003417,Taiwan/TSGH-34/2020:0.00006696,Australia/VIC1087/2020:0.00007789,Singapore/319/2020:0.00002761,Singapore/302/2020:0.00004291,Singapore/48/2020:0.00003417,Australia/VIC847/2020:0.00007351,Australia/VIC110/2020:0.00003636,USA/NJ-NYUMC111/2020:0.00003636,Australia/VIC336/2020:0.00004073,Australia/QLDID919/2020:0.00002106,Australia/VIC160/2020:0.00003636,USA/VA-DCLS-0001/2020:0.00003417,USA/CA_NHRC_01/2020:0.00002106,Australia/VIC229/2020:0.00004291,Australia/VIC115/2020:0.00003854,USA/MA-MGH-00646/2020:0.00006914,Australia/VIC139/2020:0.00002980,Iceland/259/2020:0.00003417,USA/FL-UF1/2020:0.00001887,Iceland/445/2020:0.00004073,(Taiwan/TSGH-16/2020:0.00000000,Australia/VIC1235/2020:0.00003060)NODE_0000094:0.00003854,(Uruguay/UY-7/2020:0.00001252,Uruguay/UY-8/2020:0.00001252)NODE_0000095:0.00002165,(India/NCDC-01501/2020:0.00002378,NewZealand/20VR0999/2020:0.00002378)NODE_0000096:0.00000820,(NewZealand/20VR1016/2020:0.00000000,NewZealand/20VR1290/2020:0.00000219)NODE_0000097:0.00004073,(USA/CO-CDC-5610/2020:0.00000000,USA/CO-CDC-5667/2020:0.00000219,Taiwan/NTU18/2020:0.00002623)NODE_0000091:0.00001231,(USA/MN-MDH-336/2020:0.00005966,USA/MN-MDH-436/2020:0.00007497,Mexico/CDMX-InDRE_06/2020:0.00001376,NewZealand/20VR1380/2020:0.00003562)NODE_0000090:0.00000948,(Mexico/CDMX-INCMNSZ_01/2020:0.00000219,Mexico/CDMX-INCMNSZ_04/2020:0.00000219,Mexico/CDMX-INER_05/2020:0.00001093,Mexico/CDMX-INCMNSZ_03/2020:0.00000219,Mexico/CDMX-InDRE_15/2020:0.00000000)NODE_0000092:0.00002106)NODE_0000073:0.00002047)NODE_0000072:0.00005242)NODE_0000071:0.00002905)NODE_0000070:0.00002127)NODE_0000003:0.00002765,(USA/WI-UW-339/2020:0.00018714,Poland/1109500/2020:0.00018277,Australia/VPRL014/2020:0.00005381,(Latvia/03/2020:0.00014670,(Finland/FIN-114/2020:0.00007709,Germany/BavPat1-ChVir929/2020:0.00000496,Germany/BavPat1/2020:0.00000496,Germany/BavPat2-ChVir984-ChVir1017/2020:0.00000934,Germany/BavPat3-ChVir1020/2020:0.00000496,(Germany/BavPat14-ChVir1483/2020:0.00002186,Germany/BavPat7-ChVir1289/2020:0.00000656,Germany/BavPat4-ChVir1019/2020:0.00000000,Germany/BavPat10-ChVir1482/2020:0.00001967,Germany/BavPat8-ChVir1356/2020:0.00001093)NODE_0001788:0.00000715,(USA/WI-UW-151/2020:0.00011387,USA/WI-GMF-00281/2020:0.00008327,USA/WI-GMF-00441/2020:0.00008983,USA/UT-01578/2020:0.00011169,USA/UT-01581/2020:0.00011169,USA/IA_6396/2020:0.00004611,USA/IA-GMF-3912/2020:0.00020568,USA/OH-MDHHS-SC20370/2020:0.00005704,USA/OR-UW135/2020:0.00005267,USA/WI-GMF-00857/2020:0.00011606,USA/WI-GMF-02381/2020:0.00017070,USA/RI_0520/2020:0.00002644,USA/RI_0556/2020:0.00003081,USA/PR-CDC-3578/2020:0.00004611,USA/IN-Lilly-IPB0170-15bc11/2020:0.00010950,USA/IN-Lilly-IPB0170-4bc21/2020:0.00007016,USA/IN_2001/2020:0.00004830,USA/KS-CDC-4589/2020:0.00005048,USA/CO-WYPHL-00082/2020:0.00009420,USA/NH_0029/2020:0.00004174,USA/WY-WYPHL-00069/2020:0.00008764,USA/MI-MDHHS-SC20530/2020:0.00019256,USA/MI-MDHHS-SC20534/2020:0.00019256,Mexico/CDMX-INER_04/2020:0.00006141,Mexico/CDMX-InDRE_13/2020:0.00007453,Mexico/CDMX-InDRE_14/2020:0.00005923,Mexico/CDMX-INER_02/2020:0.00005704,Panama/328677/2020:0.00004174,CostaRica/06/2020:0.00008327,CostaRica/CV-0007/2020:0.00004174,Portugal/PT0509/2020:0.00007016,Germany/BAV-MVP0015/2020:0.00011606,Germany/BAV-MVP0034/2020:0.00005704,Germany/BAV-MVP0039/2020:0.00008109,Germany/BAV-MVP0036/2020:0.00007453,Georgia/Tb-712/2020:0.00006360,Germany/BAV-MVP0027/2020:0.00011824,Japan/Hu_Kng_19-865/2020:0.00007890,Japan/SMU-0311S2/2020:0.00005267,Japan/SMU-0311S3/2020:0.00005267,Netherlands/Leiden-0002/2020:0.00004830,Finland/14M77/2020:0.00005923,Finland/FIN03032020A/2020:0.00003518,Finland/13M29/2020:0.00005704,Finland/FIN-25/2020:0.00001988,Belgium/HI-0507421/2020:0.00017726,Germany/NRW-51/2020:0.00005704,Portugal/PT0123/2020:0.00008327,Poland/Pom12/2020:0.00017070,Russia/StPetersburg-RII5942S/2020:0.00012480,Russia/StPetersburg-RII8913S/2020:0.00014666,Latvia/010/2020:0.00007890,Jordan/SR-047/2020:0.00008546,Kuwait/KU006/2020:0.00006141,Kuwait/KU005/2020:0.00006360,Kuwait/KU001/2020:0.00006360,Denmark/ALAB-SSI324/2020:0.00005267,Switzerland/110459/2020:0.00011169,Taiwan/TSGH-24/2020:0.00010076,Denmark/ALAB-HH-128/2020:0.00005267,Denmark/ALAB-HH-156/2020:0.00007016,Denmark/ALAB-HH-195/2020:0.00012917,Denmark/ALAB-HH-119/2020:0.00005267,Hungary/MBL-465/2020:0.00008764,Hungary/MBL-464/2020:0.00008764,Austria/CeMM0251/2020:0.00007453,Austria/CeMM0265/2020:0.00007890,Austria/CeMM0275/2020:0.00008109,Austria/CeMM0295/2020:0.00008764,Austria/CeMM0288/2020:0.00008546,Austria/CeMM0262/2020:0.00007890,Austria/CeMM0292/2020:0.00008764,Austria/CeMM0255/2020:0.00007671,Italy/206/2020:0.00001333,Italy/INMI3/2020:0.00003081,Italy/LO-11550-28Feb/2020:0.00002644,Italy/PV-8058-25Feb/2020:0.00001988,Italy/PV-9675-26Feb/2020:0.00002207,Italy/PV-12578-29Feb/2020:0.00002863,Italy/VR_20COV18-48/2020:0.00008109,Italy/VR_20COV21-37/2020:0.00008327,Italy/TE5166/2020:0.00006797,Italy/TE26539/2020:0.00015540,Italy/TE5687/2020:0.00007234,Italy/UniMI01/2020:0.00001770,Austria/CeMM0071/2020:0.00005267,Austria/CeMM0041/2020:0.00003956,Austria/CeMM0126/2020:0.00005267,Austria/CeMM0127/2020:0.00005267,Austria/CeMM0140/2020:0.00005704,Senegal/600/2020:0.00007234,Serbia/UE38-04/2020:0.00015759,Germany/BAV-MVP0062/2020:0.00007671,Germany/BAV-MVP0098/2020:0.00010513,Germany/BAV-MVP0082/2020:0.00009420,Germany/BAV-MVP0095/2020:0.00010294,Germany/BAV-MVP0084/2020:0.00009857,Germany/BAV-MVP0087/2020:0.00009857,Thailand/Bangkok-0087/2020:0.00010950,Morocco/6889/2020:0.00006141,Morocco/6897/2020:0.00007453,Hungary/mbl2/2020:0.00006579,Poland/PL_P16/2020:0.00010294,Oman/RESP-20-6701/2020:0.00008983,Poland/1110540/2020:0.00009420,Oman/205029065/2020:0.00012480,Oman/205031572/2020:0.00015103,Poland/PL_P40/2020:0.00003956,SaudiArabia/KAUST-Madinah269/2020:0.00014010,Iceland/93/2020:0.00005048,UnitedArabEmirates/L5621/2020:0.00005267,Uruguay/UY-NYUMC848/2020:0.00006579,NewZealand/20VR1928/2020:0.00010294,NewZealand/20VR2046/2020:0.00011169,Chile/Santiago_79/2020:0.00010513,Chile/Santiago-25669/2020:0.00006579,India/GBRC2/2020:0.00012480,India/S62/2020:0.00017070,Ireland/Limerick-19933/2020:0.00003518,Ireland/Limerick-19935/2020:0.00003518,Ireland/Limerick-19934/2020:0.00003518,Belgium/ULG-10189/2020:0.00018600,Belgium/VAM-0506416/2020:0.00017507,SouthAfrica/KRISP-101/2020:0.00016196,SouthAfrica/KRISP-051/2020:0.00008983,Slovenia/4584/2020:0.00004174,India/NCDC-4877/2020:0.00014010,India/NCDC-4876/2020:0.00014010,India/NCDC-4476/2020:0.00012480,India/NCDC-4878/2020:0.00013136,Spain/67_20/2020:0.00022753,Spain/68_19/2020:0.00022753,Spain/86_17/2020:0.00022753,SouthAfrica/KRISP-108/2020:0.00017070,India/GBRC7/2020:0.00012699,Uganda/UG020/2020:0.00016415,Croatia/17-S7new/2020:0.00009420,Colombia/GUV-92061/2020:0.00009639,Colombia/GVI-98032/2020:0.00010732,CzechRepublic/951/2020:0.00003081,CzechRepublic/IAB_12/2020:0.00009639,Argentina/PAIS_A008/2020:0.00009420,Argentina/PAIS_A012/2020:0.00009857,Argentina/PAIS_A009/2020:0.00009639,Argentina/PAIS_A015/2020:0.00009857,Israel/701002403/2020:0.00007890,Israel/701002455/2020:0.00008109,NewZealand/20VR0933/2020:0.00007016,Germany/BAV-MVP0006/2020:0.00011606,USA/WI-UW-136/2020:0.00011606,Slovenia/12304/2020:0.00008109,Belgium/ULG-10185/2020:0.00018382,Croatia/OY-S1new/2020:0.00011606,UnitedArabEmirates/L9440/2020:0.00005486,Denmark/ALAB-SSI396/2020:0.00007890,USA/IN-Lilly-IPB0170-16bc18/2020:0.00010950,Belgium/DEJ-0403381/2020:0.00010294,Denmark/ALAB-SSI-245/2020:0.00004174,Wales/PHW1/2020:0.00002426,Denmark/ALAB-SSI117/2020:0.00004174,Serbia/KV27-04/2020:0.00014666,USA/WI-UW-134/2020:0.00012480,USA/WI-UW-265/2020:0.00011387,Italy/CR-7070-24Feb/2020:0.00001770,Russia/StPetersburg-RII4936S/2020:0.00011387,Italy/CR-9206-26Feb/2020:0.00002207,Italy/CR-13221-1Mar/2020:0.00003081,Sweden/20-08116/2020:0.00004830,Italy/FVG-ICGEB_S1/2020:0.00003081,India/GBRC50/2020:0.00016196,India/GBRC56b/2020:0.00016852,Italy/FVG-ICGEB_S9/2020:0.00003081,Denmark/SSI-09/2020:0.00003518,CzechRepublic/IAB_21/2020:0.00008764,Italy/MI-5925-22Feb/2020:0.00001333,Singapore/49/2020:0.00004611,USA/NY-NYUMC69/2020:0.00006797,USA/AZ-TG268281/2020:0.00006579,SaudiArabia/KAUST-Jeddah61/2020:0.00009857,Sweden/20-08117/2020:0.00004830,Sweden/20-06468/2020:0.00008327,Sweden/20-50219/2020:0.00004174,India/GMC-KN318/2020:0.00005267,Italy/UniMI03/2020:0.00001770,CzechRepublic/ChVir1630/2020:0.00002863,Sweden/20-05627/2020:0.00005704,Italy/INMI6/2020:0.00007890,Brazil/SPBR-06/2020:0.00002863,France/GE1973/2020:0.00003737,Sweden/20-50223/2020:0.00004611,Georgia/Tb-477/2020:0.00005048,USA/AZ-TG268657/2020:0.00006579,Italy/FVG-ICGEB_S8/2020:0.00003081,USA/IA_6399/2020:0.00004611,Sweden/20-05856/2020:0.00006579,Denmark/SSI-02/2020:0.00002644,Australia/VIC853/2020:0.00010513,Brazil/SPBR-01/2020:0.00001988,Russia/Samara-73406/2020:0.00007234,Iceland/214/2020:0.00006360,Poland/PL_P31/2020:0.00003956,Australia/QLDID920/2020:0.00005267,Luxembourg/LNS2580723/2020:0.00007671,Italy/LO-13075-N/2020:0.00003081,Wales/PHWC-2663F/2020:0.00008764,USA/IA_6401/2020:0.00004611,Sweden/20-08104/2020:0.00004174,India/CCMB_NIV3/2020:0.00008764,Iceland/111/2020:0.00005267,India/GBRC70/2020:0.00015977,England/OXON-AEF43/2020:0.00011169,Italy/LO-13075-B/2020:0.00003081,England/OXON-ACE2A/2020:0.00010950,USA/DC-CDC-0019/2020:0.00004611,India/S13/2020:0.00009420,Italy/PV-5314-B/2020:0.00001114,Russia/StPetersburg-RII4326S/2020:0.00008327,Greece/127_HPI/2020:0.00002863,Sweden/20-08082/2020:0.00003956,Canada/ON_PHL4088/2020:0.00006141,Russia/StPetersburg-RII3992/2020:0.00006797,Brazil/SPBR-05/2020:0.00002863,Uganda/UG015/2020:0.00015540,Australia/VIC843/2020:0.00010513,Brazil/SPBR-09/2020:0.00003737,Sweden/20-50104/2020:0.00003518,Luxembourg/LNS2334563/2020:0.00006579,CzechRepublic/IAB_18/2020:0.00008764,USA/WA-S913/2020:0.00015540,Italy/CDG1/2020:0.00000895,India/GBRC92/2020:0.00015322,USA/IA_6390/2020:0.00004393,Italy/2629/2020:0.00004174,(USA/WI-UW-131/2020:0.00000219,USA/WI-UW-148/2020:0.00000000)NODE_0001515:0.00011169,(USA/WI-UW-280/2020:0.00004421,USA/PA-MGSC52-05/2020:0.00001143)NODE_0001550:0.00005873,(USA/WI-UW-79/2020:0.00002475,Hungary/SRC-01136/2020:0.00004661)NODE_0001553:0.00005415,(USA/IA-CDC-8200/2020:0.00001677,USA/IA_6391/2020:0.00001677)NODE_0001556:0.00002716,(USA/IN-Lilly-IPB0170-15bc12/2020:0.00005045,France/IDF5657/2020:0.00003952)NODE_0001666:0.00006123,(USA/VI-CDC-3810/2020:0.00007740,Argentina/PAIS_A004/2020:0.00006210)NODE_0001678:0.00002555,(CostaRica/02/2020:0.00001512,CostaRica/01/2020:0.00001512)NODE_0001684:0.00004848,(Denmark/ALAB-SSI-1288/2020:0.00000000,Sweden/20-08719/2020:0.00000000)NODE_0001717:0.00010076,(HongKong/HKSH0003/2020:0.00000000,HongKong/HKSH0004/2020:0.00000000)NODE_0001718:0.00005923,(Hungary/MBL-002/2020:0.00001311,Hungary/mbl1/2020:0.00000000)NODE_0001719:0.00006579,(Bangladesh/Akbiomed_01/2020:0.00011600,Morocco/OUA677-19/2020:0.00011163)NODE_0001725:0.00003503,(Italy/CR-9214-26Feb/2020:0.00000000,Belgium/LA-0403382/2020:0.00008087)NODE_0001726:0.00002207,(Italy/TE26533/2020:0.00000000,Italy/TE26540/2020:0.00000000)NODE_0001727:0.00015540,(Romania/284508/2020:0.00000000,Romania/285388/2020:0.00000656)NODE_0001731:0.00019256,(Poland/1111628/2020:0.00000000,Poland/Pom10/2020:0.00005683)NODE_0001739:0.00009857,(Spain/Madrid201105/2020:0.00001840,Spain/CastillayLeon201061/2020:0.00002059)NODE_0001750:0.00000148,(Belgium/ULG-10177/2020:0.00000000,Belgium/ULG-10178/2020:0.00000000)NODE_0001751:0.00018163,(SouthAfrica/R03006/2020:0.00000000,SouthAfrica/R05360/2020:0.00002623)NODE_0001780:0.00004393,(Spain/100_20/2020:0.00000000,Spain/96_19/2020:0.00000000)NODE_0001781:0.00022753,(Uganda/UG019/2020:0.00005542,Uganda/UG016/2020:0.00004886)NODE_0001782:0.00010654,(USA/WI-UW-150/2020:0.00000219,USA/WI-UW-133/2020:0.00000000)NODE_0001546:0.00012262,(India/GBRC63/2020:0.00013161,USA/WI-UW-78/2020:0.00004418)NODE_0001551:0.00003690,(Luxembourg/LNS0078676/2020:0.00000000,Luxembourg/LNS3702558/2020:0.00000000)NODE_0001742:0.00010294,(USA/IA_6394/2020:0.00000000,USA/IA_6395/2020:0.00000000)NODE_0001644:0.00004611,(SouthAfrica/KRISP-105/2020:0.00007650,SouthAfrica/KRISP-106/2020:0.00000000)NODE_0001766:0.00009639,(Taiwan/125/2020:0.00000000,SouthAfrica/R07601/2020:0.00002404,Colombia/GUV-92087/2020:0.00002623)NODE_0001713:0.00007016,(Poland/PL_P15/2020:0.00004511,Poland/PL_P2/2020:0.00002325,Poland/PL_P3/2020:0.00002325)NODE_0001736:0.00006658,(SouthAfrica/KRISP-104/2020:0.00006557,SouthAfrica/KRISP-011/2020:0.00000000,SouthAfrica/KRISP-07/2020:0.00000000)NODE_0001754:0.00009857,(Canada/QC_AB6/2020:0.00005075,Luxembourg/LNS7174465/2020:0.00003108,DRC/402/2020:0.00002670)NODE_0001668:0.00005875,(USA/WI-UW-08/2020:0.00003069,Norway/2382/2020:0.00005037,Scotland/CVR3211/2020:0.00008752,Belgium/UGent-40/2020:0.00004381)NODE_0001547:0.00004383,(USA/AK-PHL115/2020:0.00006042,(USA/WI-UW-251/2020:0.00000437,USA/CT-UW-4348/2020:0.00003934,USA/CA-SCCPHD-UC164/2020:0.00000000)NODE_0001549:0.00003200)NODE_0001548:0.00002286,(Luxembourg/Lux1/2020:0.00001324,Luxembourg/LNS0000001/2020:0.00001324,(Finland/14M14/2020:0.00002623,Norway/1526/2020:0.00000000)NODE_0001698:0.00001761)NODE_0001697:0.00001539,(Morocco/6893/2020:0.00005832,Poland/PL_P17/2020:0.00008892,(Poland/PL_P11/2020:0.00000437,Poland/PL_P18/2020:0.00000000)NODE_0001733:0.00008674)NODE_0001732:0.00000965,(India/777/2020:0.00000000,India/781/2020:0.00000000,India/773/2020:0.00000000,India/772/2020:0.00000000)NODE_0001747:0.00003518,(USA/UT-01314/2020:0.00007015,England/OXON-AF2C1/2020:0.00005267,(France/IDF3345/2020:0.00001847,Vietnam/HCMC-35011/2020:0.00003377)NODE_0001555:0.00003202)NODE_0001554:0.00002842,(Hungary/SRC-00066/2020:0.00000874,Hungary/SRC-1788lc/2020:0.00000656,USA/AK-PHL006/2020:0.00000000,Hungary/MBL-469/2020:0.00002404)NODE_0001674:0.00006360,(Germany/BAV-MVP0022/2020:0.00010612,Croatia/1560_Split/2020:0.00005366,Croatia/297_Varazdin/2020:0.00002525,Croatia/592_Osijek/2020:0.00004273)NODE_0001690:0.00001431,(Russia/StPetersburg-RII8876S/2020:0.00012020,(SriLanka/COV91/2020:0.00001530,UnitedArabEmirates/L7356/2020:0.00000000,Bangladesh/DU_50768/2020:0.00012022)NODE_0001695:0.00002839)NODE_0001694:0.00002646,(Denmark/ALAB-SSI-1086/2020:0.00001954,Denmark/ALAB-HH-263/2020:0.00004577,(Denmark/ALAB-HH-218/2020:0.00000219,Denmark/ALAB-HH-212/2020:0.00000219,Denmark/ALAB-HH-249/2020:0.00000000)NODE_0001715:0.00007200)NODE_0001714:0.00008122,(Poland/PL_P4/2020:0.00003985,Poland/PL_P6/2020:0.00004204,(Poland/PL_P13/2020:0.00000437,Poland/PL_P26/2020:0.00000000,Poland/PL_P22/2020:0.00000219)NODE_0001738:0.00004860)NODE_0001737:0.00004997,(Sweden/20-51160/2020:0.00008171,Russia/StPetersburg-RII6790V/2020:0.00004237,Sweden/20-06817/2020:0.00000958,Russia/StPetersburg-RII6055S/2020:0.00004018,Sweden/20-08715/2020:0.00001176)NODE_0001691:0.00008899,(USA/HI_4970/2020:0.00000000,Finland/13M57/2020:0.00001749,Norway/2088/2020:0.00002623,(Romania/283584/2020:0.00010361,Romania/284168/2020:0.00010579)NODE_0001665:0.00004503)NODE_0001664:0.00003956,(Senegal/073/2020:0.00001267,Senegal/082/2020:0.00001485,Senegal/087/2020:0.00001485,Senegal/094/2020:0.00001704,Senegal/102/2020:0.00001704,Senegal/119/2020:0.00001704)NODE_0001699:0.00003782,(Oman/RESP-20-3343/2020:0.00000000,Uruguay/UY-NYUMC858/2020:0.00001093,(Uruguay/UY-NYUMC871/2020:0.00000000,Uruguay/UY-NYUMC876/2020:0.00002623,Uruguay/UY-NYUMC872/2020:0.00000437,Uruguay/UY-NYUMC875/2020:0.00002186)NODE_0001735:0.00004809)NODE_0001734:0.00006797,(Mexico/CDMX-INER_01/2020:0.00003110,Romania/284213/2020:0.00016662,Poland/PL_P38/2020:0.00004203,Spain/80_19/2020:0.00020378,(Mexico/CDMX-InDRE_12/2020:0.00000000,Mexico/CDMX-INCMNSZ_05/2020:0.00000000)NODE_0001682:0.00003110)NODE_0001681:0.00002376,(USA/AK-PHL003/2020:0.00000000,USA/AK-PHL010/2020:0.00000437,USA/AK-PHL092/2020:0.00003934,USA/AK-PHL077/2020:0.00003060,USA/AK-PHL013/2020:0.00000874,USA/AK-PHL002/2020:0.00000000,USA/AK-PHL052/2020:0.00002404)NODE_0001670:0.00006141,(Portugal/PT0548/2020:0.00015519,Portugal/PT0563/2020:0.00015519,Georgia/Tb/2020:0.00004590,Italy/PV-5314-N/2020:0.00000000,Poland/1105973/2020:0.00005902,NewZealand/20VR2065/2020:0.00009836,NewZealand/20VR2085/2020:0.00011148)NODE_0001685:0.00001114,(USA/WI-UW-106/2020:0.00005823,Spain/Valencia613/2020:0.00006042,Scotland/CVR2281/2020:0.00008665,(Denmark/ALAB-SSI-770/2020:0.00000301,Denmark/ALAB-SSI522/2020:0.00002049,(Denmark/ALAB-SSI-675/2020:0.00000000,Denmark/ALAB-SSI-806/2020:0.00000219,Denmark/ALAB-SSI-817/2020:0.00000219)NODE_0001399:0.00002268)NODE_0001398:0.00002899)NODE_0001397:0.00003597,(USA/MI-MDHHS-SC20456/2020:0.00001311,USA/MI-MDHHS-SC20515/2020:0.00002842,USA/MI-MDHHS-SC20523/2020:0.00002842,USA/MI-MDHHS-SC20537/2020:0.00002842,USA/MI-MDHHS-SC20538/2020:0.00002842,USA/MI-MDHHS-SC20533/2020:0.00002842,USA/MI-MDHHS-SC20532/2020:0.00002842,USA/MI-MDHHS-SC20559/2020:0.00000000)NODE_0001669:0.00016415,(USA/CT-Yale-079/2020:0.00001051,Hungary/SRC-00572w/2020:0.00006078,Poland/PL_P5/2020:0.00007171,Singapore/295/2020:0.00008920,(Australia/VIC873/2020:0.00003497,Australia/VIC275/2020:0.00000437,England/BRIS-122025/2020:0.00000000,Australia/VIC1092/2020:0.00003934)NODE_0001680:0.00004985)NODE_0001679:0.00002249,(Austria/Graz-MUG5/2020:0.00010051,Austria/Graz-MUG15/2020:0.00013329,Oman/RESP-20-5505/2020:0.00008302,(Austria/Graz-MUG11/2020:0.00011874,Austria/Graz-MUG7/2020:0.00010126,Uganda/UG013/2020:0.00006847,(Uganda/UG006/2020:0.00006535,Uganda/UG005/2020:0.00005879)NODE_0001722:0.00002061)NODE_0001721:0.00000799)NODE_0001720:0.00000025,(France/N1620/2020:0.00001242,Netherlands/Houten_1363498/2020:0.00001898,Switzerland/TI9486/2020:0.00000805,Germany/BAV-MVP0100/2020:0.00009985,Germany/BAV-MVP0101/2020:0.00010204,England/NOTT-111B64/2020:0.00022444,Cyprus/007/2020:0.00012390,(Italy/VR_20COV46-23/2020:0.00001490,Italy/VR_20COV46-8/2020:0.00001490)NODE_0001687:0.00007839,(Italy/TE26425/2020:0.00012796,(Italy/TE12337/2020:0.00000762,Italy/TE12759/2020:0.00000980)NODE_0001689:0.00007663)NODE_0001688:0.00001780)NODE_0001686:0.00000965,(Russia/Omsk-89001/2020:0.00007650,Russia/StPetersburg-RII6031S/2020:0.00010492,Argentina/PAIS_A013/2020:0.00007650,Switzerland/GE3121/2020:0.00000219,Italy/BS-12256-29Feb/2020:0.00000656,Russia/StPetersburg-RII6027S/2020:0.00010492,Argentina/PAIS_A007/2020:0.00007213,Italy/BG-9209-26Feb/2020:0.00000000,Oman/RESP-20-2523/2020:0.00004372,Colombia/INS-82457/2020:0.00005027,Italy/PV-11951-28Feb/2020:0.00000437,Russia/StPetersburg-RII6704V/2020:0.00010929,Russia/StPetersburg-RII4949S/2020:0.00009399,Switzerland/GE5373/2020:0.00000219)NODE_0001700:0.00002207,((Spain/COV001056/2020:0.00004559,(USA/UT-0447/2020:0.00000000,USA/UT-0894/2020:0.00001093)NODE_0001396:0.00004340)NODE_0001395:0.00003880,(Portugal/PT0564/2020:0.00005101,Spain/Valencia52/2020:0.00004008,Portugal/PT0383/2020:0.00003571,Spain/Valencia235/2020:0.00005101,Spain/Valencia214/2020:0.00005538,Spain/Valencia172/2020:0.00003789,Spain/COV002041/2020:0.00002915,Spain/Madrid_H11_40/2020:0.00002041,(USA/WI-UW-02/2020:0.00000000,Spain/Madrid_H12_2902/2020:0.00002623)NODE_0001391:0.00002696,((Mexico/Puebla-InDRE_05/2020:0.00000319,Portugal/PT0024/2020:0.00001194)NODE_0001393:0.00000732,(Singapore/248/2020:0.00001093,Chile/Santiago_26/2020:0.00000000)NODE_0001394:0.00002145)NODE_0001392:0.00000770)NODE_0001390:0.00002027)NODE_0001389:0.00001419,(USA/WI-UW-115/2020:0.00003279,USA/WI-UW-110/2020:0.00003279,USA/WI-UW-18/2020:0.00000219,USA/WI-UW-26/2020:0.00001749,USA/WI-UW-359/2020:0.00007213,USA/WI-UW-60/2020:0.00000656,USA/IL-NM026/2020:0.00000000,USA/IL-NM083/2020:0.00000656,USA/WI-UW-49/2020:0.00001967,USA/WI-UW-36/2020:0.00001967,USA/WI-UW-81/2020:0.00001967,USA/WI-UW-80/2020:0.00001749,USA/WI-UW-108/2020:0.00003060,USA/IL-NM079/2020:0.00000656,(USA/WI-UW-154/2020:0.00000661,USA/WI-UW-320/2020:0.00002629,USA/IL-UW-365/2020:0.00001317,USA/IL-UW-368/2020:0.00001099,USA/IL-UW-363/2020:0.00001754,USA/WI-UW-137/2020:0.00000006,USA/IL-UW-357/2020:0.00001099,USA/WI-UW-138/2020:0.00000661,USA/WI-UW-153/2020:0.00000006,USA/IL-UW-350/2020:0.00001973)NODE_0001522:0.00005240)NODE_0001516:0.00006360,(USA/WI-UW-100/2020:0.00003423,USA/WI-UW-107/2020:0.00002767,USA/WI-UW-122/2020:0.00004297,USA/WI-UW-101/2020:0.00002767,USA/WI-UW-27/2020:0.00001456,USA/WI-UW-259/2020:0.00006483,USA/WI-UW-97/2020:0.00002549,USA/WI-UW-90/2020:0.00003423,USA/WI-UW-35/2020:0.00001237,USA/WI-UW-120/2020:0.00005609,USA/WI-UW-40/2020:0.00001237,USA/WI-UW-95/2020:0.00002549,USA/WI-UW-85/2020:0.00003204,USA/WI-UW-46/2020:0.00000800,USA/WI-UW-45/2020:0.00000800,USA/WI-UW-64/2020:0.00001237,USA/WI-UW-103/2020:0.00003423,USA/WI-UW-57/2020:0.00000144,(USA/WI-UW-32/2020:0.00000437,USA/WI-UW-65/2020:0.00000000)NODE_0001545:0.00000800,(USA/WI-UW-147/2020:0.00000656,USA/WI-UW-130/2020:0.00001311,USA/WI-UW-351/2020:0.00001530,USA/WI-UW-124/2020:0.00000000,USA/WI-UW-141/2020:0.00000000)NODE_0001538:0.00004297,(USA/WI-UW-112/2020:0.00001396,(USA/WI-UW-135/2020:0.00000656,USA/WI-UW-152/2020:0.00000000)NODE_0001543:0.00002926,(USA/WI-UW-128/2020:0.00000000,USA/WI-UW-145/2020:0.00000656)NODE_0001544:0.00003144)NODE_0001542:0.00001153)NODE_0001529:0.00006871,(Finland/FIN-266/2020:0.00002946,Kazakhstan/NCB-2/2020:0.00007536,Latvia/09/2020:0.00008629,Italy/BG-9225-26Feb/2020:0.00001416,Norway/Trondheim-E10/2020:0.00004476,Norway/2356-2/2020:0.00010596,Slovakia/SK-BMC1/2020:0.00003383,Norway/1953/2020:0.00004257,Norway/1811/2020:0.00003164,Norway/1495/2020:0.00001853,Norway/1772/2020:0.00003820,Norway/2200/2020:0.00006443,Norway/1955/2020:0.00004476,Italy/484/2020:0.00001634,Italy/BG-5825-22Feb/2020:0.00000542,Vietnam/VNHN_2406/2020:0.00007536,(Denmark/ALAB-HH-267/2020:0.00015738,Switzerland/AG0361/2020:0.00000000)NODE_0001653:0.00001634,((DRC/108/2020:0.00000000,DRC/191/2020:0.00000437)NODE_0001659:0.00003312,(DRC/236/2020:0.00001749,DRC/KN-0038/2020:0.00000000)NODE_0001660:0.00002219)NODE_0001658:0.00002912,(USA/SC_3572/2020:0.00002281,UnitedArabEmirates/L1076/2020:0.00004467,Belgium/ULG-10188/2020:0.00016926,((Poland/PL_P32/2020:0.00000000,Poland/PL_P33/2020:0.00000000)NODE_0001651:0.00002222,(Netherlands/NA_686/2020:0.00001967,Netherlands/NA_688/2020:0.00000000,Netherlands/NoordBrabant_146/2020:0.00001311,Netherlands/Utrecht_44/2020:0.00001749)NODE_0001652:0.00005938)NODE_0001650:0.00001808)NODE_0001649:0.00000883,(England/PORT-2CF6AF/2020:0.00001312,England/PORT-2CF6BE/2020:0.00001312,England/PORT-2CF6EB/2020:0.00001312,England/PORT-2CF733/2020:0.00001312,England/PORT-2CF6DC/2020:0.00001312,England/PORT-2CF78E/2020:0.00003497,England/PORT-2CF742/2020:0.00001312,England/PORT-2CF6CD/2020:0.00001312,England/PORT-2CF715/2020:0.00001312)NODE_0001661:0.00016716)NODE_0001648:0.00000791,(USA/WI-UW-82/2020:0.00005027,USA/WI-UW-37/2020:0.00004372,USA/WI-UW-362/2020:0.00010055,France/OCC-16/2020:0.00008087,France/Lyon_06056/2020:0.00000437,France/Lyon_487/2020:0.00000437,France/B5310/2020:0.00006995,France/ARA10184/2020:0.00003279,Senegal/139/2020:0.00002404,Belgium/CA-0319111/2020:0.00003716,Germany/FrankfurtFFM7/2020:0.00000000,Portugal/PT0044/2020:0.00003497,Switzerland/100816/2020:0.00005246,Switzerland/100810/2020:0.00005246,Switzerland/100827/2020:0.00005246,Switzerland/101168/2020:0.00006339,Switzerland/100814/2020:0.00005246,Switzerland/101155/2020:0.00006339,Switzerland/110437/2020:0.00007869,Switzerland/110448/2020:0.00007869,Switzerland/110465/2020:0.00007869,Switzerland/110486/2020:0.00007869,Taiwan/TSGH-21/2020:0.00006120,Luxembourg/LNS9831617/2020:0.00008087,Luxembourg/LNS7188652/2020:0.00011366,Luxembourg/LNS9652104/2020:0.00002186,Austria/CeMM0109/2020:0.00002186,France/B5685/2020:0.00006776,France/B5688/2020:0.00006995,France/BFC5011/2020:0.00006995,France/IDF2420/2020:0.00002404,France/BFC5012/2020:0.00006776,France/GE6058/2020:0.00009617,Serbia/KV22-05/2020:0.00015082,Switzerland/100139/2020:0.00003060,Switzerland/100093/2020:0.00002404,Switzerland/100125/2020:0.00003060,Switzerland/100124/2020:0.00003060,Switzerland/100081/2020:0.00002404,Switzerland/100129/2020:0.00003060,Switzerland/100086/2020:0.00002404,Switzerland/100083/2020:0.00002404,Switzerland/100144/2020:0.00003060,Netherlands/Friesland_45/2020:0.00013552,Belgium/20A55/2020:0.00010710,Belgium/20A49/2020:0.00009399,DRC/2580/2020:0.00009617,DRC/253/2020:0.00004372,DRC/521/2020:0.00005027,DRC/94/2020:0.00003716,DRC/248/2020:0.00004372,DRC/KN-0058/2020:0.00003279,Belgium/ITM_C511/2020:0.00009617,Luxembourg/LNS0102413/2020:0.00006557,Luxembourg/LNS0972189/2020:0.00009180,Luxembourg/LNS2614631/2020:0.00001311,Luxembourg/LNS0928727/2020:0.00008962,Luxembourg/LNS0857930/2020:0.00011366,Luxembourg/LNS3169999/2020:0.00005902,Luxembourg/LNS2913521/2020:0.00005246,Luxembourg/LNS4530810/2020:0.00005683,Switzerland/110504/2020:0.00007869,Switzerland/110499/2020:0.00007869,Australia/VIC1284/2020:0.00008306,Chile/Santiago_32/2020:0.00003279,Belgium/ULG-10074/2020:0.00006995,Belgium/ULG-10142/2020:0.00008087,Belgium/ULG-10049/2020:0.00007432,Belgium/ULG-10055/2020:0.00007432,Belgium/ULG-10136/2020:0.00008087,Belgium/ULG-10141/2020:0.00008087,Netherlands/NoordBrabant_102/2020:0.00004153,cat/France/53/2020:0.00010055,NewZealand/20VR1616/2020:0.00004809,DRC/2939/2020:0.00010055,Scotland/CVR1663/2020:0.00007432,Switzerland/110454/2020:0.00007869,Belgium/Rega-0329219/2020:0.00005902,Belgium/Rega-0329237/2020:0.00005902,DRC/82/2020:0.00003497,Belgium/ULG-7500/2020:0.00003060,Belgium/RDC-030961/2020:0.00001530,Belgium/Rega-0327213/2020:0.00005464,Belgium/STM-0324170/2020:0.00004809,Belgium/LV-0324133/2020:0.00004809,Belgium/Rega-0329236/2020:0.00005902,Belgium/DMT-0411408/2020:0.00008743,Belgium/ULG-10030/2020:0.00006339,Belgium/AF-0327321/2020:0.00005464,Belgium/NKR-030645/2020:0.00000874,Hungary/MBL-003/2020:0.00005027,Belgium/DNM-0330351/2020:0.00006120,Belgium/NML-0325127/2020:0.00005027,Belgium/HN-0317324/2020:0.00003279,USA/WI-UW-109/2020:0.00006120,Luxembourg/LNS0819394/2020:0.00003279,Belgium/20A30/2020:0.00003497,France/HF2196/2020:0.00001311,France/Lyon_06487/2020:0.00000874,France/IDF2684/2020:0.00003060,Switzerland/GE4135/2020:0.00000874,France/GE2722/2020:0.00002186,France/IDF3518/2020:0.00004590,France/ARA12996/2020:0.00004590,Luxembourg/LNS4569788/2020:0.00003279,France/ARA10257/2020:0.00003279,France/GE2720/2020:0.00002186,France/IDF3276/2020:0.00004590,Switzerland/GE0056/2020:0.00004809,France/IDF3324/2020:0.00004590,Luxembourg/LNS7991123/2020:0.00003279,Chile/Punta_Arenas_4/2020:0.00003716,Switzerland/GE06207/2020:0.00000874,France/HF2797/2020:0.00003497,Luxembourg/LNS3029697/2020:0.00012022,Switzerland/GE2164/2020:0.00003279,Switzerland/GE6679/2020:0.00001311,Switzerland/BE2536/2020:0.00000437,Luxembourg/LNS1368952/2020:0.00008743,Canada/Qc-L00240652/2020:0.00005464,Guangdong/SYSU-IHV/2020:0.00009836,(Portugal/PT0248/2020:0.00000000,Portugal/PT0268/2020:0.00000437)NODE_0001462:0.00006776,(Latvia/01/2020:0.00001692,Latvia/08/2020:0.00002785)NODE_0001463:0.00003336,(Latvia/019/2020:0.00004365,Latvia/023/2020:0.00007425)NODE_0001464:0.00005034,(Switzerland/110439/2020:0.00000000,Switzerland/110505/2020:0.00000000)NODE_0001465:0.00007869,(Luxembourg/LNS8742871/2020:0.00000000,Luxembourg/LNS5711030/2020:0.00001749)NODE_0001487:0.00009180,(Morocco/6890/2020:0.00000000,Morocco/6892/2020:0.00000000)NODE_0001493:0.00003279,(Belgium/20A38/2020:0.00004680,Belgium/Rega-0327216/2020:0.00003588)NODE_0001496:0.00001877,(DRC/1131/2020:0.00000000,DRC/1516/2020:0.00000874)NODE_0001497:0.00007432,(DRC/2827/2020:0.00000000,DRC/2727/2020:0.00000000)NODE_0001498:0.00009836,(Denmark/ALAB-SSI497/2020:0.00001192,Belgium/Rega-0329245/2020:0.00001848)NODE_0001503:0.00004054,(France/IDF5666/2020:0.00005414,Taiwan/TSGH-07/2020:0.00002791,Taiwan/128/2020:0.00001916)NODE_0001461:0.00001581,(Taiwan/NTU12/2020:0.00001823,Hungary/SRC-03597w/2020:0.00004446,Belgium/ULG-10190/2020:0.00013845)NODE_0001469:0.00001237,(Morocco/6903/2020:0.00006557,Morocco/6894/2020:0.00000000,Morocco/6896/2020:0.00000000)NODE_0001491:0.00003934,(Luxembourg/LNS4535024/2020:0.00008513,(Luxembourg/LNS6733162/2020:0.00004730,(Luxembourg/LNS7342327/2020:0.00000624,Luxembourg/LNS3923316/2020:0.00000843)NODE_0001490:0.00002576)NODE_0001489:0.00008810)NODE_0001488:0.00003509,(Bangladesh/DNAS_CPH_466/2020:0.00009180,Luxembourg/LNS2299410/2020:0.00000000,SouthAfrica/R07552/2020:0.00003060,SouthAfrica/R07719/2020:0.00003279)NODE_0001495:0.00003279,(DRC/73/2020:0.00000842,DRC/80/2020:0.00000842,DRC/KN-0070/2020:0.00000624,DRC/KN-0072/2020:0.00000842,DRC/KN-0054/2020:0.00000624)NODE_0001499:0.00002655,(Canada/QC-AJ7/2020:0.00004194,Canada/QC_AB2/2020:0.00003320,Canada/QC_AA3/2020:0.00002883,DRC/431/2020:0.00000697,Belgium/ULG-10128/2020:0.00003320)NODE_0001426:0.00004549,(France/OCC-18/2020:0.00007501,France/OCC-19/2020:0.00007939,France/OCC-17/2020:0.00007501,Senegal/315/2020:0.00002474,(France/OCC-15/2020:0.00003062,France/OCC-20/2020:0.00003717)NODE_0001456:0.00004221)NODE_0001455:0.00000805,(France/IDF5986/2020:0.00006995,Luxembourg/LNS2907333/2020:0.00000000,Luxembourg/LNS1314000/2020:0.00005027,Luxembourg/LNS0158952/2020:0.00001311,Luxembourg/LNS0756270/2020:0.00000437,Luxembourg/LNS1234709/2020:0.00000000)NODE_0001459:0.00002186,(Luxembourg/LNS9371718/2020:0.00000000,Luxembourg/LNS9175349/2020:0.00005464,Luxembourg/LNS4885848/2020:0.00003497,(Luxembourg/LNS0364174/2020:0.00003652,Luxembourg/LNS1387711/2020:0.00001247,Luxembourg/LNS3059908/2020:0.00011521)NODE_0001472:0.00001813)NODE_0001471:0.00003497,(Luxembourg/LNS6613781/2020:0.00007886,India/GBRC147/2020:0.00013350,India/NIV-4130/2020:0.00001110,India/GBRC153a/2020:0.00009197,India/GBRC154/2020:0.00015755,Luxembourg/LNS6690193/2020:0.00006574)NODE_0001473:0.00003043,(DRC/214/2020:0.00000777,Belgium/ULG-10062/2020:0.00004056,Belgium/MG-0402383/2020:0.00003400,Belgium/ULG-10099/2020:0.00004274,(DRC/396/2020:0.00000773,DRC/397/2020:0.00000773,DRC/376/2020:0.00000555)NODE_0001501:0.00001096)NODE_0001500:0.00003376,(Germany/BAV-MVP0042/2020:0.00005246,Ghana/1659_S14/2020:0.00002404,Oman/RESP-20-2282/2020:0.00000000,Netherlands/ZuidHolland_163/2020:0.00013333,Netherlands/NoordHolland_22/2020:0.00011366,Argentina/C3013/2020:0.00001749,(Netherlands/ZuidHolland_162/2020:0.00000000,Netherlands/ZuidHolland_164/2020:0.00000000)NODE_0001458:0.00013333)NODE_0001457:0.00002623,(USA/WI-UW-354/2020:0.00004573,Belgium/FFJ-0324124/2020:0.00002824,Switzerland/100809/2020:0.00003261,Switzerland/100796/2020:0.00003043,DRC/2169/2020:0.00007196,DRC/2299/2020:0.00007414,DRC/1249/2020:0.00005666,DRC/2529/2020:0.00007633,DRC/2904/2020:0.00008070,DRC/998/2020:0.00005010,DRC/3827/2020:0.00009600,DRC/3595/2020:0.00009381,DRC/3829/2020:0.00009600,DRC/1234/2020:0.00005666,(Luxembourg/LNS5807524/2020:0.00005470,Luxembourg/LNS4245799/2020:0.00001098)NODE_0001422:0.00001726,(DRC/2536/2020:0.00004440,DRC/3041/2020:0.00005096)NODE_0001423:0.00003192,(DRC/3633/2020:0.00000000,DRC/3632/2020:0.00000000)NODE_0001425:0.00009381,(Portugal/PT0283a/2020:0.00000000,Portugal/PT0284/2020:0.00000874,Portugal/PT0283b/2020:0.00000874)NODE_0001421:0.00007851,(DRC/1982/2020:0.00004349,DRC/2364/2020:0.00004786,DRC/2819/2020:0.00005224)NODE_0001424:0.00002628)NODE_0001420:0.00001985)NODE_0001400:0.00003300,(USA/WI-GMF-M00002/2020:0.00016994,USA/PA-MGEL100/2020:0.00008469,USA/OH-OSUP0109/2020:0.00008469,USA/FL_6318/2020:0.00001912,USA/GA_1299/2020:0.00002130,PuertoRico/CDC-S6/2020:0.00006720,USA/CT-UW159/2020:0.00004316,USA/VI-CDC-1993/2020:0.00008469,USA/CT-Yale-127/2020:0.00011092,Mexico/Chihuahua-IMSS_01/2020:0.00004316,Portugal/PT0491/2020:0.00014589,Germany/BAV-MVP0033/2020:0.00008250,England/20099038206/2020:0.00001474,Sweden/20-51445/2020:0.00017868,Sweden/20-51311/2020:0.00016338,Sweden/20-51474/2020:0.00017868,Japan/P4-5/2020:0.00005409,Japan/P5-2/2020:0.00004316,Japan/Donner22/2020:0.00011748,Japan/P5-3/2020:0.00004316,Sweden/20-07459/2020:0.00011748,Sweden/20-07666/2020:0.00012622,Sweden/20-07298/2020:0.00011311,Sweden/20-07480/2020:0.00011748,Portugal/PT0258/2020:0.00008906,Greece/138/2020:0.00003879,Ghana/1565_S13/2020:0.00006720,Ghana/2914_S8/2020:0.00008032,Poland/Sla10/2020:0.00015901,Poland/Sla3/2020:0.00015901,Poland/Sla7/2020:0.00015901,Russia/StPetersburg-RII8890S/2020:0.00013278,Russia/StPetersburg-RII4985S/2020:0.00010436,Russia/StPetersburg-RII7520S/2020:0.00012622,Latvia/017/2020:0.00006502,Jordan/SR-033/2020:0.00004972,Jordan/SR-041/2020:0.00005190,Jordan/SR-054/2020:0.00008032,Jordan/SR-049/2020:0.00005627,Switzerland/VD0503/2020:0.00001474,Denmark/ALAB-HH-247/2020:0.00013278,Denmark/ALAB-HH-264/2020:0.00011311,Denmark/ALAB-HH-266/2020:0.00016775,Sweden/20-07919/2020:0.00013496,Italy/6193/2020:0.00006502,Italy/TE6572/2020:0.00006720,Italy/TE5543/2020:0.00005846,Italy/TE5674/2020:0.00005846,Italy/TE14162/2020:0.00010218,Italy/TE14297/2020:0.00010218,Italy/INMI4/2020:0.00001256,Italy/BG-11639-28Feb/2020:0.00001256,Italy/BG-7158-24Feb/2020:0.00000382,Italy/VR_20COV33-126/2020:0.00008469,Italy/TE26643/2020:0.00014152,Italy/TE14168/2020:0.00010218,Italy/TE5056/2020:0.00005190,Italy/TE6195/2020:0.00006502,Italy/TE6222/2020:0.00006502,Italy/TE5780/2020:0.00006065,Italy/TE5473/2020:0.00005627,Italy/TE5541/2020:0.00005846,Austria/CeMM0045/2020:0.00000382,Austria/CeMM0153/2020:0.00002130,Austria/CeMM0098/2020:0.00005846,France/B5447/2020:0.00008469,Serbia/NS838-04/2020:0.00008469,Germany/Cento-70004280/2020:0.00008469,Romania/284489/2020:0.00017868,Portugal/PT0593/2020:0.00015682,Switzerland/1000477796/2020:0.00001474,Thailand/Bangkok-CONI-0099/2020:0.00009125,Morocco/6887/2020:0.00002130,Netherlands/Delft_1363424/2020:0.00001256,Morocco/6895/2020:0.00005846,CzechRepublic/Seq3/2020:0.00006065,CzechRepublic/Seq6/2020:0.00005190,Poland/Pom11/2020:0.00014808,Oman/205028718/2020:0.00010873,Peru/010/2020:0.00003660,Ecuador/HGSQ-USFQ-018/2020:0.00008032,Denmark/SSI-01/2020:0.00000819,Spain/Valencia25/2020:0.00001037,Vietnam/VNHN_301/2020:0.00003442,Vietnam/VNHN_4189/2020:0.00008688,Vietnam/VNHN_1099/2020:0.00005409,Vietnam/VNHN_1492/2020:0.00006065,UnitedArabEmirates/L9768/2020:0.00005409,Vietnam/VNHN_0418/2020:0.00003660,Vietnam/VNHN_0300/2020:0.00003442,Vietnam/VNHN_302/2020:0.00003442,NewZealand/20VR2055/2020:0.00008906,NewZealand/20VR2485/2020:0.00011529,NewZealand/20VR2063/2020:0.00009125,NewZealand/20VR3045/2020:0.00013715,NewZealand/20VR3027/2020:0.00013715,NewZealand/20VR3034/2020:0.00013715,Nigeria/Lagos01/2020:0.00001037,Chile/Santiago_38/2020:0.00005190,Chile/Santiago_42/2020:0.00005190,Chile/Santiago_57/2020:0.00008688,Belgium/ULG-10171/2020:0.00017212,Ireland/Dublin-22428/2020:0.00003223,Ireland/Dublin-22361/2020:0.00003223,Israel/13075788/2020:0.00008032,Belgium/ULG-10191/2020:0.00017212,SouthAfrica/KRISP-102/2020:0.00014808,India/NCDC-01710/2020:0.00005409,SouthAfrica/R05929/2020:0.00006939,Norway/1867/2020:0.00003660,Turkey/HSGM-1418/2020:0.00007376,Turkey/HSGM-1428/2020:0.00007376,Spain/Canarias201939/2020:0.00001474,England/NOTT-111B73/2020:0.00022021,Colombia/INS-81251/2020:0.00005190,Colombia/INS-94514/2020:0.00009562,CzechRepublic/2308/2020:0.00011311,Croatia/1146_Split/2020:0.00005409,Colombia/INS-81279/2020:0.00005409,Colombia/GVI-97769/2020:0.00009125,Netherlands/ZuidHolland_10005/2020:0.00001256,Singapore/314/2020:0.00005190,Singapore/313/2020:0.00006065,Singapore/45/2020:0.00004972,Argentina/PAIS_A011/2020:0.00008250,Argentina/PAIS_A016/2020:0.00008688,Israel/51137031/2020:0.00001693,NewZealand/20VR0712/2020:0.00003879,NewZealand/20VR1133/2020:0.00005846,USA/CA-CZB0167/2020:0.00009999,Sweden/20-51349/2020:0.00017212,SouthAfrica/R04827/2020:0.00005190,Israel/701002431/2020:0.00006720,SouthAfrica/KRISP-04/2020:0.00008250,Sweden/20-51426/2020:0.00017649,SouthAfrica/KRISP-109/2020:0.00008250,CzechRepublic/Seq4/2020:0.00005409,CzechRepublic/Seq7/2020:0.00005409,Jordan/SR-045/2020:0.00004972,Jordan/SR-034/2020:0.00005190,Jordan/SR-052/2020:0.00008032,Poland/Sla8/2020:0.00015901,Poland/Sla5/2020:0.00015901,Poland/Sla6/2020:0.00015901,Poland/Sla4/2020:0.00015901,Poland/Sla1/2020:0.00015901,Poland/Sla2/2020:0.00015901,canine/HongKong/20-03695/2020:0.00005409,Portugal/PT0252/2020:0.00008688,Portugal/PT0494/2020:0.00014589,HongKong/VM20009579/2020:0.00004972,Portugal/PT0492/2020:0.00014589,Portugal/PT0496/2020:0.00014808,Portugal/PT0493/2020:0.00014589,Portugal/PT0490/2020:0.00014371,Portugal/PT0497/2020:0.00015026,Greece/259_31928/2020:0.00003442,Greece/203_33026/2020:0.00004316,Greece/262_32443/2020:0.00003879,Greece/255_32525/2020:0.00003879,Greece/250_32267/2020:0.00003660,Greece/263_32477/2020:0.00003879,Japan/P5-1/2020:0.00004097,Greece/216_34732/2020:0.00005409,Japan/P4-2/2020:0.00004097,Greece/54_37163/2020:0.00008250,Greece/155/2020:0.00005627,Greece/151/2020:0.00004316,Greece/44/2020:0.00006502,Greece/142/2020:0.00004535,Greece/156/2020:0.00004972,Greece/46/2020:0.00006502,Greece/143/2020:0.00004972,Greece/37/2020:0.00005846,Greece/148/2020:0.00003442,Greece/135/2020:0.00003660,Greece/139/2020:0.00004097,Hungary/SRC-02801w/2020:0.00006939,Denmark/ALAB-SSI412/2020:0.00003660,Denmark/ALAB-SSI109/2020:0.00002349,Japan/P4-4/2020:0.00005190,Belgium/ULG-10072/2020:0.00008906,Morocco/6906/2020:0.00009562,Germany/NRW-41/2020:0.00005409,Germany/BAV-V2012856/2020:0.00006065,Germany/NRW-19/2020:0.00004535,Hungary/SRC-00278w/2020:0.00006939,Belgium/ULG-10082/2020:0.00009125,Hungary/SRC-03670w/2020:0.00007813,Denmark/ALAB-SSI216/2020:0.00003660,Hungary/SRC-00105w/2020:0.00006065,NewZealand/20VR2541/2020:0.00011529,Georgia/Tb-1679/2020:0.00008469,Denmark/ALAB-SSI263/2020:0.00003660,NewZealand/20VR0189/2020:0.00001912,NewZealand/20VR2659/2020:0.00013715,Ireland/24052/2020:0.00003660,Denmark/ALAB-SSI-1388/2020:0.00008906,Belgium/ULG-10057/2020:0.00009343,Germany/BAV-MVP0061/2020:0.00006283,Denmark/ALAB-SSI469/2020:0.00006939,Denmark/ALAB-SSI235/2020:0.00003442,Germany/BAV-MVP0050/2020:0.00004097,Denmark/ALAB-SSI125/2020:0.00003223,Wales/PHWC-27AAB/2020:0.00008032,Australia/VIC638/2020:0.00007813,Sweden/20-50253/2020:0.00003223,Iceland/601/2020:0.00007595,SaudiArabia/KAUST-Jeddah66/2020:0.00008469,Vietnam/CM296/2020:0.00002786,USA/CA-SR0381/2020:0.00008906,Spain/Valencia597/2020:0.00008469,Italy/CR-9491-26Feb/2020:0.00000819,Russia/Buryatia-87105/2020:0.00008032,Vietnam/CM295/2020:0.00002786,Sweden/20-50257/2020:0.00003223,Russia/Buryatia-87106/2020:0.00008032,Sweden/20-07237/2020:0.00011092,Sweden/20-08103/2020:0.00003005,Iceland/595/2020:0.00007376,Canada/ON_PHL3536/2020:0.00003660,Russia/StPetersburg-RII4532V/2020:0.00008906,Russia/StPetersburg-RII7896S/2020:0.00012841,Italy/TE4953/2020:0.00004535,Vietnam/VNHN_4851/2020:0.00010218,USA/CT-UW213/2020:0.00004316,Cyprus/005/2020:0.00008469,Wales/PHWC-26918/2020:0.00007376,USA/CT-UW271/2020:0.00004316,Russia/StPetersburg-64304/2020:0.00004316,Germany/FrankfurtFFM3/2020:0.00001912,Canada/ON_PHL3695/2020:0.00003879,Belgium/DHWM-03041/2020:0.00002349,Sweden/20-14094/2020:0.00014371,Italy/TE4880/2020:0.00004535,Iceland/207/2020:0.00004972,Netherlands/ZuidHolland_10004/2020:0.00001256,Russia/Ulan-Ude-RII4562V/2020:0.00006939,Sweden/20-50053/2020:0.00001912,Cyprus/001/2020:0.00003879,Sweden/20-50185/2020:0.00003223,Russia/Vector_84801/2020:0.00007376,France/IDF2792/2020:0.00005409,Japan/P4-1/2020:0.00003879,Sweden/20-50247/2020:0.00003223,Vietnam/VNHN_026/2020:0.00003005,Russia/Primorskiy-79001/2020:0.00006283,Latvia/011/2020:0.00006720,Russia/Buryatia-84508/2020:0.00007376,Sweden/20-08102/2020:0.00003005,England/OXON-ACAEA/2020:0.00009562,England/NORW-EC899/2020:0.00018524,Italy/4870/2020:0.00004535,Mexico/CDMX-InDRE_01/2020:0.00001037,CzechRepublic/IAB_17/2020:0.00007376,Oman/205024123/2020:0.00006939,Sweden/20-50140/2020:0.00002349,Mexico/CDMX-InDRE_07/2020:0.00001256,Russia/StPetersburg-RII7488S/2020:0.00012622,Singapore/126/2020:0.00005846,USA/WA-S1206/2020:0.00016119,Chile/Santiago_40/2020:0.00005190,Russia/StPetersburg-RII8289S/2020:0.00012841,Japan/P4-3/2020:0.00004097,Taiwan/TSGH-03/2020:0.00005190,Russia/StPetersburg-RII4332S/2020:0.00006939,Iceland/597/2020:0.00007595,Vietnam/VNHN_022/2020:0.00003005,SaudiArabia/KAUST-Jeddah60/2020:0.00008469,Russia/Buryatia-84506/2020:0.00007376,Vietnam/39607/2020:0.00003005,USA/WA-S1208/2020:0.00016338,Vietnam/VNHN_0419/2020:0.00003660,Lebanon/S4_761/2020:0.00002349,Taiwan/TSGH-05/2020:0.00004535,Italy/5062/2020:0.00006720,Italy/AMC1-4634/2020:0.00006939,Russia/StPetersburg-RII4328S/2020:0.00006939,Argentina/C121/2020:0.00003005,USA/VI-CDC-3661/2020:0.00006502,Russia/Buryatia-88903/2020:0.00008469,Russia/StPetersburg-RII7603S/2020:0.00012841,India/GMC-TC469/2020:0.00005846,Russia/StPetersburg-RII7656S/2020:0.00012622,Turkey/HSGM-302/2020:0.00007376,Vietnam/VNHN_0299/2020:0.00003442,Sweden/20-08148/2020:0.00003879,Russia/StPetersburg-RII5170S/2020:0.00010218,Russia/StPetersburg-RII6065S/2020:0.00011529,Chile/Santiago_23/2020:0.00006065,Sweden/20-50087/2020:0.00002567,Italy/4411/2020:0.00004097,Russia/StPetersburg-RII5169S/2020:0.00010218,Russia/Buryatia-87104/2020:0.00008032,Sweden/20-50098/2020:0.00002349,Italy/2389/2020:0.00002349,NorthernIreland/NIRE-FB484/2020:0.00005409,SriLanka/COV53/2020:0.00003660,Canada/ON_PHL6922/2020:0.00004316,Russia/StPetersburg-RII7039V/2020:0.00011748,UnitedArabEmirates/L0881/2020:0.00004972,Russia/Tatarstan-82208/2020:0.00006720,Sweden/20-50052/2020:0.00001912,Russia/StPetersburg-RII6060S/2020:0.00011529,Poland/PL_P29/2020:0.00005409,Oman/RESP-20-3080/2020:0.00005409,Cyprus/006/2020:0.00010655,Russia/StPetersburg-RII7545S/2020:0.00012622,Kuwait/KU008/2020:0.00004972,USA/NY-NYUMC623/2020:0.00008688,Vietnam/VNHN_3096/2020:0.00007376,(USA/WI-UW-258/2020:0.00005836,England/NOTT-1115DF/2020:0.00015016)NODE_0001097:0.00003726,(USA/GA_2741/2020:0.00000000,USA/GA_2742/2020:0.00000000)NODE_0001138:0.00001474,(Gambia/GC19-015/2020:0.00001696,Chile/Santiago_80/2020:0.00005849)NODE_0001282:0.00003494,(Poland/Sla9/2020:0.00011639,Poland/IHG_PAS_3_57/2020:0.00013388)NODE_0001316:0.00004262,(Russia/StPetersburg-RII8397S/2020:0.00009848,Italy/TE13457/2020:0.00006788)NODE_0001317:0.00003211,(Switzerland/GR2988/2020:0.00000000,Switzerland/GR3043/2020:0.00000000)NODE_0001329:0.00001037,(Italy/TE27020/2020:0.00008468,Italy/TE26423/2020:0.00008250)NODE_0001340:0.00005684,(Norway/2244/2020:0.00000000,Turkey/GLAB-CoV013/2020:0.00005246)NODE_0001369:0.00006502,(Vietnam/VNHN_4868/2020:0.00002170,Vietnam/VNHN_4875/2020:0.00002388)NODE_0001373:0.00008048,(Cyprus/008/2020:0.00011998,Argentina/PAIS_A002/2020:0.00004566)NODE_0001387:0.00002154,(Argentina/PAIS_A005/2020:0.00000585,Argentina/PAIS_A014/2020:0.00001678)NODE_0001388:0.00006791,(USA/MN-MDH-125/2020:0.00000038,Australia/VIC315/2020:0.00002005)NODE_0001125:0.00004715,(Uganda/UG009/2020:0.00006143,Uganda/UG003/2020:0.00005488)NODE_0001386:0.00001888,(Kazakhstan/NCB-3/2020:0.00004181,Oman/RESP-20-3515/2020:0.00002651)NODE_0001318:0.00002758,(Vietnam/VNHN_1226/2020:0.00000000,Sweden/20-51023/2020:0.00008525,Vietnam/VNHN_1713/2020:0.00000874)NODE_0001284:0.00005627,(Japan/P4-8/2020:0.00002234,Japan/P4-6/2020:0.00002453,Japan/P4-7/2020:0.00002453)NODE_0001299:0.00003393,(Jordan/SR-044/2020:0.00000000,Jordan/SR-046/2020:0.00000219,Jordan/SR-055/2020:0.00003716)NODE_0001328:0.00004972,(CzechRepublic/Seq5/2020:0.00002681,CzechRepublic/2122/2020:0.00002681,CzechRepublic/IAB_14/2020:0.00005741)NODE_0001358:0.00002946,(Oman/RESP-20-4252/2020:0.00003045,(England/NOTT-111B37/2020:0.00003590,England/NOTT-111BBF/2020:0.00003809)NODE_0001368:0.00015192)NODE_0001367:0.00003020,(CzechRepublic/IAB_23/2020:0.00000437,CzechRepublic/IAB_20/2020:0.00000000,CzechRepublic/IAB_22/2020:0.00000219)NODE_0001356:0.00007376,(Latvia/015/2020:0.00000000,(Latvia/020/2020:0.00001375,Latvia/021/2020:0.00001375,Latvia/022/2020:0.00001375)NODE_0001325:0.00006493)NODE_0001324:0.00006502,(Italy/TE13858/2020:0.00004135,Italy/TE12774/2020:0.00003916,(Italy/TE13491/2020:0.00001048,Italy/TE13484/2020:0.00001048)NODE_0001339:0.00002868)NODE_0001338:0.00006083,(Austria/CeMM0003/2020:0.00000000,Austria/CeMM0146/2020:0.00000437,Austria/CeMM0143/2020:0.00000219,Austria/CeMM0147/2020:0.00000437)NODE_0001341:0.00000819,(Ireland/21023/2020:0.00001559,(Cyprus/003/2020:0.00000656,Cyprus/002/2020:0.00000000,Cyprus/004/2020:0.00000219)NODE_0001376:0.00005056)NODE_0001375:0.00001227,(USA/NJ-NYUMC344/2020:0.00008431,(Latvia/018/2020:0.00001822,Latvia/024/2020:0.00002041)NODE_0001253:0.00008794,(England/NOTT-111B28/2020:0.00000902,England/NOTT-111B46/2020:0.00000902,England/NOTT-111B82/2020:0.00001120)NODE_0001254:0.00019332)NODE_0001252:0.00001568,((Latvia/012/2020:0.00001241,Latvia/013/2020:0.00000585,Latvia/014/2020:0.00001022)NODE_0001321:0.00003693,(Poland/IHG_PAS_1_77/2020:0.00003848,(Poland/IHG_PAS_1_69/2020:0.00000000,Poland/IHG_PAS_1_73/2020:0.00000000)NODE_0001323:0.00003848)NODE_0001322:0.00005239)NODE_0001320:0.00001568,(Bangladesh/BCSIR-NILMRC_005/2020:0.00013909,Bangladesh/CHRF_0001/2020:0.00006259,Bangladesh/BCSIR_NILMRC_003/2020:0.00013909,Bangladesh/BCSIR_NILMRC_007/2020:0.00013472,Bangladesh/DNAS_CPH_471/2020:0.00008445,Bangladesh/BCSIR-NILMRC_006.2/2020:0.00013909)NODE_0001330:0.00005926,(Switzerland/1000477377/2020:0.00000596,Morocco/6899/2020:0.00012399,(USA/WI-UW-156/2020:0.00000000,USA/WI-UW-336/2020:0.00000000)NODE_0001092:0.00006498,(Thailand/Bangkok-0088/2020:0.00007084,UnitedArabEmirates/L0879/2020:0.00002276)NODE_0001095:0.00002255,(Morocco/6900/2020:0.00002056,Morocco/6905/2020:0.00002275)NODE_0001096:0.00010124)NODE_0001091:0.00000441,(Poland/PL_P14/2020:0.00000676,Poland/PL_P21/2020:0.00000239,Poland/PL_P28/2020:0.00000895,Poland/PL_P19/2020:0.00001114,Poland/PL_P10/2020:0.00000895,Poland/PL_P20/2020:0.00002206,(Poland/PL_P30/2020:0.00000000,Poland/PL_P25/2020:0.00001311,Poland/PL_P35/2020:0.00000000)NODE_0001365:0.00000895)NODE_0001360:0.00007574,(Mexico/CDMX-InDRE_08/2020:0.00003497,Mexico/CDMX-InDRE_17/2020:0.00004153,Finland/FIN-508/2020:0.00002623,HongKong/HKSH0007/2020:0.00008087,Netherlands/Berlicum_1363564/2020:0.00000000,CzechRepublic/NRL_2615/2020:0.00004590,Ireland/Dublin-19072/2020:0.00001530,Georgia/Tb-273/2020:0.00002186,Ireland/21145/2020:0.00002404,(ITALY/SardiniaNuoro04039046/2020:0.00000417,ITALY/SardiniaNuoroCOV28/2020:0.00002384)NODE_0001259:0.00008108,(Austria/CeMM0359/2020:0.00000000,Austria/CeMM0360/2020:0.00000656)NODE_0001257:0.00008306,(Austria/CeMM0363/2020:0.00000000,Austria/CeMM0365/2020:0.00001093,Austria/CeMM0364/2020:0.00000656)NODE_0001258:0.00008306,(CzechRepublic/2556/2020:0.00004516,(CzechRepublic/IAB_8/2020:0.00000691,CzechRepublic/IAB_9/2020:0.00000910,CzechRepublic/IAB_16/2020:0.00000473)NODE_0001261:0.00004918)NODE_0001260:0.00001385)NODE_0001255:0.00000382,(Germany/Baden-Wuerttemberg-1/2020:0.00000466,Switzerland/1000477757/2020:0.00001340,Chile/Chillan_4/2020:0.00008991,Turkey/VETAL1902_1/2020:0.00010084,(Serbia/KV26-04/2020:0.00000000,Serbia/KV26/2020:0.00001967,Serbia/NP363-04/2020:0.00000000,Serbia/CA3089-04/2020:0.00004590,Serbia/NoviPazar-363/2020:0.00000000)NODE_0001343:0.00008991,(Oman/RESP-20-4810/2020:0.00002760,Oman/205028472/2020:0.00007132,Oman/205034466/2020:0.00013033,Oman/205033010/2020:0.00011503,Oman/205033013/2020:0.00011503,(Oman/RESP-20-4153/2020:0.00000000,Oman/205028997/2020:0.00005027)NODE_0001348:0.00002542,(Oman/205030448/2020:0.00000000,Oman/205033293/2020:0.00002842)NODE_0001350:0.00009099,(Oman/205034603/2020:0.00007485,Oman/205032386/2020:0.00005081)NODE_0001351:0.00005767,(Oman/205026358/2020:0.00000000,Oman/205027285/2020:0.00000874,Oman/205026721/2020:0.00000437,Oman/205027556/2020:0.00001093)NODE_0001349:0.00005383)NODE_0001347:0.00003389)NODE_0001342:0.00000134,(USA/GA_1621/2020:0.00001530,Switzerland/GE9586/2020:0.00000219,Romania/284056/2020:0.00017049,Romania/284468/2020:0.00017049,Switzerland/1000477806/2020:0.00000656,Hungary/SRC-00777/2020:0.00007213,DRC/241/2020:0.00005464,Switzerland/42169310/2020:0.00000219,Switzerland/42170345/2020:0.00000437,Switzerland/42169471/2020:0.00000437,Switzerland/BE6651/2020:0.00000656,Vietnam/VNHN_4806/2020:0.00009180,Turkey/IMU-SP-02/2020:0.00010929,Switzerland/BL0902/2020:0.00000219,Turkey/IMU-SP-04/2020:0.00010929,Switzerland/GE0199/2020:0.00000437,Switzerland/GE3895/2020:0.00000000,Turkey/IMU-SP-01/2020:0.00010710,(Hungary/SRC-00175/2020:0.00000437,Hungary/mbl49/2020:0.00000000)NODE_0001132:0.00005027,(Romania/278406/2020:0.00004119,Romania/284371/2020:0.00006961)NODE_0001133:0.00009870,(Romania/284762/2020:0.00000000,Romania/284783/2020:0.00000000)NODE_0001134:0.00017049,(Vietnam/VNHN_4864/2020:0.00000000,Vietnam/VNHN_4958/2020:0.00000000)NODE_0001137:0.00009617)NODE_0001127:0.00000819,((Uganda/UG004/2020:0.00000980,Uganda/UG010/2020:0.00001635,Uganda/UG008/2020:0.00001635,Uganda/UG007/2020:0.00001635)NODE_0001272:0.00005579,(CostaRica/05/2020:0.00003520,Poland/Pom3/2020:0.00012919,Poland/Pom7/2020:0.00011607,Austria/CeMM0067/2020:0.00007236,Croatia/ZG-297-20/2020:0.00000241,Argentina/PAIS_A022/2020:0.00008329,Poland/Pom4/2020:0.00012919,Belgium/SG-0507420/2020:0.00014012,(Poland/Pom9/2020:0.00004603,Poland/Pom8/2020:0.00004603)NODE_0001268:0.00007223,(Argentina/PAIS_A020/2020:0.00003913,Argentina/PAIS_A021/2020:0.00003913)NODE_0001271:0.00004416,(Chile/Santiago_78/2020:0.00000656,Chile/Santiago_54/2020:0.00000000,Chile/Santiago_77/2020:0.00000656)NODE_0001270:0.00006143,(Poland/Pom5/2020:0.00006381,(Poland/Pom6/2020:0.00003735,(Poland/Pom13/2020:0.00002493,Poland/Pom2/2020:0.00003367)NODE_0001266:0.00003646)NODE_0001265:0.00002865)NODE_0001264:0.00004352,(Uruguay/UY-NYUMC861/2020:0.00000000,Uruguay/UY-NYUMC866/2020:0.00001093,Uruguay/UY-NYUMC867/2020:0.00000656,SouthAfrica/KRISP-045/2020:0.00000437,Argentina/PAIS_A017/2020:0.00001967,Argentina/PAIS_A018/2020:0.00002186)NODE_0001269:0.00004613)NODE_0001263:0.00001509)NODE_0001262:0.00000817,(USA/WI-UW-16/2020:0.00000187,USA/MN-MDH-164/2020:0.00002155,USA/UT-069/2020:0.00000625,England/NORW-E82CC/2020:0.00005652,Wales/PHWC-2ED9C/2020:0.00005433,Latvia/07/2020:0.00003685,Wales/PHWC-318B3/2020:0.00006308,Netherlands/NA_152/2020:0.00001717,Wales/PHWC-29C58/2020:0.00004996,Wales/PHWC-2B861/2020:0.00005652,England/SHEF-D0EC3/2020:0.00002810,Portugal/PT0590/2020:0.00003247,Portugal/PT0587/2020:0.00003029,Wales/PHWC-32199/2020:0.00006745,Morocco/6888/2020:0.00000406,Scotland/CVR1598/2020:0.00004778,Greece/41_36861/2020:0.00003247,Wales/PHWC-30CC7/2020:0.00006308,Wales/PHWC-30E85/2020:0.00005870,Wales/PHWC-30B8E/2020:0.00005870,Wales/PHWC-27F7F/2020:0.00002373,England/SHEF-C77F1/2020:0.00004122,England/SHEF-C0242/2020:0.00003029,England/SHEF-C028E/2020:0.00003247,Wales/PHWC-2465F/2020:0.00000843,England/CAMB-1AEC96/2020:0.00011553,Netherlands/NA_626/2020:0.00003247,Wales/PHWC-27838/2020:0.00004122,Wales/PHWC-2716A/2020:0.00003466,Wales/PHWC-277FF/2020:0.00004122,England/SHEF-C90E5/2020:0.00002155,England/NORT-28BA94/2020:0.00011991,USA/TX_GCID_192000072/2020:0.00001717,Latvia/06/2020:0.00003685,(Greece/10/2020:0.00000252,Greece/43_35679/2020:0.00000689)NODE_0001032:0.00000810)NODE_0001030:0.00004347,(Netherlands/Helmond_1363548/2020:0.00001326,Switzerland/GE1422/2020:0.00001107,Netherlands/Diemen_1363454/2020:0.00001107,Switzerland/AG7120/2020:0.00001326,Netherlands/NoordHolland_10002/2020:0.00001107,Brazil/CV32/2020:0.00005042,Netherlands/NoordHolland_10001/2020:0.00000889,Switzerland/GE1402/2020:0.00001107,CzechRepublic/ChVir1912/2020:0.00002419,(USA/WI-UW-114/2020:0.00006420,USA/DC-HP00052/2020:0.00001393,Portugal/PT0448/2020:0.00005983,Australia/VIC876/2020:0.00007732,Portugal/PT0341/2020:0.00003797,Portugal/PT0588/2020:0.00005983,Uruguay/UY-NYUMC857/2020:0.00004890,Chile/Santiago_73/2020:0.00007950,Chile/Santiago_52/2020:0.00006857,Chile/Santiago_76/2020:0.00007294,Australia/NSW294/2020:0.00008387,Australia/NSW332/2020:0.00009043,Brazil/RJ-763/2020:0.00004234,Brazil/RJ-1948/2020:0.00009480,Brazil/RJ-2033/2020:0.00009917,Brazil/RJ-899/2020:0.00006420,Argentina/PAIS_A001/2020:0.00000081,Brazil/AC162535-IEC/2020:0.00003797,Brazil/DF-891/2020:0.00004671,Brazil/RJ-1119/2020:0.00005327,Brazil/RJ-1065/2020:0.00006857,Brazil/DF-861/2020:0.00004890,Brazil/RJ-2072/2020:0.00010136,Brazil/RJ-1691/2020:0.00008387,Brazil/RJ-1466/2020:0.00007950,Brazil/DF-615i/2020:0.00002704,Brazil/DF-619i/2020:0.00002704,Brazil/DF-862/2020:0.00004890,Brazil/RJ-1056/2020:0.00006857,Chile/Santiago_66/2020:0.00003579,Brazil/PA161548-IEC/2020:0.00004234,Chile/Santiago_56/2020:0.00006857,Chile/Santiago_74/2020:0.00007732,Brazil/AP161167-IEC/2020:0.00003579,Brazil/AP164082-IEC/2020:0.00009917,USA/MI-MDHHS-SC20138/2020:0.00005109,Brazil/AP163972-IEC/2020:0.00009917,(USA/MA-MGH-00693/2020:0.00000000,USA/MA-MGH-00694/2020:0.00000000)NODE_0001018:0.00007950,(Brazil/RJ-1100/2020:0.00001749,Brazil/RJ-1111/2020:0.00000000)NODE_0001027:0.00005327,(Argentina/PAIS_A023/2020:0.00002561,Argentina/PAIS_A026/2020:0.00002779,Argentina/PAIS_A024/2020:0.00002779)NODE_0001026:0.00007794,(USA/WI-UW-198/2020:0.00001093,Chile/Santiago_71/2020:0.00000437,Brazil/RJ-1927/2020:0.00005246,England/CAMB-74D5B/2020:0.00000000)NODE_0001010:0.00004016)NODE_0001009:0.00001463)NODE_0001008:0.00000149,(USA/PA-MGEL98/2020:0.00007213,USA/DC-HP00145/2020:0.00006120,USA/FL-CDC-6318/2020:0.00002404,USA/MN-MDH-293/2020:0.00006995,USA/CT-UW258/2020:0.00003497,USA/MO_4470/2020:0.00001749,Sweden/20-50132/2020:0.00001749,Japan/Donner1/2020:0.00008525,Japan/Donner12/2020:0.00009180,Japan/Donner27/2020:0.00012459,Japan/Donner21/2020:0.00010273,Japan/Donner24/2020:0.00011585,Russia/SCPM-O-06/2020:0.00004372,Spain/Valencia610/2020:0.00007432,Jordan/SR-043/2020:0.00004153,Switzerland/101156/2020:0.00007213,Switzerland/110467/2020:0.00008525,Denmark/ALAB-HH-97/2020:0.00001093,Hungary/SRC-00417/2020:0.00005902,Singapore/249/2020:0.00005027,Switzerland/1000477797/2020:0.00000437,Thailand/Bangkok-0066/2020:0.00006776,Thailand/Bangkok-0064/2020:0.00006776,Hungary/SRC-00541/2020:0.00006339,Switzerland/42169171/2020:0.00000000,Switzerland/42202622/2020:0.00005246,Iceland/584/2020:0.00006339,Uruguay/UY-NYUMC873/2020:0.00010273,Vietnam/VNHN_0762/2020:0.00003279,Iceland/464/2020:0.00004809,Chile/Santiago_8/2020:0.00002623,England/CAMB-1B1717/2020:0.00015301,Israel/13075879/2020:0.00006995,Israel/13077711/2020:0.00007869,India/nimh-0113/2020:0.00008525,Iceland/233/2020:0.00004153,Argentina/PAIS_A027/2020:0.00011366,India/RMRC2/2020:0.00004590,Israel/2047418/2020:0.00006776,Israel/51144342/2020:0.00006995,Brazil/BA-510/2020:0.00001749,Japan/Donner23/2020:0.00010710,Uruguay/UY-NYUMC877/2020:0.00012022,Denmark/ALAB-SSI-718/2020:0.00006339,Japan/Donner26/2020:0.00005902,Israel/13075914/2020:0.00006995,Hungary/SRC-00055/2020:0.00004809,Belgium/UGent-28/2020:0.00006120,Israel/2047145/2020:0.00006120,Hungary/SRC-00186/2020:0.00005246,Hungary/SRC-00126/2020:0.00005246,USA/WI-UW-24/2020:0.00003716,Israel/13075882/2020:0.00006995,Switzerland/GE8102/2020:0.00000656,USA/AZ-TG271866/2020:0.00005464,India/c32/2020:0.00001093,USA/MN-MDH-70/2020:0.00003497,Russia/Samara-73403/2020:0.00004809,India/c31/2020:0.00000874,Spain/Alicante569/2020:0.00006339,USA/MI-MDHHS-SC20413/2020:0.00003497,Brazil/SPBR-08/2020:0.00001311,Brazil/SPBR-13/2020:0.00001530,USA/AZ-TG271856/2020:0.00004590,UnitedArabEmirates/L3779/2020:0.00003716,Norway/Trondheim-E9/2020:0.00002842,Russia/Moscow-67609/2020:0.00003934,USA/AZ-TG271868/2020:0.00005464,USA/FL_5125/2020:0.00000219,Israel/ISR_IT0320/2020:0.00000656,(USA/WI-UW-164/2020:0.00000437,USA/MN69-MDH69/2020:0.00000000)NODE_0001035:0.00003497,(USA/AK-PHL041/2020:0.00000000,Belgium/ULG-10061/2020:0.00002842)NODE_0001065:0.00005464,(Morocco/6902/2020:0.00007034,Morocco/15N/2020:0.00012717)NODE_0001086:0.00004332,(Australia/VIC1513/2020:0.00000000,Australia/VIC1591/2020:0.00001967)NODE_0001088:0.00014208,(Israel/2047188/2020:0.00000000,Israel/2047189/2020:0.00000000)NODE_0001089:0.00006120,(Israel/51141014/2020:0.00000000,Israel/51145198/2020:0.00002186)NODE_0001090:0.00005246,(Germany/BAV-MVP0011/2020:0.00000000,Germany/BAV-MVP0016/2020:0.00004372)NODE_0001066:0.00005246,(Israel/990430265/2020:0.00003391,Netherlands/Flevoland_9/2020:0.00008856,Israel/13075703/2020:0.00003391)NODE_0001085:0.00003385,(Japan/Donner4/2020:0.00002223,Japan/Donner25/2020:0.00005720,(Japan/Donner11/2020:0.00000437,Japan/Donner8/2020:0.00000000,Japan/Donner2/2020:0.00000000,Japan/Donner7/2020:0.00000000,Japan/Donner19/2020:0.00001530,Japan/Donner3/2020:0.00000000,Japan/Donner14/2020:0.00000874,Japan/Donner15/2020:0.00000874,Japan/Donner9/2020:0.00000000,Japan/Donner6/2020:0.00000000)NODE_0001071:0.00002223)NODE_0001070:0.00006302,(Netherlands/Gelderland_26/2020:0.00001749,Netherlands/Flevoland_11/2020:0.00001093,Netherlands/Flevoland_8/2020:0.00000000,Netherlands/NoordHolland_28/2020:0.00002623,Netherlands/Gelderland_24/2020:0.00000874,Netherlands/NA_613/2020:0.00000656,(Netherlands/Gelderland_50/2020:0.00004810,Netherlands/Gelderland_49/2020:0.00004592,Netherlands/Overijssel_34/2020:0.00006122,(Netherlands/Gelderland_162/2020:0.00000000,Netherlands/Gelderland_163/2020:0.00000656)NODE_0001077:0.00006122,(Netherlands/Gelderland_93/2020:0.00003419,Netherlands/Gelderland_89/2020:0.00003200,Netherlands/Flevoland_18/2020:0.00003200,Netherlands/Gelderland_88/2020:0.00002763,Netherlands/Utrecht_49/2020:0.00002763,(Netherlands/Gelderland_92/2020:0.00001719,Netherlands/Gelderland_90/2020:0.00001500)NODE_0001080:0.00001700,(Netherlands/Flevoland_16/2020:0.00000783,Netherlands/Overijssel_35/2020:0.00002095,Netherlands/Utrecht_48/2020:0.00000783)NODE_0001081:0.00001980)NODE_0001078:0.00002703)NODE_0001076:0.00001529)NODE_0001075:0.00011148)NODE_0001034:0.00001037)NODE_0001007:0.00001388,(USA/GA-EHC-083E/2020:0.00004096,France/B1623/2020:0.00001473,Lebanon/S2_759/2020:0.00005407,Hungary/SRC-00836/2020:0.00008686,Poland/1104795/2020:0.00006063,(Egypt/NRC-01/2020:0.00005193,Lebanon/S8_767/2020:0.00004100)NODE_0001004:0.00000870,(USA/FL_1177/2020:0.00001707,USA/FL_7169/2020:0.00000833,Chile/Santiago_58/2020:0.00007609,(USA/WI-UW-269/2020:0.00006444,Chile/Santiago_81/2020:0.00006444)NODE_0000997:0.00002039)NODE_0000996:0.00001733,(Netherlands/NA_266/2020:0.00006519,Netherlands/Flevoland_5/2020:0.00006956,Slovenia/MB0419/2020:0.00010890,(Austria/Graz-MUG16/2020:0.00007767,Austria/CeMM0048/2020:0.00002739)NODE_0001003:0.00002687,(Netherlands/Gelderland_42/2020:0.00003547,Netherlands/Gelderland_53/2020:0.00007919,Netherlands/Gelderland_45/2020:0.00004858,(Netherlands/Gelderland_52/2020:0.00000000,Netherlands/Gelderland_54/2020:0.00002186,(Netherlands/Gelderland_91/2020:0.00000848,Netherlands/Flevoland_17/2020:0.00000848,Netherlands/Gelderland_87/2020:0.00000411,Netherlands/Utrecht_50/2020:0.00000848)NODE_0001001:0.00002212)NODE_0001000:0.00005733)NODE_0000999:0.00009311)NODE_0000998:0.00002167,(USA/WI-UW-176/2020:0.00004372,USA/WI-UW-195/2020:0.00005246,USA/WI-UW-248/2020:0.00006120,USA/WI-UW-319/2020:0.00011366,USA/WI-UW-321/2020:0.00011803,USA/WI-UW-332/2020:0.00012459,USA/MA-MGH-00438/2020:0.00000874,USA/UT-01595/2020:0.00008087,USA/MD-HP00133/2020:0.00006557,USA/MA-MGH-00716/2020:0.00008525,USA/PA_2937/2020:0.00001749,USA/DC-HP00137/2020:0.00004590,USA/MA-MGH-00637/2020:0.00007432,USA/MA-MGH-00642/2020:0.00006995,USA/NJ-NYUMC841/2020:0.00012459,USA/UT-0502/2020:0.00007432,USA/DC-HP00006/2020:0.00001530,France/IDF6037/2020:0.00007213,Sweden/20-50179/2020:0.00001749,Australia/VPRL009/2020:0.00006995,Finland/13M33/2020:0.00002842,Belgium/DVBJ-030468/2020:0.00000874,Switzerland/GE5007/2020:0.00008306,Taiwan/TSGH-18/2020:0.00005246,Taiwan/170/2020:0.00004590,DRC/KN-13/2020:0.00001967,Portugal/PT0358/2020:0.00004153,France/CIBU200132/2020:0.00000000,France/B5678/2020:0.00005902,France/HF2748/2020:0.00003716,Senegal/382/2020:0.00004153,Morocco/6898/2020:0.00003497,Norway/2381/2020:0.00009180,Vietnam/IBT-14Mar/2020:0.00003279,Australia/SAP089/2020:0.00006995,Israel/2020078/2020:0.00003716,Israel/2086045/2020:0.00006995,Israel/2089698/2020:0.00006995,USA/MA-MGH-00417/2020:0.00001530,USA/MA-MGH-00086/2020:0.00005246,Canada/ON_PHL0539/2020:0.00001967,Canada/ON_PHL3741/2020:0.00002404,Australia/SAP081/2020:0.00006776,Australia/SAP083/2020:0.00006776,Israel/701002504/2020:0.00005464,France/HF2060/2020:0.00001093,Israel/2115701/2020:0.00010273,USA/WI-UW-165/2020:0.00003716,Israel/2089866/2020:0.00006995,Canada/ON_QGLO-039/2020:0.00006339,France/HF2597/2020:0.00003497,USA/VA-DCLS-0012/2020:0.00002186,Canada/ON_QGLO-042/2020:0.00006557,France/IDF1980/2020:0.00000874,USA/PA_1881/2020:0.00001093,USA/MA-MGH-00421/2020:0.00001530,USA/NC-CDC-0034/2020:0.00001749,Russia/Khabarovsk-71403/2020:0.00004153,USA/PA_2317/2020:0.00001530,USA/MA_3672/2020:0.00001311,USA/MA_9704/2020:0.00000874,USA/MA-MGH-00440/2020:0.00000874,France/B5465/2020:0.00005027,Sweden/20-50230/2020:0.00001967,USA/NC_0031/2020:0.00001530,USA/MA-MGH-00680/2020:0.00004809,Canada/ON_PHL0743/2020:0.00001530,Australia/SAP073/2020:0.00006776,USA/MA-MGH-00533/2020:0.00003934,USA/MA-MGH-00661/2020:0.00007432,USA/MA_3623/2020:0.00001311,France/HF1684/2020:0.00000000,USA/MA_8933/2020:0.00001093,USA/UT-01598/2020:0.00008087,USA/KS_4126/2020:0.00001311,USA/MA-MGH-00005/2020:0.00002404,USA/MA_0020/2020:0.00001093,USA/MA-MGH-00428/2020:0.00001311,Canada/ON_QGLO-017/2020:0.00005902,USA/MA-MGH-00439/2020:0.00001530,Sweden/20-50231/2020:0.00001967,(USA/WI-UW-113/2020:0.00003566,USA/DC-HP00096/2020:0.00002910)NODE_0000916:0.00003210,(USA/WI-UW-312/2020:0.00004916,USA/WI-UW-331/2020:0.00004697)NODE_0000932:0.00007762,(France/IDF4791/2020:0.00001499,France/IDF4793/2020:0.00001499)NODE_0000991:0.00005714,(Israel/2047004/2020:0.00000000,Israel/2047883/2020:0.00000874)NODE_0000995:0.00005902,(USA/AK-PHL200/2020:0.00005950,Netherlands/Overijssel_25/2020:0.00006387,NewZealand/20VR1561/2020:0.00001797)NODE_0000973:0.00003449,(DRC/254/2020:0.00001093,DRC/243/2020:0.00001093,DRC/KN-0060/2020:0.00000000)NODE_0000992:0.00003716,(Israel/130711082/2020:0.00003716,Israel/130710211/2020:0.00002842,Israel/13077558/2020:0.00000000)NODE_0000993:0.00007432,(Portugal/PT0487/2020:0.00004670,(Poland/PL_P7/2020:0.00000855,NewZealand/20VR2556/2020:0.00004571,England/LIVE-9C467/2020:0.00001074)NODE_0000975:0.00003159)NODE_0000974:0.00002324,(USA/WI-UW-158/2020:0.00002368,USA/WI-UW-160/2020:0.00002368,USA/WI-UW-159/2020:0.00002368,USA/WI-UW-249/2020:0.00002586,USA/WI-UW-84/2020:0.00004335)NODE_0000911:0.00000911,(USA/IN-CDC-2006/2020:0.00000437,USA/IN_92003/2020:0.00000437,USA/IN_82003/2020:0.00000219,USA/IN-CDC-2005/2020:0.00000437,USA/IN_72003/2020:0.00000000)NODE_0000970:0.00001530,(USA/MA-MGH-00715/2020:0.00007173,USA/DC-HP00152/2020:0.00004550,USA/MA-MGH-00707/2020:0.00006954,USA/MA-MGH-00645/2020:0.00005642,USA/MI-MDHHS-SC20313/2020:0.00006298,USA/NC_0024/2020:0.00000397,USA/NC_0025/2020:0.00000397,USA/DC-HP00026/2020:0.00001708,Slovakia/SK-BMC2/2020:0.00000178,USA/MA-MGH-00668/2020:0.00006298,USA/MA-MGH-00660/2020:0.00006080,USA/MA-MGH-00704/2020:0.00006735,(USA/WI-UW-322/2020:0.00007087,USA/WI-UW-324/2020:0.00007306,USA/TX-HMH0445/2020:0.00002716,USA/NY-PV09161/2020:0.00000093,Australia/VIC856/2020:0.00002934,(Australia/VIC867/2020:0.00001808,Australia/VIC868/2020:0.00001808,Australia/VIC864/2020:0.00001808)NODE_0000935:0.00001345)NODE_0000934:0.00003364)NODE_0000933:0.00001352,(USA/WI-UW-17/2020:0.00000000,USA/MD-HP00039/2020:0.00000656,USA/MD-HP00119/2020:0.00001093,USA/VA-DCLS-0077/2020:0.00004809,USA/VA-DCLS-0089/2020:0.00004372,USA/VA-DCLS-0081/2020:0.00004590,USA/VA-DCLS-0057/2020:0.00003934,USA/VA-DCLS-0048/2020:0.00003716,USA/VA-DCLS-0079/2020:0.00003716,USA/VA-DCLS-0005/2020:0.00000656,USA/VA-DCLS-0050/2020:0.00003716,USA/VA-DCLS-0087/2020:0.00004372,USA/VA-DCLS-0080/2020:0.00002842,USA/VA-DCLS-0078/2020:0.00003060,USA/VA-DCLS-0088/2020:0.00004372,USA/VA-DCLS-0075/2020:0.00003497,USA/VA-DCLS-0076/2020:0.00003060,USA/VA-DCLS-0073/2020:0.00003279,USA/VA-DCLS-0090/2020:0.00004372,USA/VA-DCLS-0072/2020:0.00003279,(USA/VA-DCLS-0352/2020:0.00002775,USA/VA-DCLS-0350/2020:0.00002775,USA/VA-DCLS-0351/2020:0.00002775,USA/VA-DCLS-0347/2020:0.00002775,USA/VA-DCLS-0354/2020:0.00003431,(USA/VA-DCLS-0353/2020:0.00001205,USA/VA-DCLS-0348/2020:0.00001205,(USA/VA-DCLS-0349/2020:0.00000000,USA/VA-DCLS-0356/2020:0.00000874,USA/VA-DCLS-0355/2020:0.00000874)NODE_0000922:0.00001205)NODE_0000921:0.00001570)NODE_0000918:0.00009465)NODE_0000917:0.00002842,(Gambia/GC19-029/2020:0.00009836,France/IDF4843/2020:0.00005902,France/IDF5778/2020:0.00005683,Portugal/PT0209/2020:0.00005246,Luxembourg/LNS6274573/2020:0.00006776,Luxembourg/LNS6546078/2020:0.00012022,France/B5687/2020:0.00006120,Senegal/611/2020:0.00003060,Portugal/PT0601/2020:0.00006776,Thailand/Bangkok-CONI-0097/2020:0.00005902,Denmark/ALAB-SSI-799/2020:0.00004590,Norway/2246/2020:0.00003934,Norway/2380/2020:0.00008087,Luxembourg/LNS2818424/2020:0.00008743,Luxembourg/LNS1667297/2020:0.00009180,Nigeria/OS060-CV9/2020:0.00005027,Tunisia/COV0425/2020:0.00004590,Slovakia/SK-BMC5/2020:0.00000000,France/IDF5662/2020:0.00006120,Luxembourg/LNS2335124/2020:0.00010710,(Luxembourg/LNS0188413/2020:0.00000995,Luxembourg/LNS1673015/2020:0.00002963,Luxembourg/LNS2629386/2020:0.00001870)NODE_0000990:0.00007092,(Portugal/PT0476/2020:0.00009368,Australia/VIC1679/2020:0.00014176,Australia/VIC1783/2020:0.00016362,Australia/VIC1584/2020:0.00011990,Australia/VIC1617/2020:0.00011990,Australia/VIC1585/2020:0.00011990,Australia/VIC1621/2020:0.00011990,Australia/VIC1510/2020:0.00010898,Turkey/HSGM-4706/2020:0.00001062,Turkey/HSGM-4698/2020:0.00001280,(Portugal/PT0475/2020:0.00000000,Portugal/PT0473/2020:0.00000000,Portugal/PT0477/2020:0.00000437,Portugal/PT0474/2020:0.00000000,Portugal/PT0489/2020:0.00000656)NODE_0000978:0.00009368,(Oman/RESP-20-6417/2020:0.00000000,Australia/VIC1511/2020:0.00007213,(Belgium/ULG-10186/2020:0.00007563,(Australia/VIC1669/2020:0.00001530,Australia/VIC1560/2020:0.00000000)NODE_0000987:0.00005815)NODE_0000986:0.00001836)NODE_0000985:0.00003684,(Luxembourg/LNS7820945/2020:0.00006776,(Luxembourg/LNS6862754/2020:0.00002939,Luxembourg/LNS6469209/2020:0.00002939,Luxembourg/LNS1646752/2020:0.00001409,Luxembourg/LNS1586475/2020:0.00000535,(Luxembourg/LNS6387933/2020:0.00000844,Luxembourg/LNS3660996/2020:0.00000626,Luxembourg/LNS5507695/2020:0.00000844,Luxembourg/LNS0681882/2020:0.00000844)NODE_0000983:0.00001221)NODE_0000982:0.00004055)NODE_0000981:0.00007837)NODE_0000977:0.00001343)NODE_0000976:0.00001311)NODE_0000910:0.00002129,(USA/WI-UW-111/2020:0.00006995,USA/WI-UW-121/2020:0.00009399,USA/WI-UW-19/2020:0.00003716,USA/MD-CDC-0025/2020:0.00001093,USA/MD_0027/2020:0.00001093,USA/WA-S725/2020:0.00009180,USA/OH_0020/2020:0.00001749,USA/PA-MGEL102/2020:0.00007213,USA/OR-UW-4410/2020:0.00006557,USA/PA_4395/2020:0.00002186,USA/PA-MGSC38-05/2020:0.00005902,USA/PA-MGSC51-05/2020:0.00005902,USA/FL-BPHL-0117/2020:0.00008962,USA/FL-CDC-2316/2020:0.00002186,USA/FL-CDC-7619/2020:0.00001530,USA/FL-BPHL-016/2020:0.00008962,USA/FL-BPHL-02/2020:0.00008087,USA/MA-MGH-00644/2020:0.00007213,USA/CT-UW-5073/2020:0.00008306,USA/CT-UW-5763/2020:0.00008087,USA/CT-UW-6568/2020:0.00007432,USA/CA-SCCPHD-UC104/2020:0.00000219,USA/NJ_3201/2020:0.00001093,USA/NJ-NYUMC378/2020:0.00009180,USA/NY-NYUMC200/2020:0.00007213,Japan/P2-1/2020:0.00002404,Finland/13M82/2020:0.00003060,Greece/133/2020:0.00002186,Greece/224_35200/2020:0.00004153,Greece/234_31670/2020:0.00001311,Greece/246_32206/2020:0.00002404,Portugal/PT0021/2020:0.00003060,Taiwan/NTU03/2020:0.00000656,Taiwan/NTU10/2020:0.00003497,Taiwan/TSGH-14/2020:0.00005464,Taiwan/CGMH-CGU-16/2020:0.00003716,Austria/CeMM0007/2020:0.00003060,Serbia/CA3002-04/2020:0.00008525,Serbia/KV77-04/2020:0.00011803,Morocco/6891/2020:0.00004590,SaudiArabia/KAUST-Makkah218/2020:0.00010492,Colombia/GUR-0454/2020:0.00006339,Chile/Valparaiso_2/2020:0.00003279,Chile/Temuco_14/2020:0.00005683,Chile/Santiago_10/2020:0.00002404,Australia/VIC1743/2020:0.00018798,Belgium/UGent-58/2020:0.00008087,India/GMC-KP1125/2020:0.00005464,Turkey/HSGM-1452/2020:0.00004372,Tunisia/MHT_1/2020:0.00004809,Colombia/INS-101935/2020:0.00011803,Colombia/INS-81035/2020:0.00004590,Colombia/INS-80705/2020:0.00003934,Colombia/GVI-93457/2020:0.00007213,Colombia/GVI-97588/2020:0.00007869,Colombia/GVI-97718/2020:0.00007869,Colombia/GVI-98087/2020:0.00008087,Colombia/GVI-97349/2020:0.00007869,Colombia/GVI-93450/2020:0.00007213,Colombia/GVI-98290/2020:0.00008087,Colombia/GVI97527/2020:0.00008962,Colombia/GVI-93301/2020:0.00007213,Argentina/C1374/2020:0.00004153,Israel/2047772/2020:0.00006776,Brazil/CV21/2020:0.00003716,Australia/VIC606/2020:0.00006120,USA/NY-Wadsworth-26551-01/2020:0.00005027,Nigeria/KW017-CV24/2020:0.00009180,USA/OH_0019/2020:0.00001967,USA/PA_2735/2020:0.00001749,Japan/P1/2020:0.00001967,USA/WI-UW-63/2020:0.00005464,USA/WI-UW-52/2020:0.00004153,Japan/P2-2/2020:0.00002404,USA/WI-UW-267/2020:0.00008743,USA/WI-UW-12/2020:0.00003716,USA/WI-UW-86/2020:0.00007432,SaudiArabia/KAUST-Makkah163/2020:0.00008962,Canada/ON_PHL8751/2020:0.00000219,USA/VA_6352/2020:0.00001967,USA/CT-UW238/2020:0.00002842,Taiwan/CGMH-CGU-19/2020:0.00004153,Canada/ON_PHL5930/2020:0.00000000,USA/CA-SR0355/2020:0.00007650,USA/NY-WCMP11E05P/2020:0.00003716,Lebanon/S1_758/2020:0.00001093,USA/NY-NYUMC159/2020:0.00007213,USA/CT-UW223/2020:0.00003060,Taiwan/CGMH-CGU-23/2020:0.00004809,USA/VA-DCLS-0009/2020:0.00002186,USA/NY-NYUMC251/2020:0.00007650,Canada/ON_PHL2259/2020:0.00000219,USA/NM-CDC-3589/2020:0.00002186,USA/WA-UW136/2020:0.00002623,USA/NY-NYUMC270/2020:0.00008306,Taiwan/NTU08/2020:0.00003279,USA/AZ-TG269856/2020:0.00003279,USA/PA-CDC-2908/2020:0.00001967,Australia/VIC458/2020:0.00005902,(USA/WI-GMF-04314/2020:0.00000219,USA/WI-GMF-M00004/2020:0.00000000)NODE_0000781:0.00018798,(USA/WI-UW-127/2020:0.00000219,USA/WI-UW-144/2020:0.00000000)NODE_0000810:0.00008306,(USA/MI-MDHHS-SC20293/2020:0.00001662,USA/MI-MDHHS-SC20553/2020:0.00008657)NODE_0000837:0.00005551,(Japan/P3-1/2020:0.00000000,Japan/P3-2/2020:0.00002404)NODE_0000853:0.00002186,(Vietnam/VNHN_1167/2020:0.00001789,NewZealand/20VR1796/2020:0.00002882)NODE_0000905:0.00002364,(USA/WI-UW-14/2020:0.00000000,USA/WI-UW-21/2020:0.00000000)NODE_0000793:0.00003716,(Romania/279067/2020:0.00000000,Romania/279068/2020:0.00000000)NODE_0000846:0.00013552,(USA/MA-MGH-00649/2020:0.00000000,USA/MA-MGH-00690/2020:0.00000874,USA/MA-MGH-00633/2020:0.00000000)NODE_0000841:0.00007432,(USA/AZ-TG273318/2020:0.00002156,USA/AZ-TG273304/2020:0.00001938,USA/AZ-TG273316/2020:0.00002156)NODE_0000843:0.00005275,(Australia/VIC1664/2020:0.00000000,Australia/VIC1698/2020:0.00001530,Australia/VIC1710/2020:0.00001967)NODE_0000909:0.00015738,(NewZealand/20VR1779/2020:0.00004680,(USA/PA-MGEL143/2020:0.00004713,USA/PA-MGEL137/2020:0.00004276)NODE_0000839:0.00002589,(Norway/Trondheim-S12/2020:0.00000219,Norway/Trondheim-S15/2020:0.00000000)NODE_0000840:0.00005117)NODE_0000838:0.00001222,(DRC/81/2020:0.00002397,Turkey/HSGM-7718/2020:0.00003052,Turkey/Istanbul-BezmCoV1/2020:0.00003708,(Latvia/05/2020:0.00003773,Belgium/ULG-10176/2020:0.00012516,Netherlands/NA_708/2020:0.00012079,Turkey/GLAB-CoV008/2020:0.00006833,Turkey/GLAB-CoV012/2020:0.00007708,Turkey/HSGM-674/2020:0.00002899,Turkey/HSGM-7668/2020:0.00001369,Tunisia/COV1339/2020:0.00003773,Netherlands/NA_650/2020:0.00012079,(Belgium/ULG-10172/2020:0.00002274,Belgium/ULG-10181/2020:0.00002711,Belgium/ULG-10182/2020:0.00002711,Belgium/ULG-10184/2020:0.00002711)NODE_0000903:0.00010023)NODE_0000902:0.00001246)NODE_0000901:0.00001757,(Colombia/GUR-0206/2020:0.00002842,Colombia/GUR-0212/2020:0.00003279,Colombia/GUR-0215/2020:0.00003279,Colombia/GUR-0210/2020:0.00003279,Chile/Santiago_46/2020:0.00001749,Colombia/GUR-0209/2020:0.00003279,Chile/PuenteAlto-29192/2020:0.00001749,Colombia/INS-103039/2020:0.00008962,Colombia/INS-79738/2020:0.00000000,Colombia/INS-79890/2020:0.00000656,Colombia/GVI-92161/2020:0.00003934,Colombia/GVI-97921/2020:0.00004809,Colombia/GUR-0207/2020:0.00003060,Colombia/GVI-97795/2020:0.00004809,(Colombia/GVI-97855/2020:0.00002839,Colombia/GVI-97875/2020:0.00002839,Colombia/GUV-92155/2020:0.00001964)NODE_0000908:0.00001970)NODE_0000906:0.00003060,(USA/WI-UW-188/2020:0.00001749,USA/WI-UW-242/2020:0.00002842,USA/WI-UW-226/2020:0.00002404,USA/WI-UW-309/2020:0.00006995,USA/WI-UW-341/2020:0.00003934,USA/IL-NM0116/2020:0.00000874,USA/IL-NM025/2020:0.00000000,USA/MI-MDHHS-SC20259/2020:0.00002404,USA/IL-UW-360/2020:0.00007432,USA/MI-MDHHS-SC20090/2020:0.00002842,USA/WI-UW-257/2020:0.00004809,USA/IL-UW-361/2020:0.00007432,USA/WI-UW-99/2020:0.00003934,USA/WI-UW-323/2020:0.00008525,USA/WI-UW-348/2020:0.00006776,USA/IL-UW-364/2020:0.00006995,USA/WI-UW-230/2020:0.00002404,USA/IL-UW-352/2020:0.00007432,(USA/WI-UW-140/2020:0.00000000,USA/WI-UW-123/2020:0.00000437)NODE_0000795:0.00005464,(USA/WI-UW-204/2020:0.00000000,USA/WI-UW-205/2020:0.00000000)NODE_0000805:0.00002186,(USA/WI-UW-295/2020:0.00001183,USA/WI-UW-307/2020:0.00002058)NODE_0000806:0.00004718,(USA/WI-UW-273/2020:0.00000928,USA/WI-UW-275/2020:0.00001146,USA/WI-UW-276/2020:0.00001146,USA/WI-UW-288/2020:0.00002676,(USA/WI-UW-285/2020:0.00000874,USA/WI-UW-330/2020:0.00005246,USA/WI-UW-277/2020:0.00000000,USA/WI-UW-296/2020:0.00001530)NODE_0000808:0.00001365)NODE_0000807:0.00002570)NODE_0000794:0.00003497,(Jordan/SR-0335/2020:0.00006826,Kazakhstan/22517/2020:0.00009668,SaudiArabia/KAUST-Madinah51/2020:0.00004640,SaudiArabia/KAUST-Madinah31/2020:0.00004640,SaudiArabia/KAUST-Madinah23/2020:0.00004640,SaudiArabia/KAUST-Madinah45/2020:0.00004640,SaudiArabia/KAUST-Madinah44/2020:0.00004640,Egypt/NRC-03/2020:0.00002236,Australia/VIC1663/2020:0.00014039,Australia/VIC1737/2020:0.00012072,Australia/VIC1668/2020:0.00013821,Indonesia/EJ-ITD3590NT/2020:0.00008138,Australia/VIC1592/2020:0.00014039,Australia/VIC1593/2020:0.00014039,Australia/VIC1558/2020:0.00012291,Australia/VIC1599/2020:0.00013821,Turkey/HSGM-10241/2020:0.00003329,Turkey/HSGM-4236/2020:0.00001799,Turkey/HSGM-4505/2020:0.00002018,Turkey/HSGM-5602/2020:0.00002236,Turkey/HSGM-8001/2020:0.00002892,Turkey/HSGM-5769/2020:0.00002455,India/RMRC24/2020:0.00005952,India/RMRC28/2020:0.00005952,India/RMRC46/2020:0.00006826,India/RMRC38/2020:0.00005952,Australia/NSW551/2020:0.00014258,SaudiArabia/KAUST-Madinah47/2020:0.00004640,India/GBRC40/2020:0.00011416,SaudiArabia/KAUST-Madinah25/2020:0.00004640,SaudiArabia/KAUST-Madinah55/2020:0.00004640,SaudiArabia/KAUST-Madinah266/2020:0.00009449,SaudiArabia/KAUST-Madinah54/2020:0.00004640,SaudiArabia/KAUST-Madinah254/2020:0.00009449,SaudiArabia/KAUST-Madinah258/2020:0.00009449,SaudiArabia/KAUST-Madinah30/2020:0.00004640,SaudiArabia/KAUST-Makkah97/2020:0.00005515,SaudiArabia/SCDC-3324/2020:0.00000487,SaudiArabia/KAUST-Makkah217/2020:0.00008575,SaudiArabia/KAUST-Madinah261/2020:0.00009449,India/GBRC93/2020:0.00011198,SaudiArabia/KAUST-Madinah49/2020:0.00004640,India/GBRC132/2020:0.00016881,SaudiArabia/SCDC-3321/2020:0.00000487,SaudiArabia/KAUST-Madinah249/2020:0.00009449,India/GBRC115/2020:0.00012291,SaudiArabia/KAUST-Makkah179/2020:0.00008138,India/RMRC30/2020:0.00005952,SaudiArabia/KAUST-Makkah193/2020:0.00008138,SaudiArabia/KAUST-Madinah48/2020:0.00004640,SaudiArabia/KAUST-Makkah237/2020:0.00008575,SaudiArabia/KAUST-Madinah50/2020:0.00004640,SaudiArabia/KAUST-Madinah24/2020:0.00004640,SaudiArabia/KAUST-Makkah177/2020:0.00008138,SaudiArabia/KAUST-Makkah10/2020:0.00003329,SaudiArabia/KAUST-Jeddah73/2020:0.00005296,SaudiArabia/KAUST-Madinah34/2020:0.00004640,Kazakhstan/21399/2020:0.00009449,SaudiArabia/KAUST-Madinah267/2020:0.00009449,(Turkey/HSGM-5624/2020:0.00000000,Turkey/HSGM-8003/2020:0.00000656)NODE_0000900:0.00002236,(Sweden/20-07586/2020:0.00008306,Finland/13M60/2020:0.00000000,Finland/14M12/2020:0.00000219,Finland/13M65/2020:0.00000000,Finland/13M58/2020:0.00000000,Finland/13M64/2020:0.00000000,Finland/14M16/2020:0.00000219,Finland/14M26/2020:0.00000219,Denmark/ALAB-HH-245/2020:0.00008962,(Austria/Graz-MUG8/2020:0.00001093,Austria/Graz-MUG6/2020:0.00000000,Austria/Graz-MUG9/2020:0.00001311)NODE_0000856:0.00004590)NODE_0000855:0.00001143,(Malaysia/IIUM91/2020:0.00004734,Australia/VIC1566/2020:0.00012166,(Australia/VIC1665/2020:0.00000000,Australia/VIC1612/2020:0.00000874)NODE_0000898:0.00012822,(India/NCDC-01757/2020:0.00000680,India/NCDC-01711/2020:0.00000680,India/NCDC-01475/2020:0.00000024,India/NCDC-01744/2020:0.00000680,Turkey/HSGM-4701/2020:0.00000462,Turkey/HSGM-5711/2020:0.00000680,Turkey/HSGM-8968/2020:0.00001554,(Turkey/HSGM-8964/2020:0.00000000,Turkey/HSGM-8975/2020:0.00000000)NODE_0000896:0.00001554,(Turkey/HSGM-1081/2020:0.00002307,Turkey/HSGM-1432/2020:0.00000558)NODE_0000897:0.00000340,(Bangladesh/BARJ_CVASU_CTG_511/2020:0.00007786,Bangladesh/BARJ_CVASU_CTG_517/2020:0.00006474)NODE_0000891:0.00004261)NODE_0000890:0.00000776)NODE_0000889:0.00000780)NODE_0000854:0.00001917)NODE_0000780:0.00001910,(USA/WI-GMF-01992/2020:0.00014645,USA/WI-GMF-M00003/2020:0.00017705,USA/WI-UW-104/2020:0.00009399,USA/WI-UW-11/2020:0.00005027,USA/WI-UW-118/2020:0.00007213,USA/WI-UW-105/2020:0.00008306,USA/WI-GMF-00498/2020:0.00008525,USA/WI-UW-250/2020:0.00004590,USA/WI-UW-268/2020:0.00009836,USA/WI-UW-30/2020:0.00007432,USA/WI-UW-328/2020:0.00014208,USA/WI-UW-83/2020:0.00007213,USA/WI-UW-338/2020:0.00007432,USA/NY-NYUMC726/2020:0.00007432,USA/MD-HP00094/2020:0.00008743,USA/OR-UW-4409/2020:0.00008306,USA/OH-OSUP0024/2020:0.00011148,USA/OH-OSUP0112/2020:0.00008743,USA/MI-MDHHS-SC20305/2020:0.00008962,USA/MI-MDHHS-SC20275/2020:0.00014426,USA/MI-MDHHS-SC20217/2020:0.00009836,USA/PA-MGEL148/2020:0.00010273,USA/PA-MGEL152/2020:0.00010055,USA/PA-MGEL155/2020:0.00010273,USA/PA-MGEL86/2020:0.00008743,USA/PA-MGEL149/2020:0.00010710,USA/PA-MGEL92/2020:0.00008743,USA/DC-HP00090/2020:0.00007650,USA/DC-HP00091/2020:0.00006120,USA/DC-HP00099/2020:0.00007432,USA/DC-HP00116/2020:0.00007432,USA/GA-CDC-8816/2020:0.00006339,USA/GA-EHC-136H/2020:0.00009617,USA/GA-EHC-115L/2020:0.00008306,USA/GA-EHC-209C/2020:0.00013552,PuertoRico/CDC-S10/2020:0.00006995,PuertoRico/CDC-S18/2020:0.00008743,PuertoRico/CDC-S11/2020:0.00006995,PuertoRico/CDC-S5/2020:0.00006776,PuertoRico/CDC-S19/2020:0.00008743,USA/AL-MDHHS-SC20345/2020:0.00008087,USA/MI-MDHHS-SC20409/2020:0.00015301,USA/MI-MDHHS-SC20315/2020:0.00009399,USA/MI-MDHHS-SC20406/2020:0.00015082,USA/CO-WYPHL-00036/2020:0.00006995,USA/NJ_3592/2020:0.00002623,USA/NJ-NYUMC401/2020:0.00011366,USA/NJ-NYUMC625/2020:0.00008962,USA/NJ-NYUMC329/2020:0.00008962,USA/NJ-NYUMC367/2020:0.00010492,USA/NE-912/2020:0.00007213,USA/NE-892/2020:0.00007213,USA/NJ-PV09072/2020:0.00006120,USA/WY-WYPHL-00077/2020:0.00007650,USA/WY-WYPHL-00073/2020:0.00007869,USA/WY-WYPHL-00043/2020:0.00007213,USA/AK-PHL040/2020:0.00006995,USA/MI-MDHHS-SC20643/2020:0.00013770,USA/MI-MDHHS-SC20654/2020:0.00014426,USA/MI-MDHHS-SC20635/2020:0.00012459,env/USA/MT-BWRF-0327/2020:0.00007650,USA/MI-MDHHS-SC20510/2020:0.00016831,USA/MI-MDHHS-SC20484/2020:0.00008743,USA/MI-MDHHS-SC20608/2020:0.00015082,USA/MI-MDHHS-SC20535/2020:0.00017705,USA/MI-MDHHS-SC20520/2020:0.00016612,USA/MI-MDHHS-SC20580/2020:0.00015082,USA/MI-MDHHS-SC20527/2020:0.00017486,USA/VI-CDC-4412/2020:0.00014645,USA/VI-CDC-4399/2020:0.00014426,USA/VI-CDC-4400/2020:0.00014426,USA/VI-CDC-4670/2020:0.00016175,USA/VI-CDC-3943/2020:0.00010273,USA/VI-CDC-4367/2020:0.00013989,USA/DC-HP00054/2020:0.00003279,USA/DC-HP00080/2020:0.00006120,USA/CT-Yale-123/2020:0.00010929,USA/CT-Yale-129/2020:0.00011366,Jamaica/JM-CDC-6603/2020:0.00005246,Jamaica/JM-CDC-7286/2020:0.00005464,France/IDF6073/2020:0.00011585,France/IDF5650/2020:0.00008962,Georgia/Tb-673/2020:0.00004809,Finland/FIN-455/2020:0.00003497,France/B2330/2020:0.00001093,Finland/13M26/2020:0.00004590,Finland/13M27/2020:0.00004590,Finland/13M69/2020:0.00004590,Finland/14M32/2020:0.00004809,Finland/13M83/2020:0.00004590,Kenya/D5/2020:0.00019891,Denmark/ALAB-SSI-991/2020:0.00008743,Taiwan/NTU09/2020:0.00004809,Denmark/ALAB-SSI-1280/2020:0.00008962,Denmark/ALAB-SSI-1334/2020:0.00008962,Denmark/ALAB-HH-181/2020:0.00011585,Denmark/ALAB-HH-262/2020:0.00011585,Denmark/ALAB-HH-191/2020:0.00011585,Hungary/SRC-00067/2020:0.00006120,Hungary/SRC-00183/2020:0.00006557,France/BFC5017/2020:0.00008962,France/BFC5019/2020:0.00008962,Senegal/370/2020:0.00005683,Senegal/328/2020:0.00005464,Thailand/Bangkok-0077/2020:0.00008743,Thailand/Bangkok-0081/2020:0.00008962,Thailand/Bangkok-0082/2020:0.00008962,Thailand/Bangkok-CONI-0098/2020:0.00009180,Morocco/6904/2020:0.00012459,Hungary/SRC-00827/2020:0.00008306,Poland/PL_P37/2020:0.00007432,Poland/1105644/2020:0.00005683,Norway/2114/2020:0.00005683,Norway/Trondheim-S10/2020:0.00006995,Poland/1110551/2020:0.00008087,Poland/1107355/2020:0.00006776,Vietnam/HCMC-05004/2020:0.00007650,Vietnam/HCMC-35020/2020:0.00007213,Vietnam/HCMC-35021/2020:0.00007432,NewZealand/20VR1927/2020:0.00009180,Nigeria/OY008-CV29/2020:0.00007650,Colombia/GUR-0084/2020:0.00007432,India/NCDC-01326/2020:0.00004590,India/NCDC-01705/2020:0.00005683,Norway/1781/2020:0.00002842,Norway/2065/2020:0.00003716,Colombia/INS-80191/2020:0.00005246,Croatia/7R-S8new/2020:0.00008087,Croatia/8U-S17new/2020:0.00008525,Colombia/GUV-92250/2020:0.00008743,Colombia/GUV-92256/2020:0.00008525,Colombia/GVI-93476/2020:0.00008962,Colombia/GVI-93366/2020:0.00008743,Colombia/GVI-93381/2020:0.00008743,Colombia/GVI-97161/2020:0.00009180,Colombia/GVI-93511/2020:0.00008962,Colombia/GVI-97203/2020:0.00009180,Colombia/GVI-93534/2020:0.00009180,Colombia/GVI-93477/2020:0.00008962,Colombia/GVI-93352/2020:0.00008743,Colombia/INS-82307/2020:0.00005902,NewZealand/20VR1078/2020:0.00006557,USA/NY-NYUMC760/2020:0.00007432,USA/MN-MDH-276/2020:0.00008087,USA/NY-NYUMC33/2020:0.00005464,Australia/VIC142/2020:0.00005246,NewZealand/20VR1828/2020:0.00007650,USA/MN-MDH-150/2020:0.00006557,USA/AK-PHL283/2020:0.00014208,USA/NY-NYUMC694/2020:0.00007432,CzechRepublic/2741/2020:0.00003497,Jordan/SR-032/2020:0.00006557,Denmark/ALAB-SSI-1126/2020:0.00008962,USA/WA-UW117/2020:0.00004153,USA/PA-MGEL94/2020:0.00008962,USA/PA-MGEL88/2020:0.00008962,USA/PA-MGEL140/2020:0.00009836,USA/PA-MGEL151/2020:0.00010055,Germany/NRW-26/2020:0.00005027,Germany/NRW-37/2020:0.00005246,Germany/BAV-MVP0030/2020:0.00004809,Germany/NRW-12/2020:0.00003934,Germany/NRW-23/2020:0.00005246,USA/WI-UW-31/2020:0.00007213,USA/WI-UW-72/2020:0.00007213,Germany/NRW-22/2020:0.00005027,Germany/BAV-MVP0038/2020:0.00006776,Germany/BAV-MVP0012/2020:0.00009617,USA/WI-UW-68/2020:0.00006995,France/HF1465/2020:0.00000000,France/HF1645/2020:0.00001530,Germany/NRW-20/2020:0.00004809,Germany/NRW-40/2020:0.00005464,USA/WI-UW-98/2020:0.00008525,France/HF1463/2020:0.00000000,Germany/NRW-18/2020:0.00004590,USA/WI-UW-163/2020:0.00005246,Germany/NRW-42/2020:0.00005683,Luxembourg/LNS1644489/2020:0.00005464,France/HF2381/2020:0.00003716,Beijing/DT-travelCA01/2020:0.00004372,Iceland/31/2020:0.00002404,Colombia/INS-82320/2020:0.00005902,USA/NJ-CDC-3036/2020:0.00002404,Luxembourg/LNS9080444/2020:0.00004590,Austria/CeMM0201/2020:0.00005027,USA/NY-NYUMC152/2020:0.00008743,France/ARA11995/2020:0.00006339,Sweden/20-08125/2020:0.00003716,Australia/VIC871/2020:0.00009617,USA/RI_0702/2020:0.00002842,USA/CT-UW-4237/2020:0.00008306,UnitedArabEmirates/L1758/2020:0.00003934,Norway/1917/2020:0.00003934,Austria/CeMM0194/2020:0.00004809,USA/WA-S775/2020:0.00011585,Taiwan/TSGH-23/2020:0.00008962,USA/VI-CDC-3588/2020:0.00005464,USA/WA-S774/2020:0.00011585,USA/VI-CDC-4022/2020:0.00012240,Austria/CeMM0034/2020:0.00003934,USA/OR-UW-4388/2020:0.00008087,Norway/Trondheim-S4/2020:0.00007213,Chile/Santiago_69/2020:0.00006120,Canada/ON_PHL3650/2020:0.00003279,USA/NY-WCMP12H01P/2020:0.00005246,Austria/CeMM0193/2020:0.00004809,USA/OH_0023/2020:0.00003497,USA/MN-MDH-95/2020:0.00005027,Sweden/20-08162/2020:0.00003934,Iceland/106/2020:0.00004153,Chile/Punta_Arenas_6/2020:0.00005902,Russia/Moscow-80402/2020:0.00006776,USA/CA-SR0369/2020:0.00009617,Austria/CeMM0195/2020:0.00004809,Luxembourg/LNS9862689/2020:0.00004153,Norway/1951/2020:0.00003716,USA/AZ-ASU2936/2020:0.00005464,Iceland/61/2020:0.00003060,USA/IN-Lilly-IPB0170-4bc20/2020:0.00005902,USA/MA-MGH-00701/2020:0.00009836,USA/VI-CDC-4371/2020:0.00014208,Iceland/84/2020:0.00003934,USA/WA-S781/2020:0.00011585,USA/OR-UW-4300/2020:0.00008525,UnitedArabEmirates/L0484/2020:0.00004372,Luxembourg/LNS4423730/2020:0.00006557,Croatia/I7-S21new/2020:0.00008306,Norway/1989/2020:0.00003934,Iceland/81/2020:0.00003716,Taiwan/CGMH-CGU-14/2020:0.00005464,Russia/Moscow-67117/2020:0.00005246,Iceland/325/2020:0.00005683,USA/VI-CDC-4413/2020:0.00014426,France/B2336/2020:0.00002186,Austria/CeMM0023/2020:0.00003716,USA/NY-NYUMC635/2020:0.00008962,Fujian/IM3520010T/2020:0.00005464,USA/MI-MDHHS-SC20158/2020:0.00004590,USA/MI-MDHHS-SC20196/2020:0.00006557,USA/MN-MDH-83/2020:0.00004809,Iceland/590/2020:0.00007432,Luxembourg/LNS3711853/2020:0.00004590,USA/WA-S778/2020:0.00011585,Iceland/59/2020:0.00003060,USA/WY-WYPHL-00065/2020:0.00007432,UnitedArabEmirates/L2185/2020:0.00004372,Luxembourg/LNS6500589/2020:0.00005464,USA/WA-S276/2020:0.00008743,USA/NY-NYUMC729/2020:0.00006120,Sweden/20-08146/2020:0.00004153,Luxembourg/LNS3052946/2020:0.00005464,Iceland/234/2020:0.00005464,USA/WA-S978/2020:0.00010492,USA/NJ-NYUMC815/2020:0.00007432,Russia/Krasnoyarsk-66501/2020:0.00004590,Taiwan/108/2020:0.00006776,USA/CA-CZB0139/2020:0.00010273,USA/WI-GMF-00557/2020:0.00008962,Iceland/36/2020:0.00002623,(USA/WI-GMF-00822/2020:0.00003950,USA/MI-MDHHS-SC20514/2020:0.00004824)NODE_0000342:0.00006323,(USA/WI-UW-347/2020:0.00005747,England/CAMB-82A9F/2020:0.00006840)NODE_0000718:0.00006712,(USA/WI-UW-87/2020:0.00003466,USA/CA-SR0111/2020:0.00001499)NODE_0000721:0.00005496,(USA/TX-HMH0350/2020:0.00007035,USA/PA-MGEL146/2020:0.00007909)NODE_0000726:0.00002364,(USA/LA-EVTL042/2020:0.00013280,PuertoRico/CDC-S2/2020:0.00004537)NODE_0000727:0.00002239,(USA/PA-MGEL134/2020:0.00009189,Ghana/1622_S2/2020:0.00005254)NODE_0000728:0.00001740,(USA/AR-CDC-2072/2020:0.00003014,USA/CT-Yale-056/2020:0.00002140)NODE_0000735:0.00005511,(USA/NJ-NYUMC421/2020:0.00010405,USA/MN-GMF-04407/2020:0.00017837)NODE_0000749:0.00002928,(USA/AK-PHL074/2020:0.00003020,USA/AK-PHL087/2020:0.00003894)NODE_0000750:0.00004630,(USA/VI-CDC-4408/2020:0.00002598,USA/VI-CDC-4411/2020:0.00002598)NODE_0000751:0.00011828,(Jordan/SR-036/2020:0.00002016,Jordan/SR-048/2020:0.00002016)NODE_0000765:0.00004760,(Hungary/SRC-00419/2020:0.00004612,Denmark/ALAB-SSI-640/2020:0.00004612)NODE_0000769:0.00002820,(Austria/CeMM0058/2020:0.00002255,Norway/Trondheim-S5/2020:0.00000287)NODE_0000770:0.00006926,(Poland/PL_P27/2020:0.00002623,Poland/PL_P36/2020:0.00000000)NODE_0000774:0.00005027,(Norway/2383/2020:0.00000000,Norway/2386/2020:0.00000656)NODE_0000777:0.00008743,(Singapore/92/2020:0.00004451,Norway/2084/2020:0.00002484)NODE_0000778:0.00001232,(France/PL1643/2020:0.00000548,Hungary/SRC-00792/2020:0.00007761)NODE_0000752:0.00000545,(USA/NE-875/2020:0.00003519,USA/NE-907/2020:0.00003519)NODE_0000747:0.00003694,(USA/WI-UW-304/2020:0.00009847,Australia/VIC104/2020:0.00003945)NODE_0000414:0.00001519,(USA/SC_NHRC_01/2020:0.00001311,USA/SC_NHRC_03/2020:0.00001092,USA/SC_NHRC_02/2020:0.00001311)NODE_0000732:0.00006339,(USA/WA-S655/2020:0.00007869,USA/WA-S495/2020:0.00004590,USA/WA-UW110/2020:0.00000000)NODE_0000740:0.00004153,(Denmark/ALAB-SSI-1348/2020:0.00000000,Denmark/ALAB-HH-246/2020:0.00004590,Denmark/ALAB-HH-260/2020:0.00002623)NODE_0000768:0.00008962,(USA/WI-UW-335/2020:0.00002783,Sweden/20-07607/2020:0.00008685,USA/CA-SR0376/2020:0.00007155)NODE_0000722:0.00004211,(Georgia/Tb-1352/2020:0.00000000,(Georgia/Tb-6572/2020:0.00000000,Georgia/Tb-6598/2020:0.00000000)NODE_0000754:0.00006995)NODE_0000753:0.00007869,(Norway/2390/2020:0.00001182,Norway/2387/2020:0.00001838,Norway/2388/2020:0.00001182)NODE_0000776:0.00007780,(Morocco/6901/2020:0.00010929,Belgium/BA-02291/2020:0.00000000,Vietnam/VNHN_979/2020:0.00003716)NODE_0000773:0.00001749,(USA/NJ-CDC-7300/2020:0.00000000,(USA/WI-GMF-01978/2020:0.00000218,USA/WI-GMF-02263/2020:0.00001092,USA/WI-GMF-02294/2020:0.00001311)NODE_0000347:0.00010493)NODE_0000346:0.00003934,(Sweden/20-07921/2020:0.00012720,(Switzerland/110452/2020:0.00007410,Denmark/ALAB-SSI-615/2020:0.00004350,Israel/13077723/2020:0.00006536)NODE_0000767:0.00001595)NODE_0000766:0.00001050,(France/CIBU200107/2020:0.00000929,Algeria/G0860_2262/2020:0.00001803,(Algeria/G0638_2264/2020:0.00001071,Algeria/G0640_2265/2020:0.00002383)NODE_0000772:0.00000732)NODE_0000771:0.00000382,(USA/WI-UW-260/2020:0.00006776,USA/WI-UW-48/2020:0.00001530,USA/WI-UW-41/2020:0.00001530,USA/WI-UW-56/2020:0.00000000)NODE_0000710:0.00005683,(USA/WI-GMF-00232/2020:0.00003278,USA/WY-WYPHL-00063/2020:0.00003934,(Denmark/ALAB-HH-206/2020:0.00000219,Denmark/ALAB-HH-252/2020:0.00000000,Denmark/ALAB-HH-254/2020:0.00000000)NODE_0000515:0.00010710)NODE_0000514:0.00003498,(USA/OH-OSUP0017/2020:0.00006138,(USA/WI-UW-308/2020:0.00002554,USA/WI-UW-313/2020:0.00002554,USA/WI-UW-316/2020:0.00002991,(USA/WI-UW-271/2020:0.00000219,USA/WI-UW-327/2020:0.00000000)NODE_0000714:0.00004521)NODE_0000713:0.00007081)NODE_0000712:0.00002387,(USA/AK-PHL153/2020:0.00004031,USA/AK-PHL070/2020:0.00001846,(USA/AK-PHL101/2020:0.00001606,(USA/AK-PHL193/2020:0.00000437,USA/AK-PHL178/2020:0.00000219,USA/AK-PHL152/2020:0.00000000)NODE_0000738:0.00002262)NODE_0000737:0.00001769)NODE_0000736:0.00006023,(Latvia/016/2020:0.00000972,Denmark/ALAB-SSI-1398/2020:0.00003376,Denmark/ALAB-HH-210/2020:0.00008622,Denmark/ALAB-SSI-876/2020:0.00002502,Denmark/ALAB-SSI-1391/2020:0.00003595,Denmark/ALAB-HH-211/2020:0.00008622)NODE_0000763:0.00005804,(USA/MI-MDHHS-SC20279/2020:0.00011495,USA/MI-MDHHS-SC20598/2020:0.00013463,(USA/WI-GMF-01993/2020:0.00000000,USA/WI-GMF-01999/2020:0.00000000)NODE_0000344:0.00013244,(USA/WI-UW-155/2020:0.00005556,USA/WI-GMF-00018/2020:0.00000529,USA/WI-UW-139/2020:0.00005993)NODE_0000345:0.00003754)NODE_0000343:0.00001401,((Belgium/ULG-10125/2020:0.00005350,Belgium/ULG-10183/2020:0.00012344)NODE_0000744:0.00004201,(USA/NH_0008/2020:0.00000656,Senegal/003/2020:0.00000000,Senegal/016/2020:0.00000656,Senegal/026/2020:0.00000874,Senegal/020/2020:0.00001093,USA/NH_0004/2020:0.00000219,USA/NH_0033/2020:0.00001530)NODE_0000742:0.00001026)NODE_0000741:0.00000504,(USA/WA-UW-6327/2020:0.00005861,USA/NY-NYUMC608/2020:0.00005861,USA/NY-NYUMC353/2020:0.00007172,USA/CA-CZB071/2020:0.00004768,USA/CT-Yale-233/2020:0.00005424,USA/NY-NYUMC183/2020:0.00005642,(NewZealand/20VR2539/2020:0.00004809,NewZealand/20VR1450/2020:0.00000000)NODE_0000461:0.00003894,(USA/WI-UW-13/2020:0.00000802,USA/PA-MGEL84/2020:0.00004299,USA/MI-MDHHS-SC20477/2020:0.00004299,USA/PA-MGEL103/2020:0.00004299,USA/PA-MGSC30-05/2020:0.00003206)NODE_0000458:0.00001125)NODE_0000457:0.00003101,(USA/WI-UW-10/2020:0.00001530,USA/WI-UW-75/2020:0.00002623,USA/WI-UW-62/2020:0.00002404,USA/WI-UW-94/2020:0.00003497,USA/ID-UW-3888/2020:0.00002404,USA/MN-MDH-312/2020:0.00003497,USA/MN-MDH-119/2020:0.00001311,USA/MI-MDHHS-SC20412/2020:0.00000219,USA/CA-CZB-1271/2020:0.00001093,USA/NY-NYUMC424/2020:0.00008525,Canada/NS_30/2020:0.00000000,(USA/FL-BPHL-051/2020:0.00006602,USA/NY-PV09340/2020:0.00001356)NODE_0000513:0.00000830,(USA/WI-GMF-00588/2020:0.00001749,USA/WI-GMF-01481/2020:0.00005027,USA/WI-GMF-00986/2020:0.00001749,USA/WI-GMF-00466/2020:0.00000000)NODE_0000512:0.00003279)NODE_0000510:0.00004809,(Sweden/20-51167/2020:0.00009510,Sweden/20-51264/2020:0.00009947,Sweden/20-51317/2020:0.00010166,Sweden/20-51391/2020:0.00011477,Sweden/20-07452/2020:0.00005575,Sweden/20-06805/2020:0.00002297,Sweden/20-07243/2020:0.00005138,Sweden/20-06928/2020:0.00003390,Sweden/20-07041/2020:0.00003171,Sweden/20-07295/2020:0.00005357,Sweden/20-07833/2020:0.00007324,Sweden/20-14087/2020:0.00007980,Oman/205024076/2020:0.00000548,Poland/1109201/2020:0.00001422,Sweden/20-51387/2020:0.00011259,Sweden/20-07768/2020:0.00007106,Sweden/20-07390/2020:0.00005357,Sweden/20-07856/2020:0.00007106,(Sweden/20-07439/2020:0.00000000,Sweden/20-07847/2020:0.00001530)NODE_0000762:0.00005794)NODE_0000756:0.00006446,(USA/WI-UW-05/2020:0.00000874,USA/WI-UW-74/2020:0.00001967,USA/UT-0106/2020:0.00000219,USA/MD-HP00148/2020:0.00002842,USA/AK-PHL034/2020:0.00002623,USA/NY-NYUMC138/2020:0.00004590,USA/DC-HP00074/2020:0.00001967,Singapore/278/2020:0.00002186,Argentina/PAIS_A003/2020:0.00003279,USA/WI-UW-29/2020:0.00002842,USA/WI-UW-92/2020:0.00004153,USA/WA-UW104/2020:0.00000000,USA/WA-UW-1322/2020:0.00001530,USA/CT-UW-6577/2020:0.00004809,USA/WI-UW-04/2020:0.00000874,Singapore/106/2020:0.00000219,(USA/WI-UW-102/2020:0.00002460,USA/WI-UW-93/2020:0.00003553)NODE_0000446:0.00001693,(USA/WI-UW-44/2020:0.00000000,USA/WI-UW-53/2020:0.00000219,USA/WA-UW-1561/2020:0.00000437)NODE_0000456:0.00001311)NODE_0000445:0.00004153,(USA/WI-UW-220/2020:0.00005512,USA/WI-UW-337/2020:0.00005731,USA/IL-NM045/2020:0.00003108,USA/MD-HP00037/2020:0.00005294,USA/MD-HP00150/2020:0.00006605,USA/NY-WCMP4D01P/2020:0.00002889,USA/CT-Yale-031/2020:0.00003982,USA/CT-Yale-036/2020:0.00003545,USA/CT-Yale-151/2020:0.00002889,Russia/StPetersburg-RII5247S/2020:0.00009010,Russia/CRIE156278/2020:0.00000485,Australia/VIC168/2020:0.00003982,Israel/13075790/2020:0.00006605,Israel/13077803/2020:0.00007698,Israel/13077498/2020:0.00007480,Israel/1639953/2020:0.00005731,Israel/13077726/2020:0.00007480,Israel/2020084/2020:0.00003764,Israel/2099251/2020:0.00007261,Israel/2113601/2020:0.00010103,Israel/51146500/2020:0.00007917,Israel/2113255/2020:0.00009884,Israel/2086033/2020:0.00007042,Israel/2086034/2020:0.00007042,Israel/2089839/2020:0.00007042,Israel/2089852/2020:0.00007042,Australia/VIC942/2020:0.00005731,Russia/StPetersburg-RII4386V/2020:0.00006387,Mexico/CDMX-InDRE_10/2020:0.00002889,USA/NY-NYUMC825/2020:0.00005950,USA/NY-NYUMC12/2020:0.00003327,(USA/CT-Yale-053/2020:0.00001622,Israel/2089697/2020:0.00002059)NODE_0000408:0.00004983,(Israel/13077882/2020:0.00000656,Israel/2086022/2020:0.00000000)NODE_0000413:0.00007042,(Israel/2046434/2020:0.00006019,(Netherlands/Friesland_20/2020:0.00004037,Netherlands/Friesland_23/2020:0.00003819,Netherlands/Friesland_24/2020:0.00004037,Netherlands/Friesland_26/2020:0.00004256,(Netherlands/Friesland_22/2020:0.00001600,Netherlands/ZuidHolland_151/2020:0.00004223)NODE_0000411:0.00002437,(Netherlands/Friesland_21/2020:0.00000980,Netherlands/Friesland_27/2020:0.00001636,Netherlands/Friesland_28/2020:0.00001854,Netherlands/Friesland_25/2020:0.00001198,Netherlands/NoordHolland_16/2020:0.00005570)NODE_0000412:0.00002839)NODE_0000410:0.00003294)NODE_0000409:0.00001023,((USA/AZ-TG273300/2020:0.00000880,USA/AZ-TG273310/2020:0.00001098,USA/AZ-TG273302/2020:0.00000880,USA/AZ-TG273308/2020:0.00001098,USA/AZ-TG273294/2020:0.00000880,USA/AZ-TG273314/2020:0.00001098)NODE_0000401:0.00005192,((USA/WI-GMF-01551/2020:0.00004116,USA/WI-GMF-01591/2020:0.00004335)NODE_0000400:0.00004973,(USA/WI-GMF-00744/2020:0.00002957,USA/WI-GMF-01047/2020:0.00005362,USA/WI-GMF-01901/2020:0.00008203,(USA/IA-GMF-M00005/2020:0.00010850,(USA/WI-GMF-01455/2020:0.00000000,USA/WI-GMF-01535/2020:0.00000000)NODE_0000399:0.00003200)NODE_0000398:0.00003692)NODE_0000397:0.00001979,(USA/WI-GMF-02728/2020:0.00007650,USA/WI-GMF-02274/2020:0.00006557,USA/WI-GMF-03151/2020:0.00008525,USA/WI-GMF-00921/2020:0.00000000,USA/WI-GMF-01828/2020:0.00005027,USA/MN-GMF-02870/2020:0.00008087)NODE_0000392:0.00004936,(USA/WI-GMF-00707/2020:0.00002859,USA/WI-GMF-01534/2020:0.00006356,(USA/WI-GMF-03710/2020:0.00009399,USA/WI-GMF-03823/2020:0.00009399,USA/IA-GMF-02699/2020:0.00006995,USA/WI-GMF-01158/2020:0.00002186,USA/WI-GMF-01159/2020:0.00002186,USA/WI-GMF-00928/2020:0.00000000,USA/WI-GMF-01316/2020:0.00000000)NODE_0000394:0.00002859)NODE_0000393:0.00002733)NODE_0000391:0.00001792)NODE_0000390:0.00000752)NODE_0000389:0.00001701,(USA/MD-HP00036/2020:0.00003486,USA/MD-HP00083/2020:0.00004579,USA/DC-HP00135/2020:0.00004797,USA/MI-MDHHS-SC20457/2020:0.00014196,USA/NY-NYUMC624/2020:0.00006546,USA/MI-MDHHS-SC20616/2020:0.00012666,France/IDF5847/2020:0.00003486,Portugal/PT0098/2020:0.00004579,England/NOTT-10F905/2020:0.00006983,France/IDF3081/2020:0.00003049,Germany/BAV-MVP0096/2020:0.00006764,Switzerland/100090/2020:0.00002174,Denmark/ALAB-SSI481/2020:0.00004797,Vietnam/HCMC-35005/2020:0.00003049,NorthernIreland/NIRE-FBFDE/2020:0.00008295,NorthernIreland/NIRE-FBFFC/2020:0.00008295,England/CAMB-1AFBC5/2020:0.00012885,Turkey/HSGM-942/2020:0.00005016,NorthernIreland/NIRE-10540E/2020:0.00005672,Iceland/270/2020:0.00003049,NewZealand/20VR1281/2020:0.00003704,Belgium/IMJ-0401373/2020:0.00006327,England/BRIS-121D4D/2020:0.00003923,Taiwan/TSGH-38/2020:0.00004579,USA/NY-NYUMC474/2020:0.00010699,USA/NY-NYUMC650/2020:0.00007420,USA/MI-MDHHS-SC20223/2020:0.00004141,USA/NY-NYUMC426/2020:0.00009169,(USA/MI-MDHHS-SC20272/2020:0.00000000,USA/MI-MDHHS-SC20497/2020:0.00002186)NODE_0000471:0.00012010,(USA/FL-BPHL-0068/2020:0.00000000,USA/FL-BPHL-0091/2020:0.00002404)NODE_0000472:0.00009825,(France/IDF5850/2020:0.00000000,France/HF6466/2020:0.00001530)NODE_0000504:0.00005016,(Greece/225_35203/2020:0.00002411,UnitedArabEmirates/L0/2020:0.00001099)NODE_0000506:0.00000856,(USA/MI-MDHHS-SC20455/2020:0.00002623,USA/MI-MDHHS-SC20652/2020:0.00000000)NODE_0000501:0.00011355,(USA/LA-EVTL093/2020:0.00004320,(USA/LA-EVTL089/2020:0.00000000,USA/LA-EVTL090/2020:0.00000437)NODE_0000466:0.00004320)NODE_0000465:0.00009876,(USA/WI-UW-03/2020:0.00000913,USA/WI-UW-261/2020:0.00003535,(USA/WI-UW-20/2020:0.00000000,USA/WI-UW-42/2020:0.00000437)NODE_0000464:0.00001350)NODE_0000463:0.00001480,(Russia/SCPM-O-03/2020:0.00002963,Iceland/212/2020:0.00002089,CzechRepublic/IAB_4/2020:0.00004493,CzechRepublic/IAB_10/2020:0.00005367,(Russia/Sverdlovsk-84302/2020:0.00002514,CzechRepublic/2282/2020:0.00000984)NODE_0000508:0.00001979,(CzechRepublic/IAB_15/2020:0.00002287,CzechRepublic/IAB_1/2020:0.00002505)NODE_0000509:0.00001988)NODE_0000507:0.00000741,(USA/MN-MDH-1053/2020:0.00001530,USA/MN-MDH-1032/2020:0.00000000,USA/MN-MDH-1041/2020:0.00000219,USA/MN-MDH-1056/2020:0.00001530,USA/MN-MDH-1026/2020:0.00000000,USA/MN-MDH-1048/2020:0.00001530,USA/MN-MDH-1031/2020:0.00000000,USA/MN-MDH-1028/2020:0.00000000,USA/MN-MDH-1020/2020:0.00000000,USA/MN-MDH-1030/2020:0.00000000)NODE_0000490:0.00014196,(USA/WA-UW-10036/2020:0.00000000,USA/WA-UW-10127/2020:0.00000000,USA/WA-UW-10106/2020:0.00000000,USA/WA-UW-10031/2020:0.00000000,USA/WA-UW-10029/2020:0.00000000,USA/WA-UW-10108/2020:0.00000000,USA/WA-UW-10093/2020:0.00000000,USA/WA-UW-10130/2020:0.00000000,USA/WA-UW-10090/2020:0.00000000,USA/WA-UW-10118/2020:0.00000000,USA/WA-UW-10040/2020:0.00000000,USA/WA-UW-10102/2020:0.00000000,USA/WA-UW-10089/2020:0.00000000,USA/WA-UW-10091/2020:0.00000000,USA/WA-UW-10117/2020:0.00000000,USA/WA-UW-10027/2020:0.00000000,USA/WA-UW-10094/2020:0.00000000)NODE_0000473:0.00019005)NODE_0000462:0.00002416,(USA/PA-MGEL62/2020:0.00004482,USA/PA-MGSC29-05/2020:0.00003389,USA/FL-BPHL-022/2020:0.00007979,USA/IL-UW351/2020:0.00000766,USA/NY-WCMP12G06P/2020:0.00001422,USA/MI-MDHHS-SC20030/2020:0.00001640,USA/AZ-TG268770/2020:0.00002077,USA/CT-UW-6576/2020:0.00005138,USA/CA-CZB0750/2020:0.00005356,USA/CA-CZB0741/2020:0.00005356,USA/NJ-NYUMC416/2020:0.00004482,USA/MN40-MDH40/2020:0.00000547,USA/MN55-MDH55/2020:0.00000766,USA/CA-UCSF-UC48/2020:0.00002296,England/NORW-E8095/2020:0.00006449,England/CAMB-1AC032/2020:0.00010383,England/CAMB-80FB0/2020:0.00007979,England/NORW-E935F/2020:0.00010602,England/CAMB-1ADBA9/2020:0.00012132,Israel/2020038/2020:0.00001640,England/CAMB-1AFD38/2020:0.00013662,England/CAMB-1B05E1/2020:0.00013662,USA/WI-UW-200/2020:0.00003170,England/CAMB-1AFD56/2020:0.00013662,USA/NY-NYUMC567/2020:0.00004482,USA/NY-NYUMC220/2020:0.00001859,USA/NY-NYUMC360/2020:0.00006449,USA/CA-CZB084/2020:0.00004045,USA/NJ-NYUMC663/2020:0.00001859,USA/PA-MGSC17-04/2020:0.00003389,USA/NY-NYUMC534/2020:0.00004263,(USA/NJ-NYUMC627/2020:0.00002877,USA/WY-WYPHL-00058/2020:0.00001347)NODE_0000385:0.00002260,(USA/CT-Yale-060/2020:0.00000000,USA/CT-Yale-241/2020:0.00000000)NODE_0000384:0.00004919,(USA/DC-HP00100/2020:0.00000000,(Colombia/GVI-98006/2020:0.00001030,Colombia/GVI-98011/2020:0.00001249)NODE_0000383:0.00003560)NODE_0000382:0.00000985,(USA/WY-WYPHL-00066/2020:0.00001734,USA/WY-WYPHL-00084/2020:0.00002390,USA/WY-WYPHL-00085/2020:0.00002390)NODE_0000386:0.00002092,(USA/WI-GMF-01854/2020:0.00002827,(USA/WI-GMF-02314/2020:0.00002186,USA/WI-GMF-M00001/2020:0.00003716,USA/WI-GMF-01602/2020:0.00000000,USA/WI-GMF-03156/2020:0.00004153)NODE_0000351:0.00002172)NODE_0000350:0.00007556,(PuertoRico/CDC-S8/2020:0.00002555,(USA/CT-Yale-067/2020:0.00004345,USA/CT-UW-6270/2020:0.00003689,USA/NJ-NYUMC638/2020:0.00003907,USA/NJ-NYUMC83/2020:0.00000629,USA/NJ-PV09465/2020:0.00000847,USA/NJ-PV09473/2020:0.00000847,USA/CT-Yale-082/2020:0.00005000,USA/CT-Yale-099/2020:0.00005000,USA/CT-Yale-120/2020:0.00005875,USA/CT-Yale-116/2020:0.00005656,USA/CT-Yale-130/2020:0.00006312,USA/CT-Yale-153/2020:0.00009809,USA/CT-Yale-125/2020:0.00005438,USA/CT-Yale-134/2020:0.00006968,USA/CT-Yale-333/2020:0.00012651,USA/CT-Yale-124/2020:0.00006968,USA/CT-Yale-121/2020:0.00005875,USA/CT-Yale-133/2020:0.00005656,Jamaica/JM-CDC-6729/2020:0.00000192,Ghana/2333_S5/2020:0.00002596,Taiwan/TSGH-08/2020:0.00001722,Israel/130711367/2020:0.00008279,Israel/13075832/2020:0.00003252,Israel/13077413/2020:0.00004126,Israel/13077564/2020:0.00004126,Argentina/PAIS_A025/2020:0.00007405,Argentina/PAIS_A006/2020:0.00002815,Argentina/PAIS_A019/2020:0.00005000,Israel/2089723/2020:0.00003689,Israel/2113256/2020:0.00006530,Israel/2047749/2020:0.00003252,NewZealand/20VR1782/2020:0.00002377,USA/CT-Yale-100/2020:0.00004782,(USA/FL-BPHL-0098/2020:0.00002404,USA/FL-BPHL-045/2020:0.00000000)NODE_0000363:0.00007186,(Israel/2046129/2020:0.00000219,Israel/2047738/2020:0.00000000)NODE_0000375:0.00003252,(USA/MI-MDHHS-SC20254/2020:0.00001414,USA/PA-MGEL99/2020:0.00000103,USA/MI-MDHHS-SC20544/2020:0.00007097)NODE_0000362:0.00003805,(PuertoRico/CDC-S9/2020:0.00000827,USA/NJ-NYUMC452/2020:0.00006947,Uruguay/UY-NYUMC868/2020:0.00002794)NODE_0000364:0.00000895,(Kazakhstan/20679/2020:0.00000000,Kazakhstan/33496/2020:0.00003060,Kazakhstan/38716/2020:0.00004153)NODE_0000374:0.00007842,(USA/VA-DCLS-0376/2020:0.00000000,USA/VA-DCLS-0379/2020:0.00000219,USA/VA-DCLS-0377/2020:0.00000000)NODE_0000368:0.00012651)NODE_0000361:0.00000834)NODE_0000360:0.00000396)NODE_0000348:0.00003824,(USA/WI-UW-190/2020:0.00003656,USA/WI-UW-264/2020:0.00008027,USA/WI-UW-356/2020:0.00008465,USA/UT-01573/2020:0.00006935,USA/UT-00350/2020:0.00004312,USA/LA-EVTL052/2020:0.00012399,USA/LA-EVTL086/2020:0.00012836,USA/LA-EVTL080/2020:0.00012180,USA/PA-MGSC15-04/2020:0.00004093,USA/TX-CDC-3008/2020:0.00000814,USA/LA-SR0162/2020:0.00005405,USA/TX-HMH0422/2020:0.00005623,USA/TX-HMH0420/2020:0.00005623,USA/AZ-TG268099/2020:0.00002344,USA/AZ-TG269358/2020:0.00003000,USA/VA-DCLS-0272/2020:0.00010213,USA/UT-02234/2020:0.00008465,USA/UT-0369/2020:0.00004749,USA/UT-0445/2020:0.00005186,USA/UT-0446/2020:0.00005186,USA/UT-0443/2020:0.00005186,Canada/BC_6404889/2020:0.00001252,USA/AZ-TG271880/2020:0.00003874,USA/LA-EVTL044/2020:0.00012180,USA/LA-EVTL137/2020:0.00004749,USA/LA-EVTL143/2020:0.00004093,USA/LA-EVTL146/2020:0.00004312,USA/TX-EVTL149/2020:0.00004530,USA/LA-EVTL142/2020:0.00004967,USA/LA-EVTL144/2020:0.00004093,USA/LA-EVTL047/2020:0.00012180,USA/LA-EVTL123/2020:0.00013273,USA/AZ-TG268915/2020:0.00001252,USA/RI_0882/2020:0.00000596,USA/LA-EVTL011/2020:0.00008683,USA/AZ-TG270200/2020:0.00004312,USA/AZ-TG272213/2020:0.00005623,USA/LA-SR0328/2020:0.00006279,USA/AZ-TG269883/2020:0.00001252,USA/NY-NYUMC133/2020:0.00005623,USA/AK-PHL151/2020:0.00006935,USA/LA-SR0324/2020:0.00006497,USA/LA-CDC-0499/2020:0.00000814,USA/AZ-TG269439/2020:0.00003000,USA/AZ-TG270152/2020:0.00004093,USA/LA-EVTL08/2020:0.00008683,USA/NY-NYUMC481/2020:0.00010650,(USA/LA-EVTL048/2020:0.00000000,USA/LA-EVTL076/2020:0.00001530)NODE_0000688:0.00012180,(USA/PA-MGEL154/2020:0.00004443,USA/DC-HP00059/2020:0.00001820)NODE_0000705:0.00002055,(USA/GA-CDC-4518/2020:0.00003208,USA/AZ-TG272215/2020:0.00002989)NODE_0000706:0.00002634,(USA/VI-CDC-1999/2020:0.00001681,USA/VI-CDC-3884/2020:0.00005179)NODE_0000709:0.00001537,(USA/LA-EVTL085/2020:0.00000000,USA/LA-EVTL074/2020:0.00000000,USA/LA-EVTL114/2020:0.00000656)NODE_0000689:0.00012836,(USA/TX-HMH0143/2020:0.00001471,USA/TX-HMH0182/2020:0.00001690,USA/TX-HMH0364/2020:0.00003220,USA/LA-EVTL081/2020:0.00011744,USA/FL-BPHL-013/2020:0.00005187,USA/LA-BIE-081/2020:0.00004313,USA/LA-BIE-076/2020:0.00004750,USA/LA-BIE-079/2020:0.00004750,USA/LA-CDC-1894/2020:0.00001690,USA/LA-BIE-054/2020:0.00004968,USA/LA-SR0146/2020:0.00002782,USA/LA-SR0149/2020:0.00002564,USA/LA-SR0282/2020:0.00003657,USA/LA-SR0330/2020:0.00004313,USA/LA-SR0206/2020:0.00003438,USA/LA-SR0207/2020:0.00003438,USA/TX-HMH0436/2020:0.00003875,USA/TX-HMH0389/2020:0.00003657,Canada/ON_QGLO-041/2020:0.00003220,USA/TX-HMH0410/2020:0.00003220,USA/TX-HMH0409/2020:0.00003438,USA/WI-UW-58/2020:0.00001690,USA/TX-HMH0281/2020:0.00002564,(USA/WI-UW-54/2020:0.00000319,USA/TX-HMH0133/2020:0.00000538)NODE_0000678:0.00000714,(USA/LA-SR0279/2020:0.00000000,USA/TX-HMH0384/2020:0.00000000)NODE_0000679:0.00003438)NODE_0000674:0.00001966,(USA/WI-UW-239/2020:0.00004261,USA/TX-HMH0230/2020:0.00003824,USA/IL-NM049/2020:0.00001419,USA/WA-UW227/2020:0.00001638,USA/SEARCH-0064-NBG/2020:0.00005135,USA/LA-BIE-044/2020:0.00006665,USA/LA-BIE-038/2020:0.00006010,USA/LA-BIE-065/2020:0.00006447,USA/LA-EVTL01/2020:0.00007102,USA/LA-SR0148/2020:0.00004261,USA/LA-SR0266/2020:0.00005135,USA/LA-SR0164/2020:0.00005135,USA/LA-SR0275/2020:0.00005135,USA/LA-SR0283/2020:0.00005135,USA/LA_0842/2020:0.00000327,USA/TX-HMH0424/2020:0.00005354,USA/TX-HMH0439/2020:0.00005572,USA/MI-MDHHS-SC20156/2020:0.00002512,USA/MN-UW251/2020:0.00001201,USA/TX-HMH0140/2020:0.00002949,USA/TX-HMH0429/2020:0.00005572,(USA/WI-UW-263/2020:0.00002151,USA/IL-UW-355/2020:0.00004119)NODE_0000606:0.00004732,(Singapore/166/2020:0.00000591,Singapore/178/2020:0.00001246)NODE_0000642:0.00001703,(USA/FL-UF4/2020:0.00001681,USA/FL-UF5/2020:0.00001681,USA/FL-BPHL-0116/2020:0.00004522,env/USA/UN-UF-12/2020:0.00007582)NODE_0000609:0.00002580,(USA/VA-DCLS-0129/2020:0.00005205,(USA/MN-MDH-1008/2020:0.00005631,USA/MN-MDH-1017/2020:0.00005631,(USA/MN-MDH-1011/2020:0.00000241,USA/MN-MDH-1014/2020:0.00000241,USA/MN-MDH-1005/2020:0.00000241,USA/MN-MDH-1043/2020:0.00002645,USA/MN-MDH-1015/2020:0.00000241,USA/MN-MDH-1001/2020:0.00000241,USA/MN-MDH-1006/2020:0.00000241,USA/MN-MDH-1042/2020:0.00001771,USA/MN-MDH-1003/2020:0.00000241,USA/MN-MDH-1045/2020:0.00002645,USA/MN-MDH-1013/2020:0.00000241,USA/MN-MDH-1044/2020:0.00002645,USA/MN-MDH-1012/2020:0.00000241,USA/MN-MDH-1002/2020:0.00000241,USA/MN-MDH-1004/2020:0.00000241)NODE_0000631:0.00005390)NODE_0000611:0.00004164)NODE_0000610:0.00001897)NODE_0000605:0.00000269,(USA/WI-UW-89/2020:0.00005027,USA/WI-UW-329/2020:0.00010492,USA/UT-00361/2020:0.00004809,USA/ID-UW-4402/2020:0.00004590,USA/ID-UW-4354/2020:0.00004153,USA/ID-UW-6463/2020:0.00005464,USA/ID-UW-4424/2020:0.00004590,USA/ID-UW-6473/2020:0.00005464,USA/ID-UW-4598/2020:0.00004809,USA/ID-UW-4595/2020:0.00004809,USA/ID-UW-6448/2020:0.00005464,USA/ID-UW-6455/2020:0.00005464,USA/ID-UW-1935/2020:0.00003060,USA/ID-UW-6446/2020:0.00005464,USA/ID-UW-6472/2020:0.00005464,USA/ID-UW-4378/2020:0.00004372,USA/ID-UW-6466/2020:0.00005464,USA/ID-UW-6467/2020:0.00005464,USA/ID-UW-1938/2020:0.00003060,USA/MD-HP00082/2020:0.00000000,USA/MI-MDHHS-SC20442/2020:0.00001311,USA/MI-MDHHS-SC20431/2020:0.00002404,USA/CA-CZB-1133/2020:0.00006776,USA/UT-0361/2020:0.00003716,USA/AK-PHL122/2020:0.00003497,USA/UT-0895/2020:0.00006557,Canada/BC_7515663/2020:0.00000656,Australia/VIC1135/2020:0.00006776,USA/CA-CZB09/2020:0.00003716,USA/TX-HMH0385/2020:0.00004809,USA/WI-UW-262/2020:0.00007213,USA/OR-UW-1885/2020:0.00003279,USA/ID-UW-2160/2020:0.00003279,USA/WA-UW252/2020:0.00001749,USA/CA-CZB0122/2020:0.00006776,USA/ID-UW-4239/2020:0.00004809,USA/ID-UW-4375/2020:0.00004372,USA/CA-CZB06/2020:0.00002186,USA/WA-UW-1947/2020:0.00003279,USA/ID-UW-1934/2020:0.00002623,USA/MA-MGH-00489/2020:0.00004153,USA/ID-UW-1925/2020:0.00002623,USA/ID-UW-4255/2020:0.00004809,USA/ID-UW-4357/2020:0.00004153,USA/ID-UW-4308/2020:0.00004809,USA/CA-CZB0137/2020:0.00006776,USA/ID-UW-4266/2020:0.00004809,USA/AK-PHL118/2020:0.00003497,USA/ID-UW-4552/2020:0.00004590,USA/ID-UW-6457/2020:0.00005683,USA/WA-S684/2020:0.00007432,USA/ID-UW-4383/2020:0.00004590,USA/CA-CZB0136/2020:0.00006776,(USA/ID-UW-6349/2020:0.00001414,USA/ID-UW-4254/2020:0.00000977)NODE_0000671:0.00003832,(USA/MA-MGH-00664/2020:0.00002187,USA/MA-MGH-00648/2020:0.00001750)NODE_0000672:0.00003715,(USA/LA-EVTL083/2020:0.00000000,USA/LA-EVTL135/2020:0.00000437,USA/LA-EVTL082/2020:0.00000000,USA/LA-EVTL136/2020:0.00000000)NODE_0000647:0.00013115,(NewZealand/20VR2931/2020:0.00007650,NewZealand/20VR1899/2020:0.00002186,NewZealand/20VR2097/2020:0.00003279,NewZealand/20VR2917/2020:0.00007650,NewZealand/20VR1274/2020:0.00000000)NODE_0000673:0.00002842,(USA/UT-01562/2020:0.00000219,USA/UT-01607/2020:0.00000000,USA/UT-00971/2020:0.00000437,USA/UT-02221/2020:0.00001749,USA/UT-02227/2020:0.00001749)NODE_0000646:0.00006339)NODE_0000643:0.00000377)NODE_0000604:0.00003120)NODE_0000341:0.00000380)NODE_0000340:0.00000734)NODE_0000339:0.00004628)NODE_0000338:0.00001715)NODE_0000337:0.00002732)NODE_0000336:0.00002848)NODE_0000000:0.00000199)NODE_0000001:0.00100000;
