# Supplementary material for: Revealing fine-scale spatiotemporal differences in SARS-CoV-2 introduction and spread
Source: Nat Commun. 2020 Nov 3;11:5558. doi: 10.1038/s41467-020-19346-z (PMC7609670; doi:10.1038/s41467-020-19346-z)
Supplement: Supplementary file 3 — Source Data [file 41467_2020_19346_MOESM3_ESM.zip › Source Data/introductions/results/ml_refined_node_times.csv]

	name	date	lower	upper
0	NODE_0000001	2019-12-22	2019.9255088385426	2019.979395272129
1	Wuhan/Hu-1/2019	2019-12-26	2019.9849315068493	2019.9849315068493
2	NODE_0000000	2019-12-23	2019.960315575816	2019.9794520547946
3	Thailand/Nonthaburi_59/2020	2020-01-13	2020.0341530054645	2020.0341530054645
4	Wuhan/HB-WH1-122/2020	2020-03-02	2020.1680327868853	2020.1680327868853
5	Japan/NA-20-05-1/2020	2020-01-25	2020.0669398907103	2020.0669398907103
6	Wuhan/WIV04/2019	2019-12-30	2019.995890410959	2019.995890410959
7	Wuhan/HB-WH3-179/2020	2020-03-13	2020.198087431694	2020.198087431694
8	Japan/OS-20-07-1/2020	2020-01-23	2020.061475409836	2020.061475409836
9	Wuhan/HB-WH4-204/2020	2020-03-17	2020.2090163934427	2020.2090163934427
10	Jiangsu/JS03/2020	2020-01-24	2020.0642076502731	2020.0642076502731
11	Sichuan/SC-WCH4-286/2020	2020-02-10	2020.110655737705	2020.110655737705
12	Sichuan/SC-WCH3-259/2020	2020-02-03	2020.0915300546449	2020.0915300546449
13	Wuhan/HB-WH3-176/2020	2020-02-28	2020.1598360655737	2020.1598360655737
14	Wuhan/HB-WH2-167/2020	2020-02-11	2020.113387978142	2020.113387978142
15	SouthAfrica/R02827/2020	2020-03-06	2020.1789617486338	2020.1789617486338
16	Beijing/DT-travelIT04/2020	2020-03-04	2020.1734972677596	2020.1734972677596
17	Wuhan/IVDC-HB-01/2019	2019-12-30	2019.995890410959	2019.995890410959
18	Beijing/IME-HZ01/2020	2020-01-22	2020.058743169399	2020.058743169399
19	Hangzhou/HZCDC0091L/2020	2020-01-21	2020.0560109289618	2020.0560109289618
20	Wuhan/WHU02/2020	2020-01-02	2020.0040983606557	2020.0040983606557
21	Wuhan/IPBCAMS-WH-04/2019	2019-12-30	2019.995890410959	2019.995890410959
22	Taiwan/CGMH-CGU-01/2020	2020-01-25	2020.0669398907103	2020.0669398907103
23	Iceland/447/2020	2020-03-20	2020.217213114754	2020.217213114754
24	SouthKorea/KCDC12/2020	2020-02-01	2020.0860655737704	2020.0860655737704
25	Thailand/61/2020	2020-01-08	2020.0204918032787	2020.0204918032787
26	Korea/KCDC2004/2020	2020-02-02	2020.0887978142077	2020.0887978142077
27	Thailand/Phuket_247/2020	2020-01-25	2020.0669398907103	2020.0669398907103
28	Chongqing/ZX01/2020	2020-01-23	2020.061475409836	2020.061475409836
29	Malaysia/IMR_WC1170/2020	2020-03-05	2020.1762295081967	2020.1762295081967
30	India/CCMB_J300/2020	2020-04-03	2020.2554644808743	2020.2554644808743
31	Malaysia/IMR_WC1097/2020	2020-02-29	2020.1625683060108	2020.1625683060108
32	Wuhan/HB-WH4-206/2020	2020-03-27	2020.2363387978141	2020.2363387978141
33	Wuhan/HB-WH4-205/2020	2020-03-01	2020.1653005464482	2020.1653005464482
34	Taiwan/TSGH-31/2020	2020-03-25	2020.23087431694	2020.23087431694
35	Beijing/DT-travelUSA01/2020	2020-02-29	2020.1625683060108	2020.1625683060108
36	Wuhan/HB-WH1-142/2020	2020-03-01	2020.1653005464482	2020.1653005464482
37	Wuhan/WH03/2020	2020-01-01	2020.0013661202186	2020.0013661202186
38	Wuhan/HB-WH4-214/2020	2020-03-20	2020.217213114754	2020.217213114754
39	Thailand/74/2020	2020-01-13	2020.0341530054645	2020.0341530054645
40	Thailand/Nonthaburi_68/2020	2020-01-15	2020.0396174863388	2020.0396174863388
41	Wuhan/HBCDC-HB-03/2019	2019-12-30	2019.995890410959	2019.995890410959
42	Shanghai/SH0073/2020	2020-02-05	2020.0969945355191	2020.0969945355191
43	Korea/KCDC2005/2020	2020-02-04	2020.094262295082	2020.094262295082
44	Beijing/DT-travelDE01/2020	2020-03-13	2020.198087431694	2020.198087431694
45	Korea/KCDC2007/2020	2020-02-05	2020.0969945355191	2020.0969945355191
46	Sweden/20-50125/2020	2020-03-06	2020.1789617486338	2020.1789617486338
47	Thailand/SI200433-NT/2020	2020-01-25	2020.0669398907103	2020.0669398907103
48	Wuhan/HB-WH2-160/2020	2020-02-28	2020.1598360655737	2020.1598360655737
49	Wuhan/WIV06/2019	2019-12-30	2019.995890410959	2019.995890410959
50	Taiwan/4/2020	2020-01-28	2020.0751366120219	2020.0751366120219
51	USA/CA-CZB-1209/2020	2020-03-27	2020.2363387978141	2020.2363387978141
52	Taiwan/TSGH-35/2020	2020-02-06	2020.0997267759562	2020.0997267759562
53	USA/WI-UW-256/2020	2020-04-06	2020.2636612021859	2020.2636612021859
54	USA/WI-UW-270/2020	2020-03-12	2020.1953551912568	2020.1953551912568
55	USA/WI-UW-345/2020	2020-04-09	2020.2718579234972	2020.2718579234972
56	Wuhan/WH01/2019	2019-12-26	2019.9849315068493	2019.9849315068493
57	USA/IL1/2020	2020-01-21	2020.0560109289618	2020.0560109289618
58	USA/CO-CDC-5607/2020	2020-03-07	2020.181693989071	2020.181693989071
59	USA/CA6/2020	2020-01-27	2020.0724043715848	2020.0724043715848
60	Sichuan/SC-NJ-089/2020	2020-02-05	2020.0969945355191	2020.0969945355191
61	Singapore/1/2020	2020-01-23	2020.061475409836	2020.061475409836
62	Singapore/129/2020	2020-03-20	2020.217213114754	2020.217213114754
63	Singapore/136/2020	2020-03-18	2020.2117486338798	2020.2117486338798
64	Singapore/150/2020	2020-03-18	2020.2117486338798	2020.2117486338798
65	Singapore/109/2020	2020-03-05	2020.1762295081967	2020.1762295081967
66	France/RA739/2020	2020-02-08	2020.1051912568305	2020.1051912568305
67	England/200690245/2020	2020-02-08	2020.1051912568305	2020.1051912568305
68	England/200690306/2020	2020-02-07	2020.1024590163934	2020.1024590163934
69	England/200690300/2020	2020-02-08	2020.1051912568305	2020.1051912568305
70	England/200690756/2020	2020-02-08	2020.1051912568305	2020.1051912568305
71	Finland/1/2020	2020-01-29	2020.077868852459	2020.077868852459
72	Taiwan/NTU27/2020	2020-04-13	2020.282786885246	2020.282786885246
73	Taiwan/TSGH-27/2020	2020-03-11	2020.1926229508197	2020.1926229508197
74	Taiwan/TSGH-37/2020	2020-02-08	2020.1051912568305	2020.1051912568305
75	Taiwan/CGMH-CGU-22/2020	2020-03-18	2020.2117486338798	2020.2117486338798
76	Malaysia/IMR_WC1114/2020	2020-02-29	2020.1625683060108	2020.1625683060108
77	Malaysia/IMR_WC1098/2020	2020-02-29	2020.1625683060108	2020.1625683060108
78	HongKong/HKPU57-0702/2020	2020-02-15	2020.1243169398906	2020.1243169398906
79	HongKong/HKPU60-0802/2020	2020-02-17	2020.129781420765	2020.129781420765
80	HongKong/HKPU66-2501/2020	2020-02-23	2020.146174863388	2020.146174863388
81	HongKong/HKPU6_2101/2020	2020-01-25	2020.0669398907103	2020.0669398907103
82	HongKong/HKPU63-1402/2020	2020-02-19	2020.1352459016393	2020.1352459016393
83	HongKong/HKU-911a/2020	2020-01-30	2020.0806010928961	2020.0806010928961
84	France/IDF0626/2020	2020-01-29	2020.077868852459	2020.077868852459
85	France/CIBU-200634/2020	2020-04-01	2020.25	2020.25
86	Singapore/159/2020	2020-03-19	2020.214480874317	2020.214480874317
87	Singapore/210/2020	2020-03-09	2020.1871584699454	2020.1871584699454
88	Singapore/187/2020	2020-02-27	2020.1571038251366	2020.1571038251366
89	Singapore/212/2020	2020-03-14	2020.200819672131	2020.200819672131
90	Singapore/165/2020	2020-01-27	2020.0724043715848	2020.0724043715848
91	Thailand/Bangkok_323/2020	2020-01-29	2020.077868852459	2020.077868852459
92	Thailand/NIH-162/2020	2020-01-22	2020.058743169399	2020.058743169399
93	Thailand/NIH-59/2020	2020-01-16	2020.042349726776	2020.042349726776
94	Thailand/NIH-15/2020	2020-01-05	2020.0122950819673	2020.0122950819673
95	Nepal/61/2020	2020-01-13	2020.0341530054645	2020.0341530054645
96	Bangladesh/NIB_BCSIR_02/2020	2020-05-11	2020.3592896174864	2020.3592896174864
97	Oman/RESP-20-3700/2020	2020-03-20	2020.217213114754	2020.217213114754
98	Oman/RESP-20-6560/2020	2020-03-28	2020.2390710382513	2020.2390710382513
99	England/200641094/2020	2020-02-05	2020.0969945355191	2020.0969945355191
100	Wuhan/HB-WH1-127/2020	2020-03-02	2020.1680327868853	2020.1680327868853
101	Wuhan/HB-WH1-130/2020	2020-03-02	2020.1680327868853	2020.1680327868853
102	UnitedArabEmirates/L1014/2020	2020-03-15	2020.2035519125684	2020.2035519125684
103	UnitedArabEmirates/L4184/2020	2020-03-10	2020.1898907103825	2020.1898907103825
104	Wuhan/HB-WH5-237/2020	2020-03-14	2020.200819672131	2020.200819672131
105	Wuhan/HB-WH4-197/2020	2020-03-25	2020.23087431694	2020.23087431694
106	Wuhan/HB-WH4-207/2020	2020-03-29	2020.2418032786886	2020.2418032786886
107	Wuhan/HB-WH3-180/2020	2020-03-13	2020.198087431694	2020.198087431694
108	Wuhan/IPBCAMS-WH-01/2019	2019-12-24	2019.9794520547946	2019.9794520547946
109	Wuhan/IPBCAMS-WH-03/2019	2019-12-30	2019.995890410959	2019.995890410959
110	Wuhan/HB-WH3-189/2020	2020-03-16	2020.2062841530055	2020.2062841530055
111	Wuhan/HB-WH6-244/2020	2020-03-16	2020.2062841530055	2020.2062841530055
112	Wuhan/HB-WH5-225/2020	2020-03-15	2020.2035519125684	2020.2035519125684
113	Wuhan/HBCDC-HB-01/2019	2019-12-30	2019.995890410959	2019.995890410959
114	Indonesia/JKT-EIJK02/2020	2020-03-26	2020.233606557377	2020.233606557377
115	Indonesia/JKT-EIJK03/2020	2020-03-27	2020.2363387978141	2020.2363387978141
116	Ireland/Cork2/2020	2020-03-08	2020.1844262295083	2020.1844262295083
117	Cambodia/0012/2020	2020-01-27	2020.0724043715848	2020.0724043715848
118	SouthAfrica/R05204/2020	2020-03-19	2020.214480874317	2020.214480874317
119	Norway/2087/2020	2020-03-17	2020.2090163934427	2020.2090163934427
120	Thailand/SI200040-NT/2020	2020-01-08	2020.0204918032787	2020.0204918032787
121	Colombia/GUV-92146/2020	2020-03-31	2020.2472677595629	2020.2472677595629
122	Wuhan/IVDC-HB-05/2019	2019-12-30	2019.995890410959	2019.995890410959
123	Wuhan/WIV05/2019	2019-12-30	2019.995890410959	2019.995890410959
124	Wuhan/WIV07/2019	2019-12-30	2019.995890410959	2019.995890410959
125	Singapore/317/2020	2020-03-13	2020.198087431694	2020.198087431694
126	Singapore/298/2020	2020-03-16	2020.2062841530055	2020.2062841530055
127	Singapore/44/2020	2020-03-08	2020.1844262295083	2020.1844262295083
128	Singapore/35/2020	2020-02-06	2020.0997267759562	2020.0997267759562
129	Australia/NSW02/2020	2020-01-22	2020.058743169399	2020.058743169399
130	Wuhan/HB-WHCM-115/2020	2020-02-21	2020.1407103825136	2020.1407103825136
131	NODE_0001852	2020-02-29	2020.0554864494873	2020.232018164521
132	USA/WI-UW-229/2020	2020-03-26	2020.233606557377	2020.233606557377
133	England/LIVE-9C0FA/2020	2020-03-31	2020.2472677595629	2020.2472677595629
134	NODE_0002043	2020-03-13	2020.1405998788405	2020.198087431694
135	Finland/13M79/2020	2020-03-13	2020.198087431694	2020.198087431694
136	Latvia/02/2020	2020-03-25	2020.23087431694	2020.23087431694
137	NODE_0002046	2020-01-16	2019.980659503795	2020.0908419373927
138	Taiwan/NTU02/2020	2020-02-05	2020.0969945355191	2020.0969945355191
139	mouse/Harbin/HRB-26m/2020	2020-04-19	2020.299180327869	2020.299180327869
140	NODE_0002047	2020-02-22	2020.02976892082	2020.2376980943907
141	Denmark/ALAB-SSI-1378/2020	2020-04-03	2020.2554644808743	2020.2554644808743
142	Denmark/ALAB-SSI-1406/2020	2020-04-04	2020.2581967213114	2020.2581967213114
143	NODE_0002052	2020-01-10	2019.9964257199674	2020.0505185817271
144	Thailand/Bangkok_168/2020	2020-01-23	2020.061475409836	2020.061475409836
145	Thailand/SI200615-NT/2020	2020-01-29	2020.077868852459	2020.077868852459
146	NODE_0002053	2020-03-02	2020.076875239378	2020.1680327868853
147	Wuhan/HB-WH1-124/2020	2020-03-02	2020.1680327868853	2020.1680327868853
148	India/ILSCV16280/2020	2020-05-11	2020.3592896174864	2020.3592896174864
149	NODE_0002055	2020-01-22	2020.012973091509	2020.058743169399
150	Vietnam/19-01S/2020	2020-01-22	2020.058743169399	2020.058743169399
151	Vietnam/19-02S/2020	2020-01-22	2020.058743169399	2020.058743169399
152	NODE_0002056	2020-02-13	2020.0060236446525	2020.1849059262183
153	Indonesia/EJ-ITD853Sp/2020	2020-03-25	2020.23087431694	2020.23087431694
154	Indonesia/JKT-EIJK0141/2020	2020-03-17	2020.2090163934427	2020.2090163934427
155	NODE_0001999	2020-03-07	2020.1118210036364	2020.181693989071
156	USA/NV_0016/2020	2020-03-07	2020.181693989071	2020.181693989071
157	NODE_0002000	2020-04-25	2020.2493028227102	2020.3155737704917
158	NewZealand/20VR2932/2020	2020-04-25	2020.3155737704917	2020.3155737704917
159	NewZealand/20VR2941/2020	2020-04-25	2020.3155737704917	2020.3155737704917
160	NODE_0002032	2020-01-15	2019.9846116796944	2020.0669398907103
161	Japan/AI-I-004/2020	2020-01-25	2020.0669398907103	2020.0669398907103
162	Pakistan/KHI1/2020	2020-03-16	2020.2062841530055	2020.2062841530055
163	Indonesia/EJ-ITD1273NT/2020	2020-03-30	2020.2445355191257	2020.2445355191257
164	NODE_0002044	2020-01-10	2019.9865385289108	2020.073333164105
165	Indonesia/EJ-ITD3101NT/2020	2020-04-11	2020.2773224043715	2020.2773224043715
166	NODE_0002045	2020-01-31	2020.049908627082	2020.0833333333333
167	Taiwan/8/2020	2020-01-31	2020.0833333333333	2020.0833333333333
168	Taiwan/5/2020	2020-01-31	2020.0833333333333	2020.0833333333333
169	NODE_0001850	2020-02-15	2020.0467404027038	2020.1625683060108
170	USA/CA-SCCPHD-UC106/2020	2020-02-29	2020.1625683060108	2020.1625683060108
171	NODE_0001851	2020-03-06	2020.1384157657387	2020.1789617486338
172	USA/WI-UW-246/2020	2020-03-28	2020.2390710382513	2020.2390710382513
173	USA/CA-SCCPHD-UC129/2020	2020-03-06	2020.1789617486338	2020.1789617486338
174	NODE_0002057	2020-02-28	2020.1168270395385	2020.1598360655737
175	Australia/NSW219/2020	2020-02-28	2020.1598360655737	2020.1598360655737
176	Australia/NSW08/2020	2020-02-28	2020.1598360655737	2020.1598360655737
177	Australia/NSW10/2020	2020-02-28	2020.1598360655737	2020.1598360655737
178	NODE_0001995	2020-02-04	2020.0049922730423	2020.138871930908
179	USA/CA-CDPH-UC2/2020	2020-02-27	2020.1571038251366	2020.1571038251366
180	USA/CA-CDPH-UC3/2020	2020-02-27	2020.1571038251366	2020.1571038251366
181	USA/CA-CDPH-UC4/2020	2020-02-27	2020.1571038251366	2020.1571038251366
182	USA/CA9/2020	2020-02-23	2020.146174863388	2020.146174863388
183	NODE_0002001	2020-01-11	2019.9758562741742	2020.064654630707
184	USA/CA5/2020	2020-01-29	2020.077868852459	2020.077868852459
185	Taiwan/CGMH-CGU-02/2020	2020-02-04	2020.094262295082	2020.094262295082
186	Singapore/175/2020	2020-02-09	2020.1079234972678	2020.1079234972678
187	Guangzhou/GZMU0058/2020	2020-01-27	2020.0724043715848	2020.0724043715848
188	NODE_0002002	2019-12-27	2019.9776453454494	2019.9946386410538
189	Wuhan/HBCDC-HB-02/2019	2019-12-30	2019.995890410959	2019.995890410959
190	Wuhan/WIV02/2019	2019-12-30	2019.995890410959	2019.995890410959
191	USA/CA8/2020	2020-02-10	2020.110655737705	2020.110655737705
192	Wuhan/IVDC-HB-GX02/2019	2019-12-30	2019.995890410959	2019.995890410959
193	NODE_0002033	2020-01-01	2019.968637287385	2020.0455915273606
194	UnitedArabEmirates/L4280/2020	2020-02-08	2020.1051912568305	2020.1051912568305
195	NODE_0002034	2020-01-12	2019.9877554283132	2020.0673072320083
196	Japan/KY-V-029/2020	2020-01-29	2020.077868852459	2020.077868852459
197	NODE_0002035	2020-01-27	2020.012351872447	2020.1115302308735
198	UnitedArabEmirates/L6599/2020	2020-02-25	2020.1516393442623	2020.1516393442623
199	Australia/QLDID922/2020	2020-02-28	2020.1598360655737	2020.1598360655737
200	NODE_0002049	2020-02-06	2020.0743971464558	2020.0997267759562
201	Malaysia/IMR_WC413/2020	2020-02-08	2020.1051912568305	2020.1051912568305
202	Malaysia/IMR_WC458/2020	2020-02-09	2020.1079234972678	2020.1079234972678
203	Malaysia/IMR_WC627/2020	2020-02-12	2020.1161202185792	2020.1161202185792
204	Malaysia/MKAK-CL-2020-7554/2020	2020-02-06	2020.0997267759562	2020.0997267759562
205	NODE_0002050	2020-01-10	2019.9841802992148	2020.0541214140642
206	HongKong/HKPU2_1801/2020	2020-01-23	2020.061475409836	2020.061475409836
207	HongKong/HKU-902a/2020	2020-01-23	2020.061475409836	2020.061475409836
208	HongKong/HKU-902b/2020	2020-01-24	2020.0642076502731	2020.0642076502731
209	HongKong/VB20017970-2/2020	2020-01-21	2020.0560109289618	2020.0560109289618
210	NODE_0002004	2020-02-19	2020.0959583505125	2020.1498359006644
211	USA/CA_2602/2020	2020-02-26	2020.1543715846994	2020.1543715846994
212	USA/CA-SCCPHD-UC101/2020	2020-02-26	2020.1543715846994	2020.1543715846994
213	USA/CA-SCCPHD-UC105/2020	2020-02-29	2020.1625683060108	2020.1625683060108
214	NODE_0002005	2020-02-28	2020.137033370852	2020.1598360655737
215	USA/CA-SCCPHD-UC108/2020	2020-02-29	2020.1625683060108	2020.1625683060108
216	USA/CA-SCCPHD-UC102/2020	2020-02-28	2020.1598360655737	2020.1598360655737
217	NODE_0002054	2020-02-13	2019.9859857760086	2020.1893075733506
218	UnitedArabEmirates/L9766/2020	2020-03-14	2020.200819672131	2020.200819672131
219	Indonesia/JKT-EIJK01/2020	2020-03-26	2020.233606557377	2020.233606557377
220	Indonesia/JKT-EIJK04/2020	2020-04-01	2020.25	2020.25
221	Indonesia/JKT-EIJK0317/2020	2020-03-19	2020.214480874317	2020.214480874317
222	Indonesia/EJ-ITD1238Sp/2020	2020-03-30	2020.2445355191257	2020.2445355191257
223	NODE_0001996	2020-03-25	2020.1140087644446	2020.321967075527
224	NODE_0001998	2020-05-01	2020.2769771493872	2020.3319672131147
225	USA/CA-CZB-1091/2020	2020-05-01	2020.3319672131147	2020.3319672131147
226	USA/CA-CZB-1237/2020	2020-05-12	2020.3620218579235	2020.3620218579235
227	NODE_0001997	2020-05-01	2020.3049505059175	2020.3319672131147
228	USA/CA-CZB-1090/2020	2020-05-01	2020.3319672131147	2020.3319672131147
229	USA/CA-CZB-1092/2020	2020-05-01	2020.3319672131147	2020.3319672131147
230	USA/CA-CZB-1239/2020	2020-05-12	2020.3620218579235	2020.3620218579235
231	USA/CA-CZB-1236/2020	2020-05-12	2020.3620218579235	2020.3620218579235
232	NODE_0002036	2020-01-28	2019.962487946637	2020.1658585651935
233	Japan/Hu_Kng_19-437/2020	2020-03-09	2020.1871584699454	2020.1871584699454
234	Malaysia/IMR_WC1177/2020	2020-03-05	2020.1762295081967	2020.1762295081967
235	NODE_0002037	2020-03-03	2020.0794824048617	2020.2253181509684
236	Japan/Donner20/2020	2020-04-14	2020.285519125683	2020.285519125683
237	Japan/Donner18/2020	2020-04-13	2020.282786885246	2020.282786885246
238	NODE_0002038	2020-03-27	2020.1984875539717	2020.2363387978141
239	Japan/Donner17/2020	2020-04-11	2020.2773224043715	2020.2773224043715
240	Japan/Donner28/2020	2020-03-27	2020.2363387978141	2020.2363387978141
241	NODE_0002048	2020-01-16	2020.0030751321196	2020.062117659709
242	Malaysia/MKAK-CL-2020-5047/2020	2020-01-24	2020.0642076502731	2020.0642076502731
243	Malaysia/MKAK-CL-2020-5045/2020	2020-01-24	2020.0642076502731	2020.0642076502731
244	Malaysia/IMR_WC085/2020	2020-01-28	2020.0751366120219	2020.0751366120219
245	Malaysia/MKAK-CL-2020-5049/2020	2020-01-24	2020.0642076502731	2020.0642076502731
246	Singapore/2/2020	2020-01-25	2020.0669398907103	2020.0669398907103
247	Singapore/6/2020	2020-02-09	2020.1079234972678	2020.1079234972678
248	Singapore/36/2020	2020-02-16	2020.127049180328	2020.127049180328
249	NODE_0001959	2019-12-30	2019.9729581259155	2020.0343161216592
250	NODE_0001960	2020-01-15	2020.0022980659162	2020.0693765267047
251	USA/MA1/2020	2020-01-29	2020.077868852459	2020.077868852459
252	HongKong/HKU-913a/2020	2020-01-31	2020.0833333333333	2020.0833333333333
253	HongKong/HKU-915a/2020	2020-02-02	2020.0887978142077	2020.0887978142077
254	NODE_0001961	2020-01-18	2020.018041110105	2020.061475409836
255	Canada/ON_PHL4181/2020	2020-01-25	2020.0669398907103	2020.0669398907103
256	Canada/ON_VIDO-01/2020	2020-01-23	2020.061475409836	2020.061475409836
257	Canada/ON_ON-VIDO-01-2/2020	2020-01-23	2020.061475409836	2020.061475409836
258	Canada/ON_PHL2445/2020	2020-01-25	2020.0669398907103	2020.0669398907103
259	NODE_0001962	2020-01-29	2020.0547682457677	2020.077868852459
260	USA/CA4/2020	2020-01-29	2020.077868852459	2020.077868852459
261	USA/CA3/2020	2020-01-29	2020.077868852459	2020.077868852459
262	NODE_0002040	2020-01-22	2019.9566056999615	2020.1367406153595
263	Taiwan/NTU29/2020	2020-04-12	2020.2800546448088	2020.2800546448088
264	Ecuador/HEE-01/2020	2020-03-09	2020.1871584699454	2020.1871584699454
265	Netherlands/NoordBrabant_47/2020	2020-03-09	2020.1871584699454	2020.1871584699454
266	NODE_0002042	2020-02-12	2020.0410618409328	2020.1535492617559
267	Netherlands/Oss_1363500/2020	2020-02-29	2020.1625683060108	2020.1625683060108
268	Netherlands/Tilburg_1363354/2020	2020-02-27	2020.1571038251366	2020.1571038251366
269	NODE_0002041	2020-02-22	2020.0889247706455	2020.1598360655737
270	Finland/14M82/2020	2020-03-14	2020.200819672131	2020.200819672131
271	Germany/NRW-15/2020	2020-03-11	2020.1926229508197	2020.1926229508197
272	Netherlands/Loon_op_zand_1363512/2020	2020-02-29	2020.1625683060108	2020.1625683060108
273	Slovakia/SK-BMC6/2020	2020-03-08	2020.1844262295083	2020.1844262295083
274	Netherlands/NoordBrabant_10003/2020	2020-02-28	2020.1598360655737	2020.1598360655737
275	Netherlands/NA_666/2020	2020-02-29	2020.1625683060108	2020.1625683060108
276	NODE_0001954	2020-01-12	2019.9785438702438	2020.058743169399
277	USA/WI1/2020	2020-01-31	2020.0833333333333	2020.0833333333333
278	Sichuan/SC-YB-086/2020	2020-02-04	2020.094262295082	2020.094262295082
279	Sichuan/SC-YA-087/2020	2020-01-30	2020.0806010928961	2020.0806010928961
280	Singapore/11/2020	2020-02-02	2020.0887978142077	2020.0887978142077
281	Fujian/13/2020	2020-01-22	2020.058743169399	2020.058743169399
282	Foshan/20SF210/2020	2020-01-22	2020.058743169399	2020.058743169399
283	Foshan/20SF211/2020	2020-01-22	2020.058743169399	2020.058743169399
284	Shanghai/SH0109/2020	2020-02-02	2020.0887978142077	2020.0887978142077
285	Guangzhou/GZMU0017/2020	2020-02-05	2020.0969945355191	2020.0969945355191
286	India/1-27/2020	2020-01-27	2020.0724043715848	2020.0724043715848
287	Australia/VIC14/2020	2020-02-02	2020.0887978142077	2020.0887978142077
288	Sichuan/SC-NC-067/2020	2020-02-01	2020.0860655737704	2020.0860655737704
289	Wuhan/YB012506/2020	2020-01-25	2020.0669398907103	2020.0669398907103
290	NODE_0001956	2020-02-02	2020.0615126974353	2020.0887978142077
291	Sichuan/SC-NC-068/2020	2020-02-02	2020.0887978142077	2020.0887978142077
292	Sichuan/SC-NC-072/2020	2020-02-02	2020.0887978142077	2020.0887978142077
293	NODE_0001957	2020-01-20	2020.0252629153497	2020.0669398907103
294	Sichuan/SC-WCH-315/2020	2020-01-25	2020.0669398907103	2020.0669398907103
295	Shanghai/SH0011/2020	2020-01-29	2020.077868852459	2020.077868852459
296	NODE_0002006	2020-02-10	2020.0226589023678	2020.1378046564885
297	Finland/14M74/2020	2020-03-14	2020.200819672131	2020.200819672131
298	Senegal/306/2020	2020-03-17	2020.2090163934427	2020.2090163934427
299	Germany/NRW-02-1/2020	2020-02-25	2020.1516393442623	2020.1516393442623
300	Germany/NRW-06/2020	2020-02-27	2020.1571038251366	2020.1571038251366
301	Germany/NRW-03/2020	2020-02-26	2020.1543715846994	2020.1543715846994
302	Germany/NRW-05/2020	2020-02-26	2020.1543715846994	2020.1543715846994
303	Germany/NRW-09/2020	2020-02-28	2020.1598360655737	2020.1598360655737
304	Germany/NRW-10/2020	2020-02-28	2020.1598360655737	2020.1598360655737
305	Latvia/04/2020	2020-03-25	2020.23087431694	2020.23087431694
306	Austria/CeMM0002/2020	2020-02-26	2020.1543715846994	2020.1543715846994
307	Hungary/SRC-00620/2020	2020-03-27	2020.2363387978141	2020.2363387978141
308	Poland/PL_P1/2020	2020-03-03	2020.1707650273224	2020.1707650273224
309	Belgium/ULG-10187/2020	2020-05-11	2020.3592896174864	2020.3592896174864
310	Croatia/1761_Dubrovnik/2020	2020-03-20	2020.217213114754	2020.217213114754
311	NODE_0002007	2020-03-05	2020.1380479505817	2020.1762295081967
312	USA/NE_6605/2020	2020-03-05	2020.1762295081967	2020.1762295081967
313	USA/NE_7025/2020	2020-03-07	2020.181693989071	2020.181693989071
314	NODE_0002008	2020-02-18	2020.0891549463431	2020.1476981236399
315	Germany/NRW-04/2020	2020-02-26	2020.1543715846994	2020.1543715846994
316	Germany/NRW-07/2020	2020-02-27	2020.1571038251366	2020.1571038251366
317	NODE_0002009	2020-02-27	2020.1431640596877	2020.1571038251366
318	Germany/NRW-01/2020	2020-02-28	2020.1598360655737	2020.1598360655737
319	Germany/NRW-08/2020	2020-02-27	2020.1571038251366	2020.1571038251366
320	NODE_0002010	2020-01-07	2019.9507757171295	2020.0413132395886
321	USA/CA2/2020	2020-01-22	2020.058743169399	2020.058743169399
322	Sweden/01/2020	2020-02-07	2020.1024590163934	2020.1024590163934
323	Taiwan/2/2020	2020-01-23	2020.061475409836	2020.061475409836
324	HongKong/HKPU12_2201/2020	2020-01-30	2020.0806010928961	2020.0806010928961
325	HongKong/HKPU17_2201/2020	2020-02-03	2020.0915300546449	2020.0915300546449
326	HongKong/HKPU28_3001/2020	2020-02-09	2020.1079234972678	2020.1079234972678
327	HongKong/HKPU52-3101/2020	2020-02-13	2020.1188524590164	2020.1188524590164
328	HongKong/HKPU48-0202/2020	2020-02-11	2020.113387978142	2020.113387978142
329	HongKong/HKPU49-3001/2020	2020-02-11	2020.113387978142	2020.113387978142
330	HongKong/HKPU42-0302/2020	2020-02-10	2020.110655737705	2020.110655737705
331	HongKong/HKPU53-0802/2020	2020-02-13	2020.1188524590164	2020.1188524590164
332	HongKong/HKPU20_3001/2020	2020-02-05	2020.0969945355191	2020.0969945355191
333	Singapore/17/2020	2020-02-10	2020.110655737705	2020.110655737705
334	Oman/RESP-20-4028/2020	2020-03-20	2020.217213114754	2020.217213114754
335	Singapore/8/2020	2020-02-03	2020.0915300546449	2020.0915300546449
336	SouthKorea/KUMC02/2020	2020-02-06	2020.0997267759562	2020.0997267759562
337	Australia/VIC01/2020	2020-01-25	2020.0669398907103	2020.0669398907103
338	Australia/VIC02/2020	2020-01-24	2020.0642076502731	2020.0642076502731
339	Singapore/7/2020	2020-01-27	2020.0724043715848	2020.0724043715848
340	Australia/NSW03/2020	2020-01-25	2020.0669398907103	2020.0669398907103
341	Wuhan/HB-WH5-222/2020	2020-03-20	2020.217213114754	2020.217213114754
342	Wuhan/HB-WH5-236/2020	2020-03-17	2020.2090163934427	2020.2090163934427
343	Wuhan/HB-WH5-226/2020	2020-03-18	2020.2117486338798	2020.2117486338798
344	Wuhan/HB-WH5-223/2020	2020-03-02	2020.1680327868853	2020.1680327868853
345	Wuhan/HB-WH6-242/2020	2020-03-14	2020.200819672131	2020.200819672131
346	Korea/KCDC2001/2020	2020-02-23	2020.146174863388	2020.146174863388
347	Australia/VIC03/2020	2020-01-25	2020.0669398907103	2020.0669398907103
348	NODE_0002028	2020-01-26	2020.0390212489233	2020.0696721311476
349	Thailand/Bangkok_269/2020	2020-01-26	2020.0696721311476	2020.0696721311476
350	Thailand/SI200478-NST/2020	2020-01-26	2020.0696721311476	2020.0696721311476
351	NODE_0002029	2020-01-17	2020.012011614252	2020.058743169399
352	Thailand/NIH-190/2020	2020-01-22	2020.058743169399	2020.058743169399
353	Thailand/SI200383-NT/2020	2020-01-23	2020.061475409836	2020.061475409836
354	NODE_0002030	2020-01-29	2020.0433024593856	2020.077868852459
355	Thailand/Nonthaburi_363/2020	2020-01-29	2020.077868852459	2020.077868852459
356	Thailand/SI200893-NT/2020	2020-02-01	2020.0860655737704	2020.0860655737704
357	NODE_0002031	2020-01-18	2019.9919653314985	2020.0812961050594
358	Thailand/Samutprakarn_840/2020	2020-02-04	2020.094262295082	2020.094262295082
359	Thailand/SI201712-NT/2020	2020-02-03	2020.0915300546449	2020.0915300546449
360	NODE_0002027	2020-01-23	2020.038675286442	2020.061475409836
361	France/IDF0372/2020	2020-01-23	2020.061475409836	2020.061475409836
362	France/IDF0373/2020	2020-01-23	2020.061475409836	2020.061475409836
363	France/IDF0386-islP1/2020	2020-01-28	2020.0751366120219	2020.0751366120219
364	NODE_0002011	2020-02-04	2020.0691312995666	2020.094262295082
365	Singapore/10/2020	2020-02-04	2020.094262295082	2020.094262295082
366	Singapore/186/2020	2020-02-08	2020.1051912568305	2020.1051912568305
367	Singapore/9/2020	2020-02-04	2020.094262295082	2020.094262295082
368	Singapore/5/2020	2020-02-06	2020.0997267759562	2020.0997267759562
369	NODE_0002012	2020-01-29	2019.9789213753672	2020.1744479958268
370	SriLanka/COV486/2020	2020-03-31	2020.2472677595629	2020.2472677595629
371	Oman/RESP-20-2857/2020	2020-03-18	2020.2117486338798	2020.2117486338798
372	NODE_0002013	2020-02-19	2020.045674785025	2020.1903760989514
373	SouthAfrica/KRISP-02/2020	2020-03-23	2020.2254098360656	2020.2254098360656
374	NODE_0002014	2020-03-12	2020.1200967892187	2020.198087431694
375	Taiwan/NTU06/2020	2020-03-13	2020.198087431694	2020.198087431694
376	Germany/Cento-70002372/2020	2020-03-28	2020.2390710382513	2020.2390710382513
377	Poland/1111112/2020	2020-03-31	2020.2472677595629	2020.2472677595629
378	NODE_0002021	2020-01-15	2019.9842109487051	2020.0521232160766
379	HongKong/HKPU19_0402/2020	2020-02-05	2020.0969945355191	2020.0969945355191
380	HongKong/CUHK1/2020	2020-02-07	2020.1024590163934	2020.1024590163934
381	HongKong/VB20024950-2/2020	2020-01-30	2020.0806010928961	2020.0806010928961
382	HongKong/VM20002493-2/2020	2020-02-09	2020.1079234972678	2020.1079234972678
383	HongKong/VM20002507-2/2020	2020-02-10	2020.110655737705	2020.110655737705
384	HongKong/VM20002582-2/2020	2020-02-12	2020.1161202185792	2020.1161202185792
385	NODE_0002022	2020-01-20	2020.0033941818945	2020.0674591025909
386	NODE_0002023	2020-01-29	2020.0323093388324	2020.1134532621438
387	HongKong/HKPU102_2802/2020	2020-03-04	2020.1734972677596	2020.1734972677596
388	HongKong/HKPU65-1202/2020	2020-02-19	2020.1352459016393	2020.1352459016393
389	NODE_0002024	2020-01-25	2020.0361191010493	2020.0774594078687
390	HongKong/HKPU34_3001/2020	2020-02-09	2020.1079234972678	2020.1079234972678
391	NODE_0002025	2020-01-30	2020.0727143822046	2020.0806010928961
392	HongKong/HKPU23_2601/2020	2020-01-30	2020.0806010928961	2020.0806010928961
393	HongKong/HKPU30_2901/2020	2020-02-08	2020.1051912568305	2020.1051912568305
394	HongKong/HKPU35_0402/2020	2020-02-09	2020.1079234972678	2020.1079234972678
395	HongKong/HKPU40-2801/2020	2020-02-10	2020.110655737705	2020.110655737705
396	HongKong/HKPU44-0102/2020	2020-02-10	2020.110655737705	2020.110655737705
397	HongKong/HKPU33_0202/2020	2020-02-09	2020.1079234972678	2020.1079234972678
398	HongKong/HKPU45-0502/2020	2020-02-11	2020.113387978142	2020.113387978142
399	HongKong/VM2003179/2020	2020-03-08	2020.1844262295083	2020.1844262295083
400	HongKong/HKPU29_0102/2020	2020-02-08	2020.1051912568305	2020.1051912568305
401	HongKong/HKPU39-3001/2020	2020-02-10	2020.110655737705	2020.110655737705
402	NODE_0001964	2019-12-26	2019.9561977044862	2020.0278368776878
403	NODE_0001994	2020-02-05	2020.0100244162186	2020.1726738764007
404	SaudiArabia/KAUST-Madinah57/2020	2020-03-29	2020.2418032786886	2020.2418032786886
405	Turkey/HSGM-5770/2020	2020-03-19	2020.214480874317	2020.214480874317
406	NODE_0001965	2020-01-09	2019.9498416894796	2020.058811022975
407	Oman/RESP-20-2181/2020	2020-03-17	2020.2090163934427	2020.2090163934427
408	UnitedArabEmirates/L4682/2020	2020-02-25	2020.1516393442623	2020.1516393442623
409	NODE_0001992	2020-03-21	2020.180753487748	2020.233606557377
410	Iran/HGRC-2-2162/2020	2020-03-26	2020.233606557377	2020.233606557377
411	Iran/KHGRC-2-2162/2020	2020-03-26	2020.233606557377	2020.233606557377
412	Iran/KHGRC-3-2178/2020	2020-03-26	2020.233606557377	2020.233606557377
413	NODE_0001966	2020-01-15	2019.9520197189925	2020.0642076502731
414	Canada/ON_PHL5472/2020	2020-02-20	2020.1379781420765	2020.1379781420765
415	Georgia/Tb-1523/2020	2020-03-30	2020.2445355191257	2020.2445355191257
416	SriLanka/COV38/2020	2020-03-16	2020.2062841530055	2020.2062841530055
417	HongKong/HKU-903b/2020	2020-01-27	2020.0724043715848	2020.0724043715848
418	UnitedArabEmirates/L0904/2020	2020-02-25	2020.1516393442623	2020.1516393442623
419	UnitedArabEmirates/L6627/2020	2020-02-25	2020.1516393442623	2020.1516393442623
420	Turkey/ERAGEM-001/2020	2020-03-17	2020.2090163934427	2020.2090163934427
421	Australia/NSW05/2020	2020-02-28	2020.1598360655737	2020.1598360655737
422	NewZealand/01/2020	2020-02-27	2020.1571038251366	2020.1571038251366
423	UnitedArabEmirates/L2409/2020	2020-02-25	2020.1516393442623	2020.1516393442623
424	HongKong/HKU-903a/2020	2020-01-24	2020.0642076502731	2020.0642076502731
425	HongKong/HKU-905a/2020	2020-01-24	2020.0642076502731	2020.0642076502731
426	NODE_0001982	2020-01-28	2019.9936871058333	2020.1182706713332
427	Canada/BC_17397/2020	2020-02-28	2020.1598360655737	2020.1598360655737
428	Canada/BC_13297/2020	2020-02-27	2020.1571038251366	2020.1571038251366
429	Canada/BC_69243/2020	2020-02-20	2020.1379781420765	2020.1379781420765
430	NODE_0001967	2020-01-22	2019.9664857954085	2020.1031178422747
431	USA/NY1-PV08001/2020	2020-02-29	2020.1625683060108	2020.1625683060108
432	Canada/BC_37_0-2/2020	2020-02-16	2020.127049180328	2020.127049180328
433	NODE_0001968	2020-02-07	2020.0102598965993	2020.1393460786994
434	Turkey/HSGM-6204/2020	2020-03-19	2020.214480874317	2020.214480874317
435	Tunisia/COV0880/2020	2020-03-28	2020.2390710382513	2020.2390710382513
436	NODE_0001983	2020-02-06	2020.0095179535579	2020.1490987657014
437	Sweden/20-04631/2020	2020-02-27	2020.1571038251366	2020.1571038251366
438	Kuwait/KU17/2020	2020-03-02	2020.1680327868853	2020.1680327868853
439	NODE_0001984	2020-04-01	2020.2109306083917	2020.25
440	Thailand/Bangkok-0078/2020	2020-04-01	2020.25	2020.25
441	Thailand/Bangkok-0084/2020	2020-04-02	2020.2527322404371	2020.2527322404371
442	NODE_0001985	2020-01-25	2019.9878554882812	2020.1064115277202
443	Taiwan/TSGH-26/2020	2020-02-25	2020.1516393442623	2020.1516393442623
444	NODE_0001986	2020-02-08	2020.030451937623	2020.1376268961758
445	Taiwan/CGMH-CGU-03/2020	2020-02-26	2020.1543715846994	2020.1543715846994
446	Taiwan/CGMH-CGU-05/2020	2020-02-27	2020.1571038251366	2020.1571038251366
447	Taiwan/CGMH-CGU-21/2020	2020-02-29	2020.1625683060108	2020.1625683060108
448	Taiwan/CGMH-CGU-04/2020	2020-02-27	2020.1571038251366	2020.1571038251366
449	NODE_0001989	2020-01-29	2020.004192329902	2020.1298303413273
450	Australia/QLD09/2020	2020-02-29	2020.1625683060108	2020.1625683060108
451	Australia/NSW07/2020	2020-02-29	2020.1625683060108	2020.1625683060108
452	NODE_0001990	2020-02-09	2020.0386888757314	2020.1407988158642
453	UnitedArabEmirates/L0184/2020	2020-02-25	2020.1516393442623	2020.1516393442623
454	NODE_0001991	2020-03-09	2020.1434686855566	2020.1871584699454
455	Iran/HGRC-01-IPI-8206/2020	2020-03-09	2020.1871584699454	2020.1871584699454
456	Iran/KHGRC-1.1-IPI-8206/2020	2020-03-09	2020.1871584699454	2020.1871584699454
457	NODE_0001969	2020-01-27	2019.9732883228637	2020.1204938039598
458	Canada/ON_SHSC-01/2020	2020-02-26	2020.1543715846994	2020.1543715846994
459	Georgia/Tb-82/2020	2020-02-28	2020.1598360655737	2020.1598360655737
460	Lebanon/S5_762/2020	2020-02-27	2020.1571038251366	2020.1571038251366
461	Lebanon/S9_764/2020	2020-03-11	2020.1926229508197	2020.1926229508197
462	Kuwait/KU12/2020	2020-03-02	2020.1680327868853	2020.1680327868853
463	Kuwait/KU18/2020	2020-03-02	2020.1680327868853	2020.1680327868853
464	Oman/RESP-20-1189/2020	2020-03-02	2020.1680327868853	2020.1680327868853
465	Oman/RESP-20-1857/2020	2020-03-15	2020.2035519125684	2020.2035519125684
466	Oman/RESP-20-797/2020	2020-02-23	2020.146174863388	2020.146174863388
467	Oman/RESP-20-837/2020	2020-02-24	2020.1489071038252	2020.1489071038252
468	Australia/NSW06/2020	2020-02-29	2020.1625683060108	2020.1625683060108
469	Australia/NSW09/2020	2020-02-28	2020.1598360655737	2020.1598360655737
470	Kuwait/KU09/2020	2020-03-02	2020.1680327868853	2020.1680327868853
471	NODE_0001970	2020-02-26	2020.1107639149868	2020.1543715846994
472	Canada/ON_PHL2273/2020	2020-02-29	2020.1625683060108	2020.1625683060108
473	Norway/1380/2020	2020-02-26	2020.1543715846994	2020.1543715846994
474	NODE_0001980	2020-02-26	2020.0852267859386	2020.1920496556334
475	DRC/299/2020	2020-03-20	2020.217213114754	2020.217213114754
476	UnitedArabEmirates/L068/2020	2020-03-14	2020.200819672131	2020.200819672131
477	Uganda/UG011/2020	2020-03-30	2020.2445355191257	2020.2445355191257
478	UnitedArabEmirates/L0231/2020	2020-03-14	2020.200819672131	2020.200819672131
479	NODE_0001971	2020-03-21	2020.2061838945053	2020.2226775956285
480	Kazakhstan/26475/2020	2020-04-26	2020.318306010929	2020.318306010929
481	Kazakhstan/26506/2020	2020-04-26	2020.318306010929	2020.318306010929
482	Kazakhstan/NCB-1/2020	2020-03-22	2020.2226775956285	2020.2226775956285
483	Kazakhstan/26501/2020	2020-04-26	2020.318306010929	2020.318306010929
484	Kazakhstan/26562/2020	2020-04-26	2020.318306010929	2020.318306010929
485	Kazakhstan/26574/2020	2020-04-26	2020.318306010929	2020.318306010929
486	Kazakhstan/26508/2020	2020-04-26	2020.318306010929	2020.318306010929
487	Kazakhstan/26582/2020	2020-04-26	2020.318306010929	2020.318306010929
488	Kazakhstan/26545/2020	2020-04-26	2020.318306010929	2020.318306010929
489	Kazakhstan/26530/2020	2020-04-26	2020.318306010929	2020.318306010929
490	Kazakhstan/26473/2020	2020-04-26	2020.318306010929	2020.318306010929
491	Kazakhstan/26584/2020	2020-04-26	2020.318306010929	2020.318306010929
492	NODE_0001791	2020-02-28	2020.156689633929	2020.1598360655737
493	USA/WI-UW-168/2020	2020-03-19	2020.214480874317	2020.214480874317
494	USA/WI-UW-171/2020	2020-03-19	2020.214480874317	2020.214480874317
495	USA/WI-UW-162/2020	2020-03-29	2020.2418032786886	2020.2418032786886
496	USA/WI-UW-172/2020	2020-03-19	2020.214480874317	2020.214480874317
497	USA/WI-UW-179/2020	2020-03-21	2020.2199453551912	2020.2199453551912
498	USA/WI-UW-175/2020	2020-03-20	2020.217213114754	2020.217213114754
499	USA/WI-UW-161/2020	2020-03-29	2020.2418032786886	2020.2418032786886
500	USA/WI-UW-202/2020	2020-03-25	2020.23087431694	2020.23087431694
501	USA/WI-UW-217/2020	2020-03-25	2020.23087431694	2020.23087431694
502	USA/WI-UW-253/2020	2020-03-26	2020.233606557377	2020.233606557377
503	USA/WI-UW-203/2020	2020-03-25	2020.23087431694	2020.23087431694
504	USA/WI-UW-209/2020	2020-03-25	2020.23087431694	2020.23087431694
505	USA/WI-UW-211/2020	2020-03-25	2020.23087431694	2020.23087431694
506	USA/WI-UW-213/2020	2020-03-25	2020.23087431694	2020.23087431694
507	USA/WI-UW-221/2020	2020-03-25	2020.23087431694	2020.23087431694
508	USA/WI-UW-231/2020	2020-03-26	2020.233606557377	2020.233606557377
509	USA/WI-UW-234/2020	2020-03-26	2020.233606557377	2020.233606557377
510	USA/WI-UW-236/2020	2020-03-27	2020.2363387978141	2020.2363387978141
511	USA/WI-UW-210/2020	2020-03-24	2020.2281420765028	2020.2281420765028
512	USA/WI-UW-247/2020	2020-03-28	2020.2390710382513	2020.2390710382513
513	USA/WI-UW-212/2020	2020-03-25	2020.23087431694	2020.23087431694
514	USA/WI-UW-241/2020	2020-03-27	2020.2363387978141	2020.2363387978141
515	USA/WI-UW-274/2020	2020-03-31	2020.2472677595629	2020.2472677595629
516	USA/WI-UW-206/2020	2020-03-25	2020.23087431694	2020.23087431694
517	USA/WI-UW-228/2020	2020-03-26	2020.233606557377	2020.233606557377
518	USA/WI-UW-326/2020	2020-04-25	2020.3155737704917	2020.3155737704917
519	USA/WI-UW-346/2020	2020-04-21	2020.3046448087432	2020.3046448087432
520	USA/WI-UW-343/2020	2020-04-05	2020.2609289617487	2020.2609289617487
521	USA/WI-UW-47/2020	2020-03-19	2020.214480874317	2020.214480874317
522	USA/WI-UW-55/2020	2020-03-23	2020.2254098360656	2020.2254098360656
523	USA/CA-SCCPHD-UC130/2020	2020-03-06	2020.1789617486338	2020.1789617486338
524	USA/CA-SCCPHD-UC103/2020	2020-02-28	2020.1598360655737	2020.1598360655737
525	USA/CA-CZB-1226/2020	2020-03-20	2020.217213114754	2020.217213114754
526	Mexico/CDMX-InDRE_11/2020	2020-03-20	2020.217213114754	2020.217213114754
527	Mexico/CDMX-InDRE_16/2020	2020-03-18	2020.2117486338798	2020.2117486338798
528	USA/NY-SURV0144/2020	2020-03-02	2020.1680327868853	2020.1680327868853
529	USA/CA-SCCPHD-UC16/2020	2020-03-04	2020.1734972677596	2020.1734972677596
530	USA/CA-SCCPHD-UC158/2020	2020-03-11	2020.1926229508197	2020.1926229508197
531	USA/MN-UMGC-4/2020	2020-03-31	2020.2472677595629	2020.2472677595629
532	USA/WI-UW-169/2020	2020-03-19	2020.214480874317	2020.214480874317
533	USA/WI-UW-185/2020	2020-03-22	2020.2226775956285	2020.2226775956285
534	USA/WI-UW-181/2020	2020-03-22	2020.2226775956285	2020.2226775956285
535	USA/WI-UW-223/2020	2020-03-26	2020.233606557377	2020.233606557377
536	USA/WI-UW-240/2020	2020-03-27	2020.2363387978141	2020.2363387978141
537	USA/WI-UW-196/2020	2020-03-21	2020.2199453551912	2020.2199453551912
538	USA/WI-UW-182/2020	2020-03-22	2020.2226775956285	2020.2226775956285
539	USA/WI-UW-174/2020	2020-03-20	2020.217213114754	2020.217213114754
540	USA/WI-UW-201/2020	2020-03-25	2020.23087431694	2020.23087431694
541	USA/WI-UW-197/2020	2020-03-24	2020.2281420765028	2020.2281420765028
542	USA/WI-UW-244/2020	2020-03-28	2020.2390710382513	2020.2390710382513
543	USA/WI-UW-225/2020	2020-03-26	2020.233606557377	2020.233606557377
544	USA/WI-UW-233/2020	2020-03-27	2020.2363387978141	2020.2363387978141
545	USA/WI-UW-222/2020	2020-03-25	2020.23087431694	2020.23087431694
546	USA/WI-UW-173/2020	2020-03-20	2020.217213114754	2020.217213114754
547	USA/WI-UW-243/2020	2020-03-28	2020.2390710382513	2020.2390710382513
548	USA/WI-UW-170/2020	2020-03-19	2020.214480874317	2020.214480874317
549	USA/WI-UW-215/2020	2020-03-25	2020.23087431694	2020.23087431694
550	USA/WI-UW-193/2020	2020-03-23	2020.2254098360656	2020.2254098360656
551	USA/WI-UW-208/2020	2020-03-25	2020.23087431694	2020.23087431694
552	USA/WI-UW-238/2020	2020-03-27	2020.2363387978141	2020.2363387978141
553	USA/WI-UW-194/2020	2020-03-24	2020.2281420765028	2020.2281420765028
554	USA/WI-UW-186/2020	2020-03-23	2020.2254098360656	2020.2254098360656
555	USA/WI-UW-232/2020	2020-03-27	2020.2363387978141	2020.2363387978141
556	USA/WI-UW-187/2020	2020-03-23	2020.2254098360656	2020.2254098360656
557	USA/WI-UW-340/2020	2020-04-01	2020.25	2020.25
558	USA/WI-UW-214/2020	2020-03-25	2020.23087431694	2020.23087431694
559	USA/WI-UW-219/2020	2020-03-25	2020.23087431694	2020.23087431694
560	USA/WI-UW-342/2020	2020-04-04	2020.2581967213114	2020.2581967213114
561	USA/WI-UW-272/2020	2020-03-27	2020.2363387978141	2020.2363387978141
562	USA/WI-UW-192/2020	2020-03-23	2020.2254098360656	2020.2254098360656
563	USA/WI-UW-157/2020	2020-03-15	2020.2035519125684	2020.2035519125684
564	USA/WI-UW-180/2020	2020-03-21	2020.2199453551912	2020.2199453551912
565	NODE_0001830	2020-03-28	2020.1871843704	2020.25
566	USA/WI-UW-254/2020	2020-04-01	2020.25	2020.25
567	USA/WI-UW-266/2020	2020-04-07	2020.266393442623	2020.266393442623
568	NODE_0001831	2020-03-24	2020.198117321149	2020.2281420765028
569	USA/WI-UW-199/2020	2020-03-24	2020.2281420765028	2020.2281420765028
570	USA/WI-UW-224/2020	2020-03-26	2020.233606557377	2020.233606557377
571	NODE_0001832	2020-03-22	2020.1923311786666	2020.2226775956285
572	USA/WI-UW-183/2020	2020-03-22	2020.2226775956285	2020.2226775956285
573	USA/WI-UW-318/2020	2020-04-19	2020.299180327869	2020.299180327869
574	NODE_0001846	2020-03-24	2020.1898734170206	2020.2281420765028
575	USA/WI-UW-333/2020	2020-03-24	2020.2281420765028	2020.2281420765028
576	USA/WI-UW-334/2020	2020-03-24	2020.2281420765028	2020.2281420765028
577	NODE_0001824	2020-03-08	2020.1556497617805	2020.2139981617881
578	USA/WI-UW-178/2020	2020-03-20	2020.217213114754	2020.217213114754
579	USA/WI-UW-216/2020	2020-03-25	2020.23087431694	2020.23087431694
580	USA/WI-UW-344/2020	2020-04-06	2020.2636612021859	2020.2636612021859
581	NODE_0001847	2020-03-12	2020.1751895959717	2020.2062841530055
582	Iceland/372/2020	2020-03-19	2020.214480874317	2020.214480874317
583	Iceland/220/2020	2020-03-16	2020.2062841530055	2020.2062841530055
584	Iceland/248/2020	2020-03-17	2020.2090163934427	2020.2090163934427
585	England/LIVE-99A0E/2020	2020-04-13	2020.282786885246	2020.282786885246
586	NODE_0001848	2020-04-08	2020.21247076343	2020.3227863562765
587	England/LIVE-9F3D0/2020	2020-05-01	2020.3319672131147	2020.3319672131147
588	NODE_0001849	2020-05-07	2020.304388168389	2020.3483606557377
589	England/LIVE-9F534/2020	2020-05-07	2020.3483606557377	2020.3483606557377
590	England/LIVE-9F5CB/2020	2020-05-12	2020.3620218579235	2020.3620218579235
591	NODE_0001825	2020-03-08	2020.1515869217676	2020.2150339475509
592	USA/WI-UW-177/2020	2020-03-20	2020.217213114754	2020.217213114754
593	USA/WI-UW-284/2020	2020-04-07	2020.266393442623	2020.266393442623
594	USA/WI-UW-325/2020	2020-04-24	2020.3128415300546	2020.3128415300546
595	NODE_0001828	2020-03-21	2020.191490791737	2020.2254098360656
596	USA/WI-UW-207/2020	2020-03-23	2020.2254098360656	2020.2254098360656
597	USA/WI-UW-227/2020	2020-03-26	2020.233606557377	2020.233606557377
598	NODE_0001829	2020-04-06	2020.2432492687567	2020.2636612021859
599	USA/WI-UW-283/2020	2020-04-06	2020.2636612021859	2020.2636612021859
600	USA/WI-UW-293/2020	2020-04-09	2020.2718579234972	2020.2718579234972
601	USA/WI-UW-311/2020	2020-04-14	2020.285519125683	2020.285519125683
602	NODE_0001826	2020-03-23	2020.1980340473776	2020.2254098360656
603	USA/WI-UW-191/2020	2020-03-23	2020.2254098360656	2020.2254098360656
604	USA/WI-UW-237/2020	2020-03-27	2020.2363387978141	2020.2363387978141
605	NODE_0001827	2020-03-31	2020.2211286192514	2020.2670302423753
606	USA/WI-UW-300/2020	2020-04-13	2020.282786885246	2020.282786885246
607	USA/WI-UW-303/2020	2020-04-13	2020.282786885246	2020.282786885246
608	USA/WI-UW-297/2020	2020-04-13	2020.282786885246	2020.282786885246
609	USA/WI-UW-290/2020	2020-04-08	2020.26912568306	2020.26912568306
610	NODE_0001833	2020-03-26	2020.2044424968508	2020.2479943337803
611	USA/WI-UW-279/2020	2020-04-03	2020.2554644808743	2020.2554644808743
612	USA/WI-UW-287/2020	2020-04-06	2020.2636612021859	2020.2636612021859
613	USA/WI-UW-306/2020	2020-04-14	2020.285519125683	2020.285519125683
614	USA/WI-UW-294/2020	2020-04-09	2020.2718579234972	2020.2718579234972
615	USA/WI-UW-298/2020	2020-04-13	2020.282786885246	2020.282786885246
616	USA/WI-UW-314/2020	2020-04-16	2020.2909836065573	2020.2909836065573
617	USA/WI-UW-289/2020	2020-04-08	2020.26912568306	2020.26912568306
618	USA/WI-UW-291/2020	2020-04-08	2020.26912568306	2020.26912568306
619	USA/WI-UW-278/2020	2020-04-03	2020.2554644808743	2020.2554644808743
620	USA/WI-UW-299/2020	2020-04-13	2020.282786885246	2020.282786885246
621	NODE_0001837	2020-04-06	2020.2450358403357	2020.2636612021859
622	USA/WI-UW-292/2020	2020-04-08	2020.26912568306	2020.26912568306
623	USA/WI-UW-281/2020	2020-04-06	2020.2636612021859	2020.2636612021859
624	USA/WI-UW-305/2020	2020-04-14	2020.285519125683	2020.285519125683
625	NODE_0001839	2020-04-01	2020.2306595366347	2020.25661338105
626	USA/WI-UW-301/2020	2020-04-13	2020.282786885246	2020.282786885246
627	NODE_0001840	2020-04-06	2020.2488574821848	2020.2636612021859
628	USA/WI-UW-286/2020	2020-04-06	2020.2636612021859	2020.2636612021859
629	USA/WI-UW-282/2020	2020-04-06	2020.2636612021859	2020.2636612021859
630	USA/WI-UW-315/2020	2020-04-17	2020.2937158469945	2020.2937158469945
631	NODE_0001842	2020-04-08	2020.2576274061369	2020.2787110306992
632	USA/WI-UW-310/2020	2020-04-15	2020.2882513661202	2020.2882513661202
633	USA/WI-UW-302/2020	2020-04-13	2020.282786885246	2020.282786885246
634	NODE_0001853	2020-01-23	2020.0561994747297	2020.0624042094078
635	USA/TX_2039/2020	2020-02-29	2020.1625683060108	2020.1625683060108
636	Japan/DP0134/2020	2020-02-15	2020.1243169398906	2020.1243169398906
637	Japan/DP0438/2020	2020-02-16	2020.127049180328	2020.127049180328
638	Japan/DP0699/2020	2020-02-17	2020.129781420765	2020.129781420765
639	Japan/DP0321/2020	2020-02-16	2020.127049180328	2020.127049180328
640	Japan/DP0786/2020	2020-02-17	2020.129781420765	2020.129781420765
641	Japan/DP0457/2020	2020-02-16	2020.127049180328	2020.127049180328
642	HongKong/VM20002849/2020	2020-02-22	2020.1434426229507	2020.1434426229507
643	HongKong/VB20026565-2/2020	2020-02-01	2020.0860655737704	2020.0860655737704
644	France/IDF0515/2020	2020-01-29	2020.077868852459	2020.077868852459
645	Pakistan/Gilgit1/2020	2020-03-04	2020.1734972677596	2020.1734972677596
646	Indonesia/JKT-EIJK2444/2020	2020-03-30	2020.2445355191257	2020.2445355191257
647	Australia/NT04/2020	2020-02-22	2020.1434426229507	2020.1434426229507
648	Australia/NT05/2020	2020-02-24	2020.1489071038252	2020.1489071038252
649	Singapore/3Clin/2020	2020-01-29	2020.077868852459	2020.077868852459
650	Singapore/3/2020	2020-02-01	2020.0860655737704	2020.0860655737704
651	Japan/DP0763/2020	2020-02-17	2020.129781420765	2020.129781420765
652	Australia/NT01/2020	2020-02-21	2020.1407103825136	2020.1407103825136
653	Japan/DP0568/2020	2020-02-17	2020.129781420765	2020.129781420765
654	Japan/DP0344/2020	2020-02-16	2020.127049180328	2020.127049180328
655	Japan/DP0319/2020	2020-02-16	2020.127049180328	2020.127049180328
656	Japan/DP0644/2020	2020-02-17	2020.129781420765	2020.129781420765
657	Japan/DP0289/2020	2020-02-16	2020.127049180328	2020.127049180328
658	Japan/DP0785/2020	2020-02-17	2020.129781420765	2020.129781420765
659	Japan/DP0294/2020	2020-02-16	2020.127049180328	2020.127049180328
660	Japan/DP0133/2020	2020-02-15	2020.1243169398906	2020.1243169398906
661	Japan/DP0890/2020	2020-02-17	2020.129781420765	2020.129781420765
662	Japan/DP0184/2020	2020-02-15	2020.1243169398906	2020.1243169398906
663	Japan/DP0104/2020	2020-02-15	2020.1243169398906	2020.1243169398906
664	Japan/DP0482/2020	2020-02-16	2020.127049180328	2020.127049180328
665	Japan/DP0804/2020	2020-02-17	2020.129781420765	2020.129781420765
666	Japan/DP0274/2020	2020-02-16	2020.127049180328	2020.127049180328
667	Japan/DP0121/2020	2020-02-15	2020.1243169398906	2020.1243169398906
668	Japan/Hu_DP_Kng_19-020/2020	2020-02-10	2020.110655737705	2020.110655737705
669	Japan/DP0802/2020	2020-02-17	2020.129781420765	2020.129781420765
670	Japan/DP0346/2020	2020-02-16	2020.127049180328	2020.127049180328
671	Israel/ISR_JP0320/2020	2020-02-23	2020.146174863388	2020.146174863388
672	Japan/DP0078/2020	2020-02-15	2020.1243169398906	2020.1243169398906
673	Japan/DP0827/2020	2020-02-17	2020.129781420765	2020.129781420765
674	Japan/DP0059/2020	2020-02-15	2020.1243169398906	2020.1243169398906
675	Japan/DP0107/2020	2020-02-15	2020.1243169398906	2020.1243169398906
676	Japan/DP0328/2020	2020-02-16	2020.127049180328	2020.127049180328
677	NODE_0001952	2020-01-27	2020.0674430113438	2020.0724043715848
678	HongKong/HKU-908a/2020	2020-01-27	2020.0724043715848	2020.0724043715848
679	HongKong/HKU-908b/2020	2020-01-29	2020.077868852459	2020.077868852459
680	NODE_0001951	2020-02-17	2020.0998582968978	2020.1407103825136
681	Australia/WA11/2020	2020-02-22	2020.1434426229507	2020.1434426229507
682	Australia/NT02/2020	2020-02-21	2020.1407103825136	2020.1407103825136
683	NODE_0001913	2020-02-13	2020.0384766223551	2020.1756594000144
684	Gambia/GC19-026/2020	2020-03-21	2020.2199453551912	2020.2199453551912
685	Malaysia/IMR_WC9127/2020	2020-03-30	2020.2445355191257	2020.2445355191257
686	Malaysia/IMR_WC2665/2020	2020-03-18	2020.2117486338798	2020.2117486338798
687	Singapore/250/2020	2020-04-01	2020.25	2020.25
688	Oman/RESP-20-2850/2020	2020-03-18	2020.2117486338798	2020.2117486338798
689	Philippines/RITM-07/2020	2020-03-23	2020.2254098360656	2020.2254098360656
690	Philippines/RITM-03/2020	2020-03-21	2020.2199453551912	2020.2199453551912
691	Philippines/PGC03/2020	2020-03-26	2020.233606557377	2020.233606557377
692	Philippines/PGC06/2020	2020-03-28	2020.2390710382513	2020.2390710382513
693	Philippines/PGC02/2020	2020-03-26	2020.233606557377	2020.233606557377
694	Philippines/PGC04/2020	2020-03-26	2020.233606557377	2020.233606557377
695	Philippines/PGC01/2020	2020-03-22	2020.2226775956285	2020.2226775956285
696	Philippines/PGC05/2020	2020-03-27	2020.2363387978141	2020.2363387978141
697	Guam/GU_NHG_01/2020	2020-03-26	2020.233606557377	2020.233606557377
698	Guam/GU_NHG_02/2020	2020-03-24	2020.2281420765028	2020.2281420765028
699	Guam/GU_NHG_03/2020	2020-03-20	2020.217213114754	2020.217213114754
700	SouthAfrica/KRISP-06/2020	2020-03-31	2020.2472677595629	2020.2472677595629
701	NODE_0001925	2020-03-26	2020.161350070542	2020.2636578221338
702	Singapore/230/2020	2020-04-06	2020.2636612021859	2020.2636612021859
703	Singapore/239/2020	2020-04-06	2020.2636612021859	2020.2636612021859
704	NODE_0001922	2020-04-19	2020.2706236952565	2020.299180327869
705	Taiwan/CGMH-CGU-26/2020	2020-04-19	2020.299180327869	2020.299180327869
706	Taiwan/NTU28/2020	2020-04-27	2020.3210382513662	2020.3210382513662
707	Taiwan/CGMH-CGU-27/2020	2020-04-19	2020.299180327869	2020.299180327869
708	NODE_0001924	2020-03-12	2020.139295778266	2020.2199453551912
709	Malaysia/IMR_WC10180/2020	2020-04-01	2020.25	2020.25
710	Brunei/4/2020	2020-03-21	2020.2199453551912	2020.2199453551912
711	Brunei/5/2020	2020-03-21	2020.2199453551912	2020.2199453551912
712	NODE_0001927	2020-03-11	2020.161285790839	2020.1926229508197
713	Brunei/3/2020	2020-03-11	2020.1926229508197	2020.1926229508197
714	Brunei/2/2020	2020-03-11	2020.1926229508197	2020.1926229508197
715	Brunei/1/2020	2020-03-11	2020.1926229508197	2020.1926229508197
716	NODE_0001914	2020-03-11	2020.174603825653	2020.1926229508197
717	Jamaica/JM-CDC-4376/2020	2020-03-11	2020.1926229508197	2020.1926229508197
718	Malaysia/IMR_WC2423/2020	2020-03-16	2020.2062841530055	2020.2062841530055
719	Slovenia/MB0329/2020	2020-03-29	2020.2418032786886	2020.2418032786886
720	Timor-Leste/TL07/2020	2020-04-11	2020.2773224043715	2020.2773224043715
721	Timor-Leste/TL21/2020	2020-04-14	2020.285519125683	2020.285519125683
722	Timor-Leste/TL18/2020	2020-04-12	2020.2800546448088	2020.2800546448088
723	Timor-Leste/TL22/2020	2020-04-17	2020.2937158469945	2020.2937158469945
724	NODE_0001920	2020-04-09	2020.2355391217297	2020.2718579234972
725	Malaysia/IIUM316/2020	2020-04-09	2020.2718579234972	2020.2718579234972
726	Turkey/VETAL1902_2/2020	2020-04-09	2020.2718579234972	2020.2718579234972
727	NODE_0001921	2020-04-09	2020.2560283036191	2020.2773224043715
728	Timor-Leste/TL05/2020	2020-04-11	2020.2773224043715	2020.2773224043715
729	Timor-Leste/TL23/2020	2020-04-18	2020.2964480874316	2020.2964480874316
730	Timor-Leste/TL06/2020	2020-04-11	2020.2773224043715	2020.2773224043715
731	Timor-Leste/TL14/2020	2020-04-12	2020.2800546448088	2020.2800546448088
732	Timor-Leste/TL17/2020	2020-04-12	2020.2800546448088	2020.2800546448088
733	Timor-Leste/TL19/2020	2020-04-12	2020.2800546448088	2020.2800546448088
734	Timor-Leste/TL16/2020	2020-04-12	2020.2800546448088	2020.2800546448088
735	Timor-Leste/TL15/2020	2020-04-12	2020.2800546448088	2020.2800546448088
736	Timor-Leste/TL20/2020	2020-04-13	2020.282786885246	2020.282786885246
737	NODE_0001915	2020-03-14	2020.1855031147334	2020.2062841530055
738	Malaysia/188407/2020	2020-03-18	2020.2117486338798	2020.2117486338798
739	Malaysia/189332/2020	2020-03-20	2020.217213114754	2020.217213114754
740	Malaysia/IMR_WC2453/2020	2020-03-16	2020.2062841530055	2020.2062841530055
741	Singapore/238/2020	2020-04-07	2020.266393442623	2020.266393442623
742	Singapore/203/2020	2020-04-27	2020.3210382513662	2020.3210382513662
743	Singapore/234/2020	2020-04-09	2020.2718579234972	2020.2718579234972
744	Singapore/206/2020	2020-04-28	2020.3237704918033	2020.3237704918033
745	Singapore/289/2020	2020-04-06	2020.2636612021859	2020.2636612021859
746	Singapore/158/2020	2020-04-15	2020.2882513661202	2020.2882513661202
747	Singapore/264/2020	2020-05-06	2020.3456284153006	2020.3456284153006
748	Singapore/89/2020	2020-04-22	2020.3073770491803	2020.3073770491803
749	Singapore/299/2020	2020-04-14	2020.285519125683	2020.285519125683
750	Singapore/70/2020	2020-04-15	2020.2882513661202	2020.2882513661202
751	Singapore/65/2020	2020-04-08	2020.26912568306	2020.26912568306
752	Singapore/57/2020	2020-04-08	2020.26912568306	2020.26912568306
753	Singapore/66/2020	2020-04-08	2020.26912568306	2020.26912568306
754	Singapore/60/2020	2020-04-08	2020.26912568306	2020.26912568306
755	NODE_0001919	2020-04-02	2020.2186601293708	2020.2659121463034
756	Singapore/235/2020	2020-04-07	2020.266393442623	2020.266393442623
757	Singapore/265/2020	2020-04-07	2020.266393442623	2020.266393442623
758	Singapore/222/2020	2020-04-07	2020.266393442623	2020.266393442623
759	NODE_0001916	2020-04-03	2020.185255915236	2020.3084174918197
760	Singapore/254/2020	2020-05-15	2020.370218579235	2020.370218579235
761	Singapore/275/2020	2020-05-06	2020.3456284153006	2020.3456284153006
762	Singapore/209/2020	2020-05-04	2020.3401639344263	2020.3401639344263
763	Singapore/309/2020	2020-05-15	2020.370218579235	2020.370218579235
764	Singapore/294/2020	2020-05-03	2020.3374316939892	2020.3374316939892
765	Singapore/244/2020	2020-05-06	2020.3456284153006	2020.3456284153006
766	NODE_0001854	2020-01-25	2020.033653071434	2020.077868852459
767	Taiwan/TSGH-01/2020	2020-02-07	2020.1024590163934	2020.1024590163934
768	Italy/SPL1/2020	2020-01-29	2020.077868852459	2020.077868852459
769	Italy/INMI1-cs/2020	2020-01-29	2020.077868852459	2020.077868852459
770	Italy/INMI1-B2/2020	2020-02-04	2020.094262295082	2020.094262295082
771	Poland/PL_P39/2020	2020-03-28	2020.2390710382513	2020.2390710382513
772	Norway/1538/2020	2020-03-01	2020.1653005464482	2020.1653005464482
773	Italy/INMI2-B/2020	2020-02-03	2020.0915300546449	2020.0915300546449
774	Taiwan/TSGH-36/2020	2020-02-06	2020.0997267759562	2020.0997267759562
775	Italy/INMI2-N/2020	2020-01-30	2020.0806010928961	2020.0806010928961
776	NODE_0001910	2020-02-03	2020.0769276389922	2020.0915300546449
777	Italy/INMI1-B1/2020	2020-02-12	2020.1161202185792	2020.1161202185792
778	Italy/INMI1-N/2020	2020-02-03	2020.0915300546449	2020.0915300546449
779	NODE_0001907	2020-02-27	2020.107855679117	2020.1571038251366
780	Georgia/Tb-54/2020	2020-02-27	2020.1571038251366	2020.1571038251366
781	Georgia/Tb-468/2020	2020-03-10	2020.1898907103825	2020.1898907103825
782	Georgia/Tb-537/2020	2020-03-11	2020.1926229508197	2020.1926229508197
783	NODE_0001911	2020-02-18	2020.0945401850001	2020.154797805676
784	Iceland/13/2020	2020-02-27	2020.1571038251366	2020.1571038251366
785	Norway/1694/2020	2020-03-04	2020.1734972677596	2020.1734972677596
786	Norway/1455/2020	2020-02-28	2020.1598360655737	2020.1598360655737
787	Norway/1493/2020	2020-02-29	2020.1625683060108	2020.1625683060108
788	Norway/1494/2020	2020-02-29	2020.1625683060108	2020.1625683060108
789	Norway/1443/2020	2020-02-27	2020.1571038251366	2020.1571038251366
790	NODE_0001855	2020-01-31	2020.0436148858075	2020.1063987639563
791	USA/OR_2656/2020	2020-02-27	2020.1571038251366	2020.1571038251366
792	USA/OR_5430/2020	2020-03-01	2020.1653005464482	2020.1653005464482
793	Poland/Pom1/2020	2020-04-06	2020.2636612021859	2020.2636612021859
794	Uruguay/UY-10/2020	2020-03-19	2020.214480874317	2020.214480874317
795	Norway/1379/2020	2020-02-27	2020.1571038251366	2020.1571038251366
796	NODE_0001900	2020-03-01	2020.132376975059	2020.1653005464482
797	Finland/FIN01032020/2020	2020-03-01	2020.1653005464482	2020.1653005464482
798	Finland/FIN03032020B/2020	2020-03-03	2020.1707650273224	2020.1707650273224
799	Finland/FIN-274/2020	2020-03-04	2020.1734972677596	2020.1734972677596
800	NODE_0001904	2020-02-12	2020.0861026897765	2020.1500781515947
801	NODE_0001905	2020-04-15	2020.2207639319447	2020.2882513661202
802	NewZealand/20VR2108/2020	2020-04-15	2020.2882513661202	2020.2882513661202
803	NewZealand/20VR2109/2020	2020-04-15	2020.2882513661202	2020.2882513661202
804	NODE_0001906	2020-02-28	2020.128807108559	2020.1598360655737
805	Slovenia/808/2020	2020-03-05	2020.1762295081967	2020.1762295081967
806	Spain/Andalucia201272/2020	2020-02-28	2020.1598360655737	2020.1598360655737
807	NODE_0001901	2020-02-06	2020.064874380635	2020.1249900205523
808	Korea/KCDC2017/2020	2020-02-18	2020.1325136612022	2020.1325136612022
809	Korea/KCDC2019/2020	2020-02-18	2020.1325136612022	2020.1325136612022
810	Korea/KCDC2016/2020	2020-02-18	2020.1325136612022	2020.1325136612022
811	NODE_0001902	2020-02-19	2020.104585876905	2020.151686789914
812	Korea/BA-ACH_2718/2020	2020-02-29	2020.1625683060108	2020.1625683060108
813	Korea/KCDC2015/2020	2020-02-26	2020.1543715846994	2020.1543715846994
814	Korea/BA-ACH_2604/2020	2020-02-27	2020.1571038251366	2020.1571038251366
815	Korea/BA-ACH_2719/2020	2020-02-29	2020.1625683060108	2020.1625683060108
816	NODE_0001898	2020-03-11	2020.1547959623856	2020.2062841530055
817	USA/CT-Yale-114/2020	2020-04-10	2020.2745901639344	2020.2745901639344
818	Jordan/SR-0333/2020	2020-04-07	2020.266393442623	2020.266393442623
819	Jordan/SR-0338/2020	2020-04-06	2020.2636612021859	2020.2636612021859
820	Jordan/SR-037/2020	2020-03-16	2020.2062841530055	2020.2062841530055
821	Jordan/SR-056/2020	2020-03-17	2020.2090163934427	2020.2090163934427
822	Vietnam/VNHN_01097/2020	2020-03-18	2020.2117486338798	2020.2117486338798
823	NODE_0001899	2020-03-24	2020.2081803672231	2020.2281420765028
824	Jordan/SR-051/2020	2020-04-04	2020.2581967213114	2020.2581967213114
825	Jordan/SR-057/2020	2020-03-24	2020.2281420765028	2020.2281420765028
826	NODE_0001856	2020-02-09	2020.1051190953585	2020.1079234972678
827	USA/WI-UW-25/2020	2020-03-23	2020.2254098360656	2020.2254098360656
828	USA/MN-MDH-321/2020	2020-03-30	2020.2445355191257	2020.2445355191257
829	USA/VA-DCLS-0154/2020	2020-04-09	2020.2718579234972	2020.2718579234972
830	Portugal/PT0516/2020	2020-03-20	2020.217213114754	2020.217213114754
831	Portugal/PT0520/2020	2020-03-22	2020.2226775956285	2020.2226775956285
832	Finland/14M20/2020	2020-03-14	2020.200819672131	2020.200819672131
833	Portugal/PT0223/2020	2020-03-30	2020.2445355191257	2020.2445355191257
834	Belgium/ITM_C285/2020	2020-04-03	2020.2554644808743	2020.2554644808743
835	Greece/146/2020	2020-03-19	2020.214480874317	2020.214480874317
836	Ghana/2230_S4/2020	2020-03-25	2020.23087431694	2020.23087431694
837	Portugal/IGC00009/2020	2020-03-18	2020.2117486338798	2020.2117486338798
838	Jordan/SR-084/2020	2020-03-16	2020.2062841530055	2020.2062841530055
839	Kenya/D6/2020	2020-03-17	2020.2090163934427	2020.2090163934427
840	England/CAMB-1AD71E/2020	2020-05-01	2020.3319672131147	2020.3319672131147
841	England/20140071604/2020	2020-03-27	2020.2363387978141	2020.2363387978141
842	England/20102088002/2020	2020-02-25	2020.1516393442623	2020.1516393442623
843	Belgium/ITM_C585/2020	2020-04-16	2020.2909836065573	2020.2909836065573
844	Greece/53/2020	2020-04-04	2020.2581967213114	2020.2581967213114
845	England/09c/2020	2020-02-09	2020.1079234972678	2020.1079234972678
846	Vietnam/VNHN_0985/2020	2020-03-17	2020.2090163934427	2020.2090163934427
847	Nigeria/OG007-CV22/2020	2020-03-29	2020.2418032786886	2020.2418032786886
848	Nigeria/OY045A-CV35/2020	2020-04-02	2020.2527322404371	2020.2527322404371
849	Nigeria/OS016-CV3/2020	2020-03-27	2020.2363387978141	2020.2363387978141
850	Chile/Santiago_55/2020	2020-04-02	2020.2527322404371	2020.2527322404371
851	England/20130063804/2020	2020-03-23	2020.2254098360656	2020.2254098360656
852	Ireland/22901/2020	2020-03-10	2020.1898907103825	2020.1898907103825
853	England/20132106104/2020	2020-03-28	2020.2390710382513	2020.2390710382513
854	England/NOTT-111BA0/2020	2020-06-02	2020.4193989071039	2020.4193989071039
855	Brazil/ES-225/2020	2020-02-29	2020.1625683060108	2020.1625683060108
856	Portugal/PT0502/2020	2020-03-17	2020.2090163934427	2020.2090163934427
857	England/20129033804/2020	2020-03-20	2020.217213114754	2020.217213114754
858	England/20134010904/2020	2020-03-25	2020.23087431694	2020.23087431694
859	Zhejiang/OS5/2020	2020-03-24	2020.2281420765028	2020.2281420765028
860	Australia/QLDID929/2020	2020-03-24	2020.2281420765028	2020.2281420765028
861	Taiwan/TSGH-10/2020	2020-03-24	2020.2281420765028	2020.2281420765028
862	Wales/PHWC-2516C/2020	2020-03-22	2020.2226775956285	2020.2226775956285
863	USA/MN-MDH-320/2020	2020-03-30	2020.2445355191257	2020.2445355191257
864	England/20139059504/2020	2020-03-28	2020.2390710382513	2020.2390710382513
865	NODE_0001867	2020-03-02	2020.1227261760125	2020.203569230766
866	DRC/158/2020	2020-03-20	2020.217213114754	2020.217213114754
867	Greece/52_37266/2020	2020-04-01	2020.25	2020.25
868	NODE_0001862	2020-02-18	2020.1127069720467	2020.1621562633177
869	India/NCDC-01457/2020	2020-03-15	2020.2035519125684	2020.2035519125684
870	NODE_0001863	2020-03-09	2020.1637046554729	2020.1871584699454
871	USA/NV_0052/2020	2020-03-09	2020.1871584699454	2020.1871584699454
872	USA/DC-HP00072/2020	2020-03-11	2020.1926229508197	2020.1926229508197
873	NODE_0001864	2020-03-09	2020.1544878754173	2020.1871584699454
874	Jamaica/JM-CDC-5836/2020	2020-03-14	2020.200819672131	2020.200819672131
875	Jamaica/JM-CDC-0869/2020	2020-03-09	2020.1871584699454	2020.1871584699454
876	Jamaica/JM-CDC-6365/2020	2020-03-16	2020.2062841530055	2020.2062841530055
877	NODE_0001870	2020-02-25	2020.140834062804	2020.1543715846994
878	USA/FL_9590/2020	2020-03-05	2020.1762295081967	2020.1762295081967
879	USA/NJ-NYUMC682/2020	2020-03-30	2020.2445355191257	2020.2445355191257
880	Jamaica/JM-CDC-0078/2020	2020-03-11	2020.1926229508197	2020.1926229508197
881	Singapore/115/2020	2020-03-18	2020.2117486338798	2020.2117486338798
882	England/CAMB-8473C/2020	2020-02-26	2020.1543715846994	2020.1543715846994
883	England/200990006/2020	2020-02-26	2020.1543715846994	2020.1543715846994
884	England/NORW-EAC08/2020	2020-05-09	2020.353825136612	2020.353825136612
885	England/NORW-EA1BE/2020	2020-05-13	2020.3647540983607	2020.3647540983607
886	Netherlands/NA_230/2020	2020-03-27	2020.2363387978141	2020.2363387978141
887	Netherlands/NA_27/2020	2020-03-13	2020.198087431694	2020.198087431694
888	Belgium/CL-0330332/2020	2020-03-30	2020.2445355191257	2020.2445355191257
889	Greece/144/2020	2020-03-16	2020.2062841530055	2020.2062841530055
890	Portugal/PT0020/2020	2020-03-12	2020.1953551912568	2020.1953551912568
891	Switzerland/100844/2020	2020-03-25	2020.23087431694	2020.23087431694
892	Austria/CeMM0254/2020	2020-03-22	2020.2226775956285	2020.2226775956285
893	Austria/Graz-MUG17/2020	2020-04-17	2020.2937158469945	2020.2937158469945
894	Netherlands/NA_129/2020	2020-03-17	2020.2090163934427	2020.2090163934427
895	Netherlands/NA_144/2020	2020-03-19	2020.214480874317	2020.214480874317
896	Netherlands/NA_14/2020	2020-03-10	2020.1898907103825	2020.1898907103825
897	Austria/CeMM0005/2020	2020-03-06	2020.1789617486338	2020.1789617486338
898	Germany/BAV-MVP0044/2020	2020-04-11	2020.2773224043715	2020.2773224043715
899	Netherlands/NA_335/2020	2020-04-03	2020.2554644808743	2020.2554644808743
900	Netherlands/NA_48/2020	2020-03-09	2020.1871584699454	2020.1871584699454
901	Netherlands/NA_348/2020	2020-04-06	2020.2636612021859	2020.2636612021859
902	Switzerland/100790/2020	2020-03-25	2020.23087431694	2020.23087431694
903	Switzerland/1000477102/2020	2020-02-26	2020.1543715846994	2020.1543715846994
904	Thailand/Bangkok-CONI-0128/2020	2020-03-12	2020.1953551912568	2020.1953551912568
905	Oman/RESP-20-6081/2020	2020-03-26	2020.233606557377	2020.233606557377
906	Luxembourg/LNS0945359/2020	2020-03-07	2020.181693989071	2020.181693989071
907	Luxembourg/LNS1870254/2020	2020-03-10	2020.1898907103825	2020.1898907103825
908	NewZealand/20VR1985/2020	2020-03-31	2020.2472677595629	2020.2472677595629
909	Chile/Santiago_24/2020	2020-03-14	2020.200819672131	2020.200819672131
910	Brazil/SPBR-02/2020	2020-02-28	2020.1598360655737	2020.1598360655737
911	Netherlands/NoordBrabant_20/2020	2020-03-04	2020.1734972677596	2020.1734972677596
912	Netherlands/NoordBrabant_25/2020	2020-03-06	2020.1789617486338	2020.1789617486338
913	Netherlands/NA_85/2020	2020-03-12	2020.1953551912568	2020.1953551912568
914	Norway/2052/2020	2020-03-14	2020.200819672131	2020.200819672131
915	NewZealand/20VR1798/2020	2020-03-22	2020.2226775956285	2020.2226775956285
916	NewZealand/20VR1799/2020	2020-03-22	2020.2226775956285	2020.2226775956285
917	Oman/RESP-20-4400/2020	2020-03-21	2020.2199453551912	2020.2199453551912
918	Taiwan/CGMH-CGU-09/2020	2020-03-13	2020.198087431694	2020.198087431694
919	Luxembourg/LNS3694003/2020	2020-03-18	2020.2117486338798	2020.2117486338798
920	England/NORW-EAC35/2020	2020-05-11	2020.3592896174864	2020.3592896174864
921	Luxembourg/LNS0641910/2020	2020-03-05	2020.1762295081967	2020.1762295081967
922	Netherlands/NA_55/2020	2020-03-15	2020.2035519125684	2020.2035519125684
923	Netherlands/NA_670/2020	2020-03-09	2020.1871584699454	2020.1871584699454
924	Netherlands/NA_74/2020	2020-03-10	2020.1898907103825	2020.1898907103825
925	Netherlands/NA_34/2020	2020-03-07	2020.181693989071	2020.181693989071
926	Netherlands/NA_57/2020	2020-03-08	2020.1844262295083	2020.1844262295083
927	Netherlands/NA_201/2020	2020-03-24	2020.2281420765028	2020.2281420765028
928	Netherlands/NA_60/2020	2020-03-09	2020.1871584699454	2020.1871584699454
929	Belgium/VHV-0324118/2020	2020-03-24	2020.2281420765028	2020.2281420765028
930	Belgium/HAA-030953/2020	2020-03-09	2020.1871584699454	2020.1871584699454
931	Ireland/24042/2020	2020-03-10	2020.1898907103825	2020.1898907103825
932	Belgium/Rega-0329232/2020	2020-03-29	2020.2418032786886	2020.2418032786886
933	Belgium/VRJM-0323114/2020	2020-03-23	2020.2254098360656	2020.2254098360656
934	Belgium/BJ-0325181/2020	2020-03-25	2020.23087431694	2020.23087431694
935	Belgium/UGent-9/2020	2020-03-25	2020.23087431694	2020.23087431694
936	NODE_0001875	2020-02-29	2020.1509295852927	2020.1876808430827
937	USA/WI-UW-43/2020	2020-03-19	2020.214480874317	2020.214480874317
938	England/NORT-28945C/2020	2020-03-29	2020.2418032786886	2020.2418032786886
939	NODE_0001895	2020-04-08	2020.22308172937	2020.26912568306
940	Singapore/216/2020	2020-04-09	2020.2718579234972	2020.2718579234972
941	Singapore/280/2020	2020-04-08	2020.26912568306	2020.26912568306
942	NODE_0001896	2020-03-26	2020.1876988674044	2020.233606557377
943	Uruguay/UY-NYUMC863/2020	2020-03-26	2020.233606557377	2020.233606557377
944	Uruguay/UY-NYUMC865/2020	2020-03-28	2020.2390710382513	2020.2390710382513
945	NODE_0001894	2020-03-19	2020.193922734491	2020.214480874317
946	Jordan/SR-035/2020	2020-03-30	2020.2445355191257	2020.2445355191257
947	Jordan/SR-042/2020	2020-03-30	2020.2445355191257	2020.2445355191257
948	Jordan/SR-053/2020	2020-03-19	2020.214480874317	2020.214480874317
949	Timor-Leste/TL25/2020	2020-03-30	2020.2445355191257	2020.2445355191257
950	NODE_0001876	2020-03-29	2020.201416199767	2020.258574012244
951	Portugal/PT0533/2020	2020-04-07	2020.266393442623	2020.266393442623
952	Portugal/PT0534/2020	2020-04-07	2020.266393442623	2020.266393442623
953	Portugal/PT0535/2020	2020-04-07	2020.266393442623	2020.266393442623
954	Portugal/PT0278/2020	2020-04-05	2020.2609289617487	2020.2609289617487
955	Portugal/PT0279/2020	2020-04-05	2020.2609289617487	2020.2609289617487
956	Portugal/PT0282/2020	2020-04-05	2020.2609289617487	2020.2609289617487
957	Portugal/PT0281/2020	2020-04-05	2020.2609289617487	2020.2609289617487
958	Portugal/PT0280/2020	2020-04-05	2020.2609289617487	2020.2609289617487
959	NODE_0001871	2020-02-29	2020.1486934653972	2020.1797050540706
960	USA/AZ-TG268188/2020	2020-03-17	2020.2090163934427	2020.2090163934427
961	USA/VA-DCLS-0164/2020	2020-04-08	2020.26912568306	2020.26912568306
962	USA/VA-DCLS-0056/2020	2020-04-01	2020.25	2020.25
963	USA/VA-DCLS-0165/2020	2020-04-08	2020.26912568306	2020.26912568306
964	USA/VA-DCLS-0163/2020	2020-04-08	2020.26912568306	2020.26912568306
965	USA/VA-DCLS-0166/2020	2020-04-08	2020.26912568306	2020.26912568306
966	Luxembourg/LNS0591129/2020	2020-03-09	2020.1871584699454	2020.1871584699454
967	NODE_0001873	2020-03-16	2020.1872052420497	2020.2062841530055
968	USA/AK-PHL016/2020	2020-03-18	2020.2117486338798	2020.2117486338798
969	USA/AK-PHL015/2020	2020-03-16	2020.2062841530055	2020.2062841530055
970	USA/AK-PHL011/2020	2020-03-17	2020.2090163934427	2020.2090163934427
971	USA/AK-PHL037/2020	2020-03-21	2020.2199453551912	2020.2199453551912
972	NODE_0000003	2020-01-05	2020.0063024163596	2020.0122950819673
973	Singapore/14/2020	2020-02-13	2020.1188524590164	2020.1188524590164
974	Singapore/13/2020	2020-02-18	2020.1325136612022	2020.1325136612022
975	Singapore/14Clin/2020	2020-02-14	2020.1215846994535	2020.1215846994535
976	Singapore/15/2020	2020-01-27	2020.0724043715848	2020.0724043715848
977	Singapore/188/2020	2020-02-14	2020.1215846994535	2020.1215846994535
978	Singapore/16/2020	2020-02-06	2020.0997267759562	2020.0997267759562
979	Singapore/21/2020	2020-02-13	2020.1188524590164	2020.1188524590164
980	Singapore/43/2020	2020-02-16	2020.127049180328	2020.127049180328
981	Singapore/51/2020	2020-02-27	2020.1571038251366	2020.1571038251366
982	Singapore/315/2020	2020-02-19	2020.1352459016393	2020.1352459016393
983	Ganzhou/JX81/2020	2020-01-25	2020.0669398907103	2020.0669398907103
984	Taiwan/NTU01/2020	2020-01-31	2020.0833333333333	2020.0833333333333
985	HongKong/HKU-904a/2020	2020-01-30	2020.0806010928961	2020.0806010928961
986	Australia/VIC13/2020	2020-01-31	2020.0833333333333	2020.0833333333333
987	Chile/Talca-25343/2020	2020-03-12	2020.1953551912568	2020.1953551912568
988	Spain/Andalucia201257/2020	2020-02-28	2020.1598360655737	2020.1598360655737
989	Zhejiang/OS2/2020	2020-03-24	2020.2281420765028	2020.2281420765028
990	Australia/NSW01/2020	2020-01-24	2020.0642076502731	2020.0642076502731
991	Belgium/GHB-03021/2020	2020-02-03	2020.0915300546449	2020.0915300546449
992	Shangrao/JX29/2020	2020-01-22	2020.058743169399	2020.058743169399
993	Guangzhou/GZMU0024/2020	2020-02-05	2020.0969945355191	2020.0969945355191
994	Guangzhou/GZMU0023/2020	2020-02-05	2020.0969945355191	2020.0969945355191
995	Guangzhou/GZMU0041/2020	2020-02-08	2020.1051912568305	2020.1051912568305
996	Guangzhou/GZMU0025/2020	2020-02-05	2020.0969945355191	2020.0969945355191
997	Guangdong/20SF813/2020	2020-01-28	2020.0751366120219	2020.0751366120219
998	Nanchang/JX149/2020	2020-01-27	2020.0724043715848	2020.0724043715848
999	Lishui/LS557/2020	2020-02-01	2020.0860655737704	2020.0860655737704
1000	Guangzhou/GZMU0083/2020	2020-02-14	2020.1215846994535	2020.1215846994535
1001	Xinyu/JX122/2020	2020-01-25	2020.0669398907103	2020.0669398907103
1002	Jiujiang/JX22/2020	2020-01-22	2020.058743169399	2020.058743169399
1003	Wuhan/WHUH012/2020	2020-01-22	2020.058743169399	2020.058743169399
1004	Shangrao/JX1948/2020	2020-02-05	2020.0969945355191	2020.0969945355191
1005	Guangzhou/GZMU0078/2020	2020-02-11	2020.113387978142	2020.113387978142
1006	Guangzhou/GZMU0077/2020	2020-02-11	2020.113387978142	2020.113387978142
1007	Guangzhou/GZMU0048/2020	2020-02-25	2020.1516393442623	2020.1516393442623
1008	Guangzhou/GZMU0075/2020	2020-02-11	2020.113387978142	2020.113387978142
1009	Guangzhou/GZMU0099/2020	2020-02-20	2020.1379781420765	2020.1379781420765
1010	Shanghai/SH0013/2020	2020-01-30	2020.0806010928961	2020.0806010928961
1011	Taiwan/3/2020	2020-01-24	2020.0642076502731	2020.0642076502731
1012	Wuhan/WH04/2020	2020-01-05	2020.0122950819673	2020.0122950819673
1013	Guangzhou/GZMU0008/2020	2020-02-07	2020.1024590163934	2020.1024590163934
1014	Guangzhou/GZMU0045/2020	2020-02-08	2020.1051912568305	2020.1051912568305
1015	Guangzhou/GZMU0095/2020	2020-02-17	2020.129781420765	2020.129781420765
1016	Sichuan/SC-WCH3-255/2020	2020-01-27	2020.0724043715848	2020.0724043715848
1017	Shanghai/SH0043/2020	2020-01-30	2020.0806010928961	2020.0806010928961
1018	NODE_0000335	2020-01-29	2020.021361323015	2020.1164680005804
1019	Singapore/12/2020	2020-02-17	2020.129781420765	2020.129781420765
1020	Singapore/12Clin/2020	2020-02-28	2020.1598360655737	2020.1598360655737
1021	NODE_0000268	2020-01-11	2020.0021293893317	2020.049721386873
1022	USA/AZ1/2020	2020-01-22	2020.058743169399	2020.058743169399
1023	SouthKorea/KCDC24/2020	2020-02-06	2020.0997267759562	2020.0997267759562
1024	NODE_0000334	2020-01-23	2020.033526982725	2020.0758652377995
1025	England/01/2020	2020-01-29	2020.077868852459	2020.077868852459
1026	England/02/2020	2020-01-29	2020.077868852459	2020.077868852459
1027	NODE_0000316	2020-01-26	2020.0458145281866	2020.0796925261031
1028	Korea/KCDC2002/2020	2020-01-30	2020.0806010928961	2020.0806010928961
1029	Korea/KCDC2003/2020	2020-02-23	2020.146174863388	2020.146174863388
1030	SouthKorea/KCDC05/2020	2020-01-30	2020.0806010928961	2020.0806010928961
1031	NODE_0000333	2020-01-17	2020.0072649082736	2020.0685554861514
1032	HongKong/HKU-907b/2020	2020-01-29	2020.077868852459	2020.077868852459
1033	HongKong/HKU-907a/2020	2020-01-27	2020.0724043715848	2020.0724043715848
1034	India/1-31/2020	2020-01-31	2020.0833333333333	2020.0833333333333
1035	NODE_0000264	2020-01-09	2019.9890574571039	2020.050045926895
1036	Germany/BavPat3/2020	2020-03-02	2020.1680327868853	2020.1680327868853
1037	Thailand/Bangkok_580/2020	2020-02-01	2020.0860655737704	2020.0860655737704
1038	UnitedArabEmirates/L5630/2020	2020-01-29	2020.077868852459	2020.077868852459
1039	Thailand/SI202205-NT/2020	2020-02-07	2020.1024590163934	2020.1024590163934
1040	Australia/NSW04/2020	2020-01-24	2020.0642076502731	2020.0642076502731
1041	NODE_0000265	2020-01-26	2020.0229816380381	2020.1011842020011
1042	USA/TX1/2020	2020-02-11	2020.113387978142	2020.113387978142
1043	Wuhan/HB-WHCM-104/2020	2020-03-02	2020.1680327868853	2020.1680327868853
1044	Wuhan/HB-WHCM-118/2020	2020-03-02	2020.1680327868853	2020.1680327868853
1045	NODE_0000266	2020-01-18	2020.0252377419222	2020.0678686930132
1046	Japan/TY-WK-501/2020	2020-01-31	2020.0833333333333	2020.0833333333333
1047	Japan/TY-WK-521/2020	2020-01-31	2020.0833333333333	2020.0833333333333
1048	NODE_0000267	2020-01-29	2020.0592532001922	2020.077868852459
1049	Japan/TY-WK-012/2020	2020-01-29	2020.077868852459	2020.077868852459
1050	Japan/UT-NCGM02/2020	2020-02-01	2020.0860655737704	2020.0860655737704
1051	NODE_0000309	2020-01-25	2020.0409085146068	2020.0669398907103
1052	Korea/KCDC2006/2020	2020-02-02	2020.0887978142077	2020.0887978142077
1053	SouthKorea/KCDC03/2020	2020-01-25	2020.0669398907103	2020.0669398907103
1054	SouthKorea/KUMC03/2020	2020-02-27	2020.1571038251366	2020.1571038251366
1055	SouthKorea/KCDC07/2020	2020-01-31	2020.0833333333333	2020.0833333333333
1056	SouthKorea/KCDC06/2020	2020-01-30	2020.0806010928961	2020.0806010928961
1057	SouthKorea/KUMC04/2020	2020-02-27	2020.1571038251366	2020.1571038251366
1058	SouthKorea/KUMC06/2020	2020-02-27	2020.1571038251366	2020.1571038251366
1059	Korea/KCDC2018/2020	2020-02-19	2020.1352459016393	2020.1352459016393
1060	SouthKorea/KUMC05/2020	2020-02-27	2020.1571038251366	2020.1571038251366
1061	NODE_0000314	2020-02-05	2020.073232656345	2020.0969945355191
1062	Korea/KCDC2009/2020	2020-02-07	2020.1024590163934	2020.1024590163934
1063	Korea/KCDC2008/2020	2020-02-05	2020.0969945355191	2020.0969945355191
1064	NODE_0000315	2020-02-05	2020.0732303057418	2020.0969945355191
1065	Korea/KCDC2011/2020	2020-02-23	2020.146174863388	2020.146174863388
1066	Korea/KCDC2010/2020	2020-02-05	2020.0969945355191	2020.0969945355191
1067	NODE_0000317	2020-01-07	2019.9937301247476	2020.0347373939164
1068	NODE_0000318	2020-01-23	2020.0283398274064	2020.0777313225842
1069	Malaysia/MKAK-CL-2020-5096/2020	2020-01-30	2020.0806010928961	2020.0806010928961
1070	Malaysia/IMR_WC119/2020	2020-01-30	2020.0806010928961	2020.0806010928961
1071	NODE_0000319	2020-01-12	2020.0079241886065	2020.0380995908583
1072	Thailand/Nonthaburi_193/2020	2020-01-24	2020.0642076502731	2020.0642076502731
1073	Thailand/Bangkok_238/2020	2020-01-31	2020.0833333333333	2020.0833333333333
1074	Thailand/Bangkok_237/2020	2020-01-25	2020.0669398907103	2020.0669398907103
1075	Thailand/SI200468-NT/2020	2020-01-25	2020.0669398907103	2020.0669398907103
1076	NODE_0000320	2020-01-18	2020.0279498469165	2020.0501950773942
1077	Thailand/SI202620-NT/2020	2020-02-22	2020.1434426229507	2020.1434426229507
1078	NODE_0000321	2020-01-21	2020.038755880582	2020.0572232821316
1079	Thailand/SI202872-NT/2020	2020-02-25	2020.1516393442623	2020.1516393442623
1080	Thailand/SI202769-NT/2020	2020-02-25	2020.1516393442623	2020.1516393442623
1081	NODE_0000322	2020-01-23	2020.058418808586	2020.061475409836
1082	Thailand/Bangkok-0037/2020	2020-03-21	2020.2199453551912	2020.2199453551912
1083	Thailand/Bangkok_2295/2020	2020-03-12	2020.1953551912568	2020.1953551912568
1084	Thailand/Bangkok_2974/2020	2020-03-14	2020.200819672131	2020.200819672131
1085	Thailand/Bangkok-0079/2020	2020-04-01	2020.25	2020.25
1086	Thailand/Bangkok-0041/2020	2020-03-28	2020.2390710382513	2020.2390710382513
1087	Thailand/Bangkok-CONI-0155/2020	2020-03-16	2020.2062841530055	2020.2062841530055
1088	Thailand/Bangkok-0029/2020	2020-03-13	2020.198087431694	2020.198087431694
1089	Thailand/Bangkok-CONI-0109/2020	2020-03-11	2020.1926229508197	2020.1926229508197
1090	Thailand/Bangkok-0034/2020	2020-03-17	2020.2090163934427	2020.2090163934427
1091	Thailand/Bangkok-CONI-0108/2020	2020-03-11	2020.1926229508197	2020.1926229508197
1092	Thailand/Bangkok-CONI-0135/2020	2020-03-13	2020.198087431694	2020.198087431694
1093	Thailand/Bangkok-CONI-0154/2020	2020-03-16	2020.2062841530055	2020.2062841530055
1094	Thailand/Bangkok-CONI-0106/2020	2020-03-09	2020.1871584699454	2020.1871584699454
1095	Thailand/NIH-2492-2/2020	2020-03-17	2020.2090163934427	2020.2090163934427
1096	Thailand/NIH-2492/2020	2020-03-17	2020.2090163934427	2020.2090163934427
1097	Thailand/Bangkok-CONI-0105/2020	2020-03-09	2020.1871584699454	2020.1871584699454
1098	Thailand/Bangkok-CONI-0132/2020	2020-03-12	2020.1953551912568	2020.1953551912568
1099	Thailand/Bangkok-CONI-0152/2020	2020-03-16	2020.2062841530055	2020.2062841530055
1100	Thailand/Bangkok-CONI-0136/2020	2020-03-13	2020.198087431694	2020.198087431694
1101	Thailand/Bangkok-CONI-0111/2020	2020-03-11	2020.1926229508197	2020.1926229508197
1102	Thailand/SI204514-NT/2020	2020-03-12	2020.1953551912568	2020.1953551912568
1103	Thailand/Bangkok_1716/2020	2020-02-25	2020.1516393442623	2020.1516393442623
1104	Thailand/SI203285-NT/2020	2020-01-23	2020.061475409836	2020.061475409836
1105	NODE_0000324	2020-03-01	2020.1522383155523	2020.1653005464482
1106	Thailand/Bangkok_2489/2020	2020-03-13	2020.198087431694	2020.198087431694
1107	Thailand/Bangkok-0083/2020	2020-04-02	2020.2527322404371	2020.2527322404371
1108	Thailand/NIH-2296/2020	2020-03-13	2020.198087431694	2020.198087431694
1109	Thailand/SI206917-NT/2020	2020-03-20	2020.217213114754	2020.217213114754
1110	Thailand/SI206377-NST/2020	2020-03-01	2020.1653005464482	2020.1653005464482
1111	Thailand/SI206587-NT/2020	2020-03-19	2020.214480874317	2020.214480874317
1112	Thailand/Nakhonnayok_2829/2020	2020-03-13	2020.198087431694	2020.198087431694
1113	Thailand/Nonthaburi_3478/2020	2020-03-20	2020.217213114754	2020.217213114754
1114	NODE_0000330	2020-04-01	2020.2018472231437	2020.25
1115	Thailand/Bangkok-0085/2020	2020-04-03	2020.2554644808743	2020.2554644808743
1116	Thailand/Bangkok-0080/2020	2020-04-01	2020.25	2020.25
1117	Thailand/Bangkok-0089/2020	2020-04-07	2020.266393442623	2020.266393442623
1118	NODE_0000269	2020-02-23	2020.1295040983225	2020.146174863388
1119	Mexico/CDMX-InDRE_18/2020	2020-03-12	2020.1953551912568	2020.1953551912568
1120	Portugal/PT0129/2020	2020-03-23	2020.2254098360656	2020.2254098360656
1121	Portugal/PT0131/2020	2020-03-25	2020.23087431694	2020.23087431694
1122	Portugal/PT0063/2020	2020-03-20	2020.217213114754	2020.217213114754
1123	Portugal/PT0124/2020	2020-03-23	2020.2254098360656	2020.2254098360656
1124	Spain/Valencia603/2020	2020-04-01	2020.25	2020.25
1125	Spain/Valencia598/2020	2020-04-01	2020.25	2020.25
1126	Jordan/SR-039/2020	2020-03-28	2020.2390710382513	2020.2390710382513
1127	Mexico/Queretaro-InDRE_04/2020	2020-03-10	2020.1898907103825	2020.1898907103825
1128	Australia/VIC138/2020	2020-02-23	2020.146174863388	2020.146174863388
1129	NODE_0000277	2020-03-17	2020.169907345451	2020.2090163934427
1130	Singapore/139/2020	2020-03-17	2020.2090163934427	2020.2090163934427
1131	Singapore/174/2020	2020-03-17	2020.2090163934427	2020.2090163934427
1132	NODE_0000278	2020-03-23	2020.1797013241244	2020.2254098360656
1133	Portugal/PT0128/2020	2020-03-23	2020.2254098360656	2020.2254098360656
1134	Portugal/PT0130/2020	2020-03-23	2020.2254098360656	2020.2254098360656
1135	NODE_0000279	2020-03-14	2020.1476415269958	2020.217213114754
1136	Portugal/PT0132/2020	2020-03-25	2020.23087431694	2020.23087431694
1137	Portugal/PT0064/2020	2020-03-20	2020.217213114754	2020.217213114754
1138	Colombia/GUV-92052/2020	2020-03-31	2020.2472677595629	2020.2472677595629
1139	NODE_0000280	2020-03-16	2020.1822282753908	2020.2062841530055
1140	Austria/CeMM0212/2020	2020-03-16	2020.2062841530055	2020.2062841530055
1141	Austria/CeMM0240/2020	2020-03-20	2020.217213114754	2020.217213114754
1142	Austria/CeMM0279/2020	2020-03-25	2020.23087431694	2020.23087431694
1143	Austria/CeMM0233/2020	2020-03-18	2020.2117486338798	2020.2117486338798
1144	NODE_0000270	2020-02-26	2020.1261839677911	2020.1721295616194
1145	Mexico/EdoMex-InDRE_03/2020	2020-03-04	2020.1734972677596	2020.1734972677596
1146	Germany/NRW-39/2020	2020-03-17	2020.2090163934427	2020.2090163934427
1147	Uruguay/Mdeo-1/2020	2020-03-13	2020.198087431694	2020.198087431694
1148	Chile/Talca-2/2020	2020-03-04	2020.1734972677596	2020.1734972677596
1149	NODE_0000275	2020-03-04	2020.149486703648	2020.1854831229261
1150	Colombia/INS-80825/2020	2020-03-17	2020.2090163934427	2020.2090163934427
1151	Colombia/INS-79253/2020	2020-03-10	2020.1898907103825	2020.1898907103825
1152	Colombia/INS-79256/2020	2020-03-11	2020.1926229508197	2020.1926229508197
1153	NODE_0000271	2020-03-10	2020.1602191011334	2020.203928623456
1154	Uruguay/UY-2/2020	2020-03-16	2020.2062841530055	2020.2062841530055
1155	Uruguay/UY-5/2020	2020-03-17	2020.2090163934427	2020.2090163934427
1156	Uruguay/UY-6/2020	2020-03-17	2020.2090163934427	2020.2090163934427
1157	Uruguay/UY-NYUMC846/2020	2020-03-17	2020.2090163934427	2020.2090163934427
1158	Uruguay/UY-NYUMC856/2020	2020-03-21	2020.2199453551912	2020.2199453551912
1159	Uruguay/UY-NYUMC860/2020	2020-03-25	2020.23087431694	2020.23087431694
1160	Uruguay/UY-NYUMC862/2020	2020-03-25	2020.23087431694	2020.23087431694
1161	Uruguay/UY-NYUMC855/2020	2020-03-21	2020.2199453551912	2020.2199453551912
1162	Uruguay/UY-NYUMC852/2020	2020-03-17	2020.2090163934427	2020.2090163934427
1163	Uruguay/UY-NYUMC847/2020	2020-03-17	2020.2090163934427	2020.2090163934427
1164	Uruguay/UY-NYUMC869/2020	2020-04-03	2020.2554644808743	2020.2554644808743
1165	Uruguay/UY-NYUMC864/2020	2020-03-28	2020.2390710382513	2020.2390710382513
1166	Uruguay/UY-9/2020	2020-03-19	2020.214480874317	2020.214480874317
1167	Uruguay/UY-1/2020	2020-03-16	2020.2062841530055	2020.2062841530055
1168	Uruguay/UY-4/2020	2020-03-17	2020.2090163934427	2020.2090163934427
1169	NODE_0000274	2020-03-13	2020.176626666257	2020.2071367591632
1170	Uruguay/UY-NYUMC844/2020	2020-03-17	2020.2090163934427	2020.2090163934427
1171	Uruguay/UY-NYUMC845/2020	2020-03-17	2020.2090163934427	2020.2090163934427
1172	NODE_0000230	2020-02-25	2020.1431375082918	2020.1516393442623
1173	Mexico/CDMX-INCMNSZ_02/2020	2020-03-10	2020.1898907103825	2020.1898907103825
1174	Portugal/PT0501/2020	2020-03-15	2020.2035519125684	2020.2035519125684
1175	Georgia/Tb-390/2020	2020-03-08	2020.1844262295083	2020.1844262295083
1176	Netherlands/NA_331/2020	2020-04-03	2020.2554644808743	2020.2554644808743
1177	Portugal/PT0272/2020	2020-04-05	2020.2609289617487	2020.2609289617487
1178	Spain/Valencia34/2020	2020-03-09	2020.1871584699454	2020.1871584699454
1179	Spain/Valencia4/2020	2020-02-26	2020.1543715846994	2020.1543715846994
1180	Spain/Valencia5/2020	2020-02-27	2020.1571038251366	2020.1571038251366
1181	Spain/Valencia54/2020	2020-02-28	2020.1598360655737	2020.1598360655737
1182	Spain/Valencia6/2020	2020-02-27	2020.1571038251366	2020.1571038251366
1183	Kazakhstan/18243/2020	2020-04-16	2020.2909836065573	2020.2909836065573
1184	Kazakhstan/16537/2020	2020-04-16	2020.2909836065573	2020.2909836065573
1185	Kazakhstan/34391/2020	2020-04-26	2020.318306010929	2020.318306010929
1186	Kazakhstan/7263/2020	2020-03-25	2020.23087431694	2020.23087431694
1187	Kazakhstan/16238/2020	2020-04-14	2020.285519125683	2020.285519125683
1188	Kazakhstan/21927/2020	2020-04-22	2020.3073770491803	2020.3073770491803
1189	Kazakhstan/38533/2020	2020-04-26	2020.318306010929	2020.318306010929
1190	Luxembourg/LNS7543365/2020	2020-04-29	2020.3265027322404	2020.3265027322404
1191	France/GE1583/2020	2020-02-25	2020.1516393442623	2020.1516393442623
1192	Netherlands/NA_42/2020	2020-03-13	2020.198087431694	2020.198087431694
1193	Denmark/ALAB-SSI-827/2020	2020-03-28	2020.2390710382513	2020.2390710382513
1194	Denmark/ALAB-SSI-839/2020	2020-03-28	2020.2390710382513	2020.2390710382513
1195	Netherlands/Friesland_16/2020	2020-04-01	2020.25	2020.25
1196	Netherlands/Friesland_17/2020	2020-04-03	2020.2554644808743	2020.2554644808743
1197	Spain/Valencia23/2020	2020-02-27	2020.1571038251366	2020.1571038251366
1198	Spain/Valencia266/2020	2020-02-29	2020.1625683060108	2020.1625683060108
1199	NewZealand/20VR1995/2020	2020-04-01	2020.25	2020.25
1200	Chile/Santiago-1/2020	2020-03-03	2020.1707650273224	2020.1707650273224
1201	Chile/Santiago_op4d1/2020	2020-03-08	2020.1844262295083	2020.1844262295083
1202	Chile/Santiago_16/2020	2020-03-10	2020.1898907103825	2020.1898907103825
1203	Chile/Santiago_3/2020	2020-03-06	2020.1789617486338	2020.1789617486338
1204	Chile/Santiago_15/2020	2020-03-11	2020.1926229508197	2020.1926229508197
1205	Spain/LaRioja201277/2020	2020-02-29	2020.1625683060108	2020.1625683060108
1206	Spain/PaisVasco201388/2020	2020-02-29	2020.1625683060108	2020.1625683060108
1207	India/NCDC-02415/2020	2020-03-30	2020.2445355191257	2020.2445355191257
1208	Spain/COV000727/2020	2020-03-07	2020.181693989071	2020.181693989071
1209	Spain/COV000860/2020	2020-02-29	2020.1625683060108	2020.1625683060108
1210	Spain/COV000692/2020	2020-02-29	2020.1625683060108	2020.1625683060108
1211	NewZealand/20VR1297/2020	2020-03-20	2020.217213114754	2020.217213114754
1212	Netherlands/Limburg_9/2020	2020-03-20	2020.217213114754	2020.217213114754
1213	Netherlands/NoordBrabant_76/2020	2020-03-09	2020.1871584699454	2020.1871584699454
1214	Chile/Santiago_op2d1/2020	2020-03-06	2020.1789617486338	2020.1789617486338
1215	Chile/Santiago_op3d1/2020	2020-03-07	2020.181693989071	2020.181693989071
1216	Spain/Valencia128/2020	2020-03-14	2020.200819672131	2020.200819672131
1217	Spain/Andalucia201613/2020	2020-03-05	2020.1762295081967	2020.1762295081967
1218	Kazakhstan/16173/2020	2020-05-14	2020.3674863387978	2020.3674863387978
1219	Kazakhstan/17920/2020	2020-04-15	2020.2882513661202	2020.2882513661202
1220	Kazakhstan/16183/2020	2020-04-14	2020.285519125683	2020.285519125683
1221	Spain/Valencia119/2020	2020-03-13	2020.198087431694	2020.198087431694
1222	Kazakhstan/7341/2020	2020-03-25	2020.23087431694	2020.23087431694
1223	Spain/COV000935/2020	2020-03-27	2020.2363387978141	2020.2363387978141
1224	Kazakhstan/22044/2020	2020-04-21	2020.3046448087432	2020.3046448087432
1225	Kazakhstan/18287/2020	2020-04-16	2020.2909836065573	2020.2909836065573
1226	Kazakhstan/18148/2020	2020-04-16	2020.2909836065573	2020.2909836065573
1227	Spain/COV000792/2020	2020-03-09	2020.1871584699454	2020.1871584699454
1228	Spain/Valencia125/2020	2020-03-14	2020.200819672131	2020.200819672131
1229	Spain/LaRioja201576/2020	2020-03-03	2020.1707650273224	2020.1707650273224
1230	Kazakhstan/22001/2020	2020-04-23	2020.3101092896175	2020.3101092896175
1231	Poland/Wro-02/2020	2020-03-18	2020.2117486338798	2020.2117486338798
1232	NODE_0000261	2020-03-17	2020.1666211485021	2020.217213114754
1233	Vietnam/HCMC-35016/2020	2020-03-20	2020.217213114754	2020.217213114754
1234	Colombia/GUR-0072/2020	2020-03-26	2020.233606557377	2020.233606557377
1235	NODE_0000233	2020-03-12	2020.1635141261384	2020.198087431694
1236	Senegal/136/2020	2020-03-13	2020.198087431694	2020.198087431694
1237	Portugal/PT0100/2020	2020-03-24	2020.2281420765028	2020.2281420765028
1238	Uruguay/UY-NYUMC850/2020	2020-03-17	2020.2090163934427	2020.2090163934427
1239	NODE_0000258	2020-04-21	2020.2754766125508	2020.3046448087432
1240	Kazakhstan/26828/2020	2020-04-26	2020.318306010929	2020.318306010929
1241	Kazakhstan/26829/2020	2020-04-26	2020.318306010929	2020.318306010929
1242	Kazakhstan/26827/2020	2020-04-26	2020.318306010929	2020.318306010929
1243	Kazakhstan/NCB-5/2020	2020-04-21	2020.3046448087432	2020.3046448087432
1244	NODE_0000232	2020-03-20	2020.1939839480096	2020.2226775956285
1245	USA/WY-WYPHL-00024/2020	2020-03-22	2020.2226775956285	2020.2226775956285
1246	USA/WY-WYPHL-00041/2020	2020-03-24	2020.2281420765028	2020.2281420765028
1247	USA/WY-WYPHL-00040/2020	2020-03-24	2020.2281420765028	2020.2281420765028
1248	NewZealand/20VR2083/2020	2020-04-10	2020.2745901639344	2020.2745901639344
1249	NewZealand/20VR1836/2020	2020-03-27	2020.2363387978141	2020.2363387978141
1250	NewZealand/20VR2019/2020	2020-04-01	2020.25	2020.25
1251	NewZealand/20VR2038/2020	2020-04-01	2020.25	2020.25
1252	NODE_0000169	2020-01-07	2019.988066564939	2020.0310570813126
1253	NewZealand/20VR0276/2020	2020-03-15	2020.2035519125684	2020.2035519125684
1254	NODE_0000170	2020-01-12	2020.0034369415498	2020.0474870454616
1255	USA/CA1/2020	2020-01-23	2020.061475409836	2020.061475409836
1256	Vietnam/CM99/2020	2020-02-11	2020.113387978142	2020.113387978142
1257	Vietnam/38142/2020	2020-01-24	2020.0642076502731	2020.0642076502731
1258	Vietnam/VR03-38142/2020	2020-01-24	2020.0642076502731	2020.0642076502731
1259	NODE_0000229	2020-01-22	2020.0456783144423	2020.058743169399
1260	HongKong/HKU-001a/2020	2020-01-22	2020.058743169399	2020.058743169399
1261	HongKong/VM20001061-2/2020	2020-01-22	2020.058743169399	2020.058743169399
1262	NODE_0000171	2020-01-19	2020.0177310190866	2020.0652115507874
1263	NODE_0000228	2020-02-08	2020.0765063959973	2020.1079234972678
1264	Korea/KCDC2012/2020	2020-02-09	2020.1079234972678	2020.1079234972678
1265	Korea/KCDC2013/2020	2020-02-23	2020.146174863388	2020.146174863388
1266	Korea/KCDC2014/2020	2020-02-12	2020.1161202185792	2020.1161202185792
1267	NODE_0000172	2020-01-28	2020.0543615376876	2020.0751366120219
1268	USA/IL2/2020	2020-01-28	2020.0751366120219	2020.0751366120219
1269	NODE_0000173	2020-02-06	2020.0482935807966	2020.1420672711306
1270	USA/WY-WYPHL-00029/2020	2020-03-21	2020.2199453551912	2020.2199453551912
1271	NODE_0000174	2020-02-21	2020.0669839627774	2020.1707650273224
1272	USA/WI-UW-166/2020	2020-03-17	2020.2090163934427	2020.2090163934427
1273	USA/PA-MGEL110/2020	2020-04-04	2020.2581967213114	2020.2581967213114
1274	USA/SC_3569/2020	2020-03-06	2020.1789617486338	2020.1789617486338
1275	USA/SC_3571/2020	2020-03-07	2020.181693989071	2020.181693989071
1276	USA/SC_6370/2020	2020-03-08	2020.1844262295083	2020.1844262295083
1277	USA/GA-CDC-2059/2020	2020-03-07	2020.181693989071	2020.181693989071
1278	USA/GA_2118/2020	2020-03-08	2020.1844262295083	2020.1844262295083
1279	USA/GA_2343/2020	2020-03-10	2020.1898907103825	2020.1898907103825
1280	USA/IN-Lilly-IPB0170-14bc04/2020	2020-03-24	2020.2281420765028	2020.2281420765028
1281	USA/WA-S343/2020	2020-04-02	2020.2527322404371	2020.2527322404371
1282	USA/SC_3575/2020	2020-03-07	2020.181693989071	2020.181693989071
1283	USA/GA_1445/2020	2020-03-04	2020.1734972677596	2020.1734972677596
1284	USA/SC_3570/2020	2020-03-07	2020.181693989071	2020.181693989071
1285	USA/GA_1320/2020	2020-03-03	2020.1707650273224	2020.1707650273224
1286	USA/GA_1847/2020	2020-03-05	2020.1762295081967	2020.1762295081967
1287	env/USA/FL-UF3/2020	2020-03-25	2020.23087431694	2020.23087431694
1288	USA/SC_3520/2020	2020-03-05	2020.1762295081967	2020.1762295081967
1289	USA/GA_2070/2020	2020-03-07	2020.181693989071	2020.181693989071
1290	NODE_0000216	2020-03-16	2020.1767236313744	2020.2062841530055
1291	USA/TX-HMH0155/2020	2020-03-23	2020.2254098360656	2020.2254098360656
1292	USA/TX-HMH06/2020	2020-03-16	2020.2062841530055	2020.2062841530055
1293	NODE_0000224	2020-03-03	2020.132392594106	2020.1887269410006
1294	USA/GA-EHC-086H/2020	2020-03-10	2020.1898907103825	2020.1898907103825
1295	USA/GA-EHC-087I/2020	2020-03-10	2020.1898907103825	2020.1898907103825
1296	NODE_0000215	2020-03-15	2020.1751299940386	2020.214480874317
1297	USA/WI-UW-235/2020	2020-03-28	2020.2390710382513	2020.2390710382513
1298	USA/MI-MDHHS-SC20202/2020	2020-03-19	2020.214480874317	2020.214480874317
1299	USA/MI-MDHHS-SC20042/2020	2020-03-19	2020.214480874317	2020.214480874317
1300	USA/MI-MDHHS-SC20052/2020	2020-03-20	2020.217213114754	2020.217213114754
1301	USA/MI-MDHHS-SC20451/2020	2020-03-19	2020.214480874317	2020.214480874317
1302	NODE_0000225	2020-03-03	2020.0972227356676	2020.2236904163613
1303	USA/FL-UF2/2020	2020-03-27	2020.2363387978141	2020.2363387978141
1304	NODE_0000226	2020-03-26	2020.1564916427033	2020.2747894701604
1305	USA/FL-BPHL-0081/2020	2020-04-30	2020.3292349726776	2020.3292349726776
1306	NODE_0000227	2020-04-13	2020.240793157501	2020.3018001330836
1307	USA/FL-BPHL-0073/2020	2020-04-21	2020.3046448087432	2020.3046448087432
1308	USA/FL-BPHL-059/2020	2020-04-21	2020.3046448087432	2020.3046448087432
1309	USA/FL-BPHL-058/2020	2020-04-21	2020.3046448087432	2020.3046448087432
1310	USA/FL-BPHL-0080/2020	2020-04-30	2020.3292349726776	2020.3292349726776
1311	NODE_0000190	2020-03-09	2020.1561904981268	2020.1956927770696
1312	USA/WI-UW-189/2020	2020-03-23	2020.2254098360656	2020.2254098360656
1313	USA/WI-UW-33/2020	2020-03-23	2020.2254098360656	2020.2254098360656
1314	USA/IL-NM064/2020	2020-03-18	2020.2117486338798	2020.2117486338798
1315	USA/IL-NM069/2020	2020-03-18	2020.2117486338798	2020.2117486338798
1316	USA/IL-NM081/2020	2020-03-19	2020.214480874317	2020.214480874317
1317	USA/IL-NM074/2020	2020-03-16	2020.2062841530055	2020.2062841530055
1318	USA/IL-UW-349/2020	2020-04-15	2020.2882513661202	2020.2882513661202
1319	USA/MN-MDH-139/2020	2020-03-21	2020.2199453551912	2020.2199453551912
1320	USA/IL-NM071/2020	2020-03-18	2020.2117486338798	2020.2117486338798
1321	USA/WI-UW-218/2020	2020-03-25	2020.23087431694	2020.23087431694
1322	NODE_0000195	2020-03-16	2020.1965438965808	2020.2062841530055
1323	USA/WI-UW-245/2020	2020-03-28	2020.2390710382513	2020.2390710382513
1324	USA/WI-UW-28/2020	2020-03-25	2020.23087431694	2020.23087431694
1325	USA/IL-NM0120/2020	2020-03-21	2020.2199453551912	2020.2199453551912
1326	USA/IL-NM0121/2020	2020-03-21	2020.2199453551912	2020.2199453551912
1327	USA/IL-NM020/2020	2020-03-16	2020.2062841530055	2020.2062841530055
1328	USA/WA-UW301/2020	2020-03-16	2020.2062841530055	2020.2062841530055
1329	NODE_0000197	2020-03-05	2020.171549189628	2020.1762295081967
1330	USA/IL-NM0109/2020	2020-03-20	2020.217213114754	2020.217213114754
1331	USA/FL-CDC-2718/2020	2020-03-09	2020.1871584699454	2020.1871584699454
1332	USA/FL_9655/2020	2020-03-05	2020.1762295081967	2020.1762295081967
1333	USA/IN-CDC-2013/2020	2020-03-09	2020.1871584699454	2020.1871584699454
1334	USA/MI-MDHHS-SC20132/2020	2020-03-22	2020.2226775956285	2020.2226775956285
1335	USA/MN-MDH-470/2020	2020-04-10	2020.2745901639344	2020.2745901639344
1336	USA/CT-UW260/2020	2020-03-14	2020.200819672131	2020.200819672131
1337	USA/UT-0288/2020	2020-03-24	2020.2281420765028	2020.2281420765028
1338	USA/CA-CZB043/2020	2020-03-25	2020.23087431694	2020.23087431694
1339	Australia/VIC53/2020	2020-03-12	2020.1953551912568	2020.1953551912568
1340	Singapore/232/2020	2020-03-31	2020.2472677595629	2020.2472677595629
1341	USA/TX-HMH0395/2020	2020-04-01	2020.25	2020.25
1342	USA/WI-UW-252/2020	2020-03-24	2020.2281420765028	2020.2281420765028
1343	NewZealand/20VR0275/2020	2020-03-15	2020.2035519125684	2020.2035519125684
1344	Australia/VIC215/2020	2020-03-20	2020.217213114754	2020.217213114754
1345	Australia/VIC17/2020	2020-03-07	2020.181693989071	2020.181693989071
1346	Australia/VIC73/2020	2020-03-14	2020.200819672131	2020.200819672131
1347	Australia/VIC85/2020	2020-03-15	2020.2035519125684	2020.2035519125684
1348	Australia/VIC77/2020	2020-03-14	2020.200819672131	2020.200819672131
1349	Australia/VIC112/2020	2020-03-18	2020.2117486338798	2020.2117486338798
1350	Australia/VIC28/2020	2020-03-10	2020.1898907103825	2020.1898907103825
1351	Australia/VIC35/2020	2020-03-10	2020.1898907103825	2020.1898907103825
1352	Australia/VIC33/2020	2020-03-10	2020.1898907103825	2020.1898907103825
1353	Australia/VIC86/2020	2020-03-15	2020.2035519125684	2020.2035519125684
1354	USA/MA-MGH-00004/2020	2020-03-11	2020.1926229508197	2020.1926229508197
1355	Australia/VIC32/2020	2020-03-10	2020.1898907103825	2020.1898907103825
1356	NODE_0000214	2020-03-17	2020.1882921582617	2020.2090163934427
1357	NewZealand/20VR0987/2020	2020-03-17	2020.2090163934427	2020.2090163934427
1358	NewZealand/20VR1275/2020	2020-03-20	2020.217213114754	2020.217213114754
1359	NODE_0000211	2020-03-10	2020.179500869475	2020.2038192322125
1360	NewZealand/20VR0989/2020	2020-03-17	2020.2090163934427	2020.2090163934427
1361	NODE_0000212	2020-04-02	2020.2402583367261	2020.2527322404371
1362	Australia/VIC886/2020	2020-04-06	2020.2636612021859	2020.2636612021859
1363	Australia/VIC1230/2020	2020-04-02	2020.2527322404371	2020.2527322404371
1364	Australia/VIC1305/2020	2020-04-10	2020.2745901639344	2020.2745901639344
1365	Australia/VIC1023/2020	2020-04-02	2020.2527322404371	2020.2527322404371
1366	Australia/VIC1079/2020	2020-04-06	2020.2636612021859	2020.2636612021859
1367	Australia/VIC875/2020	2020-04-05	2020.2609289617487	2020.2609289617487
1368	Australia/VIC836/2020	2020-04-04	2020.2581967213114	2020.2581967213114
1369	NODE_0000175	2020-03-08	2020.1486199062233	2020.1930262372218
1370	USA/WI-UW-184/2020	2020-03-22	2020.2226775956285	2020.2226775956285
1371	USA/TX-HMH0198/2020	2020-03-24	2020.2281420765028	2020.2281420765028
1372	USA/TX-HMH0300/2020	2020-03-28	2020.2390710382513	2020.2390710382513
1373	USA/IL-NM0113/2020	2020-03-19	2020.214480874317	2020.214480874317
1374	USA/MD-HP00030/2020	2020-03-20	2020.217213114754	2020.217213114754
1375	USA/MD-HP00153/2020	2020-03-24	2020.2281420765028	2020.2281420765028
1376	USA/MD-HP00031/2020	2020-03-16	2020.2062841530055	2020.2062841530055
1377	USA/OH-OSUP0016/2020	2020-03-31	2020.2472677595629	2020.2472677595629
1378	USA/PA-MGEL107/2020	2020-03-31	2020.2472677595629	2020.2472677595629
1379	USA/FL-BPHL-07/2020	2020-04-04	2020.2581967213114	2020.2581967213114
1380	USA/WA-UW-2228/2020	2020-03-23	2020.2254098360656	2020.2254098360656
1381	USA/TX-HMH051/2020	2020-03-17	2020.2090163934427	2020.2090163934427
1382	USA/VA-DCLS-0071/2020	2020-03-30	2020.2445355191257	2020.2445355191257
1383	USA/CA-CZB-1281/2020	2020-04-01	2020.25	2020.25
1384	USA/VA-DCLS-0098/2020	2020-04-10	2020.2745901639344	2020.2745901639344
1385	USA/VA-DCLS-0070/2020	2020-03-28	2020.2390710382513	2020.2390710382513
1386	USA/MA-MGH-00563/2020	2020-03-22	2020.2226775956285	2020.2226775956285
1387	USA/GA-EHC-009I/2020	2020-03-13	2020.198087431694	2020.198087431694
1388	USA/VA-DCLS-0095/2020	2020-04-09	2020.2718579234972	2020.2718579234972
1389	NODE_0000176	2020-03-12	2020.1761668923016	2020.200819672131
1390	USA/MD-HP00087/2020	2020-03-30	2020.2445355191257	2020.2445355191257
1391	USA/MD-HP00113/2020	2020-03-14	2020.200819672131	2020.200819672131
1392	NODE_0000177	2020-03-29	2020.2077983070044	2020.2418032786886
1393	USA/MD-HP00154/2020	2020-03-29	2020.2418032786886	2020.2418032786886
1394	USA/MD-HP00112/2020	2020-03-29	2020.2418032786886	2020.2418032786886
1395	NODE_0000181	2020-04-11	2020.238993721895	2020.2773224043715
1396	USA/WI-UW-126/2020	2020-04-11	2020.2773224043715	2020.2773224043715
1397	USA/WI-UW-143/2020	2020-04-13	2020.282786885246	2020.282786885246
1398	NODE_0000178	2020-03-15	2020.1914162934072	2020.2035519125684
1399	USA/MD-HP00065/2020	2020-03-15	2020.2035519125684	2020.2035519125684
1400	USA/FL-BPHL-0115/2020	2020-04-09	2020.2718579234972	2020.2718579234972
1401	USA/TX-HMH0435/2020	2020-04-02	2020.2527322404371	2020.2527322404371
1402	USA/TX-HMH0446/2020	2020-04-03	2020.2554644808743	2020.2554644808743
1403	USA/TX-HMH0450/2020	2020-04-03	2020.2554644808743	2020.2554644808743
1404	USA/TX-HMH0430/2020	2020-04-02	2020.2527322404371	2020.2527322404371
1405	USA/TX-HMH0423/2020	2020-04-01	2020.25	2020.25
1406	Taiwan/NTU13/2020	2020-03-17	2020.2090163934427	2020.2090163934427
1407	UnitedArabEmirates/P1/2020	2020-03-30	2020.2445355191257	2020.2445355191257
1408	NODE_0000180	2020-03-29	2020.221665248624	2020.2513864402044
1409	USA/TX-HMH0427/2020	2020-04-02	2020.2527322404371	2020.2527322404371
1410	USA/TX-HMH0428/2020	2020-04-02	2020.2527322404371	2020.2527322404371
1411	NODE_0000179	2020-04-01	2020.2240959071917	2020.25
1412	USA/TX-HMH0400/2020	2020-04-01	2020.25	2020.25
1413	USA/TX-HMH0431/2020	2020-04-02	2020.2527322404371	2020.2527322404371
1414	USA/TX-HMH0432/2020	2020-04-02	2020.2527322404371	2020.2527322404371
1415	NODE_0000005	2020-01-21	2020.008884273835	2020.061475409836
1416	Fujian/3520022Y/2020	2020-01-23	2020.061475409836	2020.061475409836
1417	Shanghai/SH0003/2020	2020-01-25	2020.0669398907103	2020.0669398907103
1418	Shanghai/SH0117/2020	2020-02-02	2020.0887978142077	2020.0887978142077
1419	Shanghai/SH0035/2020	2020-01-30	2020.0806010928961	2020.0806010928961
1420	DRC/300/2020	2020-03-22	2020.2226775956285	2020.2226775956285
1421	Australia/QLD03/2020	2020-02-05	2020.0969945355191	2020.0969945355191
1422	Australia/QLD02/2020	2020-01-30	2020.0806010928961	2020.0806010928961
1423	India/GBRC11/2020	2020-04-23	2020.3101092896175	2020.3101092896175
1424	Australia/VIC07/2020	2020-02-08	2020.1051912568305	2020.1051912568305
1425	Singapore/4/2020	2020-02-03	2020.0915300546449	2020.0915300546449
1426	Oman/RESP-20-1976/2020	2020-03-15	2020.2035519125684	2020.2035519125684
1427	USA/MN-MDH-313/2020	2020-03-30	2020.2445355191257	2020.2445355191257
1428	Australia/QLD01/2020	2020-01-28	2020.0751366120219	2020.0751366120219
1429	Guangdong/2020XN4243-P0035/2020	2020-01-30	2020.0806010928961	2020.0806010928961
1430	USA/CA7/2020	2020-02-06	2020.0997267759562	2020.0997267759562
1431	Shanghai/SH0002/2020	2020-01-25	2020.0669398907103	2020.0669398907103
1432	Australia/QLD04/2020	2020-02-05	2020.0969945355191	2020.0969945355191
1433	NODE_0000069	2020-03-13	2020.1173887402235	2020.2290843409924
1434	Uganda/UG001/2020	2020-03-25	2020.23087431694	2020.23087431694
1435	Uganda/UG002/2020	2020-03-26	2020.233606557377	2020.233606557377
1436	NODE_0000006	2020-02-17	2020.0289082499348	2020.1966142041094
1437	Ghana/2828_S6/2020	2020-03-29	2020.2418032786886	2020.2418032786886
1438	Ghana/3177_S12/2020	2020-03-30	2020.2445355191257	2020.2445355191257
1439	Senegal/620/2020	2020-03-20	2020.217213114754	2020.217213114754
1440	NODE_0000007	2020-03-15	2020.1308688347015	2020.23087431694
1441	Ghana/1651_S3/2020	2020-03-25	2020.23087431694	2020.23087431694
1442	Ghana/2850_S15/2020	2020-03-29	2020.2418032786886	2020.2418032786886
1443	England/LOND-D604F/2020	2020-04-19	2020.299180327869	2020.299180327869
1444	NODE_0000060	2020-03-06	2020.0655344038876	2020.2255944991498
1445	SaudiArabia/KAUST-Jeddah70/2020	2020-04-01	2020.25	2020.25
1446	India/ILSCV16012/2020	2020-05-11	2020.3592896174864	2020.3592896174864
1447	India/ILSCV19048/2020	2020-05-16	2020.372950819672	2020.372950819672
1448	India/CCMB_NIV4/2020	2020-03-26	2020.233606557377	2020.233606557377
1449	Australia/NSW560/2020	2020-05-24	2020.3948087431695	2020.3948087431695
1450	NODE_0000061	2020-03-22	2020.175952452354	2020.2363387978141
1451	Turkey/HSGM-1027/2020	2020-03-27	2020.2363387978141	2020.2363387978141
1452	India/GBRC153b/2020	2020-04-27	2020.3210382513662	2020.3210382513662
1453	NODE_0000062	2020-04-29	2020.2410335080447	2020.3576036363877
1454	India/ILSCV14262/2020	2020-05-11	2020.3592896174864	2020.3592896174864
1455	India/ILSCV17741/2020	2020-05-13	2020.3647540983607	2020.3647540983607
1456	NODE_0000063	2020-04-20	2020.2350376925585	2020.3359351136105
1457	India/ILSCV20165/2020	2020-05-05	2020.3428961748634	2020.3428961748634
1458	India/ILSCV20166/2020	2020-05-05	2020.3428961748634	2020.3428961748634
1459	NODE_0000064	2020-02-16	2020.046319975538	2020.1966203316852
1460	NODE_0000068	2020-03-16	2020.1602322345118	2020.2090163934427
1461	Jordan/SR-0336/2020	2020-04-06	2020.2636612021859	2020.2636612021859
1462	Oman/RESP-20-2631/2020	2020-03-17	2020.2090163934427	2020.2090163934427
1463	Uganda/UG012/2020	2020-03-22	2020.2226775956285	2020.2226775956285
1464	NODE_0000065	2020-03-15	2020.1201957708188	2020.2226775956285
1465	Sweden/20-07394/2020	2020-04-14	2020.285519125683	2020.285519125683
1466	DRC/3834/2020	2020-04-25	2020.3155737704917	2020.3155737704917
1467	Oman/RESP-20-4736/2020	2020-03-22	2020.2226775956285	2020.2226775956285
1468	Oman/RESP-20-5414/2020	2020-03-24	2020.2281420765028	2020.2281420765028
1469	Australia/VIC1787/2020	2020-05-27	2020.4030054644809	2020.4030054644809
1470	Uganda/UG017/2020	2020-04-20	2020.301912568306	2020.301912568306
1471	NODE_0000066	2020-04-22	2020.275792725334	2020.3073770491803
1472	Sweden/20-07739/2020	2020-04-22	2020.3073770491803	2020.3073770491803
1473	Sweden/20-07741/2020	2020-04-23	2020.3101092896175	2020.3101092896175
1474	NODE_0000052	2020-03-07	2020.158304465118	2020.1941290515927
1475	USA/NY-PV08148/2020	2020-03-14	2020.200819672131	2020.200819672131
1476	USA/NY-NYUMC102/2020	2020-03-18	2020.2117486338798	2020.2117486338798
1477	USA/CT-UW303/2020	2020-03-14	2020.200819672131	2020.200819672131
1478	Australia/NSW92/2020	2020-03-17	2020.2090163934427	2020.2090163934427
1479	Australia/NSW93/2020	2020-03-19	2020.214480874317	2020.214480874317
1480	USA/CT-Yale-102/2020	2020-04-06	2020.2636612021859	2020.2636612021859
1481	USA/CT-Yale-088/2020	2020-04-06	2020.2636612021859	2020.2636612021859
1482	USA/NY-NYUMC37/2020	2020-03-18	2020.2117486338798	2020.2117486338798
1483	USA/CT-UW158/2020	2020-03-13	2020.198087431694	2020.198087431694
1484	USA/CA-CZB-1228/2020	2020-03-20	2020.217213114754	2020.217213114754
1485	NODE_0000054	2020-03-12	2020.1844328889597	2020.1953551912568
1486	USA/NY-NYUMC35/2020	2020-03-18	2020.2117486338798	2020.2117486338798
1487	USA/NY-PV09423/2020	2020-03-12	2020.1953551912568	2020.1953551912568
1488	USA/NY-Wadsworth-26856-01/2020	2020-03-21	2020.2199453551912	2020.2199453551912
1489	NODE_0000036	2020-02-17	2020.060179258342	2020.1830538566098
1490	Netherlands/Utrecht_17/2020	2020-03-10	2020.1898907103825	2020.1898907103825
1491	Netherlands/Gelderland_1-2/2020	2020-03-10	2020.1898907103825	2020.1898907103825
1492	Netherlands/Utrecht_16/2020	2020-03-08	2020.1844262295083	2020.1844262295083
1493	NODE_0000051	2020-03-06	2020.1270570124111	2020.2062841530055
1494	Netherlands/Flevoland_13/2020	2020-04-09	2020.2718579234972	2020.2718579234972
1495	Netherlands/Utrecht_10015/2020	2020-03-16	2020.2062841530055	2020.2062841530055
1496	NODE_0000037	2020-03-06	2020.1389156115386	2020.1952869411787
1497	USA/FL-BPHL-04/2020	2020-04-03	2020.2554644808743	2020.2554644808743
1498	USA/MI-MDHHS-SC20124/2020	2020-03-24	2020.2281420765028	2020.2281420765028
1499	USA/IL-NM073/2020	2020-03-17	2020.2090163934427	2020.2090163934427
1500	NODE_0000038	2020-03-13	2020.1752613886574	2020.198087431694
1501	USA/WI-UW-06/2020	2020-03-21	2020.2199453551912	2020.2199453551912
1502	USA/WI-UW-66/2020	2020-03-24	2020.2281420765028	2020.2281420765028
1503	USA/WI-UW-67/2020	2020-03-25	2020.23087431694	2020.23087431694
1504	USA/WI-UW-71/2020	2020-03-24	2020.2281420765028	2020.2281420765028
1505	USA/WI-UW-73/2020	2020-03-24	2020.2281420765028	2020.2281420765028
1506	USA/WI-UW-70/2020	2020-03-19	2020.214480874317	2020.214480874317
1507	USA/WI-UW-22/2020	2020-03-13	2020.198087431694	2020.198087431694
1508	USA/IL-NM0124/2020	2020-03-20	2020.217213114754	2020.217213114754
1509	NODE_0000044	2020-03-18	2020.1929812053124	2020.217213114754
1510	USA/WI-UW-367/2020	2020-04-01	2020.25	2020.25
1511	USA/WI-UW-50/2020	2020-03-25	2020.23087431694	2020.23087431694
1512	USA/WI-UW-51/2020	2020-03-20	2020.217213114754	2020.217213114754
1513	NODE_0000045	2020-03-23	2020.2080287703336	2020.233606557377
1514	USA/WI-UW-116/2020	2020-03-30	2020.2445355191257	2020.2445355191257
1515	USA/WI-UW-34/2020	2020-03-26	2020.233606557377	2020.233606557377
1516	USA/WI-UW-88/2020	2020-04-05	2020.2609289617487	2020.2609289617487
1517	USA/WI-UW-96/2020	2020-04-01	2020.25	2020.25
1518	NODE_0000046	2020-04-06	2020.2388448333713	2020.2636612021859
1519	USA/WI-UW-129/2020	2020-04-06	2020.2636612021859	2020.2636612021859
1520	USA/WI-UW-146/2020	2020-04-06	2020.2636612021859	2020.2636612021859
1521	NODE_0000039	2020-03-17	2020.1950447093648	2020.214215596045
1522	USA/WI-UW-07/2020	2020-03-21	2020.2199453551912	2020.2199453551912
1523	USA/WI-UW-38/2020	2020-03-25	2020.23087431694	2020.23087431694
1524	USA/WI-UW-77/2020	2020-03-19	2020.214480874317	2020.214480874317
1525	USA/WI-UW-255/2020	2020-04-02	2020.2527322404371	2020.2527322404371
1526	USA/WI-UW-69/2020	2020-03-19	2020.214480874317	2020.214480874317
1527	USA/WI-UW-117/2020	2020-03-30	2020.2445355191257	2020.2445355191257
1528	USA/WI-UW-61/2020	2020-03-23	2020.2254098360656	2020.2254098360656
1529	NODE_0000042	2020-04-07	2020.2311267249231	2020.266393442623
1530	USA/WI-UW-132/2020	2020-04-10	2020.2745901639344	2020.2745901639344
1531	USA/WI-UW-149/2020	2020-04-07	2020.266393442623	2020.266393442623
1532	NODE_0000008	2020-02-11	2019.988601261436	2020.1589614859183
1533	Senegal/618/2020	2020-03-20	2020.217213114754	2020.217213114754
1534	Russia/Kabardino-Balkaria-80503/2020	2020-03-23	2020.2254098360656	2020.2254098360656
1535	SaudiArabia/KAUST-Makkah90/2020	2020-04-02	2020.2527322404371	2020.2527322404371
1536	India/GBRC15/2020	2020-04-27	2020.3210382513662	2020.3210382513662
1537	India/GBRC13/2020	2020-04-26	2020.318306010929	2020.318306010929
1538	Bangladesh/BARJ_CVASU_CTG_518/2020	2020-05-10	2020.3565573770493	2020.3565573770493
1539	Nigeria/OS085-CV14/2020	2020-03-29	2020.2418032786886	2020.2418032786886
1540	India/S29/2020	2020-04-30	2020.3292349726776	2020.3292349726776
1541	Germany/BAV-MVP0173/2020	2020-04-08	2020.26912568306	2020.26912568306
1542	SaudiArabia/KAUST-Madinah27/2020	2020-03-29	2020.2418032786886	2020.2418032786886
1543	Russia/Kabardino-Balkaria-80501/2020	2020-03-23	2020.2254098360656	2020.2254098360656
1544	SaudiArabia/KAUST-Makkah178/2020	2020-04-14	2020.285519125683	2020.285519125683
1545	NODE_0000015	2020-03-06	2020.0916208676206	2020.2315619194112
1546	SaudiArabia/KAUST-Jeddah75/2020	2020-04-01	2020.25	2020.25
1547	SaudiArabia/KAUST-Jeddah76/2020	2020-04-01	2020.25	2020.25
1548	NODE_0000016	2020-04-05	2020.1917158520032	2020.285519125683
1549	SaudiArabia/KAUST-Makkah188/2020	2020-04-14	2020.285519125683	2020.285519125683
1550	SaudiArabia/KAUST-Makkah225/2020	2020-04-16	2020.2909836065573	2020.2909836065573
1551	NODE_0000019	2020-02-21	2020.0277939946131	2020.1981944774395
1552	SaudiArabia/KAUST-Makkah18/2020	2020-03-23	2020.2254098360656	2020.2254098360656
1553	SaudiArabia/KAUST-Makkah12/2020	2020-03-23	2020.2254098360656	2020.2254098360656
1554	NODE_0000013	2020-03-13	2020.110041590268	2020.2648091590609
1555	SaudiArabia/KAUST-Makkah166/2020	2020-04-09	2020.2718579234972	2020.2718579234972
1556	NODE_0000014	2020-04-08	2020.211136558448	2020.2909836065573
1557	SaudiArabia/KAUST-Makkah229/2020	2020-04-16	2020.2909836065573	2020.2909836065573
1558	SaudiArabia/KAUST-Makkah231/2020	2020-04-16	2020.2909836065573	2020.2909836065573
1559	NODE_0000020	2020-03-20	2020.08517715567	2020.3005464045518
1560	Bangladesh/BARJ_CVASU_CTG_506/2020	2020-05-08	2020.3510928961748	2020.3510928961748
1561	Bangladesh/BARJ_CVASU_CTG_501/2020	2020-05-10	2020.3565573770493	2020.3565573770493
1562	NODE_0000021	2020-05-13	2020.3136946088443	2020.3647540983607
1563	Bangladesh/BARJ_CVASU_CTG_502/2020	2020-05-13	2020.3647540983607	2020.3647540983607
1564	Bangladesh/BARJ_CVASU_CTG_503/2020	2020-05-13	2020.3647540983607	2020.3647540983607
1565	NODE_0000032	2020-04-27	2020.2948599339563	2020.3210382513662
1566	India/GBRC80/2020	2020-04-28	2020.3237704918033	2020.3237704918033
1567	India/GBRC102/2020	2020-04-27	2020.3210382513662	2020.3210382513662
1568	India/GBRC101/2020	2020-04-28	2020.3237704918033	2020.3237704918033
1569	India/GBRC119/2020	2020-04-27	2020.3210382513662	2020.3210382513662
1570	NODE_0000009	2020-02-23	2020.075288172413	2020.1689615944938
1571	Ghana/3176_S11/2020	2020-03-30	2020.2445355191257	2020.2445355191257
1572	Tunisia/COV0010-12/2020	2020-03-18	2020.2117486338798	2020.2117486338798
1573	Tunisia/MHT_2/2020	2020-03-24	2020.2281420765028	2020.2281420765028
1574	NODE_0000010	2020-03-06	2020.1568960449283	2020.1789617486338
1575	USA/VA_6171/2020	2020-03-06	2020.1789617486338	2020.1789617486338
1576	USA/VA-DCLS-0021/2020	2020-03-11	2020.1926229508197	2020.1926229508197
1577	NODE_0000033	2020-02-27	2020.0798924923579	2020.2103496703603
1578	India/NIV-4367/2020	2020-03-22	2020.2226775956285	2020.2226775956285
1579	NODE_0000034	2020-03-08	2020.1196213094436	2020.2194858402877
1580	India/NIV-5109/2020	2020-03-26	2020.233606557377	2020.233606557377
1581	India/NIV-4369/2020	2020-03-22	2020.2226775956285	2020.2226775956285
1582	NODE_0000035	2020-03-15	2020.151850389996	2020.2278164984502
1583	India/NIV-5119/2020	2020-03-26	2020.233606557377	2020.233606557377
1584	India/NIV-5102/2020	2020-03-26	2020.233606557377	2020.233606557377
1585	NODE_0000025	2020-03-11	2020.0588178934713	2020.2554644808743
1586	India/S15/2020	2020-04-03	2020.2554644808743	2020.2554644808743
1587	India/S19/2020	2020-04-20	2020.301912568306	2020.301912568306
1588	NODE_0000026	2020-03-27	2020.1051791098052	2020.3039828965245
1589	India/S51/2020	2020-05-03	2020.3374316939892	2020.3374316939892
1590	NODE_0000027	2020-04-24	2020.242441030674	2020.346081680379
1591	India/ILSCV14847/2020	2020-05-10	2020.3565573770493	2020.3565573770493
1592	India/ILSCV18556/2020	2020-05-13	2020.3647540983607	2020.3647540983607
1593	India/ILSCV14831/2020	2020-05-10	2020.3565573770493	2020.3565573770493
1594	NODE_0000017	2020-03-16	2020.1662632596856	2020.2229358864731
1595	SaudiArabia/KAUST-Makkah03/2020	2020-03-23	2020.2254098360656	2020.2254098360656
1596	SaudiArabia/KAUST-Makkah06/2020	2020-03-23	2020.2254098360656	2020.2254098360656
1597	SaudiArabia/KAUST-Makkah13/2020	2020-03-23	2020.2254098360656	2020.2254098360656
1598	SaudiArabia/KAUST-Makkah05/2020	2020-03-23	2020.2254098360656	2020.2254098360656
1599	Australia/NSW347/2020	2020-03-27	2020.2363387978141	2020.2363387978141
1600	SaudiArabia/KAUST-Jeddah64/2020	2020-04-01	2020.25	2020.25
1601	SaudiArabia/KAUST-Makkah04/2020	2020-03-23	2020.2254098360656	2020.2254098360656
1602	NODE_0000023	2020-03-29	2020.2292147274086	2020.2418032786886
1603	Nigeria/OS030-CV5/2020	2020-03-29	2020.2418032786886	2020.2418032786886
1604	Nigeria/OS055-CV8/2020	2020-03-29	2020.2418032786886	2020.2418032786886
1605	Nigeria/OS075-CV12/2020	2020-03-29	2020.2418032786886	2020.2418032786886
1606	Nigeria/OS125-CV20/2020	2020-03-29	2020.2418032786886	2020.2418032786886
1607	Nigeria/OS116-CV17/2020	2020-03-29	2020.2418032786886	2020.2418032786886
1608	Nigeria/OS070-CV11/2020	2020-03-29	2020.2418032786886	2020.2418032786886
1609	Nigeria/OS122-CV18/2020	2020-03-29	2020.2418032786886	2020.2418032786886
1610	NODE_0000028	2020-03-23	2020.105979994683	2020.3048134027483
1611	India/RMRC159/2020	2020-05-07	2020.3483606557377	2020.3483606557377
1612	India/RMRC160/2020	2020-05-07	2020.3483606557377	2020.3483606557377
1613	India/RMRC163/2020	2020-05-07	2020.3483606557377	2020.3483606557377
1614	NODE_0000031	2020-04-14	2020.203224732228	2020.3322243479495
1615	India/RMRC103/2020	2020-05-06	2020.3456284153006	2020.3456284153006
1616	India/RMRC162/2020	2020-05-07	2020.3483606557377	2020.3483606557377
1617	India/RMRC108/2020	2020-05-06	2020.3456284153006	2020.3456284153006
1618	NODE_0000029	2020-04-12	2020.1947817055639	2020.3296764929596
1619	India/ILSCV13907/2020	2020-05-10	2020.3565573770493	2020.3565573770493
1620	India/ILSCV13929/2020	2020-05-10	2020.3565573770493	2020.3565573770493
1621	NODE_0000030	2020-04-24	2020.2478757781712	2020.3369134876893
1622	India/RMRC164/2020	2020-05-07	2020.3483606557377	2020.3483606557377
1623	India/RMRC166/2020	2020-05-07	2020.3483606557377	2020.3483606557377
1624	India/RMRC171/2020	2020-05-07	2020.3483606557377	2020.3483606557377
1625	India/RMRC167/2020	2020-05-07	2020.3483606557377	2020.3483606557377
1626	India/RMRC106/2020	2020-05-06	2020.3456284153006	2020.3456284153006
1627	NODE_0000070	2020-01-15	2019.9990949429653	2020.0505464480875
1628	USA/WA1/2020	2020-01-19	2020.0505464480875	2020.0505464480875
1629	Malaysia/MKAK-CL-2020-6430/2020	2020-02-04	2020.094262295082	2020.094262295082
1630	Singapore/20/2020	2020-01-29	2020.077868852459	2020.077868852459
1631	NODE_0000071	2020-01-28	2020.0276399598233	2020.118742900778
1632	USA/FL_5091/2020	2020-02-28	2020.1598360655737	2020.1598360655737
1633	NODE_0000072	2020-02-21	2020.1379338953643	2020.1407103825136
1634	USA/WI-UW-23/2020	2020-03-17	2020.2090163934427	2020.2090163934427
1635	USA/WI-UW-39/2020	2020-03-22	2020.2226775956285	2020.2226775956285
1636	USA/WA-UW-1562/2020	2020-03-19	2020.214480874317	2020.214480874317
1637	USA/OR-UW-1887/2020	2020-03-22	2020.2226775956285	2020.2226775956285
1638	USA/DC_0004/2020	2020-03-06	2020.1789617486338	2020.1789617486338
1639	USA/HI_7881/2020	2020-03-07	2020.181693989071	2020.181693989071
1640	PuertoRico/CDC-S3/2020	2020-03-23	2020.2254098360656	2020.2254098360656
1641	USA/CA-CDPH-UC1/2020	2020-02-26	2020.1543715846994	2020.1543715846994
1642	USA/CO-CDC-5780/2020	2020-03-09	2020.1871584699454	2020.1871584699454
1643	USA/NE-886/2020	2020-03-25	2020.23087431694	2020.23087431694
1644	Vietnam/HCMC-35019/2020	2020-03-24	2020.2281420765028	2020.2281420765028
1645	Australia/VIC67/2020	2020-03-13	2020.198087431694	2020.198087431694
1646	USA/CA-CZB-1107/2020	2020-04-30	2020.3292349726776	2020.3292349726776
1647	USA/WI-UW-59/2020	2020-03-24	2020.2281420765028	2020.2281420765028
1648	USA/OR-UW-1849/2020	2020-03-20	2020.217213114754	2020.217213114754
1649	USA/WI-UW-167/2020	2020-03-18	2020.2117486338798	2020.2117486338798
1650	USA/WI-UW-76/2020	2020-03-22	2020.2226775956285	2020.2226775956285
1651	USA/WA-S103/2020	2020-02-28	2020.1598360655737	2020.1598360655737
1652	USA/UT_8199/2020	2020-03-05	2020.1762295081967	2020.1762295081967
1653	USA/CA-SR0404/2020	2020-04-07	2020.266393442623	2020.266393442623
1654	USA/OR-UW-1851/2020	2020-03-21	2020.2199453551912	2020.2199453551912
1655	USA/WA-S123/2020	2020-02-29	2020.1625683060108	2020.1625683060108
1656	USA/WA-S100/2020	2020-02-29	2020.1625683060108	2020.1625683060108
1657	USA/WA-S6/2020	2020-02-29	2020.1625683060108	2020.1625683060108
1658	USA/WA-S40/2020	2020-02-28	2020.1598360655737	2020.1598360655737
1659	USA/WA4-UW2/2020	2020-02-28	2020.1598360655737	2020.1598360655737
1660	USA/WA-S108/2020	2020-02-29	2020.1625683060108	2020.1625683060108
1661	USA/WA-S329/2020	2020-04-01	2020.25	2020.25
1662	USA/WA-UW364/2020	2020-03-17	2020.2090163934427	2020.2090163934427
1663	USA/WA-S440/2020	2020-04-01	2020.25	2020.25
1664	USA/WA-UW54/2020	2020-03-09	2020.1871584699454	2020.1871584699454
1665	USA/WA-S486/2020	2020-04-01	2020.25	2020.25
1666	USA/WA-S961/2020	2020-05-01	2020.3319672131147	2020.3319672131147
1667	USA/WA-S44/2020	2020-02-28	2020.1598360655737	2020.1598360655737
1668	USA/WA-S91/2020	2020-03-02	2020.1680327868853	2020.1680327868853
1669	USA/CA-CZB-1097/2020	2020-04-26	2020.318306010929	2020.318306010929
1670	USA/MN-MDH-84/2020	2020-03-15	2020.2035519125684	2020.2035519125684
1671	USA/WA-S990/2020	2020-04-28	2020.3237704918033	2020.3237704918033
1672	USA/VT-CDC-0303/2020	2020-03-05	2020.1762295081967	2020.1762295081967
1673	USA/WA-S46/2020	2020-02-29	2020.1625683060108	2020.1625683060108
1674	USA/WA-UW-3810/2020	2020-03-26	2020.233606557377	2020.233606557377
1675	USA/WA-S5/2020	2020-02-29	2020.1625683060108	2020.1625683060108
1676	USA/WA-S99/2020	2020-02-28	2020.1598360655737	2020.1598360655737
1677	USA/NC_6999/2020	2020-03-06	2020.1789617486338	2020.1789617486338
1678	USA/WA-S422/2020	2020-03-25	2020.23087431694	2020.23087431694
1679	USA/NC-CDC-6999/2020	2020-03-03	2020.1707650273224	2020.1707650273224
1680	USA/VA-DCLS-0018/2020	2020-03-11	2020.1926229508197	2020.1926229508197
1681	USA/WA-S528/2020	2020-03-31	2020.2472677595629	2020.2472677595629
1682	USA/WA-S312/2020	2020-04-01	2020.25	2020.25
1683	USA/WA-S10/2020	2020-02-29	2020.1625683060108	2020.1625683060108
1684	USA/WA-S277/2020	2020-02-22	2020.1434426229507	2020.1434426229507
1685	USA/WA-S92/2020	2020-02-29	2020.1625683060108	2020.1625683060108
1686	USA/WA-S685/2020	2020-04-11	2020.2773224043715	2020.2773224043715
1687	USA/WA-S84/2020	2020-02-21	2020.1407103825136	2020.1407103825136
1688	USA/WA-S3/2020	2020-02-28	2020.1598360655737	2020.1598360655737
1689	USA/WA-S105/2020	2020-02-28	2020.1598360655737	2020.1598360655737
1690	USA/WA-S281/2020	2020-02-29	2020.1625683060108	2020.1625683060108
1691	USA/WA-S93/2020	2020-02-29	2020.1625683060108	2020.1625683060108
1692	USA/WA-UW70/2020	2020-03-10	2020.1898907103825	2020.1898907103825
1693	USA/WA-S420/2020	2020-03-28	2020.2390710382513	2020.2390710382513
1694	env/USA/FL-UF11/2020	2020-02-21	2020.1407103825136	2020.1407103825136
1695	USA/WA-S102/2020	2020-02-28	2020.1598360655737	2020.1598360655737
1696	USA/WA-UW-542/2020	2020-03-12	2020.1953551912568	2020.1953551912568
1697	USA/WA-S506/2020	2020-04-01	2020.25	2020.25
1698	NODE_0000105	2020-03-23	2020.1899474902289	2020.2254098360656
1699	USA/WI-GMF-00227/2020	2020-03-23	2020.2254098360656	2020.2254098360656
1700	USA/WI-GMF-00228/2020	2020-03-23	2020.2254098360656	2020.2254098360656
1701	NODE_0000107	2020-02-27	2020.1416138996096	2020.1857375060695
1702	USA/WI-UW-91/2020	2020-04-01	2020.25	2020.25
1703	USA/WA-UW-5205/2020	2020-04-02	2020.2527322404371	2020.2527322404371
1704	NODE_0000157	2020-03-07	2020.1500226763917	2020.2105610184158
1705	USA/OR-UW-1937/2020	2020-03-21	2020.2199453551912	2020.2199453551912
1706	USA/WA-S359/2020	2020-03-25	2020.23087431694	2020.23087431694
1707	NODE_0000165	2020-03-05	2020.1590178477727	2020.1762295081967
1708	USA/CA-CDPH-UC6/2020	2020-03-05	2020.1762295081967	2020.1762295081967
1709	USA/CA-CDPH-UC5/2020	2020-03-05	2020.1762295081967	2020.1762295081967
1710	NODE_0000166	2020-03-14	2020.1737718509016	2020.200819672131
1711	USA/WY-WYPHL011/2020	2020-03-14	2020.200819672131	2020.200819672131
1712	USA/WY-WYPHL012/2020	2020-03-14	2020.200819672131	2020.200819672131
1713	NODE_0000168	2020-03-22	2020.1720882623176	2020.2445355191257
1714	NewZealand/20VR1896/2020	2020-04-01	2020.25	2020.25
1715	NewZealand/20VR1833/2020	2020-03-30	2020.2445355191257	2020.2445355191257
1716	NODE_0000167	2020-03-09	2020.1524443478381	2020.2097421523074
1717	Iceland/412/2020	2020-03-19	2020.214480874317	2020.214480874317
1718	NewZealand/20VR2014/2020	2020-04-01	2020.25	2020.25
1719	NewZealand/20VR2015/2020	2020-04-01	2020.25	2020.25
1720	NewZealand/20VR2034/2020	2020-04-01	2020.25	2020.25
1721	NODE_0000158	2020-02-26	2020.1455189856306	2020.164998720806
1722	USA/FL_9656/2020	2020-03-06	2020.1789617486338	2020.1789617486338
1723	Mexico/CDMX-InDRE_09/2020	2020-03-11	2020.1926229508197	2020.1926229508197
1724	NODE_0000159	2020-03-01	2020.1561209039019	2020.174561909002
1725	USA/CA-CDPH-UC7/2020	2020-03-05	2020.1762295081967	2020.1762295081967
1726	NODE_0000160	2020-03-05	2020.1685038584144	2020.1762295081967
1727	USA/CA-CDPH-UC9/2020	2020-03-05	2020.1762295081967	2020.1762295081967
1728	USA/CA-CDPH-UC11/2020	2020-03-05	2020.1762295081967	2020.1762295081967
1729	USA/CA-CDPH-UC8/2020	2020-03-05	2020.1762295081967	2020.1762295081967
1730	NODE_0000161	2020-02-27	2020.1420316557583	2020.1848754951636
1731	PuertoRico/CDC-S1/2020	2020-03-23	2020.2254098360656	2020.2254098360656
1732	Iceland/138/2020	2020-03-12	2020.1953551912568	2020.1953551912568
1733	NODE_0000162	2020-03-07	2020.159151547338	2020.2097718831005
1734	USA/WY-WYPHL018/2020	2020-03-19	2020.214480874317	2020.214480874317
1735	NODE_0000163	2020-03-15	2020.1812482840555	2020.2154096683144
1736	USA/WY-WYPHL-00049/2020	2020-03-25	2020.23087431694	2020.23087431694
1737	NODE_0000164	2020-03-23	2020.2080635151658	2020.2254098360656
1738	USA/WY-WYPHL-00031/2020	2020-03-23	2020.2254098360656	2020.2254098360656
1739	USA/WY-WYPHL-00032/2020	2020-03-23	2020.2254098360656	2020.2254098360656
1740	NODE_0000099	2020-02-27	2020.1365782516712	2020.177158318697
1741	USA/PA-MGSC39-05/2020	2020-03-27	2020.2363387978141	2020.2363387978141
1742	USA/NY-WCMP9A05P/2020	2020-03-14	2020.200819672131	2020.200819672131
1743	USA/VI-CDC-3688/2020	2020-03-23	2020.2254098360656	2020.2254098360656
1744	Chile/Santiago_43/2020	2020-03-16	2020.2062841530055	2020.2062841530055
1745	England/CAMB-751C7/2020	2020-03-13	2020.198087431694	2020.198087431694
1746	Colombia/INS-79489/2020	2020-03-12	2020.1953551912568	2020.1953551912568
1747	India/NIV-2810/2020	2020-03-16	2020.2062841530055	2020.2062841530055
1748	USA/WI-UW-09/2020	2020-03-21	2020.2199453551912	2020.2199453551912
1749	Canada/ON_PHL3877/2020	2020-03-09	2020.1871584699454	2020.1871584699454
1750	NODE_0000103	2020-03-09	2020.1694067684734	2020.1977300565547
1751	USA/CT-Yale-007/2020	2020-03-13	2020.198087431694	2020.198087431694
1752	USA/CT-Yale-008/2020	2020-03-13	2020.198087431694	2020.198087431694
1753	NODE_0000104	2020-03-09	2020.1685216331196	2020.1871584699454
1754	Canada/ON_PHL1083/2020	2020-03-09	2020.1871584699454	2020.1871584699454
1755	Canada/NL_34/2020	2020-03-15	2020.2035519125684	2020.2035519125684
1756	NODE_0000101	2020-03-04	2020.1495849836954	2020.1892115234557
1757	Canada/ON_PHL4464/2020	2020-03-14	2020.200819672131	2020.200819672131
1758	Canada/ON_PHL5710/2020	2020-03-12	2020.1953551912568	2020.1953551912568
1759	Canada/ON_PHL0178/2020	2020-03-11	2020.1926229508197	2020.1926229508197
1760	Canada/ON_PHL3476/2020	2020-03-13	2020.198087431694	2020.198087431694
1761	Canada/MB_8/2020	2020-03-12	2020.1953551912568	2020.1953551912568
1762	Canada/ON_PHL3802/2020	2020-03-12	2020.1953551912568	2020.1953551912568
1763	Canada/ON_PHL5705/2020	2020-03-12	2020.1953551912568	2020.1953551912568
1764	NODE_0000073	2020-03-01	2020.1323330547677	2020.1804646710664
1765	USA/WI-UW-15/2020	2020-03-16	2020.2062841530055	2020.2062841530055
1766	USA/UT-0108/2020	2020-03-12	2020.1953551912568	2020.1953551912568
1767	USA/TX-HMH0145/2020	2020-03-22	2020.2226775956285	2020.2226775956285
1768	USA/TX-HMH0185/2020	2020-03-23	2020.2254098360656	2020.2254098360656
1769	USA/MD-HP00058/2020	2020-03-19	2020.214480874317	2020.214480874317
1770	USA/PA-MGSC56-05/2020	2020-03-25	2020.23087431694	2020.23087431694
1771	USA/MA-MGH-00071/2020	2020-03-23	2020.2254098360656	2020.2254098360656
1772	PuertoRico/CDC-S7/2020	2020-03-24	2020.2281420765028	2020.2281420765028
1773	USA/MN-MDH-666/2020	2020-04-17	2020.2937158469945	2020.2937158469945
1774	USA/CT-Yale-023/2020	2020-03-18	2020.2117486338798	2020.2117486338798
1775	USA/MT-BHDH-074/2020	2020-04-15	2020.2882513661202	2020.2882513661202
1776	USA/UT-055/2020	2020-03-17	2020.2090163934427	2020.2090163934427
1777	USA/VI-CDC-3705/2020	2020-03-23	2020.2254098360656	2020.2254098360656
1778	Canada/BC_0443574/2020	2020-03-11	2020.1926229508197	2020.1926229508197
1779	CostaRica/03/2020	2020-03-17	2020.2090163934427	2020.2090163934427
1780	Taiwan/TSGH-34/2020	2020-04-01	2020.25	2020.25
1781	Australia/VIC1087/2020	2020-04-06	2020.2636612021859	2020.2636612021859
1782	Singapore/319/2020	2020-03-14	2020.200819672131	2020.200819672131
1783	Singapore/302/2020	2020-03-21	2020.2199453551912	2020.2199453551912
1784	Singapore/48/2020	2020-03-17	2020.2090163934427	2020.2090163934427
1785	Australia/VIC847/2020	2020-04-04	2020.2581967213114	2020.2581967213114
1786	Australia/VIC110/2020	2020-03-18	2020.2117486338798	2020.2117486338798
1787	USA/NJ-NYUMC111/2020	2020-03-18	2020.2117486338798	2020.2117486338798
1788	Australia/VIC336/2020	2020-03-20	2020.217213114754	2020.217213114754
1789	Australia/QLDID919/2020	2020-03-11	2020.1926229508197	2020.1926229508197
1790	Australia/VIC160/2020	2020-03-18	2020.2117486338798	2020.2117486338798
1791	USA/VA-DCLS-0001/2020	2020-03-17	2020.2090163934427	2020.2090163934427
1792	USA/CA_NHRC_01/2020	2020-03-11	2020.1926229508197	2020.1926229508197
1793	Australia/VIC229/2020	2020-03-21	2020.2199453551912	2020.2199453551912
1794	Australia/VIC115/2020	2020-03-19	2020.214480874317	2020.214480874317
1795	USA/MA-MGH-00646/2020	2020-04-02	2020.2527322404371	2020.2527322404371
1796	Australia/VIC139/2020	2020-03-15	2020.2035519125684	2020.2035519125684
1797	Iceland/259/2020	2020-03-17	2020.2090163934427	2020.2090163934427
1798	USA/FL-UF1/2020	2020-03-10	2020.1898907103825	2020.1898907103825
1799	Iceland/445/2020	2020-03-20	2020.217213114754	2020.217213114754
1800	NODE_0000094	2020-03-19	2020.1851599112026	2020.214480874317
1801	Taiwan/TSGH-16/2020	2020-03-19	2020.214480874317	2020.214480874317
1802	Australia/VIC1235/2020	2020-04-02	2020.2527322404371	2020.2527322404371
1803	NODE_0000095	2020-03-11	2020.168200633488	2020.2071755178408
1804	Uruguay/UY-7/2020	2020-03-17	2020.2090163934427	2020.2090163934427
1805	Uruguay/UY-8/2020	2020-03-17	2020.2090163934427	2020.2090163934427
1806	NODE_0000096	2020-03-05	2020.146928112309	2020.1952093803282
1807	India/NCDC-01501/2020	2020-03-16	2020.2062841530055	2020.2062841530055
1808	NewZealand/20VR0999/2020	2020-03-16	2020.2062841530055	2020.2062841530055
1809	NODE_0000097	2020-03-20	2020.1865881437843	2020.217213114754
1810	NewZealand/20VR1016/2020	2020-03-20	2020.217213114754	2020.217213114754
1811	NewZealand/20VR1290/2020	2020-03-21	2020.2199453551912	2020.2199453551912
1812	NODE_0000091	2020-03-07	2020.1716642211877	2020.181693989071
1813	USA/CO-CDC-5610/2020	2020-03-07	2020.181693989071	2020.181693989071
1814	USA/CO-CDC-5667/2020	2020-03-08	2020.1844262295083	2020.1844262295083
1815	Taiwan/NTU18/2020	2020-03-19	2020.214480874317	2020.214480874317
1816	NODE_0000090	2020-03-06	2020.1576217102888	2020.194572991602
1817	USA/MN-MDH-336/2020	2020-04-02	2020.2527322404371	2020.2527322404371
1818	USA/MN-MDH-436/2020	2020-04-09	2020.2718579234972	2020.2718579234972
1819	Mexico/CDMX-InDRE_06/2020	2020-03-12	2020.1953551912568	2020.1953551912568
1820	NewZealand/20VR1380/2020	2020-03-22	2020.2226775956285	2020.2226775956285
1821	NODE_0000092	2020-03-11	2020.1801551721512	2020.1926229508197
1822	Mexico/CDMX-INCMNSZ_01/2020	2020-03-12	2020.1953551912568	2020.1953551912568
1823	Mexico/CDMX-INCMNSZ_04/2020	2020-03-12	2020.1953551912568	2020.1953551912568
1824	Mexico/CDMX-INER_05/2020	2020-03-16	2020.2062841530055	2020.2062841530055
1825	Mexico/CDMX-INCMNSZ_03/2020	2020-03-12	2020.1953551912568	2020.1953551912568
1826	Mexico/CDMX-InDRE_15/2020	2020-03-11	2020.1926229508197	2020.1926229508197
1827	NODE_0000336	2020-01-05	2019.9715560459456	2020.0564541980718
1828	USA/WI-UW-339/2020	2020-03-31	2020.2472677595629	2020.2472677595629
1829	Poland/1109500/2020	2020-03-29	2020.2418032786886	2020.2418032786886
1830	Australia/VPRL014/2020	2020-01-30	2020.0806010928961	2020.0806010928961
1831	NODE_0000337	2020-01-18	2020.0122936048567	2020.0690170420244
1832	Latvia/03/2020	2020-03-25	2020.23087431694	2020.23087431694
1833	NODE_0000338	2020-01-26	2020.0528363043227	2020.0751366120219
1834	Finland/FIN-114/2020	2020-03-01	2020.1653005464482	2020.1653005464482
1835	Germany/BavPat1-ChVir929/2020	2020-01-28	2020.0751366120219	2020.0751366120219
1836	Germany/BavPat1/2020	2020-01-28	2020.0751366120219	2020.0751366120219
1837	Germany/BavPat2-ChVir984-ChVir1017/2020	2020-01-30	2020.0806010928961	2020.0806010928961
1838	Germany/BavPat3-ChVir1020/2020	2020-01-28	2020.0751366120219	2020.0751366120219
1839	NODE_0001788	2020-01-29	2020.0703600312324	2020.077868852459
1840	Germany/BavPat14-ChVir1483/2020	2020-02-08	2020.1051912568305	2020.1051912568305
1841	Germany/BavPat7-ChVir1289/2020	2020-02-01	2020.0860655737704	2020.0860655737704
1842	Germany/BavPat4-ChVir1019/2020	2020-01-29	2020.077868852459	2020.077868852459
1843	Germany/BavPat10-ChVir1482/2020	2020-02-07	2020.1024590163934	2020.1024590163934
1844	Germany/BavPat8-ChVir1356/2020	2020-02-03	2020.0915300546449	2020.0915300546449
1845	NODE_0000339	2020-02-16	2020.088536300555	2020.126788969776
1846	USA/WI-UW-151/2020	2020-04-08	2020.26912568306	2020.26912568306
1847	USA/WI-GMF-00281/2020	2020-03-25	2020.23087431694	2020.23087431694
1848	USA/WI-GMF-00441/2020	2020-03-28	2020.2390710382513	2020.2390710382513
1849	USA/UT-01578/2020	2020-04-07	2020.266393442623	2020.266393442623
1850	USA/UT-01581/2020	2020-04-07	2020.266393442623	2020.266393442623
1851	USA/IA_6396/2020	2020-03-08	2020.1844262295083	2020.1844262295083
1852	USA/IA-GMF-3912/2020	2020-05-20	2020.3838797814208	2020.3838797814208
1853	USA/OH-MDHHS-SC20370/2020	2020-03-13	2020.198087431694	2020.198087431694
1854	USA/OR-UW135/2020	2020-03-11	2020.1926229508197	2020.1926229508197
1855	USA/WI-GMF-00857/2020	2020-04-09	2020.2718579234972	2020.2718579234972
1856	USA/WI-GMF-02381/2020	2020-05-04	2020.3401639344263	2020.3401639344263
1857	USA/RI_0520/2020	2020-02-28	2020.1598360655737	2020.1598360655737
1858	USA/RI_0556/2020	2020-03-01	2020.1653005464482	2020.1653005464482
1859	USA/PR-CDC-3578/2020	2020-03-08	2020.1844262295083	2020.1844262295083
1860	USA/IN-Lilly-IPB0170-15bc11/2020	2020-04-06	2020.2636612021859	2020.2636612021859
1861	USA/IN-Lilly-IPB0170-4bc21/2020	2020-03-19	2020.214480874317	2020.214480874317
1862	USA/IN_2001/2020	2020-03-09	2020.1871584699454	2020.1871584699454
1863	USA/KS-CDC-4589/2020	2020-03-10	2020.1898907103825	2020.1898907103825
1864	USA/CO-WYPHL-00082/2020	2020-03-30	2020.2445355191257	2020.2445355191257
1865	USA/NH_0029/2020	2020-03-06	2020.1789617486338	2020.1789617486338
1866	USA/WY-WYPHL-00069/2020	2020-03-27	2020.2363387978141	2020.2363387978141
1867	USA/MI-MDHHS-SC20530/2020	2020-05-14	2020.3674863387978	2020.3674863387978
1868	USA/MI-MDHHS-SC20534/2020	2020-05-14	2020.3674863387978	2020.3674863387978
1869	Mexico/CDMX-INER_04/2020	2020-03-15	2020.2035519125684	2020.2035519125684
1870	Mexico/CDMX-InDRE_13/2020	2020-03-21	2020.2199453551912	2020.2199453551912
1871	Mexico/CDMX-InDRE_14/2020	2020-03-14	2020.200819672131	2020.200819672131
1872	Mexico/CDMX-INER_02/2020	2020-03-13	2020.198087431694	2020.198087431694
1873	Panama/328677/2020	2020-03-06	2020.1789617486338	2020.1789617486338
1874	CostaRica/06/2020	2020-03-25	2020.23087431694	2020.23087431694
1875	CostaRica/CV-0007/2020	2020-03-06	2020.1789617486338	2020.1789617486338
1876	Portugal/PT0509/2020	2020-03-19	2020.214480874317	2020.214480874317
1877	Germany/BAV-MVP0015/2020	2020-04-09	2020.2718579234972	2020.2718579234972
1878	Germany/BAV-MVP0034/2020	2020-03-13	2020.198087431694	2020.198087431694
1879	Germany/BAV-MVP0039/2020	2020-03-24	2020.2281420765028	2020.2281420765028
1880	Germany/BAV-MVP0036/2020	2020-03-21	2020.2199453551912	2020.2199453551912
1881	Georgia/Tb-712/2020	2020-03-16	2020.2062841530055	2020.2062841530055
1882	Germany/BAV-MVP0027/2020	2020-04-10	2020.2745901639344	2020.2745901639344
1883	Japan/Hu_Kng_19-865/2020	2020-03-23	2020.2254098360656	2020.2254098360656
1884	Japan/SMU-0311S2/2020	2020-03-11	2020.1926229508197	2020.1926229508197
1885	Japan/SMU-0311S3/2020	2020-03-11	2020.1926229508197	2020.1926229508197
1886	Netherlands/Leiden-0002/2020	2020-03-09	2020.1871584699454	2020.1871584699454
1887	Finland/14M77/2020	2020-03-14	2020.200819672131	2020.200819672131
1888	Finland/FIN03032020A/2020	2020-03-03	2020.1707650273224	2020.1707650273224
1889	Finland/13M29/2020	2020-03-13	2020.198087431694	2020.198087431694
1890	Finland/FIN-25/2020	2020-02-25	2020.1516393442623	2020.1516393442623
1891	Belgium/HI-0507421/2020	2020-05-07	2020.3483606557377	2020.3483606557377
1892	Germany/NRW-51/2020	2020-03-13	2020.198087431694	2020.198087431694
1893	Portugal/PT0123/2020	2020-03-25	2020.23087431694	2020.23087431694
1894	Poland/Pom12/2020	2020-05-04	2020.3401639344263	2020.3401639344263
1895	Russia/StPetersburg-RII5942S/2020	2020-04-13	2020.282786885246	2020.282786885246
1896	Russia/StPetersburg-RII8913S/2020	2020-04-23	2020.3101092896175	2020.3101092896175
1897	Latvia/010/2020	2020-03-23	2020.2254098360656	2020.2254098360656
1898	Jordan/SR-047/2020	2020-03-26	2020.233606557377	2020.233606557377
1899	Kuwait/KU006/2020	2020-03-15	2020.2035519125684	2020.2035519125684
1900	Kuwait/KU005/2020	2020-03-16	2020.2062841530055	2020.2062841530055
1901	Kuwait/KU001/2020	2020-03-16	2020.2062841530055	2020.2062841530055
1902	Denmark/ALAB-SSI324/2020	2020-03-11	2020.1926229508197	2020.1926229508197
1903	Switzerland/110459/2020	2020-04-07	2020.266393442623	2020.266393442623
1904	Taiwan/TSGH-24/2020	2020-04-02	2020.2527322404371	2020.2527322404371
1905	Denmark/ALAB-HH-128/2020	2020-03-11	2020.1926229508197	2020.1926229508197
1906	Denmark/ALAB-HH-156/2020	2020-03-19	2020.214480874317	2020.214480874317
1907	Denmark/ALAB-HH-195/2020	2020-04-15	2020.2882513661202	2020.2882513661202
1908	Denmark/ALAB-HH-119/2020	2020-03-11	2020.1926229508197	2020.1926229508197
1909	Hungary/MBL-465/2020	2020-03-27	2020.2363387978141	2020.2363387978141
1910	Hungary/MBL-464/2020	2020-03-27	2020.2363387978141	2020.2363387978141
1911	Austria/CeMM0251/2020	2020-03-21	2020.2199453551912	2020.2199453551912
1912	Austria/CeMM0265/2020	2020-03-23	2020.2254098360656	2020.2254098360656
1913	Austria/CeMM0275/2020	2020-03-24	2020.2281420765028	2020.2281420765028
1914	Austria/CeMM0295/2020	2020-03-27	2020.2363387978141	2020.2363387978141
1915	Austria/CeMM0288/2020	2020-03-26	2020.233606557377	2020.233606557377
1916	Austria/CeMM0262/2020	2020-03-23	2020.2254098360656	2020.2254098360656
1917	Austria/CeMM0292/2020	2020-03-27	2020.2363387978141	2020.2363387978141
1918	Austria/CeMM0255/2020	2020-03-22	2020.2226775956285	2020.2226775956285
1919	Italy/206/2020	2020-02-22	2020.1434426229507	2020.1434426229507
1920	Italy/INMI3/2020	2020-03-01	2020.1653005464482	2020.1653005464482
1921	Italy/LO-11550-28Feb/2020	2020-02-28	2020.1598360655737	2020.1598360655737
1922	Italy/PV-8058-25Feb/2020	2020-02-25	2020.1516393442623	2020.1516393442623
1923	Italy/PV-9675-26Feb/2020	2020-02-26	2020.1543715846994	2020.1543715846994
1924	Italy/PV-12578-29Feb/2020	2020-02-29	2020.1625683060108	2020.1625683060108
1925	Italy/VR_20COV18-48/2020	2020-03-24	2020.2281420765028	2020.2281420765028
1926	Italy/VR_20COV21-37/2020	2020-03-25	2020.23087431694	2020.23087431694
1927	Italy/TE5166/2020	2020-03-18	2020.2117486338798	2020.2117486338798
1928	Italy/TE26539/2020	2020-04-27	2020.3210382513662	2020.3210382513662
1929	Italy/TE5687/2020	2020-03-20	2020.217213114754	2020.217213114754
1930	Italy/UniMI01/2020	2020-02-24	2020.1489071038252	2020.1489071038252
1931	Austria/CeMM0071/2020	2020-03-11	2020.1926229508197	2020.1926229508197
1932	Austria/CeMM0041/2020	2020-03-05	2020.1762295081967	2020.1762295081967
1933	Austria/CeMM0126/2020	2020-03-11	2020.1926229508197	2020.1926229508197
1934	Austria/CeMM0127/2020	2020-03-11	2020.1926229508197	2020.1926229508197
1935	Austria/CeMM0140/2020	2020-03-13	2020.198087431694	2020.198087431694
1936	Senegal/600/2020	2020-03-20	2020.217213114754	2020.217213114754
1937	Serbia/UE38-04/2020	2020-04-28	2020.3237704918033	2020.3237704918033
1938	Germany/BAV-MVP0062/2020	2020-03-22	2020.2226775956285	2020.2226775956285
1939	Germany/BAV-MVP0098/2020	2020-04-04	2020.2581967213114	2020.2581967213114
1940	Germany/BAV-MVP0082/2020	2020-03-30	2020.2445355191257	2020.2445355191257
1941	Germany/BAV-MVP0095/2020	2020-04-03	2020.2554644808743	2020.2554644808743
1942	Germany/BAV-MVP0084/2020	2020-04-01	2020.25	2020.25
1943	Germany/BAV-MVP0087/2020	2020-04-01	2020.25	2020.25
1944	Thailand/Bangkok-0087/2020	2020-04-06	2020.2636612021859	2020.2636612021859
1945	Morocco/6889/2020	2020-03-15	2020.2035519125684	2020.2035519125684
1946	Morocco/6897/2020	2020-03-21	2020.2199453551912	2020.2199453551912
1947	Hungary/mbl2/2020	2020-03-17	2020.2090163934427	2020.2090163934427
1948	Poland/PL_P16/2020	2020-04-03	2020.2554644808743	2020.2554644808743
1949	Oman/RESP-20-6701/2020	2020-03-28	2020.2390710382513	2020.2390710382513
1950	Poland/1110540/2020	2020-03-30	2020.2445355191257	2020.2445355191257
1951	Oman/205029065/2020	2020-04-13	2020.282786885246	2020.282786885246
1952	Oman/205031572/2020	2020-04-25	2020.3155737704917	2020.3155737704917
1953	Poland/PL_P40/2020	2020-03-05	2020.1762295081967	2020.1762295081967
1954	SaudiArabia/KAUST-Madinah269/2020	2020-04-20	2020.301912568306	2020.301912568306
1955	Iceland/93/2020	2020-03-10	2020.1898907103825	2020.1898907103825
1956	UnitedArabEmirates/L5621/2020	2020-03-11	2020.1926229508197	2020.1926229508197
1957	Uruguay/UY-NYUMC848/2020	2020-03-17	2020.2090163934427	2020.2090163934427
1958	NewZealand/20VR1928/2020	2020-04-03	2020.2554644808743	2020.2554644808743
1959	NewZealand/20VR2046/2020	2020-04-07	2020.266393442623	2020.266393442623
1960	Chile/Santiago_79/2020	2020-04-04	2020.2581967213114	2020.2581967213114
1961	Chile/Santiago-25669/2020	2020-03-17	2020.2090163934427	2020.2090163934427
1962	India/GBRC2/2020	2020-04-13	2020.282786885246	2020.282786885246
1963	India/S62/2020	2020-05-04	2020.3401639344263	2020.3401639344263
1964	Ireland/Limerick-19933/2020	2020-03-03	2020.1707650273224	2020.1707650273224
1965	Ireland/Limerick-19935/2020	2020-03-03	2020.1707650273224	2020.1707650273224
1966	Ireland/Limerick-19934/2020	2020-03-03	2020.1707650273224	2020.1707650273224
1967	Belgium/ULG-10189/2020	2020-05-11	2020.3592896174864	2020.3592896174864
1968	Belgium/VAM-0506416/2020	2020-05-06	2020.3456284153006	2020.3456284153006
1969	SouthAfrica/KRISP-101/2020	2020-04-30	2020.3292349726776	2020.3292349726776
1970	SouthAfrica/KRISP-051/2020	2020-03-28	2020.2390710382513	2020.2390710382513
1971	Slovenia/4584/2020	2020-03-06	2020.1789617486338	2020.1789617486338
1972	India/NCDC-4877/2020	2020-04-20	2020.301912568306	2020.301912568306
1973	India/NCDC-4876/2020	2020-04-20	2020.301912568306	2020.301912568306
1974	India/NCDC-4476/2020	2020-04-13	2020.282786885246	2020.282786885246
1975	India/NCDC-4878/2020	2020-04-16	2020.2909836065573	2020.2909836065573
1976	Spain/67_20/2020	2020-05-30	2020.4112021857923	2020.4112021857923
1977	Spain/68_19/2020	2020-05-30	2020.4112021857923	2020.4112021857923
1978	Spain/86_17/2020	2020-05-30	2020.4112021857923	2020.4112021857923
1979	SouthAfrica/KRISP-108/2020	2020-05-04	2020.3401639344263	2020.3401639344263
1980	India/GBRC7/2020	2020-04-14	2020.285519125683	2020.285519125683
1981	Uganda/UG020/2020	2020-05-01	2020.3319672131147	2020.3319672131147
1982	Croatia/17-S7new/2020	2020-03-30	2020.2445355191257	2020.2445355191257
1983	Colombia/GUV-92061/2020	2020-03-31	2020.2472677595629	2020.2472677595629
1984	Colombia/GVI-98032/2020	2020-04-05	2020.2609289617487	2020.2609289617487
1985	CzechRepublic/951/2020	2020-03-01	2020.1653005464482	2020.1653005464482
1986	CzechRepublic/IAB_12/2020	2020-03-31	2020.2472677595629	2020.2472677595629
1987	Argentina/PAIS_A008/2020	2020-03-30	2020.2445355191257	2020.2445355191257
1988	Argentina/PAIS_A012/2020	2020-04-01	2020.25	2020.25
1989	Argentina/PAIS_A009/2020	2020-03-31	2020.2472677595629	2020.2472677595629
1990	Argentina/PAIS_A015/2020	2020-04-01	2020.25	2020.25
1991	Israel/701002403/2020	2020-03-23	2020.2254098360656	2020.2254098360656
1992	Israel/701002455/2020	2020-03-24	2020.2281420765028	2020.2281420765028
1993	NewZealand/20VR0933/2020	2020-03-19	2020.214480874317	2020.214480874317
1994	Germany/BAV-MVP0006/2020	2020-04-09	2020.2718579234972	2020.2718579234972
1995	USA/WI-UW-136/2020	2020-04-09	2020.2718579234972	2020.2718579234972
1996	Slovenia/12304/2020	2020-03-24	2020.2281420765028	2020.2281420765028
1997	Belgium/ULG-10185/2020	2020-05-10	2020.3565573770493	2020.3565573770493
1998	Croatia/OY-S1new/2020	2020-04-09	2020.2718579234972	2020.2718579234972
[truncated: 3,207 more rows]
