# Supplementary material for: Revealing fine-scale spatiotemporal differences in SARS-CoV-2 introduction and spread
Source: Nat Commun. 2020 Nov 3;11:5558. doi: 10.1038/s41467-020-19346-z (PMC7609670; doi:10.1038/s41467-020-19346-z)
Supplement: Supplementary file 3 — Source Data [file 41467_2020_19346_MOESM3_ESM.zip › Source Data/introductions/results/ml_refined_regions.csv]

letter	region
A	Alabama
B	Alaska
C	Algeria
D	Argentina
E	Arizona
F	Arkansas
G	Australia
H	Austria
I	Bangladesh
J	Belarus
K	Belgium
L	Bosnia and Herzegovina
M	Brazil
N	Brunei
O	California
P	Cambodia
Q	Canada
R	Chile
S	China
T	Colombia
U	Colorado
V	Connecticut
W	Costa Rica
X	Croatia
Y	Cyprus
Z	Czech Republic
[	Democratic Republic of the Congo
\	Denmark
]	Diamond Princess
^	Ecuador
_	Egypt
`	Estonia
a	Finland
b	Florida
c	France
d	Gambia
e	Georgia
f	Germany
g	Ghana
h	Grand Princess
i	Grand Princess 2nd cruise
j	Greece
k	Guam
l	Hawaii
m	Hong Kong
n	Hungary
o	Iceland
p	Idaho
q	Illinois
r	India
s	Indiana
t	Indonesia
u	Iowa
v	Iran
w	Ireland
x	Israel
y	Italy
z	Jamaica
{	Japan
|	Jordan
}	Kansas
~	Kazakhstan
	Kenya
	Kuwait
	Latvia
	Lebanon
	Lithuania
	Louisiana
	Luxembourg
	MHD
	Malaysia
	Maryland
	Massachusetts
	Mexico
	Michigan
	Minnesota
	Missouri
	Montana
	Morocco
	Myanmar
	Nebraska
	Nepal
	Netherlands
	Nevada
	New Hampshire
	New Jersey
	New Mexico
	New York
	New Zealand
	Nigeria
	North Carolina
	Norway
	Ohio
	Oman
	Oregon
	Pakistan
¡	Panama
¢	Pennsylvania
£	Peru
¤	Philippines
¥	Poland
¦	Portugal
§	Puerto Rico
¨	Qatar
©	Rhode Island
ª	Romania
«	Russia
¬	Saudi Arabia
­	Senegal
®	Serbia
¯	Singapore
°	Slovakia
±	Slovenia
²	South Africa
³	South Carolina
´	South Korea
µ	Spain
¶	Sri Lanka
·	Sweden
¸	Switzerland
¹	Taiwan
º	Texas
»	Thailand
¼	Timor-Leste
½	Tunisia
¾	Turkey
¿	USA
À	UWHC
Á	Uganda
Â	United Arab Emirates
Ã	United Kingdom
Ä	Uruguay
Å	Utah
Æ	Vermont
Ç	Vietnam
È	Virgin Islands
É	Virginia
Ê	Washington
Ë	Washington DC
Ì	Wisconsin
Í	Wyoming
Î	?
