# Supplementary material for: Revealing fine-scale spatiotemporal differences in SARS-CoV-2 introduction and spread
Source: Nat Commun. 2020 Nov 3;11:5558. doi: 10.1038/s41467-020-19346-z (PMC7609670; doi:10.1038/s41467-020-19346-z)
Supplement: Supplementary file 3 — Source Data [file 41467_2020_19346_MOESM3_ESM.zip › Source Data/introductions/results/ml_refined_time.newick]

(Wuhan/Hu-1/2019:0.00968100,(Thailand/Nonthaburi_59/2020:0.05641564,Wuhan/HB-WH1-122/2020:0.19029542,Japan/NA-20-05-1/2020:0.08920252,Wuhan/WIV04/2019:0.01815304,Wuhan/HB-WH3-179/2020:0.22035006,Japan/OS-20-07-1/2020:0.08373804,Wuhan/HB-WH4-204/2020:0.23127903,Jiangsu/JS03/2020:0.08647028,Sichuan/SC-WCH4-286/2020:0.13291837,Sichuan/SC-WCH3-259/2020:0.11379269,Wuhan/HB-WH3-176/2020:0.18209870,Wuhan/HB-WH2-167/2020:0.13565061,SouthAfrica/R02827/2020:0.20122438,Beijing/DT-travelIT04/2020:0.19575990,Wuhan/IVDC-HB-01/2019:0.01815304,Beijing/IME-HZ01/2020:0.08100580,Hangzhou/HZCDC0091L/2020:0.07827356,Wuhan/WHU02/2020:0.02636099,Wuhan/IPBCAMS-WH-04/2019:0.01815304,Taiwan/CGMH-CGU-01/2020:0.08920252,Iceland/447/2020:0.23947575,SouthKorea/KCDC12/2020:0.10832821,Thailand/61/2020:0.04275444,Korea/KCDC2004/2020:0.11106045,Thailand/Phuket_247/2020:0.08920252,Chongqing/ZX01/2020:0.08373804,Malaysia/IMR_WC1170/2020:0.19849214,India/CCMB_J300/2020:0.27772711,Malaysia/IMR_WC1097/2020:0.18483094,Wuhan/HB-WH4-206/2020:0.25860143,Wuhan/HB-WH4-205/2020:0.18756318,Taiwan/TSGH-31/2020:0.25313695,Beijing/DT-travelUSA01/2020:0.18483094,Wuhan/HB-WH1-142/2020:0.18756318,Wuhan/WH03/2020:0.02362875,Wuhan/HB-WH4-214/2020:0.23947575,Thailand/74/2020:0.05641564,Thailand/Nonthaburi_68/2020:0.06188012,Wuhan/HBCDC-HB-03/2019:0.01815304,Shanghai/SH0073/2020:0.11925717,Korea/KCDC2005/2020:0.11652493,Beijing/DT-travelDE01/2020:0.22035006,Korea/KCDC2007/2020:0.11925717,Sweden/20-50125/2020:0.20122438,Thailand/SI200433-NT/2020:0.08920252,Wuhan/HB-WH2-160/2020:0.18209870,Wuhan/WIV06/2019:0.01815304,Taiwan/4/2020:0.09739925,USA/CA-CZB-1209/2020:0.25860143,Taiwan/TSGH-35/2020:0.12198941,USA/WI-UW-256/2020:0.28592384,USA/WI-UW-270/2020:0.21761782,USA/WI-UW-345/2020:0.29412056,Wuhan/WH01/2019:0.00719414,USA/IL1/2020:0.07827356,USA/CO-CDC-5607/2020:0.20395662,USA/CA6/2020:0.09466700,Sichuan/SC-NJ-089/2020:0.11925717,Singapore/1/2020:0.08373804,Singapore/129/2020:0.23947575,Singapore/136/2020:0.23401127,Singapore/150/2020:0.23401127,Singapore/109/2020:0.19849214,France/RA739/2020:0.12745389,England/200690245/2020:0.12745389,England/200690306/2020:0.12472165,England/200690300/2020:0.12745389,England/200690756/2020:0.12745389,Finland/1/2020:0.10013149,Taiwan/NTU27/2020:0.30504952,Taiwan/TSGH-27/2020:0.21488558,Taiwan/TSGH-37/2020:0.12745389,Taiwan/CGMH-CGU-22/2020:0.23401127,Malaysia/IMR_WC1114/2020:0.18483094,Malaysia/IMR_WC1098/2020:0.18483094,HongKong/HKPU57-0702/2020:0.14657957,HongKong/HKPU60-0802/2020:0.15204405,HongKong/HKPU66-2501/2020:0.16843750,HongKong/HKPU6_2101/2020:0.08920252,HongKong/HKPU63-1402/2020:0.15750853,HongKong/HKU-911a/2020:0.10286373,France/IDF0626/2020:0.10013149,France/CIBU-200634/2020:0.27226263,Singapore/159/2020:0.23674351,Singapore/210/2020:0.20942110,Singapore/187/2020:0.17936646,Singapore/212/2020:0.22308231,Singapore/165/2020:0.09466700,Thailand/Bangkok_323/2020:0.10013149,Thailand/NIH-162/2020:0.08100580,Thailand/NIH-59/2020:0.06461236,Thailand/NIH-15/2020:0.03455772,Nepal/61/2020:0.05641564,Bangladesh/NIB_BCSIR_02/2020:0.38155225,Oman/RESP-20-3700/2020:0.23947575,Oman/RESP-20-6560/2020:0.26133367,England/200641094/2020:0.11925717,Wuhan/HB-WH1-127/2020:0.19029542,Wuhan/HB-WH1-130/2020:0.19029542,UnitedArabEmirates/L1014/2020:0.22581455,UnitedArabEmirates/L4184/2020:0.21215334,Wuhan/HB-WH5-237/2020:0.22308231,Wuhan/HB-WH4-197/2020:0.25313695,Wuhan/HB-WH4-207/2020:0.26406591,Wuhan/HB-WH3-180/2020:0.22035006,Wuhan/IPBCAMS-WH-01/2019:0.00171469,Wuhan/IPBCAMS-WH-03/2019:0.01815304,Wuhan/HB-WH3-189/2020:0.22854679,Wuhan/HB-WH6-244/2020:0.22854679,Wuhan/HB-WH5-225/2020:0.22581455,Wuhan/HBCDC-HB-01/2019:0.01815304,Indonesia/JKT-EIJK02/2020:0.25586919,Indonesia/JKT-EIJK03/2020:0.25860143,Ireland/Cork2/2020:0.20668886,Cambodia/0012/2020:0.09466700,SouthAfrica/R05204/2020:0.23674351,Norway/2087/2020:0.23127903,Thailand/SI200040-NT/2020:0.04275444,Colombia/GUV-92146/2020:0.26953039,Wuhan/IVDC-HB-05/2019:0.01815304,Wuhan/WIV05/2019:0.01815304,Wuhan/WIV07/2019:0.01815304,Singapore/317/2020:0.22035006,Singapore/298/2020:0.22854679,Singapore/44/2020:0.20668886,Singapore/35/2020:0.12198941,Australia/NSW02/2020:0.08100580,Wuhan/HB-WHCM-115/2020:0.16297302,(USA/WI-UW-229/2020:0.07206017,England/LIVE-9C0FA/2020:0.08572137)NODE_0001852:0.18380902,(Finland/13M79/2020:0.00000000,Latvia/02/2020:0.03278689)NODE_0002043:0.22035006,(Taiwan/NTU02/2020:0.05460400,mouse/Harbin/HRB-26m/2020:0.25678979)NODE_0002046:0.06465317,(Denmark/ALAB-SSI-1378/2020:0.11078557,Denmark/ALAB-SSI-1406/2020:0.11351781)NODE_0002047:0.16694154,(Thailand/Bangkok_168/2020:0.03443783,Thailand/SI200615-NT/2020:0.05083127)NODE_0002052:0.04930021,(Wuhan/HB-WH1-124/2020:0.00000000,India/ILSCV16280/2020:0.19125683)NODE_0002053:0.19029542,(Vietnam/19-01S/2020:0.00000000,Vietnam/19-02S/2020:0.00000000)NODE_0002055:0.08100580,(Indonesia/EJ-ITD853Sp/2020:0.11319771,Indonesia/JKT-EIJK0141/2020:0.09133979)NODE_0002056:0.13993924,(USA/NV_0016/2020:0.00000000,(NewZealand/20VR2932/2020:0.00000000,NewZealand/20VR2941/2020:0.00000000)NODE_0002000:0.13387978)NODE_0001999:0.20395662,(Japan/AI-I-004/2020:0.02817245,Pakistan/KHI1/2020:0.16751671,Indonesia/EJ-ITD1273NT/2020:0.20576808)NODE_0002032:0.06103007,(Indonesia/EJ-ITD3101NT/2020:0.25226484,(Taiwan/8/2020:0.00000000,Taiwan/5/2020:0.00000000)NODE_0002045:0.05827577)NODE_0002044:0.04732020,(USA/CA-SCCPHD-UC106/2020:0.03787609,(USA/WI-UW-246/2020:0.06010929,USA/CA-SCCPHD-UC129/2020:0.00000000)NODE_0001851:0.05426953)NODE_0001850:0.14695485,(Australia/NSW219/2020:0.00000000,Australia/NSW08/2020:0.00000000,Australia/NSW10/2020:0.00000000)NODE_0002057:0.18209870,(USA/CA-CDPH-UC2/2020:0.06338099,USA/CA-CDPH-UC3/2020:0.06338099,USA/CA-CDPH-UC4/2020:0.06338099,USA/CA9/2020:0.05245203)NODE_0001995:0.11598547,(USA/CA5/2020:0.04960744,Taiwan/CGMH-CGU-02/2020:0.06600089,Singapore/175/2020:0.07966209,Guangzhou/GZMU0058/2020:0.04414296)NODE_0002001:0.05052404,(Wuhan/HBCDC-HB-02/2019:0.00778632,Wuhan/WIV02/2019:0.00778632,USA/CA8/2020:0.12255164,Wuhan/IVDC-HB-GX02/2019:0.00778632)NODE_0002002:0.01036673,(UnitedArabEmirates/L4280/2020:0.10453054,(Japan/KY-V-029/2020:0.04711473,(UnitedArabEmirates/L6599/2020:0.07825338,Australia/QLDID922/2020:0.08645010)NODE_0002035:0.04263184)NODE_0002034:0.03009340)NODE_0002033:0.02292335,(Malaysia/IMR_WC413/2020:0.00546448,Malaysia/IMR_WC458/2020:0.00819672,Malaysia/IMR_WC627/2020:0.01639344,Malaysia/MKAK-CL-2020-7554/2020:0.00000000)NODE_0002049:0.12198941,(HongKong/HKPU2_1801/2020:0.03469315,HongKong/HKU-902a/2020:0.03469315,HongKong/HKU-902b/2020:0.03742539,HongKong/VB20017970-2/2020:0.02922867)NODE_0002050:0.04904489,(USA/CA_2602/2020:0.01798131,USA/CA-SCCPHD-UC101/2020:0.01798131,USA/CA-SCCPHD-UC105/2020:0.02617803,(USA/CA-SCCPHD-UC108/2020:0.00273224,USA/CA-SCCPHD-UC102/2020:0.00000000)NODE_0002005:0.02344579)NODE_0002004:0.15865291,(UnitedArabEmirates/L9766/2020:0.08286908,Indonesia/JKT-EIJK01/2020:0.11565597,Indonesia/JKT-EIJK04/2020:0.13204941,Indonesia/JKT-EIJK0317/2020:0.09653029,Indonesia/EJ-ITD1238Sp/2020:0.12658493)NODE_0002054:0.14021322,((USA/CA-CZB-1091/2020:0.00000000,USA/CA-CZB-1237/2020:0.03005464)NODE_0001998:0.10009543,(USA/CA-CZB-1090/2020:0.00000000,USA/CA-CZB-1092/2020:0.00000000,USA/CA-CZB-1239/2020:0.03005464,USA/CA-CZB-1236/2020:0.03005464)NODE_0001997:0.10009543)NODE_0001996:0.25413441,(Japan/Hu_Kng_19-437/2020:0.11293156,Malaysia/IMR_WC1177/2020:0.10200260,(Japan/Donner20/2020:0.11569293,Japan/Donner18/2020:0.11296069,(Japan/Donner17/2020:0.04098361,Japan/Donner28/2020:0.00000000)NODE_0002038:0.06651261)NODE_0002037:0.09559928)NODE_0002036:0.09648954,(Malaysia/MKAK-CL-2020-5047/2020:0.02100382,Malaysia/MKAK-CL-2020-5045/2020:0.02100382,Malaysia/IMR_WC085/2020:0.03193278,Malaysia/MKAK-CL-2020-5049/2020:0.02100382,Singapore/2/2020:0.02373606,Singapore/6/2020:0.06471967,Singapore/36/2020:0.08384535)NODE_0002048:0.06546646,((USA/MA1/2020:0.03751380,HongKong/HKU-913a/2020:0.04297828,HongKong/HKU-915a/2020:0.04844277)NODE_0001960:0.04328945,(Canada/ON_PHL4181/2020:0.01869298,Canada/ON_VIDO-01/2020:0.01322850,Canada/ON_ON-VIDO-01-2/2020:0.01322850,Canada/ON_PHL2445/2020:0.01869298,(USA/CA4/2020:0.00000000,USA/CA3/2020:0.00000000)NODE_0001962:0.02962195)NODE_0001961:0.05118131)NODE_0001959:0.01932823,(Taiwan/NTU29/2020:0.22253256,Ecuador/HEE-01/2020:0.12963639,Netherlands/NoordBrabant_47/2020:0.12963639,(Netherlands/Oss_1363500/2020:0.04625460,Netherlands/Tilburg_1363354/2020:0.04079012)NODE_0002042:0.05879162,(Finland/14M82/2020:0.05658060,Germany/NRW-15/2020:0.04838387,Netherlands/Loon_op_zand_1363512/2020:0.01832923,Slovakia/SK-BMC6/2020:0.04018715,Netherlands/NoordBrabant_10003/2020:0.01559699,Netherlands/NA_666/2020:0.01832923)NODE_0002041:0.08671699)NODE_0002040:0.07978471,(USA/WI1/2020:0.05305055,Sichuan/SC-YB-086/2020:0.06397951,Sichuan/SC-YA-087/2020:0.05031831,Singapore/11/2020:0.05851503,Fujian/13/2020:0.02846039,Foshan/20SF210/2020:0.02846039,Foshan/20SF211/2020:0.02846039,Shanghai/SH0109/2020:0.05851503,Guangzhou/GZMU0017/2020:0.06671175,India/1-27/2020:0.04212159,Australia/VIC14/2020:0.05851503,Sichuan/SC-NC-067/2020:0.05578279,Wuhan/YB012506/2020:0.03665711,(Sichuan/SC-NC-068/2020:0.00000000,Sichuan/SC-NC-072/2020:0.00000000)NODE_0001956:0.05851503,(Sichuan/SC-WCH-315/2020:0.01276850,Shanghai/SH0011/2020:0.02369746)NODE_0001957:0.02388861)NODE_0001954:0.05254541,(Finland/14M74/2020:0.09116490,Senegal/306/2020:0.09936162,Germany/NRW-02-1/2020:0.04198457,Germany/NRW-06/2020:0.04744905,Germany/NRW-03/2020:0.04471681,Germany/NRW-05/2020:0.04471681,Germany/NRW-09/2020:0.05018129,Germany/NRW-10/2020:0.05018129,Latvia/04/2020:0.12121954,Austria/CeMM0002/2020:0.04471681,Hungary/SRC-00620/2020:0.12668402,Poland/PL_P1/2020:0.06111025,Belgium/ULG-10187/2020:0.24963484,Croatia/1761_Dubrovnik/2020:0.10755834,(USA/NE_6605/2020:0.00000000,USA/NE_7025/2020:0.00546448)NODE_0002007:0.06657473,(Germany/NRW-04/2020:0.02056906,Germany/NRW-07/2020:0.02330130,(Germany/NRW-01/2020:0.00273224,Germany/NRW-08/2020:0.00000000)NODE_0002009:0.02330130)NODE_0002008:0.02414775)NODE_0002006:0.13191741,(USA/CA2/2020:0.04017871,Sweden/01/2020:0.08389456,Taiwan/2/2020:0.04291095,HongKong/HKPU12_2201/2020:0.06203663,HongKong/HKPU17_2201/2020:0.07296559,HongKong/HKPU28_3001/2020:0.08935904,HongKong/HKPU52-3101/2020:0.10028800,HongKong/HKPU48-0202/2020:0.09482352,HongKong/HKPU49-3001/2020:0.09482352,HongKong/HKPU42-0302/2020:0.09209128,HongKong/HKPU53-0802/2020:0.10028800,HongKong/HKPU20_3001/2020:0.07843008,Singapore/17/2020:0.09209128,Oman/RESP-20-4028/2020:0.19864865,Singapore/8/2020:0.07296559,SouthKorea/KUMC02/2020:0.08116232,Australia/VIC01/2020:0.04837543,Australia/VIC02/2020:0.04564319,Singapore/7/2020:0.05383991,Australia/NSW03/2020:0.04837543,Wuhan/HB-WH5-222/2020:0.19864865,Wuhan/HB-WH5-236/2020:0.19045193,Wuhan/HB-WH5-226/2020:0.19318417,Wuhan/HB-WH5-223/2020:0.14946833,Wuhan/HB-WH6-242/2020:0.18225521,Korea/KCDC2001/2020:0.12761040,Australia/VIC03/2020:0.04837543,(Thailand/Bangkok_269/2020:0.00000000,Thailand/SI200478-NST/2020:0.00000000)NODE_0002028:0.05110767,(Thailand/NIH-190/2020:0.01498620,Thailand/SI200383-NT/2020:0.01771844)NODE_0002029:0.02519251,(Thailand/Nonthaburi_363/2020:0.00000000,Thailand/SI200893-NT/2020:0.00819672)NODE_0002030:0.05930439,(Thailand/Samutprakarn_840/2020:0.04769068,Thailand/SI201712-NT/2020:0.04495844)NODE_0002031:0.02800715,(France/IDF0372/2020:0.00000000,France/IDF0373/2020:0.00000000,France/IDF0386-islP1/2020:0.01366120)NODE_0002027:0.04291095,(Singapore/10/2020:0.00000000,Singapore/186/2020:0.01092896,Singapore/9/2020:0.00000000,Singapore/5/2020:0.00546448)NODE_0002011:0.07569784,(SriLanka/COV486/2020:0.16804725,Oman/RESP-20-2857/2020:0.13252813,(SouthAfrica/KRISP-02/2020:0.08887443,(Taiwan/NTU06/2020:0.00344692,Germany/Cento-70002372/2020:0.04443053,Poland/1111112/2020:0.05262725)NODE_0002014:0.05810510)NODE_0002013:0.05731490)NODE_0002012:0.06065605,(HongKong/HKPU19_0402/2020:0.05776900,HongKong/CUHK1/2020:0.06323348,HongKong/VB20024950-2/2020:0.04137556,HongKong/VM20002493-2/2020:0.06869796,HongKong/VM20002507-2/2020:0.07143021,HongKong/VM20002582-2/2020:0.07689469,((HongKong/HKPU102_2802/2020:0.09519070,HongKong/HKPU65-1202/2020:0.05693934)NODE_0002023:0.02610792,(HongKong/HKPU34_3001/2020:0.04033570,(HongKong/HKPU23_2601/2020:0.00000000,HongKong/HKPU30_2901/2020:0.02459016,HongKong/HKPU35_0402/2020:0.02732240,HongKong/HKPU40-2801/2020:0.03005464,HongKong/HKPU44-0102/2020:0.03005464,HongKong/HKPU33_0202/2020:0.02732240,HongKong/HKPU45-0502/2020:0.03278689,HongKong/VM2003179/2020:0.10382514,HongKong/HKPU29_0102/2020:0.02459016,HongKong/HKPU39-3001/2020:0.03005464)NODE_0002025:0.01301329)NODE_0002024:0.01538915)NODE_0002022:0.01297312)NODE_0002021:0.02066107)NODE_0002010:0.04082709,((SaudiArabia/KAUST-Madinah57/2020:0.14567225,Turkey/HSGM-5770/2020:0.11834984)NODE_0001994:0.11016684,(Oman/RESP-20-2181/2020:0.18577075,UnitedArabEmirates/L4682/2020:0.12839370,(Iran/HGRC-2-2162/2020:0.01323037,Iran/KHGRC-2-2162/2020:0.01323037,Iran/KHGRC-3-2178/2020:0.01323037)NODE_0001992:0.19713054,(Canada/ON_PHL5472/2020:0.09790684,Georgia/Tb-1523/2020:0.20446422,SriLanka/COV38/2020:0.16621285,HongKong/HKU-903b/2020:0.03233307,UnitedArabEmirates/L0904/2020:0.11156804,UnitedArabEmirates/L6627/2020:0.11156804,Turkey/ERAGEM-001/2020:0.16894509,Australia/NSW05/2020:0.11976477,NewZealand/01/2020:0.11703253,UnitedArabEmirates/L2409/2020:0.11156804,HongKong/HKU-903a/2020:0.02413635,HongKong/HKU-905a/2020:0.02413635,(Canada/BC_17397/2020:0.08513670,Canada/BC_13297/2020:0.08240446,Canada/BC_69243/2020:0.06327878)NODE_0001982:0.03462806,(USA/NY1-PV08001/2020:0.10396468,Canada/BC_37_0-2/2020:0.06844555,(Turkey/HSGM-6204/2020:0.11298951,Tunisia/COV0880/2020:0.13757967)NODE_0001968:0.04288774)NODE_0001967:0.01853233,(Sweden/20-04631/2020:0.05868293,Kuwait/KU17/2020:0.06961189,(Thailand/Bangkok-0078/2020:0.00000000,Thailand/Bangkok-0084/2020:0.00273224)NODE_0001984:0.15157910)NODE_0001983:0.05834960,(Taiwan/TSGH-26/2020:0.08578129,(Taiwan/CGMH-CGU-03/2020:0.04907069,Taiwan/CGMH-CGU-05/2020:0.05180293,Taiwan/CGMH-CGU-21/2020:0.05726741,Taiwan/CGMH-CGU-04/2020:0.05180293)NODE_0001986:0.03944284)NODE_0001985:0.02578675,(Australia/QLD09/2020:0.08502768,Australia/NSW07/2020:0.08502768,(UnitedArabEmirates/L0184/2020:0.04332040,(Iran/HGRC-01-IPI-8206/2020:0.00000000,Iran/KHGRC-1.1-IPI-8206/2020:0.00000000)NODE_0001991:0.07883953)NODE_0001990:0.03077832)NODE_0001989:0.03746933,(Canada/ON_SHSC-01/2020:0.08145088,Georgia/Tb-82/2020:0.08691536,Lebanon/S5_762/2020:0.08418312,Lebanon/S9_764/2020:0.11970224,Kuwait/KU12/2020:0.09511208,Kuwait/KU18/2020:0.09511208,Oman/RESP-20-1189/2020:0.09511208,Oman/RESP-20-1857/2020:0.13063120,Oman/RESP-20-797/2020:0.07325415,Oman/RESP-20-837/2020:0.07598640,Australia/NSW06/2020:0.08964760,Australia/NSW09/2020:0.08691536,Kuwait/KU09/2020:0.09511208,(Canada/ON_PHL2273/2020:0.00819672,Norway/1380/2020:0.00000000)NODE_0001970:0.08145088,(DRC/299/2020:0.06259936,UnitedArabEmirates/L068/2020:0.04620591,Uganda/UG011/2020:0.08992176,UnitedArabEmirates/L0231/2020:0.04620591)NODE_0001980:0.08169305,(Kazakhstan/26475/2020:0.09962292,Kazakhstan/26506/2020:0.09962292,Kazakhstan/NCB-1/2020:0.00399450,Kazakhstan/26501/2020:0.09962292,Kazakhstan/26562/2020:0.09962292,Kazakhstan/26574/2020:0.09962292,Kazakhstan/26508/2020:0.09962292,Kazakhstan/26582/2020:0.09962292,Kazakhstan/26545/2020:0.09962292,Kazakhstan/26530/2020:0.09962292,Kazakhstan/26473/2020:0.09962292,Kazakhstan/26584/2020:0.09962292)NODE_0001971:0.14576239)NODE_0001969:0.03284941)NODE_0001966:0.01682566)NODE_0001965:0.03728145)NODE_0001964:0.00822683,(USA/WI-UW-168/2020:0.05464481,USA/WI-UW-171/2020:0.05464481,USA/WI-UW-162/2020:0.08196721,USA/WI-UW-172/2020:0.05464481,USA/WI-UW-179/2020:0.06010929,USA/WI-UW-175/2020:0.05737705,USA/WI-UW-161/2020:0.08196721,USA/WI-UW-202/2020:0.07103825,USA/WI-UW-217/2020:0.07103825,USA/WI-UW-253/2020:0.07377049,USA/WI-UW-203/2020:0.07103825,USA/WI-UW-209/2020:0.07103825,USA/WI-UW-211/2020:0.07103825,USA/WI-UW-213/2020:0.07103825,USA/WI-UW-221/2020:0.07103825,USA/WI-UW-231/2020:0.07377049,USA/WI-UW-234/2020:0.07377049,USA/WI-UW-236/2020:0.07650273,USA/WI-UW-210/2020:0.06830601,USA/WI-UW-247/2020:0.07923497,USA/WI-UW-212/2020:0.07103825,USA/WI-UW-241/2020:0.07650273,USA/WI-UW-274/2020:0.08743169,USA/WI-UW-206/2020:0.07103825,USA/WI-UW-228/2020:0.07377049,USA/WI-UW-326/2020:0.15573770,USA/WI-UW-346/2020:0.14480874,USA/WI-UW-343/2020:0.10109290,USA/WI-UW-47/2020:0.05464481,USA/WI-UW-55/2020:0.06557377,USA/CA-SCCPHD-UC130/2020:0.01912568,USA/CA-SCCPHD-UC103/2020:0.00000000,USA/CA-CZB-1226/2020:0.05737705,Mexico/CDMX-InDRE_11/2020:0.05737705,Mexico/CDMX-InDRE_16/2020:0.05191257,USA/NY-SURV0144/2020:0.00819672,USA/CA-SCCPHD-UC16/2020:0.01366120,USA/CA-SCCPHD-UC158/2020:0.03278689,USA/MN-UMGC-4/2020:0.08743169,USA/WI-UW-169/2020:0.05464481,USA/WI-UW-185/2020:0.06284153,USA/WI-UW-181/2020:0.06284153,USA/WI-UW-223/2020:0.07377049,USA/WI-UW-240/2020:0.07650273,USA/WI-UW-196/2020:0.06010929,USA/WI-UW-182/2020:0.06284153,USA/WI-UW-174/2020:0.05737705,USA/WI-UW-201/2020:0.07103825,USA/WI-UW-197/2020:0.06830601,USA/WI-UW-244/2020:0.07923497,USA/WI-UW-225/2020:0.07377049,USA/WI-UW-233/2020:0.07650273,USA/WI-UW-222/2020:0.07103825,USA/WI-UW-173/2020:0.05737705,USA/WI-UW-243/2020:0.07923497,USA/WI-UW-170/2020:0.05464481,USA/WI-UW-215/2020:0.07103825,USA/WI-UW-193/2020:0.06557377,USA/WI-UW-208/2020:0.07103825,USA/WI-UW-238/2020:0.07650273,USA/WI-UW-194/2020:0.06830601,USA/WI-UW-186/2020:0.06557377,USA/WI-UW-232/2020:0.07650273,USA/WI-UW-187/2020:0.06557377,USA/WI-UW-340/2020:0.09016393,USA/WI-UW-214/2020:0.07103825,USA/WI-UW-219/2020:0.07103825,USA/WI-UW-342/2020:0.09836066,USA/WI-UW-272/2020:0.07650273,USA/WI-UW-192/2020:0.06557377,USA/WI-UW-157/2020:0.04371585,USA/WI-UW-180/2020:0.06010929,(USA/WI-UW-254/2020:0.01077708,USA/WI-UW-266/2020:0.02717052)NODE_0001830:0.07938686,(USA/WI-UW-199/2020:0.00000000,USA/WI-UW-224/2020:0.00546448)NODE_0001831:0.06830601,(USA/WI-UW-183/2020:0.00000000,USA/WI-UW-318/2020:0.07650273)NODE_0001832:0.06284153,(USA/WI-UW-333/2020:0.00000000,USA/WI-UW-334/2020:0.00000000)NODE_0001846:0.06830601,(USA/WI-UW-178/2020:0.03151763,USA/WI-UW-216/2020:0.04517883,USA/WI-UW-344/2020:0.07796572)NODE_0001824:0.02585942,(Iceland/372/2020:0.01855741,Iceland/220/2020:0.01036069,Iceland/248/2020:0.01309293,England/LIVE-99A0E/2020:0.08686342,(England/LIVE-9F3D0/2020:0.06191323,(England/LIVE-9F534/2020:0.00000000,England/LIVE-9F5CB/2020:0.01366120)NODE_0001849:0.07830668)NODE_0001848:0.07413052)NODE_0001847:0.03608740,(USA/WI-UW-177/2020:0.03343132,USA/WI-UW-284/2020:0.08261164,USA/WI-UW-325/2020:0.12905973,(USA/WI-UW-207/2020:0.00658937,USA/WI-UW-227/2020:0.01478609,(USA/WI-UW-283/2020:0.00000000,USA/WI-UW-293/2020:0.00819672,USA/WI-UW-311/2020:0.02185792)NODE_0001829:0.04484073)NODE_0001828:0.03503867,(USA/WI-UW-191/2020:0.00000000,USA/WI-UW-237/2020:0.01092896,(USA/WI-UW-300/2020:0.03542933,USA/WI-UW-303/2020:0.03542933,USA/WI-UW-297/2020:0.03542933,USA/WI-UW-290/2020:0.02176813)NODE_0001827:0.02194772)NODE_0001826:0.04162804)NODE_0001825:0.02394573,(USA/WI-UW-279/2020:0.02307412,USA/WI-UW-287/2020:0.03127084,USA/WI-UW-306/2020:0.05312876,USA/WI-UW-294/2020:0.03946756,USA/WI-UW-298/2020:0.05039652,USA/WI-UW-314/2020:0.05859324,USA/WI-UW-289/2020:0.03673532,USA/WI-UW-291/2020:0.03673532,USA/WI-UW-278/2020:0.02307412,USA/WI-UW-299/2020:0.05039652,(USA/WI-UW-292/2020:0.00546448,USA/WI-UW-281/2020:0.00000000,USA/WI-UW-305/2020:0.02185792)NODE_0001837:0.03127084,(USA/WI-UW-301/2020:0.03367417,(USA/WI-UW-286/2020:0.00000000,USA/WI-UW-282/2020:0.00000000,USA/WI-UW-315/2020:0.03005464,(USA/WI-UW-310/2020:0.01918734,USA/WI-UW-302/2020:0.01372286)NODE_0001842:0.00540283)NODE_0001840:0.01454849)NODE_0001839:0.01672235)NODE_0001833:0.07255430)NODE_0001791:0.18209870,(USA/TX_2039/2020:0.10016410,Japan/DP0134/2020:0.06191273,Japan/DP0438/2020:0.06464497,Japan/DP0699/2020:0.06737721,Japan/DP0321/2020:0.06464497,Japan/DP0786/2020:0.06737721,Japan/DP0457/2020:0.06464497,HongKong/VM20002849/2020:0.08103841,HongKong/VB20026565-2/2020:0.02366136,France/IDF0515/2020:0.01546464,Pakistan/Gilgit1/2020:0.11109306,Indonesia/JKT-EIJK2444/2020:0.18213131,Australia/NT04/2020:0.08103841,Australia/NT05/2020:0.08650289,Singapore/3Clin/2020:0.01546464,Singapore/3/2020:0.02366136,Japan/DP0763/2020:0.06737721,Australia/NT01/2020:0.07830617,Japan/DP0568/2020:0.06737721,Japan/DP0344/2020:0.06464497,Japan/DP0319/2020:0.06464497,Japan/DP0644/2020:0.06737721,Japan/DP0289/2020:0.06464497,Japan/DP0785/2020:0.06737721,Japan/DP0294/2020:0.06464497,Japan/DP0133/2020:0.06191273,Japan/DP0890/2020:0.06737721,Japan/DP0184/2020:0.06191273,Japan/DP0104/2020:0.06191273,Japan/DP0482/2020:0.06464497,Japan/DP0804/2020:0.06737721,Japan/DP0274/2020:0.06464497,Japan/DP0121/2020:0.06191273,Japan/Hu_DP_Kng_19-020/2020:0.04825153,Japan/DP0802/2020:0.06737721,Japan/DP0346/2020:0.06464497,Israel/ISR_JP0320/2020:0.08377065,Japan/DP0078/2020:0.06191273,Japan/DP0827/2020:0.06737721,Japan/DP0059/2020:0.06191273,Japan/DP0107/2020:0.06191273,Japan/DP0328/2020:0.06464497,(HongKong/HKU-908a/2020:0.00000000,HongKong/HKU-908b/2020:0.00546448)NODE_0001952:0.01000016,(Australia/WA11/2020:0.01476594,Australia/NT02/2020:0.01203370)NODE_0001951:0.06627247,(Gambia/GC19-026/2020:0.09973242,Malaysia/IMR_WC9127/2020:0.12432258,Malaysia/IMR_WC2665/2020:0.09153570,Singapore/250/2020:0.12978706,Oman/RESP-20-2850/2020:0.09153570,Philippines/RITM-07/2020:0.10519690,Philippines/RITM-03/2020:0.09973242,Philippines/PGC03/2020:0.11339362,Philippines/PGC06/2020:0.11885810,Philippines/PGC02/2020:0.11339362,Philippines/PGC04/2020:0.11339362,Philippines/PGC01/2020:0.10246466,Philippines/PGC05/2020:0.11612586,Guam/GU_NHG_01/2020:0.11339362,Guam/GU_NHG_02/2020:0.10792914,Guam/GU_NHG_03/2020:0.09700018,SouthAfrica/KRISP-06/2020:0.12705482,(Singapore/230/2020:0.03001230,Singapore/239/2020:0.03001230)NODE_0001925:0.11343597,(Taiwan/CGMH-CGU-26/2020:0.00000000,Taiwan/NTU28/2020:0.02185792,Taiwan/CGMH-CGU-27/2020:0.00000000)NODE_0001922:0.17896739,(Malaysia/IMR_WC10180/2020:0.05379690,Brunei/4/2020:0.02374225,Brunei/5/2020:0.02374225)NODE_0001924:0.07599016,(Brunei/3/2020:0.00000000,Brunei/2/2020:0.00000000,Brunei/1/2020:0.00000000)NODE_0001927:0.07241001,(Jamaica/JM-CDC-4376/2020:0.00000000,Malaysia/IMR_WC2423/2020:0.01366120,Slovenia/MB0329/2020:0.04918033,Timor-Leste/TL07/2020:0.08469945,Timor-Leste/TL21/2020:0.09289617,Timor-Leste/TL18/2020:0.08743169,Timor-Leste/TL22/2020:0.10109290,(Malaysia/IIUM316/2020:0.00000000,Turkey/VETAL1902_2/2020:0.00000000)NODE_0001920:0.07923497,(Timor-Leste/TL05/2020:0.00497596,Timor-Leste/TL23/2020:0.02410164,Timor-Leste/TL06/2020:0.00497596,Timor-Leste/TL14/2020:0.00770820,Timor-Leste/TL17/2020:0.00770820,Timor-Leste/TL19/2020:0.00770820,Timor-Leste/TL16/2020:0.00770820,Timor-Leste/TL15/2020:0.00770820,Timor-Leste/TL20/2020:0.01044044)NODE_0001921:0.07972350,(Malaysia/188407/2020:0.01043933,Malaysia/189332/2020:0.01590381,Malaysia/IMR_WC2453/2020:0.00497485,Singapore/238/2020:0.06508413,Singapore/203/2020:0.11972894,Singapore/234/2020:0.07054862,Singapore/206/2020:0.12246118,Singapore/289/2020:0.06235189,Singapore/158/2020:0.08694206,Singapore/264/2020:0.14431911,Singapore/89/2020:0.10606774,Singapore/299/2020:0.08420982,Singapore/70/2020:0.08694206,Singapore/65/2020:0.06781638,Singapore/57/2020:0.06781638,Singapore/66/2020:0.06781638,Singapore/60/2020:0.06781638,(Singapore/235/2020:0.01492371,Singapore/265/2020:0.01492371,Singapore/222/2020:0.01492371)NODE_0001919:0.05016042,(Singapore/254/2020:0.11581751,Singapore/275/2020:0.09122735,Singapore/209/2020:0.08576287,Singapore/309/2020:0.11581751,Singapore/294/2020:0.08303063,Singapore/244/2020:0.09122735)NODE_0001916:0.05309176)NODE_0001915:0.00868636)NODE_0001914:0.07241001)NODE_0001913:0.05780873,(Taiwan/TSGH-01/2020:0.03504856,Italy/SPL1/2020:0.01045839,Italy/INMI1-cs/2020:0.01045839,Italy/INMI1-B2/2020:0.02685184,Poland/PL_P39/2020:0.17166058,Norway/1538/2020:0.09789009,Italy/INMI2-B/2020:0.02411960,Taiwan/TSGH-36/2020:0.03231632,Italy/INMI2-N/2020:0.01319063,(Italy/INMI1-B1/2020:0.02459016,Italy/INMI1-N/2020:0.00000000)NODE_0001910:0.02411960,(Georgia/Tb-54/2020:0.00000000,Georgia/Tb-468/2020:0.03278689,Georgia/Tb-537/2020:0.03551913)NODE_0001907:0.08969337,(Iceland/13/2020:0.02353813,Norway/1694/2020:0.03993158,Norway/1455/2020:0.02627037,Norway/1493/2020:0.02900261,Norway/1494/2020:0.02900261,Norway/1443/2020:0.02353813)NODE_0001911:0.06615523,(USA/OR_2656/2020:0.07291371,USA/OR_5430/2020:0.08111043,Poland/Pom1/2020:0.17947109,Uruguay/UY-10/2020:0.13029076,Norway/1379/2020:0.07291371,(Finland/FIN01032020/2020:0.00000000,Finland/FIN03032020B/2020:0.00546448,Finland/FIN-274/2020:0.00819672)NODE_0001900:0.08111043,((NewZealand/20VR2108/2020:0.00000000,NewZealand/20VR2109/2020:0.00000000)NODE_0001905:0.17116088,(Slovenia/808/2020:0.01639344,Spain/Andalucia201272/2020:0.00000000)NODE_0001906:0.04274558)NODE_0001904:0.03290037,(Korea/KCDC2017/2020:0.03174241,Korea/KCDC2019/2020:0.03174241,Korea/KCDC2016/2020:0.03174241,(Korea/BA-ACH_2718/2020:0.02742844,Korea/KCDC2015/2020:0.01923172,Korea/BA-ACH_2604/2020:0.02196396,Korea/BA-ACH_2719/2020:0.02742844)NODE_0001902:0.03436862)NODE_0001901:0.01658113,(USA/CT-Yale-114/2020:0.08080950,Jordan/SR-0333/2020:0.07261278,Jordan/SR-0338/2020:0.06988054,Jordan/SR-037/2020:0.01250349,Jordan/SR-056/2020:0.01523573,Vietnam/VNHN_01097/2020:0.01796797,(Jordan/SR-051/2020:0.03005464,Jordan/SR-057/2020:0.00000000)NODE_0001899:0.03436141)NODE_0001898:0.10959055,(USA/WI-UW-25/2020:0.11748634,USA/MN-MDH-321/2020:0.13661202,USA/VA-DCLS-0154/2020:0.16393443,Portugal/PT0516/2020:0.10928962,Portugal/PT0520/2020:0.11475410,Finland/14M20/2020:0.09289617,Portugal/PT0223/2020:0.13661202,Belgium/ITM_C285/2020:0.14754098,Greece/146/2020:0.10655738,Ghana/2230_S4/2020:0.12295082,Portugal/IGC00009/2020:0.10382514,Jordan/SR-084/2020:0.09836066,Kenya/D6/2020:0.10109290,England/CAMB-1AD71E/2020:0.22404372,England/20140071604/2020:0.12841530,England/20102088002/2020:0.04371585,Belgium/ITM_C585/2020:0.18306011,Greece/53/2020:0.15027322,England/09c/2020:0.00000000,Vietnam/VNHN_0985/2020:0.10109290,Nigeria/OG007-CV22/2020:0.13387978,Nigeria/OY045A-CV35/2020:0.14480874,Nigeria/OS016-CV3/2020:0.12841530,Chile/Santiago_55/2020:0.14480874,England/20130063804/2020:0.11748634,Ireland/22901/2020:0.08196721,England/20132106104/2020:0.13114754,England/NOTT-111BA0/2020:0.31147541,Brazil/ES-225/2020:0.05464481,Portugal/PT0502/2020:0.10109290,England/20129033804/2020:0.10928962,England/20134010904/2020:0.12295082,Zhejiang/OS5/2020:0.12021858,Australia/QLDID929/2020:0.12021858,Taiwan/TSGH-10/2020:0.12021858,Wales/PHWC-2516C/2020:0.11475410,USA/MN-MDH-320/2020:0.13661202,England/20139059504/2020:0.13114754,(DRC/158/2020:0.05026580,Greece/52_37266/2020:0.08305269)NODE_0001867:0.05902381,(India/NCDC-01457/2020:0.06974060,(USA/NV_0052/2020:0.00000000,USA/DC-HP00072/2020:0.00546448)NODE_0001863:0.05334715)NODE_0001862:0.02588782,(Jamaica/JM-CDC-5836/2020:0.01366120,Jamaica/JM-CDC-0869/2020:0.00000000,Jamaica/JM-CDC-6365/2020:0.01912568)NODE_0001864:0.07923497)NODE_0001856:0.02373338,(USA/FL_9590/2020:0.02389214,USA/NJ-NYUMC682/2020:0.09219815,Jamaica/JM-CDC-0078/2020:0.04028558,Singapore/115/2020:0.05941127,England/CAMB-8473C/2020:0.00203422,England/200990006/2020:0.00203422,England/NORW-EAC08/2020:0.20148777,England/NORW-EA1BE/2020:0.21241673,Netherlands/NA_230/2020:0.08400143,Netherlands/NA_27/2020:0.04575007,Belgium/CL-0330332/2020:0.09219815,Greece/144/2020:0.05394679,Portugal/PT0020/2020:0.04301782,Switzerland/100844/2020:0.07853695,Austria/CeMM0254/2020:0.07034023,Austria/Graz-MUG17/2020:0.14137848,Netherlands/NA_129/2020:0.05667903,Netherlands/NA_144/2020:0.06214351,Netherlands/NA_14/2020:0.03755334,Austria/CeMM0005/2020:0.02662438,Germany/BAV-MVP0044/2020:0.12498504,Netherlands/NA_335/2020:0.10312711,Netherlands/NA_48/2020:0.03482110,Netherlands/NA_348/2020:0.11132384,Switzerland/100790/2020:0.07853695,Switzerland/1000477102/2020:0.00203422,Thailand/Bangkok-CONI-0128/2020:0.04301782,Oman/RESP-20-6081/2020:0.08126919,Luxembourg/LNS0945359/2020:0.02935662,Luxembourg/LNS1870254/2020:0.03755334,NewZealand/20VR1985/2020:0.09493039,Chile/Santiago_24/2020:0.04848231,Brazil/SPBR-02/2020:0.00749870,Netherlands/NoordBrabant_20/2020:0.02115990,Netherlands/NoordBrabant_25/2020:0.02662438,Netherlands/NA_85/2020:0.04301782,Norway/2052/2020:0.04848231,NewZealand/20VR1798/2020:0.07034023,NewZealand/20VR1799/2020:0.07034023,Oman/RESP-20-4400/2020:0.06760799,Taiwan/CGMH-CGU-09/2020:0.04575007,Luxembourg/LNS3694003/2020:0.05941127,England/NORW-EAC35/2020:0.20695225,Luxembourg/LNS0641910/2020:0.02389214,Netherlands/NA_55/2020:0.05121455,Netherlands/NA_670/2020:0.03482110,Netherlands/NA_74/2020:0.03755334,Netherlands/NA_34/2020:0.02935662,Netherlands/NA_57/2020:0.03208886,Netherlands/NA_201/2020:0.07580471,Netherlands/NA_60/2020:0.03482110,Belgium/VHV-0324118/2020:0.07580471,Belgium/HAA-030953/2020:0.03482110,Ireland/24042/2020:0.03755334,Belgium/Rega-0329232/2020:0.08946591,Belgium/VRJM-0323114/2020:0.07307247,Belgium/BJ-0325181/2020:0.07853695,Belgium/UGent-9/2020:0.07853695,(USA/WI-UW-43/2020:0.05269442,England/NORT-28945C/2020:0.08001682)NODE_0001875:0.00944909,(Singapore/216/2020:0.00273224,Singapore/280/2020:0.00000000)NODE_0001895:0.11678832,(Uruguay/UY-NYUMC863/2020:0.00000000,Uruguay/UY-NYUMC865/2020:0.00546448)NODE_0001896:0.08126919,(Jordan/SR-035/2020:0.03005464,Jordan/SR-042/2020:0.03005464,Jordan/SR-053/2020:0.00000000,Timor-Leste/TL25/2020:0.03005464)NODE_0001894:0.06214351,(Portugal/PT0533/2020:0.02573431,Portugal/PT0534/2020:0.02573431,Portugal/PT0535/2020:0.02573431,Portugal/PT0278/2020:0.02026982,Portugal/PT0279/2020:0.02026982,Portugal/PT0282/2020:0.02026982,Portugal/PT0281/2020:0.02026982,Portugal/PT0280/2020:0.02026982)NODE_0001876:0.08832177,(USA/AZ-TG268188/2020:0.04550199,USA/VA-DCLS-0164/2020:0.10561128,USA/VA-DCLS-0056/2020:0.08648560,USA/VA-DCLS-0165/2020:0.10561128,USA/VA-DCLS-0163/2020:0.10561128,USA/VA-DCLS-0166/2020:0.10561128,Luxembourg/LNS0591129/2020:0.02364407,(USA/AK-PHL016/2020:0.00546448,USA/AK-PHL015/2020:0.00000000,USA/AK-PHL011/2020:0.00273224,USA/AK-PHL037/2020:0.01366120)NODE_0001873:0.04276975)NODE_0001871:0.01117704)NODE_0001870:0.06814725)NODE_0001855:0.01677966)NODE_0001854:0.00500625)NODE_0001853:0.08466684,(Singapore/14/2020:0.10655738,Singapore/13/2020:0.12021858,Singapore/14Clin/2020:0.10928962,Singapore/15/2020:0.06010929,Singapore/188/2020:0.10928962,Singapore/16/2020:0.08743169,Singapore/21/2020:0.10655738,Singapore/43/2020:0.11475410,Singapore/51/2020:0.14480874,Singapore/315/2020:0.12295082,Ganzhou/JX81/2020:0.05464481,Taiwan/NTU01/2020:0.07103825,HongKong/HKU-904a/2020:0.06830601,Australia/VIC13/2020:0.07103825,Chile/Talca-25343/2020:0.18306011,Spain/Andalucia201257/2020:0.14754098,Zhejiang/OS2/2020:0.21584699,Australia/NSW01/2020:0.05191257,Belgium/GHB-03021/2020:0.07923497,Shangrao/JX29/2020:0.04644809,Guangzhou/GZMU0024/2020:0.08469945,Guangzhou/GZMU0023/2020:0.08469945,Guangzhou/GZMU0041/2020:0.09289617,Guangzhou/GZMU0025/2020:0.08469945,Guangdong/20SF813/2020:0.06284153,Nanchang/JX149/2020:0.06010929,Lishui/LS557/2020:0.07377049,Guangzhou/GZMU0083/2020:0.10928962,Xinyu/JX122/2020:0.05464481,Jiujiang/JX22/2020:0.04644809,Wuhan/WHUH012/2020:0.04644809,Shangrao/JX1948/2020:0.08469945,Guangzhou/GZMU0078/2020:0.10109290,Guangzhou/GZMU0077/2020:0.10109290,Guangzhou/GZMU0048/2020:0.13934426,Guangzhou/GZMU0075/2020:0.10109290,Guangzhou/GZMU0099/2020:0.12568306,Shanghai/SH0013/2020:0.06830601,Taiwan/3/2020:0.05191257,Wuhan/WH04/2020:0.00000000,Guangzhou/GZMU0008/2020:0.09016393,Guangzhou/GZMU0045/2020:0.09289617,Guangzhou/GZMU0095/2020:0.11748634,Sichuan/SC-WCH3-255/2020:0.06010929,Shanghai/SH0043/2020:0.06830601,(Singapore/12/2020:0.05213944,Singapore/12Clin/2020:0.08219408)NODE_0000335:0.06534690,(USA/AZ1/2020:0.02929726,SouthKorea/KCDC24/2020:0.07028086)NODE_0000268:0.01715083,(England/01/2020:0.01561856,England/02/2020:0.01561856)NODE_0000334:0.04995521,(Korea/KCDC2002/2020:0.01061337,Korea/KCDC2003/2020:0.07618714,SouthKorea/KCDC05/2020:0.01061337)NODE_0000316:0.05769264,(HongKong/HKU-907b/2020:0.03268503,HongKong/HKU-907a/2020:0.02722055,India/1-31/2020:0.03814952)NODE_0000333:0.03288874,(Germany/BavPat3/2020:0.14496560,Thailand/Bangkok_580/2020:0.06299838,UnitedArabEmirates/L5630/2020:0.05480166,Thailand/SI202205-NT/2020:0.07939183,Australia/NSW04/2020:0.04114046,(USA/TX1/2020:0.04385913,Wuhan/HB-WHCM-104/2020:0.09850393,Wuhan/HB-WHCM-118/2020:0.09850393)NODE_0000265:0.04646166,(Japan/TY-WK-501/2020:0.03440633,Japan/TY-WK-521/2020:0.03440633,(Japan/TY-WK-012/2020:0.00000000,Japan/UT-NCGM02/2020:0.00819672)NODE_0000267:0.02894185)NODE_0000266:0.02585981)NODE_0000264:0.01077211,(Korea/KCDC2006/2020:0.02287407,SouthKorea/KCDC03/2020:0.00101614,SouthKorea/KUMC03/2020:0.09118008,SouthKorea/KCDC07/2020:0.01740958,SouthKorea/KCDC06/2020:0.01467734,SouthKorea/KUMC04/2020:0.09118008,SouthKorea/KUMC06/2020:0.09118008,Korea/KCDC2018/2020:0.06932215,SouthKorea/KUMC05/2020:0.09118008,(Korea/KCDC2009/2020:0.00546448,Korea/KCDC2008/2020:0.00000000)NODE_0000314:0.03107079,(Korea/KCDC2011/2020:0.04918033,Korea/KCDC2010/2020:0.00000000)NODE_0000315:0.03107079)NODE_0000309:0.05362867,((Malaysia/MKAK-CL-2020-5096/2020:0.01956556,Malaysia/IMR_WC119/2020:0.01956556)NODE_0000318:0.04293382,(Thailand/Nonthaburi_193/2020:0.03233509,Thailand/Bangkok_238/2020:0.05146077,Thailand/Bangkok_237/2020:0.03506733,Thailand/SI200468-NT/2020:0.03506733,(Thailand/SI202620-NT/2020:0.09562531,(Thailand/SI202872-NT/2020:0.09585514,Thailand/SI202769-NT/2020:0.09585514,(Thailand/Bangkok-0037/2020:0.15846995,Thailand/Bangkok_2295/2020:0.13387978,Thailand/Bangkok_2974/2020:0.13934426,Thailand/Bangkok-0079/2020:0.18852459,Thailand/Bangkok-0041/2020:0.17759563,Thailand/Bangkok-CONI-0155/2020:0.14480874,Thailand/Bangkok-0029/2020:0.13661202,Thailand/Bangkok-CONI-0109/2020:0.13114754,Thailand/Bangkok-0034/2020:0.14754098,Thailand/Bangkok-CONI-0108/2020:0.13114754,Thailand/Bangkok-CONI-0135/2020:0.13661202,Thailand/Bangkok-CONI-0154/2020:0.14480874,Thailand/Bangkok-CONI-0106/2020:0.12568306,Thailand/NIH-2492-2/2020:0.14754098,Thailand/NIH-2492/2020:0.14754098,Thailand/Bangkok-CONI-0105/2020:0.12568306,Thailand/Bangkok-CONI-0132/2020:0.13387978,Thailand/Bangkok-CONI-0152/2020:0.14480874,Thailand/Bangkok-CONI-0136/2020:0.13661202,Thailand/Bangkok-CONI-0111/2020:0.13114754,Thailand/SI204514-NT/2020:0.13387978,Thailand/Bangkok_1716/2020:0.09016393,Thailand/SI203285-NT/2020:0.00000000,(Thailand/Bangkok_2489/2020:0.03278689,Thailand/Bangkok-0083/2020:0.08743169,Thailand/NIH-2296/2020:0.03278689,Thailand/SI206917-NT/2020:0.05191257,Thailand/SI206377-NST/2020:0.00000000,Thailand/SI206587-NT/2020:0.04918033,Thailand/Nakhonnayok_2829/2020:0.03278689,Thailand/Nonthaburi_3478/2020:0.05191257,(Thailand/Bangkok-0085/2020:0.00648141,Thailand/Bangkok-0080/2020:0.00101692,Thailand/Bangkok-0089/2020:0.01741037)NODE_0000330:0.08368253)NODE_0000324:0.10382514)NODE_0000322:0.00569120)NODE_0000321:0.00796689)NODE_0000320:0.01594475)NODE_0000319:0.01377085)NODE_0000317:0.00580663,(Mexico/CDMX-InDRE_18/2020:0.04918033,Portugal/PT0129/2020:0.07923497,Portugal/PT0131/2020:0.08469945,Portugal/PT0063/2020:0.07103825,Portugal/PT0124/2020:0.07923497,Spain/Valencia603/2020:0.10382514,Spain/Valencia598/2020:0.10382514,Jordan/SR-039/2020:0.09289617,Mexico/Queretaro-InDRE_04/2020:0.04371585,Australia/VIC138/2020:0.00000000,(Singapore/139/2020:0.00000000,Singapore/174/2020:0.00000000)NODE_0000277:0.06284153,(Portugal/PT0128/2020:0.00000000,Portugal/PT0130/2020:0.00000000)NODE_0000278:0.07923497,(Portugal/PT0132/2020:0.03052428,Portugal/PT0064/2020:0.01686308,Colombia/GUV-92052/2020:0.04691772)NODE_0000279:0.05417517,(Austria/CeMM0212/2020:0.00000000,Austria/CeMM0240/2020:0.01092896,Austria/CeMM0279/2020:0.02459016,Austria/CeMM0233/2020:0.00546448)NODE_0000280:0.06010929,(Mexico/EdoMex-InDRE_03/2020:0.01860946,Germany/NRW-39/2020:0.05412859,Uruguay/Mdeo-1/2020:0.04319963,Chile/Talca-2/2020:0.01860946,(Colombia/INS-80825/2020:0.03540486,Colombia/INS-79253/2020:0.01627917,Colombia/INS-79256/2020:0.01901141)NODE_0000275:0.01872373,(Uruguay/UY-2/2020:0.01769234,Uruguay/UY-5/2020:0.02042458,Uruguay/UY-6/2020:0.02042458,Uruguay/UY-NYUMC846/2020:0.02042458,Uruguay/UY-NYUMC856/2020:0.03135354,Uruguay/UY-NYUMC860/2020:0.04228250,Uruguay/UY-NYUMC862/2020:0.04228250,Uruguay/UY-NYUMC855/2020:0.03135354,Uruguay/UY-NYUMC852/2020:0.02042458,Uruguay/UY-NYUMC847/2020:0.02042458,Uruguay/UY-NYUMC869/2020:0.06687266,Uruguay/UY-NYUMC864/2020:0.05047922,Uruguay/UY-9/2020:0.02588906,Uruguay/UY-1/2020:0.01769234,Uruguay/UY-4/2020:0.02042458,(Uruguay/UY-NYUMC844/2020:0.01014551,Uruguay/UY-NYUMC845/2020:0.01014551)NODE_0000274:0.01027907)NODE_0000271:0.03370401)NODE_0000270:0.00871294)NODE_0000269:0.13387978,(Mexico/CDMX-INCMNSZ_02/2020:0.03926764,Portugal/PT0501/2020:0.05292885,Georgia/Tb-390/2020:0.03380316,Netherlands/NA_331/2020:0.10484141,Portugal/PT0272/2020:0.11030590,Spain/Valencia34/2020:0.03653540,Spain/Valencia4/2020:0.00374852,Spain/Valencia5/2020:0.00648076,Spain/Valencia54/2020:0.00921300,Spain/Valencia6/2020:0.00648076,Kazakhstan/18243/2020:0.14036054,Kazakhstan/16537/2020:0.14036054,Kazakhstan/34391/2020:0.16768294,Kazakhstan/7263/2020:0.08025125,Kazakhstan/16238/2020:0.13489606,Kazakhstan/21927/2020:0.15675398,Kazakhstan/38533/2020:0.16768294,Luxembourg/LNS7543365/2020:0.17587967,France/GE1583/2020:0.00101628,Netherlands/NA_42/2020:0.04746437,Denmark/ALAB-SSI-827/2020:0.08844797,Denmark/ALAB-SSI-839/2020:0.08844797,Netherlands/Friesland_16/2020:0.09937693,Netherlands/Friesland_17/2020:0.10484141,Spain/Valencia23/2020:0.00648076,Spain/Valencia266/2020:0.01194524,NewZealand/20VR1995/2020:0.09937693,Chile/Santiago-1/2020:0.02014196,Chile/Santiago_op4d1/2020:0.03380316,Chile/Santiago_16/2020:0.03926764,Chile/Santiago_3/2020:0.02833868,Chile/Santiago_15/2020:0.04199988,Spain/LaRioja201277/2020:0.01194524,Spain/PaisVasco201388/2020:0.01194524,India/NCDC-02415/2020:0.09391245,Spain/COV000727/2020:0.03107092,Spain/COV000860/2020:0.01194524,Spain/COV000692/2020:0.01194524,NewZealand/20VR1297/2020:0.06659005,Netherlands/Limburg_9/2020:0.06659005,Netherlands/NoordBrabant_76/2020:0.03653540,Chile/Santiago_op2d1/2020:0.02833868,Chile/Santiago_op3d1/2020:0.03107092,Spain/Valencia128/2020:0.05019661,Spain/Andalucia201613/2020:0.02560644,Kazakhstan/16173/2020:0.21686327,Kazakhstan/17920/2020:0.13762830,Kazakhstan/16183/2020:0.13489606,Spain/Valencia119/2020:0.04746437,Kazakhstan/7341/2020:0.08025125,Spain/COV000935/2020:0.08571573,Kazakhstan/22044/2020:0.15402174,Kazakhstan/18287/2020:0.14036054,Kazakhstan/18148/2020:0.14036054,Spain/COV000792/2020:0.03653540,Spain/Valencia125/2020:0.05019661,Spain/LaRioja201576/2020:0.02014196,Kazakhstan/22001/2020:0.15948622,Poland/Wro-02/2020:0.06112557,(Vietnam/HCMC-35016/2020:0.00870566,Colombia/GUR-0072/2020:0.02509910)NODE_0000261:0.05788439,(Senegal/136/2020:0.00390624,Portugal/PT0100/2020:0.03396089,Uruguay/UY-NYUMC850/2020:0.01483521)NODE_0000233:0.04355812,(Kazakhstan/26828/2020:0.01366120,Kazakhstan/26829/2020:0.01366120,Kazakhstan/26827/2020:0.01366120,Kazakhstan/NCB-5/2020:0.00000000)NODE_0000258:0.15402174,(USA/WY-WYPHL-00024/2020:0.00640996,USA/WY-WYPHL-00041/2020:0.01187444,USA/WY-WYPHL-00040/2020:0.01187444,NewZealand/20VR2083/2020:0.05832252,NewZealand/20VR1836/2020:0.02007116,NewZealand/20VR2019/2020:0.03373236,NewZealand/20VR2038/2020:0.03373236)NODE_0000232:0.06564457)NODE_0000230:0.13832798,(NewZealand/20VR0276/2020:0.18619545,(USA/CA1/2020:0.02945543,Vietnam/CM99/2020:0.08136800,Vietnam/38142/2020:0.03218767,Vietnam/VR03-38142/2020:0.03218767,(HongKong/HKU-001a/2020:0.00000000,HongKong/VM20001061-2/2020:0.00000000)NODE_0000229:0.02672319,((Korea/KCDC2012/2020:0.00404236,Korea/KCDC2013/2020:0.04229373,Korea/KCDC2014/2020:0.01223908)NODE_0000228:0.05442902,(USA/IL2/2020:0.00000000,(USA/WY-WYPHL-00029/2020:0.12036003,(USA/WI-UW-166/2020:0.06796690,USA/PA-MGEL110/2020:0.11714722,USA/SC_3569/2020:0.03791225,USA/SC_3571/2020:0.04064449,USA/SC_6370/2020:0.04337673,USA/GA-CDC-2059/2020:0.04064449,USA/GA_2118/2020:0.04337673,USA/GA_2343/2020:0.04884121,USA/IN-Lilly-IPB0170-14bc04/2020:0.08709258,USA/WA-S343/2020:0.11168274,USA/SC_3575/2020:0.04064449,USA/GA_1445/2020:0.03244777,USA/SC_3570/2020:0.04064449,USA/GA_1320/2020:0.02971553,USA/GA_1847/2020:0.03518001,env/USA/FL-UF3/2020:0.08982482,USA/SC_3520/2020:0.03518001,USA/GA_2070/2020:0.04064449,(USA/TX-HMH0155/2020:0.01912568,USA/TX-HMH06/2020:0.00000000)NODE_0000216:0.06523466,(USA/GA-EHC-086H/2020:0.01973522,USA/GA-EHC-087I/2020:0.01973522)NODE_0000224:0.02910599,(USA/WI-UW-235/2020:0.03512291,USA/MI-MDHHS-SC20202/2020:0.01053274,USA/MI-MDHHS-SC20042/2020:0.01053274,USA/MI-MDHHS-SC20052/2020:0.01326498,USA/MI-MDHHS-SC20451/2020:0.01053274)NODE_0000215:0.06289863,(USA/FL-UF2/2020:0.06560196,(USA/FL-BPHL-0081/2020:0.09683773,(USA/FL-BPHL-0073/2020:0.02115365,USA/FL-BPHL-059/2020:0.02115365,USA/FL-BPHL-058/2020:0.02115365,USA/FL-BPHL-0080/2020:0.04574381)NODE_0000227:0.05109392)NODE_0000226:0.06166041)NODE_0000225:0.02968734,(USA/WI-UW-189/2020:0.03908725,USA/WI-UW-33/2020:0.03908725,USA/IL-NM064/2020:0.02542605,USA/IL-NM069/2020:0.02542605,USA/IL-NM081/2020:0.02815829,USA/IL-NM074/2020:0.01996157,USA/IL-UW-349/2020:0.10192878,USA/MN-MDH-139/2020:0.03362277,USA/IL-NM071/2020:0.02542605,USA/WI-UW-218/2020:0.04455174,(USA/WI-UW-245/2020:0.03278689,USA/WI-UW-28/2020:0.02459016,USA/IL-NM0120/2020:0.01366120,USA/IL-NM0121/2020:0.01366120,USA/IL-NM020/2020:0.00000000,USA/WA-UW301/2020:0.00000000)NODE_0000195:0.01996157)NODE_0000190:0.04527308,(USA/IL-NM0109/2020:0.04098361,USA/FL-CDC-2718/2020:0.01092896,USA/FL_9655/2020:0.00000000,USA/IN-CDC-2013/2020:0.01092896,USA/MI-MDHHS-SC20132/2020:0.04644809,USA/MN-MDH-470/2020:0.09836066,USA/CT-UW260/2020:0.02459016,USA/UT-0288/2020:0.05191257,USA/CA-CZB043/2020:0.05464481,Australia/VIC53/2020:0.01912568,Singapore/232/2020:0.07103825,USA/TX-HMH0395/2020:0.07377049,USA/WI-UW-252/2020:0.05191257,NewZealand/20VR0275/2020:0.02732240,Australia/VIC215/2020:0.04098361,Australia/VIC17/2020:0.00546448,Australia/VIC73/2020:0.02459016,Australia/VIC85/2020:0.02732240,Australia/VIC77/2020:0.02459016,Australia/VIC112/2020:0.03551913,Australia/VIC28/2020:0.01366120,Australia/VIC35/2020:0.01366120,Australia/VIC33/2020:0.01366120,Australia/VIC86/2020:0.02732240,USA/MA-MGH-00004/2020:0.01639344,Australia/VIC32/2020:0.01366120,(NewZealand/20VR0987/2020:0.00000000,NewZealand/20VR1275/2020:0.00819672)NODE_0000214:0.03278689,(NewZealand/20VR0989/2020:0.01796785,(Australia/VIC886/2020:0.01092896,Australia/VIC1230/2020:0.00000000,Australia/VIC1305/2020:0.02185792,Australia/VIC1023/2020:0.00000000,Australia/VIC1079/2020:0.01092896,Australia/VIC875/2020:0.00819672,Australia/VIC836/2020:0.00546448)NODE_0000212:0.06168370)NODE_0000211:0.01481903)NODE_0000197:0.03518001,(USA/WI-UW-184/2020:0.03763957,USA/TX-HMH0198/2020:0.04310405,USA/TX-HMH0300/2020:0.05403301,USA/IL-NM0113/2020:0.02944285,USA/MD-HP00030/2020:0.03217509,USA/MD-HP00153/2020:0.04310405,USA/MD-HP00031/2020:0.02124613,USA/OH-OSUP0016/2020:0.06222973,USA/PA-MGEL107/2020:0.06222973,USA/FL-BPHL-07/2020:0.07315870,USA/WA-UW-2228/2020:0.04037181,USA/TX-HMH051/2020:0.02397837,USA/VA-DCLS-0071/2020:0.05949749,USA/CA-CZB-1281/2020:0.06496197,USA/VA-DCLS-0098/2020:0.08955214,USA/VA-DCLS-0070/2020:0.05403301,USA/MA-MGH-00563/2020:0.03763957,USA/GA-EHC-009I/2020:0.01304941,USA/VA-DCLS-0095/2020:0.08681990,(USA/MD-HP00087/2020:0.04974684,USA/MD-HP00113/2020:0.00603099)NODE_0000176:0.00975065,(USA/MD-HP00154/2020:0.00000000,USA/MD-HP00112/2020:0.00000000)NODE_0000177:0.05676525,(USA/WI-UW-126/2020:0.00000000,USA/WI-UW-143/2020:0.00546448)NODE_0000181:0.09228438,(USA/MD-HP00065/2020:0.00000000,USA/FL-BPHL-0115/2020:0.06830601,USA/TX-HMH0435/2020:0.04918033,USA/TX-HMH0446/2020:0.05191257,USA/TX-HMH0450/2020:0.05191257,USA/TX-HMH0430/2020:0.04918033,USA/TX-HMH0423/2020:0.04644809,Taiwan/NTU13/2020:0.00546448,UnitedArabEmirates/P1/2020:0.04098361,(USA/TX-HMH0427/2020:0.01049905,USA/TX-HMH0428/2020:0.01049905)NODE_0000180:0.03868128,(USA/TX-HMH0400/2020:0.00000000,USA/TX-HMH0431/2020:0.00273224,USA/TX-HMH0432/2020:0.00273224)NODE_0000179:0.04644809)NODE_0000178:0.01851389)NODE_0000175:0.04398853)NODE_0000174:0.04146417)NODE_0000173:0.02444872)NODE_0000172:0.02568449)NODE_0000171:0.01743214)NODE_0000170:0.01466351)NODE_0000169:0.00506139,(Fujian/3520022Y/2020:0.00495673,Shanghai/SH0003/2020:0.01042121,Shanghai/SH0117/2020:0.03227914,Shanghai/SH0035/2020:0.02408242,DRC/300/2020:0.16615892,Australia/QLD03/2020:0.04047586,Australia/QLD02/2020:0.02408242,India/GBRC11/2020:0.25359061,Australia/VIC07/2020:0.04867258,Singapore/4/2020:0.03501138,Oman/RESP-20-1976/2020:0.14703324,USA/MN-MDH-313/2020:0.18801684,Australia/QLD01/2020:0.01861794,Guangdong/2020XN4243-P0035/2020:0.02408242,USA/CA7/2020:0.04320810,Shanghai/SH0002/2020:0.01042121,Australia/QLD04/2020:0.04047586,(Uganda/UG001/2020:0.03305965,Uganda/UG002/2020:0.03579190)NODE_0000069:0.14129599,(Ghana/2828_S6/2020:0.11275718,Ghana/3177_S12/2020:0.11548942,Senegal/620/2020:0.08816702,(Ghana/1651_S3/2020:0.02758455,Ghana/2850_S15/2020:0.03851351,England/LOND-D604F/2020:0.09589056)NODE_0000007:0.07424367)NODE_0000006:0.07252742,(SaudiArabia/KAUST-Jeddah70/2020:0.07044286,India/ILSCV16012/2020:0.17973248,India/ILSCV19048/2020:0.19339368,India/CCMB_NIV4/2020:0.05404942,Australia/NSW560/2020:0.21525160,(Turkey/HSGM-1027/2020:0.01394846,India/GBRC153b/2020:0.09864792)NODE_0000061:0.04283319,(India/ILSCV14262/2020:0.03350756,India/ILSCV17741/2020:0.03897204)NODE_0000062:0.14622491,(India/ILSCV20165/2020:0.04131692,India/ILSCV20166/2020:0.04131692)NODE_0000063:0.12202212)NODE_0000060:0.12303847,((Jordan/SR-0336/2020:0.05661641,Oman/RESP-20-2631/2020:0.00197160,Uganda/UG012/2020:0.01563280)NODE_0000068:0.07931988,(Sweden/20-07394/2020:0.08233236,DRC/3834/2020:0.11238701,Oman/RESP-20-4736/2020:0.01949083,Oman/RESP-20-5414/2020:0.02495531,Australia/VIC1787/2020:0.19981870,Uganda/UG017/2020:0.09872580,(Sweden/20-07739/2020:0.00000000,Sweden/20-07741/2020:0.00273224)NODE_0000066:0.10419029)NODE_0000065:0.07546185)NODE_0000064:0.07120624,(USA/NY-PV08148/2020:0.01838815,USA/NY-NYUMC102/2020:0.02931712,USA/CT-UW303/2020:0.01838815,Australia/NSW92/2020:0.02658488,Australia/NSW93/2020:0.03204936,USA/CT-Yale-102/2020:0.08122968,USA/CT-Yale-088/2020:0.08122968,USA/NY-NYUMC37/2020:0.02931712,USA/CT-UW158/2020:0.01565591,USA/CA-CZB-1228/2020:0.03478160,(USA/NY-NYUMC35/2020:0.01639344,USA/NY-PV09423/2020:0.00000000,USA/NY-Wadsworth-26856-01/2020:0.02459016)NODE_0000054:0.01292367)NODE_0000052:0.12591284,(Netherlands/Utrecht_17/2020:0.05899541,Netherlands/Gelderland_1-2/2020:0.05899541,Netherlands/Utrecht_16/2020:0.05353093,(Netherlands/Flevoland_13/2020:0.09252708,Netherlands/Utrecht_10015/2020:0.02695331)NODE_0000051:0.04843555,(USA/FL-BPHL-04/2020:0.07745199,USA/MI-MDHHS-SC20124/2020:0.05012958,USA/IL-NM073/2020:0.03100390,(USA/WI-UW-06/2020:0.02239873,USA/WI-UW-66/2020:0.03059545,USA/WI-UW-67/2020:0.03332769,USA/WI-UW-71/2020:0.03059545,USA/WI-UW-73/2020:0.03059545,USA/WI-UW-70/2020:0.01693425,USA/WI-UW-22/2020:0.00054080,USA/IL-NM0124/2020:0.01966649,(USA/WI-UW-367/2020:0.03921320,USA/WI-UW-50/2020:0.02008752,USA/WI-UW-51/2020:0.00642632,(USA/WI-UW-116/2020:0.01838944,USA/WI-UW-34/2020:0.00746047,USA/WI-UW-88/2020:0.03478288,USA/WI-UW-96/2020:0.02385392,(USA/WI-UW-129/2020:0.00000000,USA/WI-UW-146/2020:0.00000000)NODE_0000046:0.03751512)NODE_0000045:0.01535929)NODE_0000044:0.01324017,(USA/WI-UW-07/2020:0.01138389,USA/WI-UW-38/2020:0.02231285,USA/WI-UW-77/2020:0.00591941,USA/WI-UW-255/2020:0.04417077,USA/WI-UW-69/2020:0.00591941,USA/WI-UW-117/2020:0.03597405,USA/WI-UW-61/2020:0.01684837,(USA/WI-UW-132/2020:0.00819672,USA/WI-UW-149/2020:0.00000000)NODE_0000042:0.05783198)NODE_0000039:0.01101484)NODE_0000038:0.01953413)NODE_0000037:0.04711720)NODE_0000036:0.07437662,(Senegal/618/2020:0.10302565,Russia/Kabardino-Balkaria-80503/2020:0.11122237,SaudiArabia/KAUST-Makkah90/2020:0.13854478,India/GBRC15/2020:0.20685079,India/GBRC13/2020:0.20411855,Bangladesh/BARJ_CVASU_CTG_518/2020:0.24236992,Nigeria/OS085-CV14/2020:0.12761582,India/S29/2020:0.21504751,Germany/BAV-MVP0173/2020:0.15493822,SaudiArabia/KAUST-Madinah27/2020:0.12761582,Russia/Kabardino-Balkaria-80501/2020:0.11122237,SaudiArabia/KAUST-Makkah178/2020:0.17133166,(SaudiArabia/KAUST-Jeddah75/2020:0.07165161,SaudiArabia/KAUST-Jeddah76/2020:0.07165161)NODE_0000015:0.06416092,(SaudiArabia/KAUST-Makkah188/2020:0.02594961,SaudiArabia/KAUST-Makkah225/2020:0.03141409)NODE_0000016:0.14538206,(SaudiArabia/KAUST-Makkah18/2020:0.08488033,SaudiArabia/KAUST-Makkah12/2020:0.08488033)NODE_0000019:0.02634204,(SaudiArabia/KAUST-Makkah166/2020:0.07491737,(SaudiArabia/KAUST-Makkah229/2020:0.02307807,SaudiArabia/KAUST-Makkah231/2020:0.02307807)NODE_0000014:0.07096498)NODE_0000013:0.08275310,(Bangladesh/BARJ_CVASU_CTG_506/2020:0.13409906,Bangladesh/BARJ_CVASU_CTG_501/2020:0.13956354,(Bangladesh/BARJ_CVASU_CTG_502/2020:0.00000000,Bangladesh/BARJ_CVASU_CTG_503/2020:0.00000000)NODE_0000021:0.14776027)NODE_0000020:0.10280637,(India/GBRC80/2020:0.00273224,India/GBRC102/2020:0.00000000,India/GBRC101/2020:0.00273224,India/GBRC119/2020:0.00000000)NODE_0000032:0.20685079,(Ghana/3176_S11/2020:0.09817239,Tunisia/COV0010-12/2020:0.06538550,Tunisia/MHT_2/2020:0.08177894,(USA/VA_6171/2020:0.00000000,USA/VA-DCLS-0021/2020:0.01366120)NODE_0000010:0.03259862)NODE_0000009:0.03217567,(India/NIV-4367/2020:0.06684924,(India/NIV-5109/2020:0.04954478,India/NIV-4369/2020:0.03861581,(India/NIV-5119/2020:0.02919857,India/NIV-5102/2020:0.02919857)NODE_0000035:0.02034620)NODE_0000034:0.02823342)NODE_0000033:0.04164090,(India/S15/2020:0.06227854,India/S19/2020:0.10872663,(India/S51/2020:0.10097969,(India/ILSCV14847/2020:0.04240624,India/ILSCV18556/2020:0.05060296,India/ILSCV14831/2020:0.04240624)NODE_0000027:0.07769914)NODE_0000026:0.04326606)NODE_0000025:0.07899848,(SaudiArabia/KAUST-Makkah03/2020:0.01947746,SaudiArabia/KAUST-Makkah06/2020:0.01947746,SaudiArabia/KAUST-Makkah13/2020:0.01947746,SaudiArabia/KAUST-Makkah05/2020:0.01947746,Australia/NSW347/2020:0.03040642,SaudiArabia/KAUST-Jeddah64/2020:0.04406762,SaudiArabia/KAUST-Makkah04/2020:0.01947746)NODE_0000017:0.09174492,(Nigeria/OS030-CV5/2020:0.00000000,Nigeria/OS055-CV8/2020:0.00000000,Nigeria/OS075-CV12/2020:0.00000000,Nigeria/OS125-CV20/2020:0.00000000,Nigeria/OS116-CV17/2020:0.00000000,Nigeria/OS070-CV11/2020:0.00000000,Nigeria/OS122-CV18/2020:0.00000000)NODE_0000023:0.12761582,(India/RMRC159/2020:0.12380830,India/RMRC160/2020:0.12380830,India/RMRC163/2020:0.12380830,(India/RMRC103/2020:0.05884220,India/RMRC162/2020:0.06157444,India/RMRC108/2020:0.05884220)NODE_0000031:0.06223386,(India/ILSCV13907/2020:0.07618213,India/ILSCV13929/2020:0.07618213,(India/RMRC164/2020:0.03640431,India/RMRC166/2020:0.03640431,India/RMRC171/2020:0.03640431,India/RMRC167/2020:0.03640431,India/RMRC106/2020:0.03367207)NODE_0000030:0.03158110)NODE_0000029:0.05582289)NODE_0000028:0.11036490)NODE_0000008:0.05766879)NODE_0000005:0.04422359,(USA/WA1/2020:0.01166673,Malaysia/MKAK-CL-2020-6430/2020:0.05538258,Singapore/20/2020:0.03898914,(USA/FL_5091/2020:0.08464806,(USA/WI-UW-23/2020:0.06830601,USA/WI-UW-39/2020:0.08196721,USA/WA-UW-1562/2020:0.07377049,USA/OR-UW-1887/2020:0.08196721,USA/DC_0004/2020:0.03825137,USA/HI_7881/2020:0.04098361,PuertoRico/CDC-S3/2020:0.08469945,USA/CA-CDPH-UC1/2020:0.01366120,USA/CO-CDC-5780/2020:0.04644809,USA/NE-886/2020:0.09016393,Vietnam/HCMC-35019/2020:0.08743169,Australia/VIC67/2020:0.05737705,USA/CA-CZB-1107/2020:0.18852459,USA/WI-UW-59/2020:0.08743169,USA/OR-UW-1849/2020:0.07650273,USA/WI-UW-167/2020:0.07103825,USA/WI-UW-76/2020:0.08196721,USA/WA-S103/2020:0.01912568,USA/UT_8199/2020:0.03551913,USA/CA-SR0404/2020:0.12568306,USA/OR-UW-1851/2020:0.07923497,USA/WA-S123/2020:0.02185792,USA/WA-S100/2020:0.02185792,USA/WA-S6/2020:0.02185792,USA/WA-S40/2020:0.01912568,USA/WA4-UW2/2020:0.01912568,USA/WA-S108/2020:0.02185792,USA/WA-S329/2020:0.10928962,USA/WA-UW364/2020:0.06830601,USA/WA-S440/2020:0.10928962,USA/WA-UW54/2020:0.04644809,USA/WA-S486/2020:0.10928962,USA/WA-S961/2020:0.19125683,USA/WA-S44/2020:0.01912568,USA/WA-S91/2020:0.02732240,USA/CA-CZB-1097/2020:0.17759563,USA/MN-MDH-84/2020:0.06284153,USA/WA-S990/2020:0.18306011,USA/VT-CDC-0303/2020:0.03551913,USA/WA-S46/2020:0.02185792,USA/WA-UW-3810/2020:0.09289617,USA/WA-S5/2020:0.02185792,USA/WA-S99/2020:0.01912568,USA/NC_6999/2020:0.03825137,USA/WA-S422/2020:0.09016393,USA/NC-CDC-6999/2020:0.03005464,USA/VA-DCLS-0018/2020:0.05191257,USA/WA-S528/2020:0.10655738,USA/WA-S312/2020:0.10928962,USA/WA-S10/2020:0.02185792,USA/WA-S277/2020:0.00273224,USA/WA-S92/2020:0.02185792,USA/WA-S685/2020:0.13661202,USA/WA-S84/2020:0.00000000,USA/WA-S3/2020:0.01912568,USA/WA-S105/2020:0.01912568,USA/WA-S281/2020:0.02185792,USA/WA-S93/2020:0.02185792,USA/WA-UW70/2020:0.04918033,USA/WA-S420/2020:0.09836066,env/USA/FL-UF11/2020:0.00000000,USA/WA-S102/2020:0.01912568,USA/WA-UW-542/2020:0.05464481,USA/WA-S506/2020:0.10928962,(USA/WI-GMF-00227/2020:0.00000000,USA/WI-GMF-00228/2020:0.00000000)NODE_0000105:0.08469945,(USA/WI-UW-91/2020:0.09326117,USA/WA-UW-5205/2020:0.09599341)NODE_0000107:0.01602845,(USA/OR-UW-1937/2020:0.03744240,USA/WA-S359/2020:0.04837136)NODE_0000157:0.04179257,(USA/CA-CDPH-UC6/2020:0.00000000,USA/CA-CDPH-UC5/2020:0.00000000)NODE_0000165:0.03551913,(USA/WY-WYPHL011/2020:0.00000000,USA/WY-WYPHL012/2020:0.00000000)NODE_0000166:0.06010929,(NewZealand/20VR1896/2020:0.02825743,NewZealand/20VR1833/2020:0.02279295)NODE_0000168:0.08103218,(Iceland/412/2020:0.02645325,NewZealand/20VR2014/2020:0.06197237,NewZealand/20VR2015/2020:0.06197237,NewZealand/20VR2034/2020:0.06197237)NODE_0000167:0.04731724,(USA/FL_9656/2020:0.02539459,Mexico/CDMX-InDRE_09/2020:0.03905579,(USA/CA-CDPH-UC7/2020:0.01119367,(USA/CA-CDPH-UC9/2020:0.00000000,USA/CA-CDPH-UC11/2020:0.00000000,USA/CA-CDPH-UC8/2020:0.00000000)NODE_0000160:0.01119367)NODE_0000159:0.01146867)NODE_0000158:0.01285678,(PuertoRico/CDC-S1/2020:0.06934604,Iceland/138/2020:0.03929140,(USA/WY-WYPHL018/2020:0.03335071,(USA/WY-WYPHL-00049/2020:0.02776408,(USA/WY-WYPHL-00031/2020:0.00000000,USA/WY-WYPHL-00032/2020:0.00000000)NODE_0000164:0.02229960)NODE_0000163:0.02198007)NODE_0000162:0.02506637)NODE_0000161:0.01535341,(USA/PA-MGSC39-05/2020:0.07828456,USA/NY-WCMP9A05P/2020:0.04276544,USA/VI-CDC-3688/2020:0.06735560,Chile/Santiago_43/2020:0.04822992,England/CAMB-751C7/2020:0.04003320,Colombia/INS-79489/2020:0.03730096,India/NIV-2810/2020:0.04822992,USA/WI-UW-09/2020:0.06189112,Canada/ON_PHL3877/2020:0.02910423,(USA/CT-Yale-007/2020:0.00966649,USA/CT-Yale-008/2020:0.00966649)NODE_0000103:0.03036670,(Canada/ON_PHL1083/2020:0.00000000,Canada/NL_34/2020:0.01639344)NODE_0000104:0.02910423,(Canada/ON_PHL4464/2020:0.02745719,Canada/ON_PHL5710/2020:0.02199271,Canada/ON_PHL0178/2020:0.01926047,Canada/ON_PHL3476/2020:0.02472495,Canada/MB_8/2020:0.02199271,Canada/ON_PHL3802/2020:0.02199271,Canada/ON_PHL5705/2020:0.02199271)NODE_0000101:0.01530824)NODE_0000099:0.01734385,(USA/WI-UW-15/2020:0.03998081,USA/UT-0108/2020:0.02905185,USA/TX-HMH0145/2020:0.05637425,USA/TX-HMH0185/2020:0.05910649,USA/MD-HP00058/2020:0.04817753,USA/PA-MGSC56-05/2020:0.06457098,USA/MA-MGH-00071/2020:0.05910649,PuertoRico/CDC-S7/2020:0.06183873,USA/MN-MDH-666/2020:0.12741251,USA/CT-Yale-023/2020:0.04544529,USA/MT-BHDH-074/2020:0.12194802,USA/UT-055/2020:0.04271305,USA/VI-CDC-3705/2020:0.05910649,Canada/BC_0443574/2020:0.02631961,CostaRica/03/2020:0.04271305,Taiwan/TSGH-34/2020:0.08369666,Australia/VIC1087/2020:0.09735786,Singapore/319/2020:0.03451633,Singapore/302/2020:0.05364201,Singapore/48/2020:0.04271305,Australia/VIC847/2020:0.09189338,Australia/VIC110/2020:0.04544529,USA/NJ-NYUMC111/2020:0.04544529,Australia/VIC336/2020:0.05090977,Australia/QLDID919/2020:0.02631961,Australia/VIC160/2020:0.04544529,USA/VA-DCLS-0001/2020:0.04271305,USA/CA_NHRC_01/2020:0.02631961,Australia/VIC229/2020:0.05364201,Australia/VIC115/2020:0.04817753,USA/MA-MGH-00646/2020:0.08642890,Australia/VIC139/2020:0.03724857,Iceland/259/2020:0.04271305,USA/FL-UF1/2020:0.02358737,Iceland/445/2020:0.05090977,(Taiwan/TSGH-16/2020:0.00000000,Australia/VIC1235/2020:0.03825137)NODE_0000094:0.04817753,(Uruguay/UY-7/2020:0.01564928,Uruguay/UY-8/2020:0.01564928)NODE_0000095:0.02706377,(India/NCDC-01501/2020:0.02972825,NewZealand/20VR0999/2020:0.02972825)NODE_0000096:0.01025257,(NewZealand/20VR1016/2020:0.00000000,NewZealand/20VR1290/2020:0.00273224)NODE_0000097:0.05090977,(USA/CO-CDC-5610/2020:0.00000000,USA/CO-CDC-5667/2020:0.00273224,Taiwan/NTU18/2020:0.03278689)NODE_0000091:0.01539065,(USA/MN-MDH-336/2020:0.07458075,USA/MN-MDH-436/2020:0.09370643,Mexico/CDMX-InDRE_06/2020:0.01720370,NewZealand/20VR1380/2020:0.04452611)NODE_0000090:0.01184815,(Mexico/CDMX-INCMNSZ_01/2020:0.00273224,Mexico/CDMX-INCMNSZ_04/2020:0.00273224,Mexico/CDMX-INER_05/2020:0.01366120,Mexico/CDMX-INCMNSZ_03/2020:0.00273224,Mexico/CDMX-InDRE_15/2020:0.00000000)NODE_0000092:0.02631961)NODE_0000073:0.02559296)NODE_0000072:0.06552238)NODE_0000071:0.03630829)NODE_0000070:0.02658463)NODE_0000003:0.03455772,(USA/WI-UW-339/2020:0.23392463,Poland/1109500/2020:0.22846015,Australia/VPRL014/2020:0.06725797,(Latvia/03/2020:0.18337555,(Finland/FIN-114/2020:0.09636826,Germany/BavPat1-ChVir929/2020:0.00620432,Germany/BavPat1/2020:0.00620432,Germany/BavPat2-ChVir984-ChVir1017/2020:0.01166880,Germany/BavPat3-ChVir1020/2020:0.00620432,(Germany/BavPat14-ChVir1483/2020:0.02732240,Germany/BavPat7-ChVir1289/2020:0.00819672,Germany/BavPat4-ChVir1019/2020:0.00000000,Germany/BavPat10-ChVir1482/2020:0.02459016,Germany/BavPat8-ChVir1356/2020:0.01366120)NODE_0001788:0.00893656,(USA/WI-UW-151/2020:0.14234092,USA/WI-GMF-00281/2020:0.10408956,USA/WI-GMF-00441/2020:0.11228628,USA/UT-01578/2020:0.13960868,USA/UT-01581/2020:0.13960868,USA/IA_6396/2020:0.05764147,USA/IA-GMF-3912/2020:0.25709502,USA/OH-MDHHS-SC20370/2020:0.07130267,USA/OR-UW135/2020:0.06583819,USA/WI-GMF-00857/2020:0.14507316,USA/WI-GMF-02381/2020:0.21337917,USA/RI_0520/2020:0.03305131,USA/RI_0556/2020:0.03851579,USA/PR-CDC-3578/2020:0.05764147,USA/IN-Lilly-IPB0170-15bc11/2020:0.13687644,USA/IN-Lilly-IPB0170-4bc21/2020:0.08769611,USA/IN_2001/2020:0.06037371,USA/KS-CDC-4589/2020:0.06310595,USA/CO-WYPHL-00082/2020:0.11775076,USA/NH_0029/2020:0.05217699,USA/WY-WYPHL-00069/2020:0.10955404,USA/MI-MDHHS-SC20530/2020:0.24070158,USA/MI-MDHHS-SC20534/2020:0.24070158,Mexico/CDMX-INER_04/2020:0.07676715,Mexico/CDMX-InDRE_13/2020:0.09316060,Mexico/CDMX-InDRE_14/2020:0.07403491,Mexico/CDMX-INER_02/2020:0.07130267,Panama/328677/2020:0.05217699,CostaRica/06/2020:0.10408956,CostaRica/CV-0007/2020:0.05217699,Portugal/PT0509/2020:0.08769611,Germany/BAV-MVP0015/2020:0.14507316,Germany/BAV-MVP0034/2020:0.07130267,Germany/BAV-MVP0039/2020:0.10135732,Germany/BAV-MVP0036/2020:0.09316060,Georgia/Tb-712/2020:0.07949939,Germany/BAV-MVP0027/2020:0.14780540,Japan/Hu_Kng_19-865/2020:0.09862508,Japan/SMU-0311S2/2020:0.06583819,Japan/SMU-0311S3/2020:0.06583819,Netherlands/Leiden-0002/2020:0.06037371,Finland/14M77/2020:0.07403491,Finland/FIN03032020A/2020:0.04398027,Finland/13M29/2020:0.07130267,Finland/FIN-25/2020:0.02485458,Belgium/HI-0507421/2020:0.22157590,Germany/NRW-51/2020:0.07130267,Portugal/PT0123/2020:0.10408956,Poland/Pom12/2020:0.21337917,Russia/StPetersburg-RII5942S/2020:0.15600213,Russia/StPetersburg-RII8913S/2020:0.18332453,Latvia/010/2020:0.09862508,Jordan/SR-047/2020:0.10682180,Kuwait/KU006/2020:0.07676715,Kuwait/KU005/2020:0.07949939,Kuwait/KU001/2020:0.07949939,Denmark/ALAB-SSI324/2020:0.06583819,Switzerland/110459/2020:0.13960868,Taiwan/TSGH-24/2020:0.12594748,Denmark/ALAB-HH-128/2020:0.06583819,Denmark/ALAB-HH-156/2020:0.08769611,Denmark/ALAB-HH-195/2020:0.16146661,Denmark/ALAB-HH-119/2020:0.06583819,Hungary/MBL-465/2020:0.10955404,Hungary/MBL-464/2020:0.10955404,Austria/CeMM0251/2020:0.09316060,Austria/CeMM0265/2020:0.09862508,Austria/CeMM0275/2020:0.10135732,Austria/CeMM0295/2020:0.10955404,Austria/CeMM0288/2020:0.10682180,Austria/CeMM0262/2020:0.09862508,Austria/CeMM0292/2020:0.10955404,Austria/CeMM0255/2020:0.09589284,Italy/206/2020:0.01665786,Italy/INMI3/2020:0.03851579,Italy/LO-11550-28Feb/2020:0.03305131,Italy/PV-8058-25Feb/2020:0.02485458,Italy/PV-9675-26Feb/2020:0.02758682,Italy/PV-12578-29Feb/2020:0.03578355,Italy/VR_20COV18-48/2020:0.10135732,Italy/VR_20COV21-37/2020:0.10408956,Italy/TE5166/2020:0.08496387,Italy/TE26539/2020:0.19425349,Italy/TE5687/2020:0.09042835,Italy/UniMI01/2020:0.02212234,Austria/CeMM0071/2020:0.06583819,Austria/CeMM0041/2020:0.04944475,Austria/CeMM0126/2020:0.06583819,Austria/CeMM0127/2020:0.06583819,Austria/CeMM0140/2020:0.07130267,Senegal/600/2020:0.09042835,Serbia/UE38-04/2020:0.19698573,Germany/BAV-MVP0062/2020:0.09589284,Germany/BAV-MVP0098/2020:0.13141196,Germany/BAV-MVP0082/2020:0.11775076,Germany/BAV-MVP0095/2020:0.12867972,Germany/BAV-MVP0084/2020:0.12321524,Germany/BAV-MVP0087/2020:0.12321524,Thailand/Bangkok-0087/2020:0.13687644,Morocco/6889/2020:0.07676715,Morocco/6897/2020:0.09316060,Hungary/mbl2/2020:0.08223163,Poland/PL_P16/2020:0.12867972,Oman/RESP-20-6701/2020:0.11228628,Poland/1110540/2020:0.11775076,Oman/205029065/2020:0.15600213,Oman/205031572/2020:0.18878901,Poland/PL_P40/2020:0.04944475,SaudiArabia/KAUST-Madinah269/2020:0.17512781,Iceland/93/2020:0.06310595,UnitedArabEmirates/L5621/2020:0.06583819,Uruguay/UY-NYUMC848/2020:0.08223163,NewZealand/20VR1928/2020:0.12867972,NewZealand/20VR2046/2020:0.13960868,Chile/Santiago_79/2020:0.13141196,Chile/Santiago-25669/2020:0.08223163,India/GBRC2/2020:0.15600213,India/S62/2020:0.21337917,Ireland/Limerick-19933/2020:0.04398027,Ireland/Limerick-19935/2020:0.04398027,Ireland/Limerick-19934/2020:0.04398027,Belgium/ULG-10189/2020:0.23250486,Belgium/VAM-0506416/2020:0.21884366,SouthAfrica/KRISP-101/2020:0.20245021,SouthAfrica/KRISP-051/2020:0.11228628,Slovenia/4584/2020:0.05217699,India/NCDC-4877/2020:0.17512781,India/NCDC-4876/2020:0.17512781,India/NCDC-4476/2020:0.15600213,India/NCDC-4878/2020:0.16419885,Spain/67_20/2020:0.28441743,Spain/68_19/2020:0.28441743,Spain/86_17/2020:0.28441743,SouthAfrica/KRISP-108/2020:0.21337917,India/GBRC7/2020:0.15873437,Uganda/UG020/2020:0.20518245,Croatia/17-S7new/2020:0.11775076,Colombia/GUV-92061/2020:0.12048300,Colombia/GVI-98032/2020:0.13414420,CzechRepublic/951/2020:0.03851579,CzechRepublic/IAB_12/2020:0.12048300,Argentina/PAIS_A008/2020:0.11775076,Argentina/PAIS_A012/2020:0.12321524,Argentina/PAIS_A009/2020:0.12048300,Argentina/PAIS_A015/2020:0.12321524,Israel/701002403/2020:0.09862508,Israel/701002455/2020:0.10135732,NewZealand/20VR0933/2020:0.08769611,Germany/BAV-MVP0006/2020:0.14507316,USA/WI-UW-136/2020:0.14507316,Slovenia/12304/2020:0.10135732,Belgium/ULG-10185/2020:0.22977262,Croatia/OY-S1new/2020:0.14507316,UnitedArabEmirates/L9440/2020:0.06857043,Denmark/ALAB-SSI396/2020:0.09862508,USA/IN-Lilly-IPB0170-16bc18/2020:0.13687644,Belgium/DEJ-0403381/2020:0.12867972,Denmark/ALAB-SSI-245/2020:0.05217699,Wales/PHW1/2020:0.03031907,Denmark/ALAB-SSI117/2020:0.05217699,Serbia/KV27-04/2020:0.18332453,USA/WI-UW-134/2020:0.15600213,USA/WI-UW-265/2020:0.14234092,Italy/CR-7070-24Feb/2020:0.02212234,Russia/StPetersburg-RII4936S/2020:0.14234092,Italy/CR-9206-26Feb/2020:0.02758682,Italy/CR-13221-1Mar/2020:0.03851579,Sweden/20-08116/2020:0.06037371,Italy/FVG-ICGEB_S1/2020:0.03851579,India/GBRC50/2020:0.20245021,India/GBRC56b/2020:0.21064693,Italy/FVG-ICGEB_S9/2020:0.03851579,Denmark/SSI-09/2020:0.04398027,CzechRepublic/IAB_21/2020:0.10955404,Italy/MI-5925-22Feb/2020:0.01665786,Singapore/49/2020:0.05764147,USA/NY-NYUMC69/2020:0.08496387,USA/AZ-TG268281/2020:0.08223163,SaudiArabia/KAUST-Jeddah61/2020:0.12321524,Sweden/20-08117/2020:0.06037371,Sweden/20-06468/2020:0.10408956,Sweden/20-50219/2020:0.05217699,India/GMC-KN318/2020:0.06583819,Italy/UniMI03/2020:0.02212234,CzechRepublic/ChVir1630/2020:0.03578355,Sweden/20-05627/2020:0.07130267,Italy/INMI6/2020:0.09862508,Brazil/SPBR-06/2020:0.03578355,France/GE1973/2020:0.04671251,Sweden/20-50223/2020:0.05764147,Georgia/Tb-477/2020:0.06310595,USA/AZ-TG268657/2020:0.08223163,Italy/FVG-ICGEB_S8/2020:0.03851579,USA/IA_6399/2020:0.05764147,Sweden/20-05856/2020:0.08223163,Denmark/SSI-02/2020:0.03305131,Australia/VIC853/2020:0.13141196,Brazil/SPBR-01/2020:0.02485458,Russia/Samara-73406/2020:0.09042835,Iceland/214/2020:0.07949939,Poland/PL_P31/2020:0.04944475,Australia/QLDID920/2020:0.06583819,Luxembourg/LNS2580723/2020:0.09589284,Italy/LO-13075-N/2020:0.03851579,Wales/PHWC-2663F/2020:0.10955404,USA/IA_6401/2020:0.05764147,Sweden/20-08104/2020:0.05217699,India/CCMB_NIV3/2020:0.10955404,Iceland/111/2020:0.06583819,India/GBRC70/2020:0.19971797,England/OXON-AEF43/2020:0.13960868,Italy/LO-13075-B/2020:0.03851579,England/OXON-ACE2A/2020:0.13687644,USA/DC-CDC-0019/2020:0.05764147,India/S13/2020:0.11775076,Italy/PV-5314-B/2020:0.01392562,Russia/StPetersburg-RII4326S/2020:0.10408956,Greece/127_HPI/2020:0.03578355,Sweden/20-08082/2020:0.04944475,Canada/ON_PHL4088/2020:0.07676715,Russia/StPetersburg-RII3992/2020:0.08496387,Brazil/SPBR-05/2020:0.03578355,Uganda/UG015/2020:0.19425349,Australia/VIC843/2020:0.13141196,Brazil/SPBR-09/2020:0.04671251,Sweden/20-50104/2020:0.04398027,Luxembourg/LNS2334563/2020:0.08223163,CzechRepublic/IAB_18/2020:0.10955404,USA/WA-S913/2020:0.19425349,Italy/CDG1/2020:0.01119338,India/GBRC92/2020:0.19152125,USA/IA_6390/2020:0.05490923,Italy/2629/2020:0.05217699,(USA/WI-UW-131/2020:0.00273224,USA/WI-UW-148/2020:0.00000000)NODE_0001515:0.13960868,(USA/WI-UW-280/2020:0.05526838,USA/PA-MGSC52-05/2020:0.01428478)NODE_0001550:0.07341134,(USA/WI-UW-79/2020:0.03094123,Hungary/SRC-01136/2020:0.05826363)NODE_0001553:0.06768385,(USA/IA-CDC-8200/2020:0.02096290,USA/IA_6391/2020:0.02096290)NODE_0001556:0.03394633,(USA/IN-Lilly-IPB0170-15bc12/2020:0.06306530,France/IDF5657/2020:0.04940410)NODE_0001666:0.07654338,(USA/VI-CDC-3810/2020:0.09674782,Argentina/PAIS_A004/2020:0.07762214)NODE_0001678:0.03193190,(CostaRica/02/2020:0.01890016,CostaRica/01/2020:0.01890016)NODE_0001684:0.06059923,(Denmark/ALAB-SSI-1288/2020:0.00000000,Sweden/20-08719/2020:0.00000000)NODE_0001717:0.12594748,(HongKong/HKSH0003/2020:0.00000000,HongKong/HKSH0004/2020:0.00000000)NODE_0001718:0.07403491,(Hungary/MBL-002/2020:0.01639344,Hungary/mbl1/2020:0.00000000)NODE_0001719:0.08223163,(Bangladesh/Akbiomed_01/2020:0.14500439,Morocco/OUA677-19/2020:0.13953990)NODE_0001725:0.04378463,(Italy/CR-9214-26Feb/2020:0.00000000,Belgium/LA-0403382/2020:0.10109290)NODE_0001726:0.02758682,(Italy/TE26533/2020:0.00000000,Italy/TE26540/2020:0.00000000)NODE_0001727:0.19425349,(Romania/284508/2020:0.00000000,Romania/285388/2020:0.00819672)NODE_0001731:0.24070158,(Poland/1111628/2020:0.00000000,Poland/Pom10/2020:0.07103825)NODE_0001739:0.12321524,(Spain/Madrid201105/2020:0.02300333,Spain/CastillayLeon201061/2020:0.02573557)NODE_0001750:0.00185126,(Belgium/ULG-10177/2020:0.00000000,Belgium/ULG-10178/2020:0.00000000)NODE_0001751:0.22704038,(SouthAfrica/R03006/2020:0.00000000,SouthAfrica/R05360/2020:0.03278689)NODE_0001780:0.05490923,(Spain/100_20/2020:0.00000000,Spain/96_19/2020:0.00000000)NODE_0001781:0.28441743,(Uganda/UG019/2020:0.06927289,Uganda/UG016/2020:0.06107617)NODE_0001782:0.13317732,(USA/WI-UW-150/2020:0.00273224,USA/WI-UW-133/2020:0.00000000)NODE_0001546:0.15326989,(India/GBRC63/2020:0.16451839,USA/WI-UW-78/2020:0.05522878)NODE_0001551:0.04612854,(Luxembourg/LNS0078676/2020:0.00000000,Luxembourg/LNS3702558/2020:0.00000000)NODE_0001742:0.12867972,(USA/IA_6394/2020:0.00000000,USA/IA_6395/2020:0.00000000)NODE_0001644:0.05764147,(SouthAfrica/KRISP-105/2020:0.09562842,SouthAfrica/KRISP-106/2020:0.00000000)NODE_0001766:0.12048300,(Taiwan/125/2020:0.00000000,SouthAfrica/R07601/2020:0.03005464,Colombia/GUV-92087/2020:0.03278689)NODE_0001713:0.08769611,(Poland/PL_P15/2020:0.05638636,Poland/PL_P2/2020:0.02906396,Poland/PL_P3/2020:0.02906396)NODE_0001736:0.08322232,(SouthAfrica/KRISP-104/2020:0.08196721,SouthAfrica/KRISP-011/2020:0.00000000,SouthAfrica/KRISP-07/2020:0.00000000)NODE_0001754:0.12321524,(Canada/QC_AB6/2020:0.06343445,Luxembourg/LNS7174465/2020:0.03884429,DRC/402/2020:0.03337981)NODE_0001668:0.07344199,(USA/WI-UW-08/2020:0.03836745,Norway/2382/2020:0.06295762,Scotland/CVR3211/2020:0.10940571,Belgium/UGent-40/2020:0.05476090)NODE_0001547:0.05479314,(USA/AK-PHL115/2020:0.07551960,(USA/WI-UW-251/2020:0.00546448,USA/CT-UW-4348/2020:0.04918033,USA/CA-SCCPHD-UC164/2020:0.00000000)NODE_0001549:0.04000047)NODE_0001548:0.02856996,(Luxembourg/Lux1/2020:0.01654552,Luxembourg/LNS0000001/2020:0.01654552,(Finland/14M14/2020:0.03278689,Norway/1526/2020:0.00000000)NODE_0001698:0.02201000)NODE_0001697:0.01923802,(Morocco/6893/2020:0.07290304,Poland/PL_P17/2020:0.11115440,(Poland/PL_P11/2020:0.00546448,Poland/PL_P18/2020:0.00000000)NODE_0001733:0.10842216)NODE_0001732:0.01206084,(India/777/2020:0.00000000,India/781/2020:0.00000000,India/773/2020:0.00000000,India/772/2020:0.00000000)NODE_0001747:0.04398027,(USA/UT-01314/2020:0.08769273,England/OXON-AF2C1/2020:0.06583481,(France/IDF3345/2020:0.02308286,Vietnam/HCMC-35011/2020:0.04220855)NODE_0001555:0.04001971)NODE_0001554:0.03552251,(Hungary/SRC-00066/2020:0.01092896,Hungary/SRC-1788lc/2020:0.00819672,USA/AK-PHL006/2020:0.00000000,Hungary/MBL-469/2020:0.03005464)NODE_0001674:0.07949939,(Germany/BAV-MVP0022/2020:0.13265123,Croatia/1560_Split/2020:0.06707746,Croatia/297_Varazdin/2020:0.03155833,Croatia/592_Osijek/2020:0.05341625)NODE_0001690:0.01788642,(Russia/StPetersburg-RII8876S/2020:0.15024642,(SriLanka/COV91/2020:0.01912568,UnitedArabEmirates/L7356/2020:0.00000000,Bangladesh/DU_50768/2020:0.15027322)NODE_0001695:0.03549232)NODE_0001694:0.03307811,(Denmark/ALAB-SSI-1086/2020:0.02442421,Denmark/ALAB-HH-263/2020:0.05721110,(Denmark/ALAB-HH-218/2020:0.00273224,Denmark/ALAB-HH-212/2020:0.00273224,Denmark/ALAB-HH-249/2020:0.00000000)NODE_0001715:0.08999798)NODE_0001714:0.10152327,(Poland/PL_P4/2020:0.04981828,Poland/PL_P6/2020:0.05255052,(Poland/PL_P13/2020:0.00546448,Poland/PL_P26/2020:0.00000000,Poland/PL_P22/2020:0.00273224)NODE_0001738:0.06074724)NODE_0001737:0.06246800,(Sweden/20-51160/2020:0.10213701,Russia/StPetersburg-RII6790V/2020:0.05295669,Sweden/20-06817/2020:0.01197308,Russia/StPetersburg-RII6055S/2020:0.05022445,Sweden/20-08715/2020:0.01470532)NODE_0001691:0.11124216,(USA/HI_4970/2020:0.00000000,Finland/13M57/2020:0.02185792,Norway/2088/2020:0.03278689,(Romania/283584/2020:0.12950889,Romania/284168/2020:0.13224113)NODE_0001665:0.05628346)NODE_0001664:0.04944475,(Senegal/073/2020:0.01583281,Senegal/082/2020:0.01856505,Senegal/087/2020:0.01856505,Senegal/094/2020:0.02129729,Senegal/102/2020:0.02129729,Senegal/119/2020:0.02129729)NODE_0001699:0.04727314,(Oman/RESP-20-3343/2020:0.00000000,Uruguay/UY-NYUMC858/2020:0.01366120,(Uruguay/UY-NYUMC871/2020:0.00000000,Uruguay/UY-NYUMC876/2020:0.03278689,Uruguay/UY-NYUMC872/2020:0.00546448,Uruguay/UY-NYUMC875/2020:0.02732240)NODE_0001735:0.06010929)NODE_0001734:0.08496387,(Mexico/CDMX-INER_01/2020:0.03887417,Romania/284213/2020:0.20827308,Poland/PL_P38/2020:0.05253538,Spain/80_19/2020:0.25472117,(Mexico/CDMX-InDRE_12/2020:0.00000000,Mexico/CDMX-INCMNSZ_05/2020:0.00000000)NODE_0001682:0.03887417)NODE_0001681:0.02969626,(USA/AK-PHL003/2020:0.00000000,USA/AK-PHL010/2020:0.00546448,USA/AK-PHL092/2020:0.04918033,USA/AK-PHL077/2020:0.03825137,USA/AK-PHL013/2020:0.01092896,USA/AK-PHL002/2020:0.00000000,USA/AK-PHL052/2020:0.03005464)NODE_0001670:0.07676715,(Portugal/PT0548/2020:0.19398907,Portugal/PT0563/2020:0.19398907,Georgia/Tb/2020:0.05737705,Italy/PV-5314-N/2020:0.00000000,Poland/1105973/2020:0.07377049,NewZealand/20VR2065/2020:0.12295082,NewZealand/20VR2085/2020:0.13934426)NODE_0001685:0.01392562,(USA/WI-UW-106/2020:0.07278756,Spain/Valencia613/2020:0.07551980,Scotland/CVR2281/2020:0.10830668,(Denmark/ALAB-SSI-770/2020:0.00375870,Denmark/ALAB-SSI522/2020:0.02561663,(Denmark/ALAB-SSI-675/2020:0.00000000,Denmark/ALAB-SSI-806/2020:0.00273224,Denmark/ALAB-SSI-817/2020:0.00273224)NODE_0001399:0.02834887)NODE_0001398:0.03624197)NODE_0001397:0.04496320,(USA/MI-MDHHS-SC20456/2020:0.01639344,USA/MI-MDHHS-SC20515/2020:0.03551913,USA/MI-MDHHS-SC20523/2020:0.03551913,USA/MI-MDHHS-SC20537/2020:0.03551913,USA/MI-MDHHS-SC20538/2020:0.03551913,USA/MI-MDHHS-SC20533/2020:0.03551913,USA/MI-MDHHS-SC20532/2020:0.03551913,USA/MI-MDHHS-SC20559/2020:0.00000000)NODE_0001669:0.20518245,(USA/CT-Yale-079/2020:0.01313644,Hungary/SRC-00572w/2020:0.07597797,Poland/PL_P5/2020:0.08963917,Singapore/295/2020:0.11149709,(Australia/VIC873/2020:0.04371585,Australia/VIC275/2020:0.00546448,England/BRIS-122025/2020:0.00000000,Australia/VIC1092/2020:0.04918033)NODE_0001680:0.06231677)NODE_0001679:0.02811159,(Austria/Graz-MUG5/2020:0.12563243,Austria/Graz-MUG15/2020:0.16661604,Oman/RESP-20-5505/2020:0.10377451,(Austria/Graz-MUG11/2020:0.14842812,Austria/Graz-MUG7/2020:0.12657020,Uganda/UG013/2020:0.08558659,(Uganda/UG006/2020:0.08168212,Uganda/UG005/2020:0.07348540)NODE_0001722:0.02576239)NODE_0001721:0.00999120)NODE_0001720:0.00031505,(France/N1620/2020:0.01552815,Netherlands/Houten_1363498/2020:0.02372487,Switzerland/TI9486/2020:0.01006367,Germany/BAV-MVP0100/2020:0.12481776,Germany/BAV-MVP0101/2020:0.12755000,England/NOTT-111B64/2020:0.28055547,Cyprus/007/2020:0.15487241,(Italy/VR_20COV46-23/2020:0.01862996,Italy/VR_20COV46-8/2020:0.01862996)NODE_0001687:0.09799109,(Italy/TE26425/2020:0.15994649,(Italy/TE12337/2020:0.00951890,Italy/TE12759/2020:0.01225115)NODE_0001689:0.09578278)NODE_0001688:0.02224832)NODE_0001686:0.01205868,(Russia/Omsk-89001/2020:0.09562842,Russia/StPetersburg-RII6031S/2020:0.13114754,Argentina/PAIS_A013/2020:0.09562842,Switzerland/GE3121/2020:0.00273224,Italy/BS-12256-29Feb/2020:0.00819672,Russia/StPetersburg-RII6027S/2020:0.13114754,Argentina/PAIS_A007/2020:0.09016393,Italy/BG-9209-26Feb/2020:0.00000000,Oman/RESP-20-2523/2020:0.05464481,Colombia/INS-82457/2020:0.06284153,Italy/PV-11951-28Feb/2020:0.00546448,Russia/StPetersburg-RII6704V/2020:0.13661202,Russia/StPetersburg-RII4949S/2020:0.11748634,Switzerland/GE5373/2020:0.00273224)NODE_0001700:0.02758682,((Spain/COV001056/2020:0.05698332,(USA/UT-0447/2020:0.00000000,USA/UT-0894/2020:0.01366120)NODE_0001396:0.05425108)NODE_0001395:0.04850012,(Portugal/PT0564/2020:0.06375832,Spain/Valencia52/2020:0.05009711,Portugal/PT0383/2020:0.04463263,Spain/Valencia235/2020:0.06375832,Spain/Valencia214/2020:0.06922280,Spain/Valencia172/2020:0.04736487,Spain/COV002041/2020:0.03643591,Spain/Madrid_H11_40/2020:0.02550695,(USA/WI-UW-02/2020:0.00000000,Spain/Madrid_H12_2902/2020:0.03278689)NODE_0001391:0.03370367,((Mexico/Puebla-InDRE_05/2020:0.00399287,Portugal/PT0024/2020:0.01492183)NODE_0001393:0.00915494,(Singapore/248/2020:0.01366120,Chile/Santiago_26/2020:0.00000000)NODE_0001394:0.02680901)NODE_0001392:0.00962690)NODE_0001390:0.02533168)NODE_0001389:0.01773180,(USA/WI-UW-115/2020:0.04098361,USA/WI-UW-110/2020:0.04098361,USA/WI-UW-18/2020:0.00273224,USA/WI-UW-26/2020:0.02185792,USA/WI-UW-359/2020:0.09016393,USA/WI-UW-60/2020:0.00819672,USA/IL-NM026/2020:0.00000000,USA/IL-NM083/2020:0.00819672,USA/WI-UW-49/2020:0.02459016,USA/WI-UW-36/2020:0.02459016,USA/WI-UW-81/2020:0.02459016,USA/WI-UW-80/2020:0.02185792,USA/WI-UW-108/2020:0.03825137,USA/IL-NM079/2020:0.00819672,(USA/WI-UW-154/2020:0.00826749,USA/WI-UW-320/2020:0.03285766,USA/IL-UW-365/2020:0.01646421,USA/IL-UW-368/2020:0.01373197,USA/IL-UW-363/2020:0.02192869,USA/WI-UW-137/2020:0.00007077,USA/IL-UW-357/2020:0.01373197,USA/WI-UW-138/2020:0.00826749,USA/WI-UW-153/2020:0.00007077,USA/IL-UW-350/2020:0.02466093)NODE_0001522:0.06550300)NODE_0001516:0.07949939,(USA/WI-UW-100/2020:0.04278705,USA/WI-UW-107/2020:0.03459033,USA/WI-UW-122/2020:0.05371601,USA/WI-UW-101/2020:0.03459033,USA/WI-UW-27/2020:0.01819688,USA/WI-UW-259/2020:0.08103841,USA/WI-UW-97/2020:0.03185809,USA/WI-UW-90/2020:0.04278705,USA/WI-UW-35/2020:0.01546464,USA/WI-UW-120/2020:0.07010945,USA/WI-UW-40/2020:0.01546464,USA/WI-UW-95/2020:0.03185809,USA/WI-UW-85/2020:0.04005481,USA/WI-UW-46/2020:0.01000016,USA/WI-UW-45/2020:0.01000016,USA/WI-UW-64/2020:0.01546464,USA/WI-UW-103/2020:0.04278705,USA/WI-UW-57/2020:0.00180344,(USA/WI-UW-32/2020:0.00546448,USA/WI-UW-65/2020:0.00000000)NODE_0001545:0.01000016,(USA/WI-UW-147/2020:0.00819672,USA/WI-UW-130/2020:0.01639344,USA/WI-UW-351/2020:0.01912568,USA/WI-UW-124/2020:0.00000000,USA/WI-UW-141/2020:0.00000000)NODE_0001538:0.05371601,(USA/WI-UW-112/2020:0.01744714,(USA/WI-UW-135/2020:0.00819672,USA/WI-UW-152/2020:0.00000000)NODE_0001543:0.03657282,(USA/WI-UW-128/2020:0.00000000,USA/WI-UW-145/2020:0.00819672)NODE_0001544:0.03930506)NODE_0001542:0.01441094)NODE_0001529:0.08589267,(Finland/FIN-266/2020:0.03682399,Kazakhstan/NCB-2/2020:0.09420104,Latvia/09/2020:0.10786224,Italy/BG-9225-26Feb/2020:0.01769830,Norway/Trondheim-E10/2020:0.05594967,Norway/2356-2/2020:0.13245240,Slovakia/SK-BMC1/2020:0.04228847,Norway/1953/2020:0.05321743,Norway/1811/2020:0.03955623,Norway/1495/2020:0.02316279,Norway/1772/2020:0.04775295,Norway/2200/2020:0.08053984,Norway/1955/2020:0.05594967,Italy/484/2020:0.02043055,Italy/BG-5825-22Feb/2020:0.00676934,Vietnam/VNHN_2406/2020:0.09420104,(Denmark/ALAB-HH-267/2020:0.19672131,Switzerland/AG0361/2020:0.00000000)NODE_0001653:0.02043055,((DRC/108/2020:0.00000000,DRC/191/2020:0.00546448)NODE_0001659:0.04140370,(DRC/236/2020:0.02185792,DRC/KN-0038/2020:0.00000000)NODE_0001660:0.02774249)NODE_0001658:0.03640390,(USA/SC_3572/2020:0.02851413,UnitedArabEmirates/L1076/2020:0.05583653,Belgium/ULG-10188/2020:0.21157424,((Poland/PL_P32/2020:0.00000000,Poland/PL_P33/2020:0.00000000)NODE_0001651:0.02777269,(Netherlands/NA_686/2020:0.02459016,Netherlands/NA_688/2020:0.00000000,Netherlands/NoordBrabant_146/2020:0.01639344,Netherlands/Utrecht_44/2020:0.02185792)NODE_0001652:0.07422078)NODE_0001650:0.02259936)NODE_0001649:0.01104210,(England/PORT-2CF6AF/2020:0.01639385,England/PORT-2CF6BE/2020:0.01639385,England/PORT-2CF6EB/2020:0.01639385,England/PORT-2CF733/2020:0.01639385,England/PORT-2CF6DC/2020:0.01639385,England/PORT-2CF78E/2020:0.04371626,England/PORT-2CF742/2020:0.01639385,England/PORT-2CF6CD/2020:0.01639385,England/PORT-2CF715/2020:0.01639385)NODE_0001661:0.20895472)NODE_0001648:0.00988852,(USA/WI-UW-82/2020:0.06284153,USA/WI-UW-37/2020:0.05464481,USA/WI-UW-362/2020:0.12568306,France/OCC-16/2020:0.10109290,France/Lyon_06056/2020:0.00546448,France/Lyon_487/2020:0.00546448,France/B5310/2020:0.08743169,France/ARA10184/2020:0.04098361,Senegal/139/2020:0.03005464,Belgium/CA-0319111/2020:0.04644809,Germany/FrankfurtFFM7/2020:0.00000000,Portugal/PT0044/2020:0.04371585,Switzerland/100816/2020:0.06557377,Switzerland/100810/2020:0.06557377,Switzerland/100827/2020:0.06557377,Switzerland/101168/2020:0.07923497,Switzerland/100814/2020:0.06557377,Switzerland/101155/2020:0.07923497,Switzerland/110437/2020:0.09836066,Switzerland/110448/2020:0.09836066,Switzerland/110465/2020:0.09836066,Switzerland/110486/2020:0.09836066,Taiwan/TSGH-21/2020:0.07650273,Luxembourg/LNS9831617/2020:0.10109290,Luxembourg/LNS7188652/2020:0.14207650,Luxembourg/LNS9652104/2020:0.02732240,Austria/CeMM0109/2020:0.02732240,France/B5685/2020:0.08469945,France/B5688/2020:0.08743169,France/BFC5011/2020:0.08743169,France/IDF2420/2020:0.03005464,France/BFC5012/2020:0.08469945,France/GE6058/2020:0.12021858,Serbia/KV22-05/2020:0.18852459,Switzerland/100139/2020:0.03825137,Switzerland/100093/2020:0.03005464,Switzerland/100125/2020:0.03825137,Switzerland/100124/2020:0.03825137,Switzerland/100081/2020:0.03005464,Switzerland/100129/2020:0.03825137,Switzerland/100086/2020:0.03005464,Switzerland/100083/2020:0.03005464,Switzerland/100144/2020:0.03825137,Netherlands/Friesland_45/2020:0.16939891,Belgium/20A55/2020:0.13387978,Belgium/20A49/2020:0.11748634,DRC/2580/2020:0.12021858,DRC/253/2020:0.05464481,DRC/521/2020:0.06284153,DRC/94/2020:0.04644809,DRC/248/2020:0.05464481,DRC/KN-0058/2020:0.04098361,Belgium/ITM_C511/2020:0.12021858,Luxembourg/LNS0102413/2020:0.08196721,Luxembourg/LNS0972189/2020:0.11475410,Luxembourg/LNS2614631/2020:0.01639344,Luxembourg/LNS0928727/2020:0.11202186,Luxembourg/LNS0857930/2020:0.14207650,Luxembourg/LNS3169999/2020:0.07377049,Luxembourg/LNS2913521/2020:0.06557377,Luxembourg/LNS4530810/2020:0.07103825,Switzerland/110504/2020:0.09836066,Switzerland/110499/2020:0.09836066,Australia/VIC1284/2020:0.10382514,Chile/Santiago_32/2020:0.04098361,Belgium/ULG-10074/2020:0.08743169,Belgium/ULG-10142/2020:0.10109290,Belgium/ULG-10049/2020:0.09289617,Belgium/ULG-10055/2020:0.09289617,Belgium/ULG-10136/2020:0.10109290,Belgium/ULG-10141/2020:0.10109290,Netherlands/NoordBrabant_102/2020:0.05191257,cat/France/53/2020:0.12568306,NewZealand/20VR1616/2020:0.06010929,DRC/2939/2020:0.12568306,Scotland/CVR1663/2020:0.09289617,Switzerland/110454/2020:0.09836066,Belgium/Rega-0329219/2020:0.07377049,Belgium/Rega-0329237/2020:0.07377049,DRC/82/2020:0.04371585,Belgium/ULG-7500/2020:0.03825137,Belgium/RDC-030961/2020:0.01912568,Belgium/Rega-0327213/2020:0.06830601,Belgium/STM-0324170/2020:0.06010929,Belgium/LV-0324133/2020:0.06010929,Belgium/Rega-0329236/2020:0.07377049,Belgium/DMT-0411408/2020:0.10928962,Belgium/ULG-10030/2020:0.07923497,Belgium/AF-0327321/2020:0.06830601,Belgium/NKR-030645/2020:0.01092896,Hungary/MBL-003/2020:0.06284153,Belgium/DNM-0330351/2020:0.07650273,Belgium/NML-0325127/2020:0.06284153,Belgium/HN-0317324/2020:0.04098361,USA/WI-UW-109/2020:0.07650273,Luxembourg/LNS0819394/2020:0.04098361,Belgium/20A30/2020:0.04371585,France/HF2196/2020:0.01639344,France/Lyon_06487/2020:0.01092896,France/IDF2684/2020:0.03825137,Switzerland/GE4135/2020:0.01092896,France/GE2722/2020:0.02732240,France/IDF3518/2020:0.05737705,France/ARA12996/2020:0.05737705,Luxembourg/LNS4569788/2020:0.04098361,France/ARA10257/2020:0.04098361,France/GE2720/2020:0.02732240,France/IDF3276/2020:0.05737705,Switzerland/GE0056/2020:0.06010929,France/IDF3324/2020:0.05737705,Luxembourg/LNS7991123/2020:0.04098361,Chile/Punta_Arenas_4/2020:0.04644809,Switzerland/GE06207/2020:0.01092896,France/HF2797/2020:0.04371585,Luxembourg/LNS3029697/2020:0.15027322,Switzerland/GE2164/2020:0.04098361,Switzerland/GE6679/2020:0.01639344,Switzerland/BE2536/2020:0.00546448,Luxembourg/LNS1368952/2020:0.10928962,Canada/Qc-L00240652/2020:0.06830601,Guangdong/SYSU-IHV/2020:0.12295082,(Portugal/PT0248/2020:0.00000000,Portugal/PT0268/2020:0.00546448)NODE_0001462:0.08469945,(Latvia/01/2020:0.02114703,Latvia/08/2020:0.03480823)NODE_0001463:0.04169450,(Latvia/019/2020:0.05456633,Latvia/023/2020:0.09281770)NODE_0001464:0.06292001,(Switzerland/110439/2020:0.00000000,Switzerland/110505/2020:0.00000000)NODE_0001465:0.09836066,(Luxembourg/LNS8742871/2020:0.00000000,Luxembourg/LNS5711030/2020:0.02185792)NODE_0001487:0.11475410,(Morocco/6890/2020:0.00000000,Morocco/6892/2020:0.00000000)NODE_0001493:0.04098361,(Belgium/20A38/2020:0.05850550,Belgium/Rega-0327216/2020:0.04484430)NODE_0001496:0.02346171,(DRC/1131/2020:0.00000000,DRC/1516/2020:0.01092896)NODE_0001497:0.09289617,(DRC/2827/2020:0.00000000,DRC/2727/2020:0.00000000)NODE_0001498:0.12295082,(Denmark/ALAB-SSI497/2020:0.01489999,Belgium/Rega-0329245/2020:0.02309671)NODE_0001503:0.05067378,(France/IDF5666/2020:0.06767023,Taiwan/TSGH-07/2020:0.03488335,Taiwan/128/2020:0.02395438)NODE_0001461:0.01976146,(Taiwan/NTU12/2020:0.02278484,Hungary/SRC-03597w/2020:0.05557173,Belgium/ULG-10190/2020:0.17305806)NODE_0001469:0.01546653,(Morocco/6903/2020:0.08196721,Morocco/6894/2020:0.00000000,Morocco/6896/2020:0.00000000)NODE_0001491:0.04918033,(Luxembourg/LNS4535024/2020:0.10640797,(Luxembourg/LNS6733162/2020:0.05912703,(Luxembourg/LNS7342327/2020:0.00779955,Luxembourg/LNS3923316/2020:0.01053179)NODE_0001490:0.03220180)NODE_0001489:0.11012248)NODE_0001488:0.04386525,(Bangladesh/DNAS_CPH_466/2020:0.11475410,Luxembourg/LNS2299410/2020:0.00000000,SouthAfrica/R07552/2020:0.03825137,SouthAfrica/R07719/2020:0.04098361)NODE_0001495:0.04098361,(DRC/73/2020:0.01052954,DRC/80/2020:0.01052954,DRC/KN-0070/2020:0.00779730,DRC/KN-0072/2020:0.01052954,DRC/KN-0054/2020:0.00779730)NODE_0001499:0.03318631,(Canada/QC-AJ7/2020:0.05242952,Canada/QC_AB2/2020:0.04150056,Canada/QC_AA3/2020:0.03603608,DRC/431/2020:0.00871367,Belgium/ULG-10128/2020:0.04150056)NODE_0001426:0.05686010,(France/OCC-18/2020:0.09376777,France/OCC-19/2020:0.09923225,France/OCC-17/2020:0.09376777,Senegal/315/2020:0.03092624,(France/OCC-15/2020:0.03826923,France/OCC-20/2020:0.04646595)NODE_0001456:0.05276630)NODE_0001455:0.01005737,(France/IDF5986/2020:0.08743169,Luxembourg/LNS2907333/2020:0.00000000,Luxembourg/LNS1314000/2020:0.06284153,Luxembourg/LNS0158952/2020:0.01639344,Luxembourg/LNS0756270/2020:0.00546448,Luxembourg/LNS1234709/2020:0.00000000)NODE_0001459:0.02732240,(Luxembourg/LNS9371718/2020:0.00000000,Luxembourg/LNS9175349/2020:0.06830601,Luxembourg/LNS4885848/2020:0.04371585,(Luxembourg/LNS0364174/2020:0.04564590,Luxembourg/LNS1387711/2020:0.01559125,Luxembourg/LNS3059908/2020:0.14400655)NODE_0001472:0.02266012)NODE_0001471:0.04371585,(Luxembourg/LNS6613781/2020:0.09857122,India/GBRC147/2020:0.16687723,India/NIV-4130/2020:0.01387177,India/GBRC153a/2020:0.11496466,India/GBRC154/2020:0.19693188,Luxembourg/LNS6690193/2020:0.08217778)NODE_0001473:0.03804080,(DRC/214/2020:0.00971139,Belgium/ULG-10062/2020:0.05069500,Belgium/MG-0402383/2020:0.04249828,Belgium/ULG-10099/2020:0.05342724,(DRC/396/2020:0.00966832,DRC/397/2020:0.00966832,DRC/376/2020:0.00693608)NODE_0001501:0.01370428)NODE_0001500:0.04220118,(Germany/BAV-MVP0042/2020:0.06557377,Ghana/1659_S14/2020:0.03005464,Oman/RESP-20-2282/2020:0.00000000,Netherlands/ZuidHolland_163/2020:0.16666667,Netherlands/NoordHolland_22/2020:0.14207650,Argentina/C3013/2020:0.02185792,(Netherlands/ZuidHolland_162/2020:0.00000000,Netherlands/ZuidHolland_164/2020:0.00000000)NODE_0001458:0.16666667)NODE_0001457:0.03278689,(USA/WI-UW-354/2020:0.05715839,Belgium/FFJ-0324124/2020:0.03530047,Switzerland/100809/2020:0.04076495,Switzerland/100796/2020:0.03803271,DRC/2169/2020:0.08994528,DRC/2299/2020:0.09267752,DRC/1249/2020:0.07081959,DRC/2529/2020:0.09540976,DRC/2904/2020:0.10087424,DRC/998/2020:0.06262287,DRC/3827/2020:0.11999992,DRC/3595/2020:0.11726768,DRC/3829/2020:0.11999992,DRC/1234/2020:0.07081959,(Luxembourg/LNS5807524/2020:0.06837183,Luxembourg/LNS4245799/2020:0.01372702)NODE_0001422:0.02157345,(DRC/2536/2020:0.05550511,DRC/3041/2020:0.06370183)NODE_0001423:0.03990465,(DRC/3633/2020:0.00000000,DRC/3632/2020:0.00000000)NODE_0001425:0.11726768,(Portugal/PT0283a/2020:0.00000000,Portugal/PT0284/2020:0.01092896,Portugal/PT0283b/2020:0.01092896)NODE_0001421:0.09814200,(DRC/1982/2020:0.05436623,DRC/2364/2020:0.05983071,DRC/2819/2020:0.06529519)NODE_0001424:0.03284681)NODE_0001420:0.02480882)NODE_0001400:0.04124803,(USA/WI-GMF-M00002/2020:0.21241982,USA/PA-MGEL100/2020:0.10586244,USA/OH-OSUP0109/2020:0.10586244,USA/FL_6318/2020:0.02389523,USA/GA_1299/2020:0.02662747,PuertoRico/CDC-S6/2020:0.08400452,USA/CT-UW159/2020:0.05394987,USA/VI-CDC-1993/2020:0.10586244,USA/CT-Yale-127/2020:0.13864933,Mexico/Chihuahua-IMSS_01/2020:0.05394987,Portugal/PT0491/2020:0.18236517,Germany/BAV-MVP0033/2020:0.10313020,England/20099038206/2020:0.01843075,Sweden/20-51445/2020:0.22334878,Sweden/20-51311/2020:0.20422310,Sweden/20-51474/2020:0.22334878,Japan/P4-5/2020:0.06761107,Japan/P5-2/2020:0.05394987,Japan/Donner22/2020:0.14684605,Japan/P5-3/2020:0.05394987,Sweden/20-07459/2020:0.14684605,Sweden/20-07666/2020:0.15777501,Sweden/20-07298/2020:0.14138157,Sweden/20-07480/2020:0.14684605,Portugal/PT0258/2020:0.11132692,Greece/138/2020:0.04848539,Ghana/1565_S13/2020:0.08400452,Ghana/2914_S8/2020:0.10039796,Poland/Sla10/2020:0.19875862,Poland/Sla3/2020:0.19875862,Poland/Sla7/2020:0.19875862,Russia/StPetersburg-RII8890S/2020:0.16597173,Russia/StPetersburg-RII4985S/2020:0.13045260,Russia/StPetersburg-RII7520S/2020:0.15777501,Latvia/017/2020:0.08127228,Jordan/SR-033/2020:0.06214659,Jordan/SR-041/2020:0.06487883,Jordan/SR-054/2020:0.10039796,Jordan/SR-049/2020:0.07034331,Switzerland/VD0503/2020:0.01843075,Denmark/ALAB-HH-247/2020:0.16597173,Denmark/ALAB-HH-264/2020:0.14138157,Denmark/ALAB-HH-266/2020:0.20968758,Sweden/20-07919/2020:0.16870397,Italy/6193/2020:0.08127228,Italy/TE6572/2020:0.08400452,Italy/TE5543/2020:0.07307555,Italy/TE5674/2020:0.07307555,Italy/TE14162/2020:0.12772036,Italy/TE14297/2020:0.12772036,Italy/INMI4/2020:0.01569851,Italy/BG-11639-28Feb/2020:0.01569851,Italy/BG-7158-24Feb/2020:0.00476954,Italy/VR_20COV33-126/2020:0.10586244,Italy/TE26643/2020:0.17690069,Italy/TE14168/2020:0.12772036,Italy/TE5056/2020:0.06487883,Italy/TE6195/2020:0.08127228,Italy/TE6222/2020:0.08127228,Italy/TE5780/2020:0.07580780,Italy/TE5473/2020:0.07034331,Italy/TE5541/2020:0.07307555,Austria/CeMM0045/2020:0.00476954,Austria/CeMM0153/2020:0.02662747,Austria/CeMM0098/2020:0.07307555,France/B5447/2020:0.10586244,Serbia/NS838-04/2020:0.10586244,Germany/Cento-70004280/2020:0.10586244,Romania/284489/2020:0.22334878,Portugal/PT0593/2020:0.19602637,Switzerland/1000477796/2020:0.01843075,Thailand/Bangkok-CONI-0099/2020:0.11405916,Morocco/6887/2020:0.02662747,Netherlands/Delft_1363424/2020:0.01569851,Morocco/6895/2020:0.07307555,CzechRepublic/Seq3/2020:0.07580780,CzechRepublic/Seq6/2020:0.06487883,Poland/Pom11/2020:0.18509741,Oman/205028718/2020:0.13591708,Peru/010/2020:0.04575315,Ecuador/HGSQ-USFQ-018/2020:0.10039796,Denmark/SSI-01/2020:0.01023402,Spain/Valencia25/2020:0.01296627,Vietnam/VNHN_301/2020:0.04302091,Vietnam/VNHN_4189/2020:0.10859468,Vietnam/VNHN_1099/2020:0.06761107,Vietnam/VNHN_1492/2020:0.07580780,UnitedArabEmirates/L9768/2020:0.06761107,Vietnam/VNHN_0418/2020:0.04575315,Vietnam/VNHN_0300/2020:0.04302091,Vietnam/VNHN_302/2020:0.04302091,NewZealand/20VR2055/2020:0.11132692,NewZealand/20VR2485/2020:0.14411381,NewZealand/20VR2063/2020:0.11405916,NewZealand/20VR3045/2020:0.17143621,NewZealand/20VR3027/2020:0.17143621,NewZealand/20VR3034/2020:0.17143621,Nigeria/Lagos01/2020:0.01296627,Chile/Santiago_38/2020:0.06487883,Chile/Santiago_42/2020:0.06487883,Chile/Santiago_57/2020:0.10859468,Belgium/ULG-10171/2020:0.21515206,Ireland/Dublin-22428/2020:0.04028867,Ireland/Dublin-22361/2020:0.04028867,Israel/13075788/2020:0.10039796,Belgium/ULG-10191/2020:0.21515206,SouthAfrica/KRISP-102/2020:0.18509741,India/NCDC-01710/2020:0.06761107,SouthAfrica/R05929/2020:0.08673676,Norway/1867/2020:0.04575315,Turkey/HSGM-1418/2020:0.09220124,Turkey/HSGM-1428/2020:0.09220124,Spain/Canarias201939/2020:0.01843075,England/NOTT-111B73/2020:0.27526135,Colombia/INS-81251/2020:0.06487883,Colombia/INS-94514/2020:0.11952364,CzechRepublic/2308/2020:0.14138157,Croatia/1146_Split/2020:0.06761107,Colombia/INS-81279/2020:0.06761107,Colombia/GVI-97769/2020:0.11405916,Netherlands/ZuidHolland_10005/2020:0.01569851,Singapore/314/2020:0.06487883,Singapore/313/2020:0.07580780,Singapore/45/2020:0.06214659,Argentina/PAIS_A011/2020:0.10313020,Argentina/PAIS_A016/2020:0.10859468,Israel/51137031/2020:0.02116299,NewZealand/20VR0712/2020:0.04848539,NewZealand/20VR1133/2020:0.07307555,USA/CA-CZB0167/2020:0.12498812,Sweden/20-51349/2020:0.21515206,SouthAfrica/R04827/2020:0.06487883,Israel/701002431/2020:0.08400452,SouthAfrica/KRISP-04/2020:0.10313020,Sweden/20-51426/2020:0.22061654,SouthAfrica/KRISP-109/2020:0.10313020,CzechRepublic/Seq4/2020:0.06761107,CzechRepublic/Seq7/2020:0.06761107,Jordan/SR-045/2020:0.06214659,Jordan/SR-034/2020:0.06487883,Jordan/SR-052/2020:0.10039796,Poland/Sla8/2020:0.19875862,Poland/Sla5/2020:0.19875862,Poland/Sla6/2020:0.19875862,Poland/Sla4/2020:0.19875862,Poland/Sla1/2020:0.19875862,Poland/Sla2/2020:0.19875862,canine/HongKong/20-03695/2020:0.06761107,Portugal/PT0252/2020:0.10859468,Portugal/PT0494/2020:0.18236517,HongKong/VM20009579/2020:0.06214659,Portugal/PT0492/2020:0.18236517,Portugal/PT0496/2020:0.18509741,Portugal/PT0493/2020:0.18236517,Portugal/PT0490/2020:0.17963293,Portugal/PT0497/2020:0.18782965,Greece/259_31928/2020:0.04302091,Greece/203_33026/2020:0.05394987,Greece/262_32443/2020:0.04848539,Greece/255_32525/2020:0.04848539,Greece/250_32267/2020:0.04575315,Greece/263_32477/2020:0.04848539,Japan/P5-1/2020:0.05121763,Greece/216_34732/2020:0.06761107,Japan/P4-2/2020:0.05121763,Greece/54_37163/2020:0.10313020,Greece/155/2020:0.07034331,Greece/151/2020:0.05394987,Greece/44/2020:0.08127228,Greece/142/2020:0.05668211,Greece/156/2020:0.06214659,Greece/46/2020:0.08127228,Greece/143/2020:0.06214659,Greece/37/2020:0.07307555,Greece/148/2020:0.04302091,Greece/135/2020:0.04575315,Greece/139/2020:0.05121763,Hungary/SRC-02801w/2020:0.08673676,Denmark/ALAB-SSI412/2020:0.04575315,Denmark/ALAB-SSI109/2020:0.02935971,Japan/P4-4/2020:0.06487883,Belgium/ULG-10072/2020:0.11132692,Morocco/6906/2020:0.11952364,Germany/NRW-41/2020:0.06761107,Germany/BAV-V2012856/2020:0.07580780,Germany/NRW-19/2020:0.05668211,Hungary/SRC-00278w/2020:0.08673676,Belgium/ULG-10082/2020:0.11405916,Hungary/SRC-03670w/2020:0.09766572,Denmark/ALAB-SSI216/2020:0.04575315,Hungary/SRC-00105w/2020:0.07580780,NewZealand/20VR2541/2020:0.14411381,Georgia/Tb-1679/2020:0.10586244,Denmark/ALAB-SSI263/2020:0.04575315,NewZealand/20VR0189/2020:0.02389523,NewZealand/20VR2659/2020:0.17143621,Ireland/24052/2020:0.04575315,Denmark/ALAB-SSI-1388/2020:0.11132692,Belgium/ULG-10057/2020:0.11679140,Germany/BAV-MVP0061/2020:0.07854004,Denmark/ALAB-SSI469/2020:0.08673676,Denmark/ALAB-SSI235/2020:0.04302091,Germany/BAV-MVP0050/2020:0.05121763,Denmark/ALAB-SSI125/2020:0.04028867,Wales/PHWC-27AAB/2020:0.10039796,Australia/VIC638/2020:0.09766572,Sweden/20-50253/2020:0.04028867,Iceland/601/2020:0.09493348,SaudiArabia/KAUST-Jeddah66/2020:0.10586244,Vietnam/CM296/2020:0.03482419,USA/CA-SR0381/2020:0.11132692,Spain/Valencia597/2020:0.10586244,Italy/CR-9491-26Feb/2020:0.01023402,Russia/Buryatia-87105/2020:0.10039796,Vietnam/CM295/2020:0.03482419,Sweden/20-50257/2020:0.04028867,Russia/Buryatia-87106/2020:0.10039796,Sweden/20-07237/2020:0.13864933,Sweden/20-08103/2020:0.03755643,Iceland/595/2020:0.09220124,Canada/ON_PHL3536/2020:0.04575315,Russia/StPetersburg-RII4532V/2020:0.11132692,Russia/StPetersburg-RII7896S/2020:0.16050725,Italy/TE4953/2020:0.05668211,Vietnam/VNHN_4851/2020:0.12772036,USA/CT-UW213/2020:0.05394987,Cyprus/005/2020:0.10586244,Wales/PHWC-26918/2020:0.09220124,USA/CT-UW271/2020:0.05394987,Russia/StPetersburg-64304/2020:0.05394987,Germany/FrankfurtFFM3/2020:0.02389523,Canada/ON_PHL3695/2020:0.04848539,Belgium/DHWM-03041/2020:0.02935971,Sweden/20-14094/2020:0.17963293,Italy/TE4880/2020:0.05668211,Iceland/207/2020:0.06214659,Netherlands/ZuidHolland_10004/2020:0.01569851,Russia/Ulan-Ude-RII4562V/2020:0.08673676,Sweden/20-50053/2020:0.02389523,Cyprus/001/2020:0.04848539,Sweden/20-50185/2020:0.04028867,Russia/Vector_84801/2020:0.09220124,France/IDF2792/2020:0.06761107,Japan/P4-1/2020:0.04848539,Sweden/20-50247/2020:0.04028867,Vietnam/VNHN_026/2020:0.03755643,Russia/Primorskiy-79001/2020:0.07854004,Latvia/011/2020:0.08400452,Russia/Buryatia-84508/2020:0.09220124,Sweden/20-08102/2020:0.03755643,England/OXON-ACAEA/2020:0.11952364,England/NORW-EC899/2020:0.23154550,Italy/4870/2020:0.05668211,Mexico/CDMX-InDRE_01/2020:0.01296627,CzechRepublic/IAB_17/2020:0.09220124,Oman/205024123/2020:0.08673676,Sweden/20-50140/2020:0.02935971,Mexico/CDMX-InDRE_07/2020:0.01569851,Russia/StPetersburg-RII7488S/2020:0.15777501,Singapore/126/2020:0.07307555,USA/WA-S1206/2020:0.20149086,Chile/Santiago_40/2020:0.06487883,Russia/StPetersburg-RII8289S/2020:0.16050725,Japan/P4-3/2020:0.05121763,Taiwan/TSGH-03/2020:0.06487883,Russia/StPetersburg-RII4332S/2020:0.08673676,Iceland/597/2020:0.09493348,Vietnam/VNHN_022/2020:0.03755643,SaudiArabia/KAUST-Jeddah60/2020:0.10586244,Russia/Buryatia-84506/2020:0.09220124,Vietnam/39607/2020:0.03755643,USA/WA-S1208/2020:0.20422310,Vietnam/VNHN_0419/2020:0.04575315,Lebanon/S4_761/2020:0.02935971,Taiwan/TSGH-05/2020:0.05668211,Italy/5062/2020:0.08400452,Italy/AMC1-4634/2020:0.08673676,Russia/StPetersburg-RII4328S/2020:0.08673676,Argentina/C121/2020:0.03755643,USA/VI-CDC-3661/2020:0.08127228,Russia/Buryatia-88903/2020:0.10586244,Russia/StPetersburg-RII7603S/2020:0.16050725,India/GMC-TC469/2020:0.07307555,Russia/StPetersburg-RII7656S/2020:0.15777501,Turkey/HSGM-302/2020:0.09220124,Vietnam/VNHN_0299/2020:0.04302091,Sweden/20-08148/2020:0.04848539,Russia/StPetersburg-RII5170S/2020:0.12772036,Russia/StPetersburg-RII6065S/2020:0.14411381,Chile/Santiago_23/2020:0.07580780,Sweden/20-50087/2020:0.03209195,Italy/4411/2020:0.05121763,Russia/StPetersburg-RII5169S/2020:0.12772036,Russia/Buryatia-87104/2020:0.10039796,Sweden/20-50098/2020:0.02935971,Italy/2389/2020:0.02935971,NorthernIreland/NIRE-FB484/2020:0.06761107,SriLanka/COV53/2020:0.04575315,Canada/ON_PHL6922/2020:0.05394987,Russia/StPetersburg-RII7039V/2020:0.14684605,UnitedArabEmirates/L0881/2020:0.06214659,Russia/Tatarstan-82208/2020:0.08400452,Sweden/20-50052/2020:0.02389523,Russia/StPetersburg-RII6060S/2020:0.14411381,Poland/PL_P29/2020:0.06761107,Oman/RESP-20-3080/2020:0.06761107,Cyprus/006/2020:0.13318484,Russia/StPetersburg-RII7545S/2020:0.15777501,Kuwait/KU008/2020:0.06214659,USA/NY-NYUMC623/2020:0.10859468,Vietnam/VNHN_3096/2020:0.09220124,(USA/WI-UW-258/2020:0.07294902,England/NOTT-1115DF/2020:0.18770311)NODE_0001097:0.04657463,(USA/GA_2741/2020:0.00000000,USA/GA_2742/2020:0.00000000)NODE_0001138:0.01843075,(Gambia/GC19-015/2020:0.02119819,Chile/Santiago_80/2020:0.07311076)NODE_0001282:0.04368064,(Poland/Sla9/2020:0.14548897,Poland/IHG_PAS_3_57/2020:0.16734689)NODE_0001316:0.05326965,(Russia/StPetersburg-RII8397S/2020:0.12309931,Italy/TE13457/2020:0.08484795)NODE_0001317:0.04014018,(Switzerland/GR2988/2020:0.00000000,Switzerland/GR3043/2020:0.00000000)NODE_0001329:0.01296627,(Italy/TE27020/2020:0.10585512,Italy/TE26423/2020:0.10312288)NODE_0001340:0.07104558,(Norway/2244/2020:0.00000000,Turkey/GLAB-CoV013/2020:0.06557377)NODE_0001369:0.08127228,(Vietnam/VNHN_4868/2020:0.02711992,Vietnam/VNHN_4875/2020:0.02985216)NODE_0001373:0.10060045,(Cyprus/008/2020:0.14997710,Argentina/PAIS_A002/2020:0.05708093)NODE_0001387:0.02692359,(Argentina/PAIS_A005/2020:0.00731475,Argentina/PAIS_A014/2020:0.02097596)NODE_0001388:0.08488648,(USA/MN-MDH-125/2020:0.00047368,Australia/VIC315/2020:0.02506384)NODE_0001125:0.05894068,(Uganda/UG009/2020:0.07679331,Uganda/UG003/2020:0.06859659)NODE_0001386:0.02360464,(Kazakhstan/NCB-3/2020:0.05226201,Oman/RESP-20-3515/2020:0.03313632)NODE_0001318:0.03447475,(Vietnam/VNHN_1226/2020:0.00000000,Sweden/20-51023/2020:0.10655738,Vietnam/VNHN_1713/2020:0.01092896)NODE_0001284:0.07034331,(Japan/P4-8/2020:0.02792748,Japan/P4-6/2020:0.03065972,Japan/P4-7/2020:0.03065972)NODE_0001299:0.04241584,(Jordan/SR-044/2020:0.00000000,Jordan/SR-046/2020:0.00273224,Jordan/SR-055/2020:0.04644809)NODE_0001328:0.06214659,(CzechRepublic/Seq5/2020:0.03351347,CzechRepublic/2122/2020:0.03351347,CzechRepublic/IAB_14/2020:0.07176484)NODE_0001358:0.03682984,(Oman/RESP-20-4252/2020:0.03806145,(England/NOTT-111B37/2020:0.04488022,England/NOTT-111BBF/2020:0.04761246)NODE_0001368:0.18990254)NODE_0001367:0.03774635,(CzechRepublic/IAB_23/2020:0.00546448,CzechRepublic/IAB_20/2020:0.00000000,CzechRepublic/IAB_22/2020:0.00273224)NODE_0001356:0.09220124,(Latvia/015/2020:0.00000000,(Latvia/020/2020:0.01719287,Latvia/021/2020:0.01719287,Latvia/022/2020:0.01719287)NODE_0001325:0.08116779)NODE_0001324:0.08127228,(Italy/TE13858/2020:0.05168744,Italy/TE12774/2020:0.04895520,(Italy/TE13491/2020:0.01310259,Italy/TE13484/2020:0.01310259)NODE_0001339:0.03585261)NODE_0001338:0.07603292,(Austria/CeMM0003/2020:0.00000000,Austria/CeMM0146/2020:0.00546448,Austria/CeMM0143/2020:0.00273224,Austria/CeMM0147/2020:0.00546448)NODE_0001341:0.01023402,(Ireland/21023/2020:0.01948816,(Cyprus/003/2020:0.00819672,Cyprus/002/2020:0.00000000,Cyprus/004/2020:0.00273224)NODE_0001376:0.06320401)NODE_0001375:0.01533603,(USA/NJ-NYUMC344/2020:0.10538263,(Latvia/018/2020:0.02277815,Latvia/024/2020:0.02551039)NODE_0001253:0.10992688,(England/NOTT-111B28/2020:0.01126942,England/NOTT-111B46/2020:0.01126942,England/NOTT-111B82/2020:0.01400166)NODE_0001254:0.24165419)NODE_0001252:0.01960550,((Latvia/012/2020:0.01550778,Latvia/013/2020:0.00731106,Latvia/014/2020:0.01277554)NODE_0001321:0.04615900,(Poland/IHG_PAS_1_77/2020:0.04809733,(Poland/IHG_PAS_1_69/2020:0.00000000,Poland/IHG_PAS_1_73/2020:0.00000000)NODE_0001323:0.04809733)NODE_0001322:0.06548202)NODE_0001320:0.01960550,(Bangladesh/BCSIR-NILMRC_005/2020:0.17386472,Bangladesh/CHRF_0001/2020:0.07823630,Bangladesh/BCSIR_NILMRC_003/2020:0.17386472,Bangladesh/BCSIR_NILMRC_007/2020:0.16840024,Bangladesh/DNAS_CPH_471/2020:0.10555871,Bangladesh/BCSIR-NILMRC_006.2/2020:0.17386472)NODE_0001330:0.07407423,(Switzerland/1000477377/2020:0.00745167,Morocco/6899/2020:0.15499265,(USA/WI-UW-156/2020:0.00000000,USA/WI-UW-336/2020:0.00000000)NODE_0001092:0.08122216,(Thailand/Bangkok-0088/2020:0.08855432,UnitedArabEmirates/L0879/2020:0.02844503)NODE_0001095:0.02818697,(Morocco/6900/2020:0.02570609,Morocco/6905/2020:0.02843833)NODE_0001096:0.12655432)NODE_0001091:0.00551459,(Poland/PL_P14/2020:0.00845540,Poland/PL_P21/2020:0.00299092,Poland/PL_P28/2020:0.01118764,Poland/PL_P19/2020:0.01391989,Poland/PL_P10/2020:0.01118764,Poland/PL_P20/2020:0.02758109,(Poland/PL_P30/2020:0.00000000,Poland/PL_P25/2020:0.01639344,Poland/PL_P35/2020:0.00000000)NODE_0001365:0.01118764)NODE_0001360:0.09467480,(Mexico/CDMX-InDRE_08/2020:0.04371585,Mexico/CDMX-InDRE_17/2020:0.05191257,Finland/FIN-508/2020:0.03278689,HongKong/HKSH0007/2020:0.10109290,Netherlands/Berlicum_1363564/2020:0.00000000,CzechRepublic/NRL_2615/2020:0.05737705,Ireland/Dublin-19072/2020:0.01912568,Georgia/Tb-273/2020:0.02732240,Ireland/21145/2020:0.03005464,(ITALY/SardiniaNuoro04039046/2020:0.00521254,ITALY/SardiniaNuoroCOV28/2020:0.02980270)NODE_0001259:0.10134484,(Austria/CeMM0359/2020:0.00000000,Austria/CeMM0360/2020:0.00819672)NODE_0001257:0.10382514,(Austria/CeMM0363/2020:0.00000000,Austria/CeMM0365/2020:0.01366120,Austria/CeMM0364/2020:0.00819672)NODE_0001258:0.10382514,(CzechRepublic/2556/2020:0.05645211,(CzechRepublic/IAB_8/2020:0.00863981,CzechRepublic/IAB_9/2020:0.01137205,CzechRepublic/IAB_16/2020:0.00590757)NODE_0001261:0.06147351)NODE_0001260:0.01731838)NODE_0001255:0.00476954,(Germany/Baden-Wuerttemberg-1/2020:0.00582652,Switzerland/1000477757/2020:0.01675548,Chile/Chillan_4/2020:0.11238390,Turkey/VETAL1902_1/2020:0.12604510,(Serbia/KV26-04/2020:0.00000000,Serbia/KV26/2020:0.02459016,Serbia/NP363-04/2020:0.00000000,Serbia/CA3089-04/2020:0.05737705,Serbia/NoviPazar-363/2020:0.00000000)NODE_0001343:0.11238390,(Oman/RESP-20-4810/2020:0.03450239,Oman/205028472/2020:0.08914720,Oman/205034466/2020:0.16291769,Oman/205033010/2020:0.14379200,Oman/205033013/2020:0.14379200,(Oman/RESP-20-4153/2020:0.00000000,Oman/205028997/2020:0.06284153)NODE_0001348:0.03177015,(Oman/205030448/2020:0.00000000,Oman/205033293/2020:0.03551913)NODE_0001350:0.11373736,(Oman/205034603/2020:0.09356331,Oman/205032386/2020:0.06350867)NODE_0001351:0.07208662,(Oman/205026358/2020:0.00000000,Oman/205027285/2020:0.01092896,Oman/205026721/2020:0.00546448,Oman/205027556/2020:0.01366120)NODE_0001349:0.06728927)NODE_0001347:0.04236239)NODE_0001342:0.00167526,(USA/GA_1621/2020:0.01912568,Switzerland/GE9586/2020:0.00273224,Romania/284056/2020:0.21311475,Romania/284468/2020:0.21311475,Switzerland/1000477806/2020:0.00819672,Hungary/SRC-00777/2020:0.09016393,DRC/241/2020:0.06830601,Switzerland/42169310/2020:0.00273224,Switzerland/42170345/2020:0.00546448,Switzerland/42169471/2020:0.00546448,Switzerland/BE6651/2020:0.00819672,Vietnam/VNHN_4806/2020:0.11475410,Turkey/IMU-SP-02/2020:0.13661202,Switzerland/BL0902/2020:0.00273224,Turkey/IMU-SP-04/2020:0.13661202,Switzerland/GE0199/2020:0.00546448,Switzerland/GE3895/2020:0.00000000,Turkey/IMU-SP-01/2020:0.13387978,(Hungary/SRC-00175/2020:0.00546448,Hungary/mbl49/2020:0.00000000)NODE_0001132:0.06284153,(Romania/278406/2020:0.05148954,Romania/284371/2020:0.08700866)NODE_0001133:0.12337385,(Romania/284762/2020:0.00000000,Romania/284783/2020:0.00000000)NODE_0001134:0.21311475,(Vietnam/VNHN_4864/2020:0.00000000,Vietnam/VNHN_4958/2020:0.00000000)NODE_0001137:0.12021858)NODE_0001127:0.01023402,((Uganda/UG004/2020:0.01224554,Uganda/UG010/2020:0.02044226,Uganda/UG008/2020:0.02044226,Uganda/UG007/2020:0.02044226)NODE_0001272:0.06974107,(CostaRica/05/2020:0.04399785,Poland/Pom3/2020:0.16148419,Poland/Pom7/2020:0.14509075,Austria/CeMM0067/2020:0.09044594,Croatia/ZG-297-20/2020:0.00301425,Argentina/PAIS_A022/2020:0.10410714,Poland/Pom4/2020:0.16148419,Belgium/SG-0507420/2020:0.17514539,(Poland/Pom9/2020:0.05753924,Poland/Pom8/2020:0.05753924)NODE_0001268:0.09028375,(Argentina/PAIS_A020/2020:0.04890652,Argentina/PAIS_A021/2020:0.04890652)NODE_0001271:0.05520063,(Chile/Santiago_78/2020:0.00819672,Chile/Santiago_54/2020:0.00000000,Chile/Santiago_77/2020:0.00819672)NODE_0001270:0.07678474,(Poland/Pom5/2020:0.07976710,(Poland/Pom6/2020:0.04668180,(Poland/Pom13/2020:0.03115954,Poland/Pom2/2020:0.04208850)NODE_0001266:0.04557691)NODE_0001265:0.03581754)NODE_0001264:0.05439469,(Uruguay/UY-NYUMC861/2020:0.00000000,Uruguay/UY-NYUMC866/2020:0.01366120,Uruguay/UY-NYUMC867/2020:0.00819672,SouthAfrica/KRISP-045/2020:0.00546448,Argentina/PAIS_A017/2020:0.02459016,Argentina/PAIS_A018/2020:0.02732240)NODE_0001269:0.05765905)NODE_0001263:0.01886308)NODE_0001262:0.01021463,(USA/WI-UW-16/2020:0.00234187,USA/MN-MDH-164/2020:0.02693203,USA/UT-069/2020:0.00780635,England/NORW-E82CC/2020:0.07064788,Wales/PHWC-2ED9C/2020:0.06791564,Latvia/07/2020:0.04605771,Wales/PHWC-318B3/2020:0.07884460,Netherlands/NA_152/2020:0.02146755,Wales/PHWC-29C58/2020:0.06245116,Wales/PHWC-2B861/2020:0.07064788,England/SHEF-D0EC3/2020:0.03512875,Portugal/PT0590/2020:0.04059323,Portugal/PT0587/2020:0.03786099,Wales/PHWC-32199/2020:0.08430908,Morocco/6888/2020:0.00507411,Scotland/CVR1598/2020:0.05971892,Greece/41_36861/2020:0.04059323,Wales/PHWC-30CC7/2020:0.07884460,Wales/PHWC-30E85/2020:0.07338012,Wales/PHWC-30B8E/2020:0.07338012,Wales/PHWC-27F7F/2020:0.02966427,England/SHEF-C77F1/2020:0.05152219,England/SHEF-C0242/2020:0.03786099,England/SHEF-C028E/2020:0.04059323,Wales/PHWC-2465F/2020:0.01053859,England/CAMB-1AEC96/2020:0.14441837,Netherlands/NA_626/2020:0.04059323,Wales/PHWC-27838/2020:0.05152219,Wales/PHWC-2716A/2020:0.04332547,Wales/PHWC-277FF/2020:0.05152219,England/SHEF-C90E5/2020:0.02693203,England/NORT-28BA94/2020:0.14988285,USA/TX_GCID_192000072/2020:0.02146755,Latvia/06/2020:0.04605771,(Greece/10/2020:0.00314689,Greece/43_35679/2020:0.00861137)NODE_0001032:0.01012393)NODE_0001030:0.05434025,(Netherlands/Helmond_1363548/2020:0.01657342,Switzerland/GE1422/2020:0.01384118,Netherlands/Diemen_1363454/2020:0.01384118,Switzerland/AG7120/2020:0.01657342,Netherlands/NoordHolland_10002/2020:0.01384118,Brazil/CV32/2020:0.06302151,Netherlands/NoordHolland_10001/2020:0.01110894,Switzerland/GE1402/2020:0.01384118,CzechRepublic/ChVir1912/2020:0.03023462,(USA/WI-UW-114/2020:0.08025162,USA/DC-HP00052/2020:0.01741009,Portugal/PT0448/2020:0.07478714,Australia/VIC876/2020:0.09664507,Portugal/PT0341/2020:0.04746474,Portugal/PT0588/2020:0.07478714,Uruguay/UY-NYUMC857/2020:0.06112594,Chile/Santiago_73/2020:0.09937731,Chile/Santiago_52/2020:0.08571611,Chile/Santiago_76/2020:0.09118059,Australia/NSW294/2020:0.10484179,Australia/NSW332/2020:0.11303851,Brazil/RJ-763/2020:0.05292922,Brazil/RJ-1948/2020:0.11850299,Brazil/RJ-2033/2020:0.12396747,Brazil/RJ-899/2020:0.08025162,Argentina/PAIS_A001/2020:0.00101665,Brazil/AC162535-IEC/2020:0.04746474,Brazil/DF-891/2020:0.05839370,Brazil/RJ-1119/2020:0.06659042,Brazil/RJ-1065/2020:0.08571611,Brazil/DF-861/2020:0.06112594,Brazil/RJ-2072/2020:0.12669971,Brazil/RJ-1691/2020:0.10484179,Brazil/RJ-1466/2020:0.09937731,Brazil/DF-615i/2020:0.03380354,Brazil/DF-619i/2020:0.03380354,Brazil/DF-862/2020:0.06112594,Brazil/RJ-1056/2020:0.08571611,Chile/Santiago_66/2020:0.04473250,Brazil/PA161548-IEC/2020:0.05292922,Chile/Santiago_56/2020:0.08571611,Chile/Santiago_74/2020:0.09664507,Brazil/AP161167-IEC/2020:0.04473250,Brazil/AP164082-IEC/2020:0.12396747,USA/MI-MDHHS-SC20138/2020:0.06385818,Brazil/AP163972-IEC/2020:0.12396747,(USA/MA-MGH-00693/2020:0.00000000,USA/MA-MGH-00694/2020:0.00000000)NODE_0001018:0.09937731,(Brazil/RJ-1100/2020:0.02185792,Brazil/RJ-1111/2020:0.00000000)NODE_0001027:0.06659042,(Argentina/PAIS_A023/2020:0.03200834,Argentina/PAIS_A026/2020:0.03474058,Argentina/PAIS_A024/2020:0.03474058)NODE_0001026:0.09742361,(USA/WI-UW-198/2020:0.01366120,Chile/Santiago_71/2020:0.00546448,Brazil/RJ-1927/2020:0.06557377,England/CAMB-74D5B/2020:0.00000000)NODE_0001010:0.05019698)NODE_0001009:0.01828901)NODE_0001008:0.00185733,(USA/PA-MGEL98/2020:0.09016393,USA/DC-HP00145/2020:0.07650273,USA/FL-CDC-6318/2020:0.03005464,USA/MN-MDH-293/2020:0.08743169,USA/CT-UW258/2020:0.04371585,USA/MO_4470/2020:0.02185792,Sweden/20-50132/2020:0.02185792,Japan/Donner1/2020:0.10655738,Japan/Donner12/2020:0.11475410,Japan/Donner27/2020:0.15573770,Japan/Donner21/2020:0.12841530,Japan/Donner24/2020:0.14480874,Russia/SCPM-O-06/2020:0.05464481,Spain/Valencia610/2020:0.09289617,Jordan/SR-043/2020:0.05191257,Switzerland/101156/2020:0.09016393,Switzerland/110467/2020:0.10655738,Denmark/ALAB-HH-97/2020:0.01366120,Hungary/SRC-00417/2020:0.07377049,Singapore/249/2020:0.06284153,Switzerland/1000477797/2020:0.00546448,Thailand/Bangkok-0066/2020:0.08469945,Thailand/Bangkok-0064/2020:0.08469945,Hungary/SRC-00541/2020:0.07923497,Switzerland/42169171/2020:0.00000000,Switzerland/42202622/2020:0.06557377,Iceland/584/2020:0.07923497,Uruguay/UY-NYUMC873/2020:0.12841530,Vietnam/VNHN_0762/2020:0.04098361,Iceland/464/2020:0.06010929,Chile/Santiago_8/2020:0.03278689,England/CAMB-1B1717/2020:0.19125683,Israel/13075879/2020:0.08743169,Israel/13077711/2020:0.09836066,India/nimh-0113/2020:0.10655738,Iceland/233/2020:0.05191257,Argentina/PAIS_A027/2020:0.14207650,India/RMRC2/2020:0.05737705,Israel/2047418/2020:0.08469945,Israel/51144342/2020:0.08743169,Brazil/BA-510/2020:0.02185792,Japan/Donner23/2020:0.13387978,Uruguay/UY-NYUMC877/2020:0.15027322,Denmark/ALAB-SSI-718/2020:0.07923497,Japan/Donner26/2020:0.07377049,Israel/13075914/2020:0.08743169,Hungary/SRC-00055/2020:0.06010929,Belgium/UGent-28/2020:0.07650273,Israel/2047145/2020:0.07650273,Hungary/SRC-00186/2020:0.06557377,Hungary/SRC-00126/2020:0.06557377,USA/WI-UW-24/2020:0.04644809,Israel/13075882/2020:0.08743169,Switzerland/GE8102/2020:0.00819672,USA/AZ-TG271866/2020:0.06830601,India/c32/2020:0.01366120,USA/MN-MDH-70/2020:0.04371585,Russia/Samara-73403/2020:0.06010929,India/c31/2020:0.01092896,Spain/Alicante569/2020:0.07923497,USA/MI-MDHHS-SC20413/2020:0.04371585,Brazil/SPBR-08/2020:0.01639344,Brazil/SPBR-13/2020:0.01912568,USA/AZ-TG271856/2020:0.05737705,UnitedArabEmirates/L3779/2020:0.04644809,Norway/Trondheim-E9/2020:0.03551913,Russia/Moscow-67609/2020:0.04918033,USA/AZ-TG271868/2020:0.06830601,USA/FL_5125/2020:0.00273224,Israel/ISR_IT0320/2020:0.00819672,(USA/WI-UW-164/2020:0.00546448,USA/MN69-MDH69/2020:0.00000000)NODE_0001035:0.04371585,(USA/AK-PHL041/2020:0.00000000,Belgium/ULG-10061/2020:0.03551913)NODE_0001065:0.06830601,(Morocco/6902/2020:0.08792682,Morocco/15N/2020:0.15896507)NODE_0001086:0.05414968,(Australia/VIC1513/2020:0.00000000,Australia/VIC1591/2020:0.02459016)NODE_0001088:0.17759563,(Israel/2047188/2020:0.00000000,Israel/2047189/2020:0.00000000)NODE_0001089:0.07650273,(Israel/51141014/2020:0.00000000,Israel/51145198/2020:0.02732240)NODE_0001090:0.06557377,(Germany/BAV-MVP0011/2020:0.00000000,Germany/BAV-MVP0016/2020:0.05464481)NODE_0001066:0.06557377,(Israel/990430265/2020:0.04238925,Netherlands/Flevoland_9/2020:0.11069527,Israel/13075703/2020:0.04238925)NODE_0001085:0.04231020,(Japan/Donner4/2020:0.02778429,Japan/Donner25/2020:0.07150013,(Japan/Donner11/2020:0.00546448,Japan/Donner8/2020:0.00000000,Japan/Donner2/2020:0.00000000,Japan/Donner7/2020:0.00000000,Japan/Donner19/2020:0.01912568,Japan/Donner3/2020:0.00000000,Japan/Donner14/2020:0.01092896,Japan/Donner15/2020:0.01092896,Japan/Donner9/2020:0.00000000,Japan/Donner6/2020:0.00000000)NODE_0001071:0.02778429)NODE_0001070:0.07877309,(Netherlands/Gelderland_26/2020:0.02185792,Netherlands/Flevoland_11/2020:0.01366120,Netherlands/Flevoland_8/2020:0.00000000,Netherlands/NoordHolland_28/2020:0.03278689,Netherlands/Gelderland_24/2020:0.01092896,Netherlands/NA_613/2020:0.00819672,(Netherlands/Gelderland_50/2020:0.06012702,Netherlands/Gelderland_49/2020:0.05739478,Netherlands/Overijssel_34/2020:0.07652046,(Netherlands/Gelderland_162/2020:0.00000000,Netherlands/Gelderland_163/2020:0.00819672)NODE_0001077:0.07652046,(Netherlands/Gelderland_93/2020:0.04273358,Netherlands/Gelderland_89/2020:0.04000134,Netherlands/Flevoland_18/2020:0.04000134,Netherlands/Gelderland_88/2020:0.03453686,Netherlands/Utrecht_49/2020:0.03453686,(Netherlands/Gelderland_92/2020:0.02148776,Netherlands/Gelderland_90/2020:0.01875552)NODE_0001080:0.02124582,(Netherlands/Flevoland_16/2020:0.00978788,Netherlands/Overijssel_35/2020:0.02618133,Netherlands/Utrecht_48/2020:0.00978788)NODE_0001081:0.02474897)NODE_0001078:0.03378688)NODE_0001076:0.01910795)NODE_0001075:0.13934426)NODE_0001034:0.01296627)NODE_0001007:0.01735280,(USA/GA-EHC-083E/2020:0.05119849,France/B1623/2020:0.01841161,Lebanon/S2_759/2020:0.06759194,Hungary/SRC-00836/2020:0.10857554,Poland/1104795/2020:0.07578866,(Egypt/NRC-01/2020:0.06490813,Lebanon/S8_767/2020:0.05124693)NODE_0001004:0.01088052,(USA/FL_1177/2020:0.02133905,USA/FL_7169/2020:0.01041009,Chile/Santiago_58/2020:0.09510954,(USA/WI-UW-269/2020:0.08054508,Chile/Santiago_81/2020:0.08054508)NODE_0000997:0.02549342)NODE_0000996:0.02166272,(Netherlands/NA_266/2020:0.08148477,Netherlands/Flevoland_5/2020:0.08694926,Slovenia/MB0419/2020:0.13612958,(Austria/Graz-MUG16/2020:0.09708271,Austria/CeMM0048/2020:0.03424118)NODE_0001003:0.03358239,(Netherlands/Gelderland_42/2020:0.04433689,Netherlands/Gelderland_53/2020:0.09898170,Netherlands/Gelderland_45/2020:0.06073033,(Netherlands/Gelderland_52/2020:0.00000000,Netherlands/Gelderland_54/2020:0.02732240,(Netherlands/Gelderland_91/2020:0.01060079,Netherlands/Flevoland_17/2020:0.01060079,Netherlands/Gelderland_87/2020:0.00513631,Netherlands/Utrecht_50/2020:0.01060079)NODE_0001001:0.02765058)NODE_0001000:0.07165929)NODE_0000999:0.11638286)NODE_0000998:0.02709077,(USA/WI-UW-176/2020:0.05464481,USA/WI-UW-195/2020:0.06557377,USA/WI-UW-248/2020:0.07650273,USA/WI-UW-319/2020:0.14207650,USA/WI-UW-321/2020:0.14754098,USA/WI-UW-332/2020:0.15573770,USA/MA-MGH-00438/2020:0.01092896,USA/UT-01595/2020:0.10109290,USA/MD-HP00133/2020:0.08196721,USA/MA-MGH-00716/2020:0.10655738,USA/PA_2937/2020:0.02185792,USA/DC-HP00137/2020:0.05737705,USA/MA-MGH-00637/2020:0.09289617,USA/MA-MGH-00642/2020:0.08743169,USA/NJ-NYUMC841/2020:0.15573770,USA/UT-0502/2020:0.09289617,USA/DC-HP00006/2020:0.01912568,France/IDF6037/2020:0.09016393,Sweden/20-50179/2020:0.02185792,Australia/VPRL009/2020:0.08743169,Finland/13M33/2020:0.03551913,Belgium/DVBJ-030468/2020:0.01092896,Switzerland/GE5007/2020:0.10382514,Taiwan/TSGH-18/2020:0.06557377,Taiwan/170/2020:0.05737705,DRC/KN-13/2020:0.02459016,Portugal/PT0358/2020:0.05191257,France/CIBU200132/2020:0.00000000,France/B5678/2020:0.07377049,France/HF2748/2020:0.04644809,Senegal/382/2020:0.05191257,Morocco/6898/2020:0.04371585,Norway/2381/2020:0.11475410,Vietnam/IBT-14Mar/2020:0.04098361,Australia/SAP089/2020:0.08743169,Israel/2020078/2020:0.04644809,Israel/2086045/2020:0.08743169,Israel/2089698/2020:0.08743169,USA/MA-MGH-00417/2020:0.01912568,USA/MA-MGH-00086/2020:0.06557377,Canada/ON_PHL0539/2020:0.02459016,Canada/ON_PHL3741/2020:0.03005464,Australia/SAP081/2020:0.08469945,Australia/SAP083/2020:0.08469945,Israel/701002504/2020:0.06830601,France/HF2060/2020:0.01366120,Israel/2115701/2020:0.12841530,USA/WI-UW-165/2020:0.04644809,Israel/2089866/2020:0.08743169,Canada/ON_QGLO-039/2020:0.07923497,France/HF2597/2020:0.04371585,USA/VA-DCLS-0012/2020:0.02732240,Canada/ON_QGLO-042/2020:0.08196721,France/IDF1980/2020:0.01092896,USA/PA_1881/2020:0.01366120,USA/MA-MGH-00421/2020:0.01912568,USA/NC-CDC-0034/2020:0.02185792,Russia/Khabarovsk-71403/2020:0.05191257,USA/PA_2317/2020:0.01912568,USA/MA_3672/2020:0.01639344,USA/MA_9704/2020:0.01092896,USA/MA-MGH-00440/2020:0.01092896,France/B5465/2020:0.06284153,Sweden/20-50230/2020:0.02459016,USA/NC_0031/2020:0.01912568,USA/MA-MGH-00680/2020:0.06010929,Canada/ON_PHL0743/2020:0.01912568,Australia/SAP073/2020:0.08469945,USA/MA-MGH-00533/2020:0.04918033,USA/MA-MGH-00661/2020:0.09289617,USA/MA_3623/2020:0.01639344,France/HF1684/2020:0.00000000,USA/MA_8933/2020:0.01366120,USA/UT-01598/2020:0.10109290,USA/KS_4126/2020:0.01639344,USA/MA-MGH-00005/2020:0.03005464,USA/MA_0020/2020:0.01366120,USA/MA-MGH-00428/2020:0.01639344,Canada/ON_QGLO-017/2020:0.07377049,USA/MA-MGH-00439/2020:0.01912568,Sweden/20-50231/2020:0.02459016,(USA/WI-UW-113/2020:0.04457076,USA/DC-HP00096/2020:0.03637404)NODE_0000916:0.04012869,(USA/WI-UW-312/2020:0.06144696,USA/WI-UW-331/2020:0.05871472)NODE_0000932:0.09702298,(France/IDF4791/2020:0.01873296,France/IDF4793/2020:0.01873296)NODE_0000991:0.07143097,(Israel/2047004/2020:0.00000000,Israel/2047883/2020:0.01092896)NODE_0000995:0.07377049,(USA/AK-PHL200/2020:0.07437553,Netherlands/Overijssel_25/2020:0.07984001,NewZealand/20VR1561/2020:0.02246296)NODE_0000973:0.04311081,(DRC/254/2020:0.01366120,DRC/243/2020:0.01366120,DRC/KN-0060/2020:0.00000000)NODE_0000992:0.04644809,(Israel/130711082/2020:0.04644809,Israel/130710211/2020:0.03551913,Israel/13077558/2020:0.00000000)NODE_0000993:0.09289617,(Portugal/PT0487/2020:0.05837567,(Poland/PL_P7/2020:0.01069312,NewZealand/20VR2556/2020:0.05714121,England/LIVE-9C467/2020:0.01342537)NODE_0000975:0.03948582)NODE_0000974:0.02905603,(USA/WI-UW-158/2020:0.02959390,USA/WI-UW-160/2020:0.02959390,USA/WI-UW-159/2020:0.02959390,USA/WI-UW-249/2020:0.03232614,USA/WI-UW-84/2020:0.05418406)NODE_0000911:0.01138971,(USA/IN-CDC-2006/2020:0.00546448,USA/IN_92003/2020:0.00546448,USA/IN_82003/2020:0.00273224,USA/IN-CDC-2005/2020:0.00546448,USA/IN_72003/2020:0.00000000)NODE_0000970:0.01912568,(USA/MA-MGH-00715/2020:0.08965667,USA/DC-HP00152/2020:0.05686979,USA/MA-MGH-00707/2020:0.08692443,USA/MA-MGH-00645/2020:0.07053099,USA/MI-MDHHS-SC20313/2020:0.07872771,USA/NC_0024/2020:0.00495722,USA/NC_0025/2020:0.00495722,USA/DC-HP00026/2020:0.02135066,Slovakia/SK-BMC2/2020:0.00222498,USA/MA-MGH-00668/2020:0.07872771,USA/MA-MGH-00660/2020:0.07599547,USA/MA-MGH-00704/2020:0.08419219,(USA/WI-UW-322/2020:0.08859104,USA/WI-UW-324/2020:0.09132328,USA/TX-HMH0445/2020:0.03394623,USA/NY-PV09161/2020:0.00115935,Australia/VIC856/2020:0.03667848,(Australia/VIC867/2020:0.02259729,Australia/VIC868/2020:0.02259729,Australia/VIC864/2020:0.02259729)NODE_0000935:0.01681342)NODE_0000934:0.04204924)NODE_0000933:0.01690070,(USA/WI-UW-17/2020:0.00000000,USA/MD-HP00039/2020:0.00819672,USA/MD-HP00119/2020:0.01366120,USA/VA-DCLS-0077/2020:0.06010929,USA/VA-DCLS-0089/2020:0.05464481,USA/VA-DCLS-0081/2020:0.05737705,USA/VA-DCLS-0057/2020:0.04918033,USA/VA-DCLS-0048/2020:0.04644809,USA/VA-DCLS-0079/2020:0.04644809,USA/VA-DCLS-0005/2020:0.00819672,USA/VA-DCLS-0050/2020:0.04644809,USA/VA-DCLS-0087/2020:0.05464481,USA/VA-DCLS-0080/2020:0.03551913,USA/VA-DCLS-0078/2020:0.03825137,USA/VA-DCLS-0088/2020:0.05464481,USA/VA-DCLS-0075/2020:0.04371585,USA/VA-DCLS-0076/2020:0.03825137,USA/VA-DCLS-0073/2020:0.04098361,USA/VA-DCLS-0090/2020:0.05464481,USA/VA-DCLS-0072/2020:0.04098361,(USA/VA-DCLS-0352/2020:0.03468890,USA/VA-DCLS-0350/2020:0.03468890,USA/VA-DCLS-0351/2020:0.03468890,USA/VA-DCLS-0347/2020:0.03468890,USA/VA-DCLS-0354/2020:0.04288563,(USA/VA-DCLS-0353/2020:0.01505876,USA/VA-DCLS-0348/2020:0.01505876,(USA/VA-DCLS-0349/2020:0.00000000,USA/VA-DCLS-0356/2020:0.01092896,USA/VA-DCLS-0355/2020:0.01092896)NODE_0000922:0.01505876)NODE_0000921:0.01963014)NODE_0000918:0.11831656)NODE_0000917:0.03551913,(Gambia/GC19-029/2020:0.12295082,France/IDF4843/2020:0.07377049,France/IDF5778/2020:0.07103825,Portugal/PT0209/2020:0.06557377,Luxembourg/LNS6274573/2020:0.08469945,Luxembourg/LNS6546078/2020:0.15027322,France/B5687/2020:0.07650273,Senegal/611/2020:0.03825137,Portugal/PT0601/2020:0.08469945,Thailand/Bangkok-CONI-0097/2020:0.07377049,Denmark/ALAB-SSI-799/2020:0.05737705,Norway/2246/2020:0.04918033,Norway/2380/2020:0.10109290,Luxembourg/LNS2818424/2020:0.10928962,Luxembourg/LNS1667297/2020:0.11475410,Nigeria/OS060-CV9/2020:0.06284153,Tunisia/COV0425/2020:0.05737705,Slovakia/SK-BMC5/2020:0.00000000,France/IDF5662/2020:0.07650273,Luxembourg/LNS2335124/2020:0.13387978,(Luxembourg/LNS0188413/2020:0.01244352,Luxembourg/LNS1673015/2020:0.03703369,Luxembourg/LNS2629386/2020:0.02337248)NODE_0000990:0.08864937,(Portugal/PT0476/2020:0.11709408,Australia/VIC1679/2020:0.17720337,Australia/VIC1783/2020:0.20452578,Australia/VIC1584/2020:0.14988097,Australia/VIC1617/2020:0.14988097,Australia/VIC1585/2020:0.14988097,Australia/VIC1621/2020:0.14988097,Australia/VIC1510/2020:0.13621977,Turkey/HSGM-4706/2020:0.01326895,Turkey/HSGM-4698/2020:0.01600119,(Portugal/PT0475/2020:0.00000000,Portugal/PT0473/2020:0.00000000,Portugal/PT0477/2020:0.00546448,Portugal/PT0474/2020:0.00000000,Portugal/PT0489/2020:0.00819672)NODE_0000978:0.11709408,(Oman/RESP-20-6417/2020:0.00000000,Australia/VIC1511/2020:0.09016393,(Belgium/ULG-10186/2020:0.09454081,(Australia/VIC1669/2020:0.01912568,Australia/VIC1560/2020:0.00000000)NODE_0000987:0.07268288)NODE_0000986:0.02294553)NODE_0000985:0.04605583,(Luxembourg/LNS7820945/2020:0.08470039,(Luxembourg/LNS6862754/2020:0.03674186,Luxembourg/LNS6469209/2020:0.03674186,Luxembourg/LNS1646752/2020:0.01761617,Luxembourg/LNS1586475/2020:0.00668721,(Luxembourg/LNS6387933/2020:0.01055312,Luxembourg/LNS3660996/2020:0.00782088,Luxembourg/LNS5507695/2020:0.01055312,Luxembourg/LNS0681882/2020:0.01055312)NODE_0000983:0.01525978)NODE_0000982:0.05069077)NODE_0000981:0.09796746)NODE_0000977:0.01678570)NODE_0000976:0.01639344)NODE_0000910:0.02660833,(USA/WI-UW-111/2020:0.08743169,USA/WI-UW-121/2020:0.11748634,USA/WI-UW-19/2020:0.04644809,USA/MD-CDC-0025/2020:0.01366120,USA/MD_0027/2020:0.01366120,USA/WA-S725/2020:0.11475410,USA/OH_0020/2020:0.02185792,USA/PA-MGEL102/2020:0.09016393,USA/OR-UW-4410/2020:0.08196721,USA/PA_4395/2020:0.02732240,USA/PA-MGSC38-05/2020:0.07377049,USA/PA-MGSC51-05/2020:0.07377049,USA/FL-BPHL-0117/2020:0.11202186,USA/FL-CDC-2316/2020:0.02732240,USA/FL-CDC-7619/2020:0.01912568,USA/FL-BPHL-016/2020:0.11202186,USA/FL-BPHL-02/2020:0.10109290,USA/MA-MGH-00644/2020:0.09016393,USA/CT-UW-5073/2020:0.10382514,USA/CT-UW-5763/2020:0.10109290,USA/CT-UW-6568/2020:0.09289617,USA/CA-SCCPHD-UC104/2020:0.00273224,USA/NJ_3201/2020:0.01366120,USA/NJ-NYUMC378/2020:0.11475410,USA/NY-NYUMC200/2020:0.09016393,Japan/P2-1/2020:0.03005464,Finland/13M82/2020:0.03825137,Greece/133/2020:0.02732240,Greece/224_35200/2020:0.05191257,Greece/234_31670/2020:0.01639344,Greece/246_32206/2020:0.03005464,Portugal/PT0021/2020:0.03825137,Taiwan/NTU03/2020:0.00819672,Taiwan/NTU10/2020:0.04371585,Taiwan/TSGH-14/2020:0.06830601,Taiwan/CGMH-CGU-16/2020:0.04644809,Austria/CeMM0007/2020:0.03825137,Serbia/CA3002-04/2020:0.10655738,Serbia/KV77-04/2020:0.14754098,Morocco/6891/2020:0.05737705,SaudiArabia/KAUST-Makkah218/2020:0.13114754,Colombia/GUR-0454/2020:0.07923497,Chile/Valparaiso_2/2020:0.04098361,Chile/Temuco_14/2020:0.07103825,Chile/Santiago_10/2020:0.03005464,Australia/VIC1743/2020:0.23497268,Belgium/UGent-58/2020:0.10109290,India/GMC-KP1125/2020:0.06830601,Turkey/HSGM-1452/2020:0.05464481,Tunisia/MHT_1/2020:0.06010929,Colombia/INS-101935/2020:0.14754098,Colombia/INS-81035/2020:0.05737705,Colombia/INS-80705/2020:0.04918033,Colombia/GVI-93457/2020:0.09016393,Colombia/GVI-97588/2020:0.09836066,Colombia/GVI-97718/2020:0.09836066,Colombia/GVI-98087/2020:0.10109290,Colombia/GVI-97349/2020:0.09836066,Colombia/GVI-93450/2020:0.09016393,Colombia/GVI-98290/2020:0.10109290,Colombia/GVI97527/2020:0.11202186,Colombia/GVI-93301/2020:0.09016393,Argentina/C1374/2020:0.05191257,Israel/2047772/2020:0.08469945,Brazil/CV21/2020:0.04644809,Australia/VIC606/2020:0.07650273,USA/NY-Wadsworth-26551-01/2020:0.06284153,Nigeria/KW017-CV24/2020:0.11475410,USA/OH_0019/2020:0.02459016,USA/PA_2735/2020:0.02185792,Japan/P1/2020:0.02459016,USA/WI-UW-63/2020:0.06830601,USA/WI-UW-52/2020:0.05191257,Japan/P2-2/2020:0.03005464,USA/WI-UW-267/2020:0.10928962,USA/WI-UW-12/2020:0.04644809,USA/WI-UW-86/2020:0.09289617,SaudiArabia/KAUST-Makkah163/2020:0.11202186,Canada/ON_PHL8751/2020:0.00273224,USA/VA_6352/2020:0.02459016,USA/CT-UW238/2020:0.03551913,Taiwan/CGMH-CGU-19/2020:0.05191257,Canada/ON_PHL5930/2020:0.00000000,USA/CA-SR0355/2020:0.09562842,USA/NY-WCMP11E05P/2020:0.04644809,Lebanon/S1_758/2020:0.01366120,USA/NY-NYUMC159/2020:0.09016393,USA/CT-UW223/2020:0.03825137,Taiwan/CGMH-CGU-23/2020:0.06010929,USA/VA-DCLS-0009/2020:0.02732240,USA/NY-NYUMC251/2020:0.09562842,Canada/ON_PHL2259/2020:0.00273224,USA/NM-CDC-3589/2020:0.02732240,USA/WA-UW136/2020:0.03278689,USA/NY-NYUMC270/2020:0.10382514,Taiwan/NTU08/2020:0.04098361,USA/AZ-TG269856/2020:0.04098361,USA/PA-CDC-2908/2020:0.02459016,Australia/VIC458/2020:0.07377049,(USA/WI-GMF-04314/2020:0.00273224,USA/WI-GMF-M00004/2020:0.00000000)NODE_0000781:0.23497268,(USA/WI-UW-127/2020:0.00273224,USA/WI-UW-144/2020:0.00000000)NODE_0000810:0.10382514,(USA/MI-MDHHS-SC20293/2020:0.02077648,USA/MI-MDHHS-SC20553/2020:0.10820818)NODE_0000837:0.06938745,(Japan/P3-1/2020:0.00000000,Japan/P3-2/2020:0.03005464)NODE_0000853:0.02732240,(Vietnam/VNHN_1167/2020:0.02236689,NewZealand/20VR1796/2020:0.03602809)NODE_0000905:0.02954568,(USA/WI-UW-14/2020:0.00000000,USA/WI-UW-21/2020:0.00000000)NODE_0000793:0.04644809,(Romania/279067/2020:0.00000000,Romania/279068/2020:0.00000000)NODE_0000846:0.16939891,(USA/MA-MGH-00649/2020:0.00000000,USA/MA-MGH-00690/2020:0.01092896,USA/MA-MGH-00633/2020:0.00000000)NODE_0000841:0.09289617,(USA/AZ-TG273318/2020:0.02695312,USA/AZ-TG273304/2020:0.02422088,USA/AZ-TG273316/2020:0.02695312)NODE_0000843:0.06594306,(Australia/VIC1664/2020:0.00000000,Australia/VIC1698/2020:0.01912568,Australia/VIC1710/2020:0.02459016)NODE_0000909:0.19672131,(NewZealand/20VR1779/2020:0.05849437,(USA/PA-MGEL143/2020:0.05891705,USA/PA-MGEL137/2020:0.05345257)NODE_0000839:0.03236420,(Norway/Trondheim-S12/2020:0.00273224,Norway/Trondheim-S15/2020:0.00000000)NODE_0000840:0.06395885)NODE_0000838:0.01527613,(DRC/81/2020:0.02995630,Turkey/HSGM-7718/2020:0.03815302,Turkey/Istanbul-BezmCoV1/2020:0.04634974,(Latvia/05/2020:0.04716408,Belgium/ULG-10176/2020:0.15645370,Netherlands/NA_708/2020:0.15098922,Turkey/GLAB-CoV008/2020:0.08541545,Turkey/GLAB-CoV012/2020:0.09634441,Turkey/HSGM-674/2020:0.03623512,Turkey/HSGM-7668/2020:0.01710944,Tunisia/COV1339/2020:0.04716408,Netherlands/NA_650/2020:0.15098922,(Belgium/ULG-10172/2020:0.02842792,Belgium/ULG-10181/2020:0.03389240,Belgium/ULG-10182/2020:0.03389240,Belgium/ULG-10184/2020:0.03389240)NODE_0000903:0.12529354)NODE_0000902:0.01557911)NODE_0000901:0.02195627,(Colombia/GUR-0206/2020:0.03551913,Colombia/GUR-0212/2020:0.04098361,Colombia/GUR-0215/2020:0.04098361,Colombia/GUR-0210/2020:0.04098361,Chile/Santiago_46/2020:0.02185792,Colombia/GUR-0209/2020:0.04098361,Chile/PuenteAlto-29192/2020:0.02185792,Colombia/INS-103039/2020:0.11202186,Colombia/INS-79738/2020:0.00000000,Colombia/INS-79890/2020:0.00819672,Colombia/GVI-92161/2020:0.04918033,Colombia/GVI-97921/2020:0.06010929,Colombia/GUR-0207/2020:0.03825137,Colombia/GVI-97795/2020:0.06010929,(Colombia/GVI-97855/2020:0.03548495,Colombia/GVI-97875/2020:0.03548495,Colombia/GUV-92155/2020:0.02455599)NODE_0000908:0.02462434)NODE_0000906:0.03825137,(USA/WI-UW-188/2020:0.02185792,USA/WI-UW-242/2020:0.03551913,USA/WI-UW-226/2020:0.03005464,USA/WI-UW-309/2020:0.08743169,USA/WI-UW-341/2020:0.04918033,USA/IL-NM0116/2020:0.01092896,USA/IL-NM025/2020:0.00000000,USA/MI-MDHHS-SC20259/2020:0.03005464,USA/IL-UW-360/2020:0.09289617,USA/MI-MDHHS-SC20090/2020:0.03551913,USA/WI-UW-257/2020:0.06010929,USA/IL-UW-361/2020:0.09289617,USA/WI-UW-99/2020:0.04918033,USA/WI-UW-323/2020:0.10655738,USA/WI-UW-348/2020:0.08469945,USA/IL-UW-364/2020:0.08743169,USA/WI-UW-230/2020:0.03005464,USA/IL-UW-352/2020:0.09289617,(USA/WI-UW-140/2020:0.00000000,USA/WI-UW-123/2020:0.00546448)NODE_0000795:0.06830601,(USA/WI-UW-204/2020:0.00000000,USA/WI-UW-205/2020:0.00000000)NODE_0000805:0.02732240,(USA/WI-UW-295/2020:0.01479088,USA/WI-UW-307/2020:0.02571984)NODE_0000806:0.05897961,(USA/WI-UW-273/2020:0.01159502,USA/WI-UW-275/2020:0.01432726,USA/WI-UW-276/2020:0.01432726,USA/WI-UW-288/2020:0.03345295,(USA/WI-UW-285/2020:0.01092896,USA/WI-UW-330/2020:0.06557377,USA/WI-UW-277/2020:0.00000000,USA/WI-UW-296/2020:0.01912568)NODE_0000808:0.01705951)NODE_0000807:0.03212082)NODE_0000794:0.04371585,(Jordan/SR-0335/2020:0.08532813,Kazakhstan/22517/2020:0.12084726,SaudiArabia/KAUST-Madinah51/2020:0.05800573,SaudiArabia/KAUST-Madinah31/2020:0.05800573,SaudiArabia/KAUST-Madinah23/2020:0.05800573,SaudiArabia/KAUST-Madinah45/2020:0.05800573,SaudiArabia/KAUST-Madinah44/2020:0.05800573,Egypt/NRC-03/2020:0.02795108,Australia/VIC1663/2020:0.17549207,Australia/VIC1737/2020:0.15090190,Australia/VIC1668/2020:0.17275983,Indonesia/EJ-ITD3590NT/2020:0.10172158,Australia/VIC1592/2020:0.17549207,Australia/VIC1593/2020:0.17549207,Australia/VIC1558/2020:0.15363414,Australia/VIC1599/2020:0.17275983,Turkey/HSGM-10241/2020:0.04161229,Turkey/HSGM-4236/2020:0.02248660,Turkey/HSGM-4505/2020:0.02521884,Turkey/HSGM-5602/2020:0.02795108,Turkey/HSGM-8001/2020:0.03614780,Turkey/HSGM-5769/2020:0.03068332,India/RMRC24/2020:0.07439917,India/RMRC28/2020:0.07439917,India/RMRC46/2020:0.08532813,India/RMRC38/2020:0.07439917,Australia/NSW551/2020:0.17822431,SaudiArabia/KAUST-Madinah47/2020:0.05800573,India/GBRC40/2020:0.14270518,SaudiArabia/KAUST-Madinah25/2020:0.05800573,SaudiArabia/KAUST-Madinah55/2020:0.05800573,SaudiArabia/KAUST-Madinah266/2020:0.11811502,SaudiArabia/KAUST-Madinah54/2020:0.05800573,SaudiArabia/KAUST-Madinah254/2020:0.11811502,SaudiArabia/KAUST-Madinah258/2020:0.11811502,SaudiArabia/KAUST-Madinah30/2020:0.05800573,SaudiArabia/KAUST-Makkah97/2020:0.06893469,SaudiArabia/SCDC-3324/2020:0.00609316,SaudiArabia/KAUST-Makkah217/2020:0.10718606,SaudiArabia/KAUST-Madinah261/2020:0.11811502,India/GBRC93/2020:0.13997294,SaudiArabia/KAUST-Madinah49/2020:0.05800573,India/GBRC132/2020:0.21101119,SaudiArabia/SCDC-3321/2020:0.00609316,SaudiArabia/KAUST-Madinah249/2020:0.11811502,India/GBRC115/2020:0.15363414,SaudiArabia/KAUST-Makkah179/2020:0.10172158,India/RMRC30/2020:0.07439917,SaudiArabia/KAUST-Makkah193/2020:0.10172158,SaudiArabia/KAUST-Madinah48/2020:0.05800573,SaudiArabia/KAUST-Makkah237/2020:0.10718606,SaudiArabia/KAUST-Madinah50/2020:0.05800573,SaudiArabia/KAUST-Madinah24/2020:0.05800573,SaudiArabia/KAUST-Makkah177/2020:0.10172158,SaudiArabia/KAUST-Makkah10/2020:0.04161229,SaudiArabia/KAUST-Jeddah73/2020:0.06620245,SaudiArabia/KAUST-Madinah34/2020:0.05800573,Kazakhstan/21399/2020:0.11811502,SaudiArabia/KAUST-Madinah267/2020:0.11811502,(Turkey/HSGM-5624/2020:0.00000000,Turkey/HSGM-8003/2020:0.00819672)NODE_0000900:0.02795108,(Sweden/20-07586/2020:0.10382514,Finland/13M60/2020:0.00000000,Finland/14M12/2020:0.00273224,Finland/13M65/2020:0.00000000,Finland/13M58/2020:0.00000000,Finland/13M64/2020:0.00000000,Finland/14M16/2020:0.00273224,Finland/14M26/2020:0.00273224,Denmark/ALAB-HH-245/2020:0.11202186,(Austria/Graz-MUG8/2020:0.01366120,Austria/Graz-MUG6/2020:0.00000000,Austria/Graz-MUG9/2020:0.01639344)NODE_0000856:0.05737705)NODE_0000855:0.01428988,(Malaysia/IIUM91/2020:0.05918048,Australia/VIC1566/2020:0.15207665,(Australia/VIC1665/2020:0.00000000,Australia/VIC1612/2020:0.01092896)NODE_0000898:0.16027337,(India/NCDC-01757/2020:0.00850135,India/NCDC-01711/2020:0.00850135,India/NCDC-01475/2020:0.00030462,India/NCDC-01744/2020:0.00850135,Turkey/HSGM-4701/2020:0.00576911,Turkey/HSGM-5711/2020:0.00850135,Turkey/HSGM-8968/2020:0.01943031,(Turkey/HSGM-8964/2020:0.00000000,Turkey/HSGM-8975/2020:0.00000000)NODE_0000896:0.01943031,(Turkey/HSGM-1081/2020:0.02883820,Turkey/HSGM-1432/2020:0.00698028)NODE_0000897:0.00425331,(Bangladesh/BARJ_CVASU_CTG_511/2020:0.09731965,Bangladesh/BARJ_CVASU_CTG_517/2020:0.08092620)NODE_0000891:0.05325820)NODE_0000890:0.00969552)NODE_0000889:0.00975421)NODE_0000854:0.02396148)NODE_0000780:0.02387609,(USA/WI-GMF-01992/2020:0.18306011,USA/WI-GMF-M00003/2020:0.22131148,USA/WI-UW-104/2020:0.11748634,USA/WI-UW-11/2020:0.06284153,USA/WI-UW-118/2020:0.09016393,USA/WI-UW-105/2020:0.10382514,USA/WI-GMF-00498/2020:0.10655738,USA/WI-UW-250/2020:0.05737705,USA/WI-UW-268/2020:0.12295082,USA/WI-UW-30/2020:0.09289617,USA/WI-UW-328/2020:0.17759563,USA/WI-UW-83/2020:0.09016393,USA/WI-UW-338/2020:0.09289617,USA/NY-NYUMC726/2020:0.09289617,USA/MD-HP00094/2020:0.10928962,USA/OR-UW-4409/2020:0.10382514,USA/OH-OSUP0024/2020:0.13934426,USA/OH-OSUP0112/2020:0.10928962,USA/MI-MDHHS-SC20305/2020:0.11202186,USA/MI-MDHHS-SC20275/2020:0.18032787,USA/MI-MDHHS-SC20217/2020:0.12295082,USA/PA-MGEL148/2020:0.12841530,USA/PA-MGEL152/2020:0.12568306,USA/PA-MGEL155/2020:0.12841530,USA/PA-MGEL86/2020:0.10928962,USA/PA-MGEL149/2020:0.13387978,USA/PA-MGEL92/2020:0.10928962,USA/DC-HP00090/2020:0.09562842,USA/DC-HP00091/2020:0.07650273,USA/DC-HP00099/2020:0.09289617,USA/DC-HP00116/2020:0.09289617,USA/GA-CDC-8816/2020:0.07923497,USA/GA-EHC-136H/2020:0.12021858,USA/GA-EHC-115L/2020:0.10382514,USA/GA-EHC-209C/2020:0.16939891,PuertoRico/CDC-S10/2020:0.08743169,PuertoRico/CDC-S18/2020:0.10928962,PuertoRico/CDC-S11/2020:0.08743169,PuertoRico/CDC-S5/2020:0.08469945,PuertoRico/CDC-S19/2020:0.10928962,USA/AL-MDHHS-SC20345/2020:0.10109290,USA/MI-MDHHS-SC20409/2020:0.19125683,USA/MI-MDHHS-SC20315/2020:0.11748634,USA/MI-MDHHS-SC20406/2020:0.18852459,USA/CO-WYPHL-00036/2020:0.08743169,USA/NJ_3592/2020:0.03278689,USA/NJ-NYUMC401/2020:0.14207650,USA/NJ-NYUMC625/2020:0.11202186,USA/NJ-NYUMC329/2020:0.11202186,USA/NJ-NYUMC367/2020:0.13114754,USA/NE-912/2020:0.09016393,USA/NE-892/2020:0.09016393,USA/NJ-PV09072/2020:0.07650273,USA/WY-WYPHL-00077/2020:0.09562842,USA/WY-WYPHL-00073/2020:0.09836066,USA/WY-WYPHL-00043/2020:0.09016393,USA/AK-PHL040/2020:0.08743169,USA/MI-MDHHS-SC20643/2020:0.17213115,USA/MI-MDHHS-SC20654/2020:0.18032787,USA/MI-MDHHS-SC20635/2020:0.15573770,env/USA/MT-BWRF-0327/2020:0.09562842,USA/MI-MDHHS-SC20510/2020:0.21038251,USA/MI-MDHHS-SC20484/2020:0.10928962,USA/MI-MDHHS-SC20608/2020:0.18852459,USA/MI-MDHHS-SC20535/2020:0.22131148,USA/MI-MDHHS-SC20520/2020:0.20765027,USA/MI-MDHHS-SC20580/2020:0.18852459,USA/MI-MDHHS-SC20527/2020:0.21857923,USA/VI-CDC-4412/2020:0.18306011,USA/VI-CDC-4399/2020:0.18032787,USA/VI-CDC-4400/2020:0.18032787,USA/VI-CDC-4670/2020:0.20218579,USA/VI-CDC-3943/2020:0.12841530,USA/VI-CDC-4367/2020:0.17486339,USA/DC-HP00054/2020:0.04098361,USA/DC-HP00080/2020:0.07650273,USA/CT-Yale-123/2020:0.13661202,USA/CT-Yale-129/2020:0.14207650,Jamaica/JM-CDC-6603/2020:0.06557377,Jamaica/JM-CDC-7286/2020:0.06830601,France/IDF6073/2020:0.14480874,France/IDF5650/2020:0.11202186,Georgia/Tb-673/2020:0.06010929,Finland/FIN-455/2020:0.04371585,France/B2330/2020:0.01366120,Finland/13M26/2020:0.05737705,Finland/13M27/2020:0.05737705,Finland/13M69/2020:0.05737705,Finland/14M32/2020:0.06010929,Finland/13M83/2020:0.05737705,Kenya/D5/2020:0.24863388,Denmark/ALAB-SSI-991/2020:0.10928962,Taiwan/NTU09/2020:0.06010929,Denmark/ALAB-SSI-1280/2020:0.11202186,Denmark/ALAB-SSI-1334/2020:0.11202186,Denmark/ALAB-HH-181/2020:0.14480874,Denmark/ALAB-HH-262/2020:0.14480874,Denmark/ALAB-HH-191/2020:0.14480874,Hungary/SRC-00067/2020:0.07650273,Hungary/SRC-00183/2020:0.08196721,France/BFC5017/2020:0.11202186,France/BFC5019/2020:0.11202186,Senegal/370/2020:0.07103825,Senegal/328/2020:0.06830601,Thailand/Bangkok-0077/2020:0.10928962,Thailand/Bangkok-0081/2020:0.11202186,Thailand/Bangkok-0082/2020:0.11202186,Thailand/Bangkok-CONI-0098/2020:0.11475410,Morocco/6904/2020:0.15573770,Hungary/SRC-00827/2020:0.10382514,Poland/PL_P37/2020:0.09289617,Poland/1105644/2020:0.07103825,Norway/2114/2020:0.07103825,Norway/Trondheim-S10/2020:0.08743169,Poland/1110551/2020:0.10109290,Poland/1107355/2020:0.08469945,Vietnam/HCMC-05004/2020:0.09562842,Vietnam/HCMC-35020/2020:0.09016393,Vietnam/HCMC-35021/2020:0.09289617,NewZealand/20VR1927/2020:0.11475410,Nigeria/OY008-CV29/2020:0.09562842,Colombia/GUR-0084/2020:0.09289617,India/NCDC-01326/2020:0.05737705,India/NCDC-01705/2020:0.07103825,Norway/1781/2020:0.03551913,Norway/2065/2020:0.04644809,Colombia/INS-80191/2020:0.06557377,Croatia/7R-S8new/2020:0.10109290,Croatia/8U-S17new/2020:0.10655738,Colombia/GUV-92250/2020:0.10928962,Colombia/GUV-92256/2020:0.10655738,Colombia/GVI-93476/2020:0.11202186,Colombia/GVI-93366/2020:0.10928962,Colombia/GVI-93381/2020:0.10928962,Colombia/GVI-97161/2020:0.11475410,Colombia/GVI-93511/2020:0.11202186,Colombia/GVI-97203/2020:0.11475410,Colombia/GVI-93534/2020:0.11475410,Colombia/GVI-93477/2020:0.11202186,Colombia/GVI-93352/2020:0.10928962,Colombia/INS-82307/2020:0.07377049,NewZealand/20VR1078/2020:0.08196721,USA/NY-NYUMC760/2020:0.09289617,USA/MN-MDH-276/2020:0.10109290,USA/NY-NYUMC33/2020:0.06830601,Australia/VIC142/2020:0.06557377,NewZealand/20VR1828/2020:0.09562842,USA/MN-MDH-150/2020:0.08196721,USA/AK-PHL283/2020:0.17759563,USA/NY-NYUMC694/2020:0.09289617,CzechRepublic/2741/2020:0.04371585,Jordan/SR-032/2020:0.08196721,Denmark/ALAB-SSI-1126/2020:0.11202186,USA/WA-UW117/2020:0.05191257,USA/PA-MGEL94/2020:0.11202186,USA/PA-MGEL88/2020:0.11202186,USA/PA-MGEL140/2020:0.12295082,USA/PA-MGEL151/2020:0.12568306,Germany/NRW-26/2020:0.06284153,Germany/NRW-37/2020:0.06557377,Germany/BAV-MVP0030/2020:0.06010929,Germany/NRW-12/2020:0.04918033,Germany/NRW-23/2020:0.06557377,USA/WI-UW-31/2020:0.09016393,USA/WI-UW-72/2020:0.09016393,Germany/NRW-22/2020:0.06284153,Germany/BAV-MVP0038/2020:0.08469945,Germany/BAV-MVP0012/2020:0.12021858,USA/WI-UW-68/2020:0.08743169,France/HF1465/2020:0.00000000,France/HF1645/2020:0.01912568,Germany/NRW-20/2020:0.06010929,Germany/NRW-40/2020:0.06830601,USA/WI-UW-98/2020:0.10655738,France/HF1463/2020:0.00000000,Germany/NRW-18/2020:0.05737705,USA/WI-UW-163/2020:0.06557377,Germany/NRW-42/2020:0.07103825,Luxembourg/LNS1644489/2020:0.06830601,France/HF2381/2020:0.04644809,Beijing/DT-travelCA01/2020:0.05464481,Iceland/31/2020:0.03005464,Colombia/INS-82320/2020:0.07377049,USA/NJ-CDC-3036/2020:0.03005464,Luxembourg/LNS9080444/2020:0.05737705,Austria/CeMM0201/2020:0.06284153,USA/NY-NYUMC152/2020:0.10928962,France/ARA11995/2020:0.07923497,Sweden/20-08125/2020:0.04644809,Australia/VIC871/2020:0.12021858,USA/RI_0702/2020:0.03551913,USA/CT-UW-4237/2020:0.10382514,UnitedArabEmirates/L1758/2020:0.04918033,Norway/1917/2020:0.04918033,Austria/CeMM0194/2020:0.06010929,USA/WA-S775/2020:0.14480874,Taiwan/TSGH-23/2020:0.11202186,USA/VI-CDC-3588/2020:0.06830601,USA/WA-S774/2020:0.14480874,USA/VI-CDC-4022/2020:0.15300546,Austria/CeMM0034/2020:0.04918033,USA/OR-UW-4388/2020:0.10109290,Norway/Trondheim-S4/2020:0.09016393,Chile/Santiago_69/2020:0.07650273,Canada/ON_PHL3650/2020:0.04098361,USA/NY-WCMP12H01P/2020:0.06557377,Austria/CeMM0193/2020:0.06010929,USA/OH_0023/2020:0.04371585,USA/MN-MDH-95/2020:0.06284153,Sweden/20-08162/2020:0.04918033,Iceland/106/2020:0.05191257,Chile/Punta_Arenas_6/2020:0.07377049,Russia/Moscow-80402/2020:0.08469945,USA/CA-SR0369/2020:0.12021858,Austria/CeMM0195/2020:0.06010929,Luxembourg/LNS9862689/2020:0.05191257,Norway/1951/2020:0.04644809,USA/AZ-ASU2936/2020:0.06830601,Iceland/61/2020:0.03825137,USA/IN-Lilly-IPB0170-4bc20/2020:0.07377049,USA/MA-MGH-00701/2020:0.12295082,USA/VI-CDC-4371/2020:0.17759563,Iceland/84/2020:0.04918033,USA/WA-S781/2020:0.14480874,USA/OR-UW-4300/2020:0.10655738,UnitedArabEmirates/L0484/2020:0.05464481,Luxembourg/LNS4423730/2020:0.08196721,Croatia/I7-S21new/2020:0.10382514,Norway/1989/2020:0.04918033,Iceland/81/2020:0.04644809,Taiwan/CGMH-CGU-14/2020:0.06830601,Russia/Moscow-67117/2020:0.06557377,Iceland/325/2020:0.07103825,USA/VI-CDC-4413/2020:0.18032787,France/B2336/2020:0.02732240,Austria/CeMM0023/2020:0.04644809,USA/NY-NYUMC635/2020:0.11202186,Fujian/IM3520010T/2020:0.06830601,USA/MI-MDHHS-SC20158/2020:0.05737705,USA/MI-MDHHS-SC20196/2020:0.08196721,USA/MN-MDH-83/2020:0.06010929,Iceland/590/2020:0.09289617,Luxembourg/LNS3711853/2020:0.05737705,USA/WA-S778/2020:0.14480874,Iceland/59/2020:0.03825137,USA/WY-WYPHL-00065/2020:0.09289617,UnitedArabEmirates/L2185/2020:0.05464481,Luxembourg/LNS6500589/2020:0.06830601,USA/WA-S276/2020:0.10928962,USA/NY-NYUMC729/2020:0.07650273,Sweden/20-08146/2020:0.05191257,Luxembourg/LNS3052946/2020:0.06830601,Iceland/234/2020:0.06830601,USA/WA-S978/2020:0.13114754,USA/NJ-NYUMC815/2020:0.09289617,Russia/Krasnoyarsk-66501/2020:0.05737705,Taiwan/108/2020:0.08469945,USA/CA-CZB0139/2020:0.12841530,USA/WI-GMF-00557/2020:0.11202186,Iceland/36/2020:0.03278689,(USA/WI-GMF-00822/2020:0.04937459,USA/MI-MDHHS-SC20514/2020:0.06030355)NODE_0000342:0.07904071,(USA/WI-UW-347/2020:0.07184207,England/CAMB-82A9F/2020:0.08550327)NODE_0000718:0.08389563,(USA/WI-UW-87/2020:0.04332324,USA/CA-SR0111/2020:0.01873307)NODE_0000721:0.06869862,(USA/TX-HMH0350/2020:0.08793335,USA/PA-MGEL146/2020:0.09886231)NODE_0000726:0.02955299,(USA/LA-EVTL042/2020:0.16599820,PuertoRico/CDC-S2/2020:0.05670859)NODE_0000727:0.02799087,(USA/PA-MGEL134/2020:0.11485870,Ghana/1622_S2/2020:0.06567837)NODE_0000728:0.02175333,(USA/AR-CDC-2072/2020:0.03767601,USA/CT-Yale-056/2020:0.02674705)NODE_0000735:0.06888136,(USA/NJ-NYUMC421/2020:0.13006106,USA/MN-GMF-04407/2020:0.22295723)NODE_0000749:0.03660561,(USA/AK-PHL074/2020:0.03775084,USA/AK-PHL087/2020:0.04867981)NODE_0000750:0.05787757,(USA/VI-CDC-4408/2020:0.03247326,USA/VI-CDC-4411/2020:0.03247326)NODE_0000751:0.14785461,(Jordan/SR-036/2020:0.02520296,Jordan/SR-048/2020:0.02520296)NODE_0000765:0.05949649,(Hungary/SRC-00419/2020:0.05764681,Denmark/ALAB-SSI-640/2020:0.05764681)NODE_0000769:0.03524936,(Austria/CeMM0058/2020:0.02818147,Norway/Trondheim-S5/2020:0.00359130)NODE_0000770:0.08657263,(Poland/PL_P27/2020:0.03278689,Poland/PL_P36/2020:0.00000000)NODE_0000774:0.06284153,(Norway/2383/2020:0.00000000,Norway/2386/2020:0.00819672)NODE_0000777:0.10928962,(Singapore/92/2020:0.05563981,Norway/2084/2020:0.03104964)NODE_0000778:0.01539844,(France/PL1643/2020:0.00685196,Hungary/SRC-00792/2020:0.09701590)NODE_0000752:0.00680924,(USA/NE-875/2020:0.04399209,USA/NE-907/2020:0.04399209)NODE_0000747:0.04617185,(USA/WI-UW-304/2020:0.12308740,Australia/VIC104/2020:0.04931691)NODE_0000414:0.01898911,(USA/SC_NHRC_01/2020:0.01638485,USA/SC_NHRC_03/2020:0.01365261,USA/SC_NHRC_02/2020:0.01638485)NODE_0000732:0.07924357,(USA/WA-S655/2020:0.09836066,USA/WA-S495/2020:0.05737705,USA/WA-UW110/2020:0.00000000)NODE_0000740:0.05191257,(Denmark/ALAB-SSI-1348/2020:0.00000000,Denmark/ALAB-HH-246/2020:0.05737705,Denmark/ALAB-HH-260/2020:0.03278689)NODE_0000768:0.11202186,(USA/WI-UW-335/2020:0.03478894,Sweden/20-07607/2020:0.10855943,USA/CA-SR0376/2020:0.08943375)NODE_0000722:0.05264275,(Georgia/Tb-1352/2020:0.00000000,(Georgia/Tb-6572/2020:0.00000000,Georgia/Tb-6598/2020:0.00000000)NODE_0000754:0.08743169)NODE_0000753:0.09836066,(Norway/2390/2020:0.01477782,Norway/2387/2020:0.02297455,Norway/2388/2020:0.01477782)NODE_0000776:0.09724403,(Morocco/6901/2020:0.13661202,Belgium/BA-02291/2020:0.00000000,Vietnam/VNHN_979/2020:0.04644809)NODE_0000773:0.02185792,(USA/NJ-CDC-7300/2020:0.00000000,(USA/WI-GMF-01978/2020:0.00272350,USA/WI-GMF-02263/2020:0.01365246,USA/WI-GMF-02294/2020:0.01638470)NODE_0000347:0.13115628)NODE_0000346:0.04918033,(Sweden/20-07921/2020:0.15900402,(Switzerland/110452/2020:0.09262414,Denmark/ALAB-SSI-615/2020:0.05437278,Israel/13077723/2020:0.08169518)NODE_0000767:0.01993179)NODE_0000766:0.01312713,(France/CIBU200107/2020:0.01161416,Algeria/G0860_2262/2020:0.02254312,(Algeria/G0638_2264/2020:0.01338828,Algeria/G0640_2265/2020:0.02978172)NODE_0000772:0.00915484)NODE_0000771:0.00477929,(USA/WI-UW-260/2020:0.08469945,USA/WI-UW-48/2020:0.01912568,USA/WI-UW-41/2020:0.01912568,USA/WI-UW-56/2020:0.00000000)NODE_0000710:0.07103825,(USA/WI-GMF-00232/2020:0.04098021,USA/WY-WYPHL-00063/2020:0.04917693,(Denmark/ALAB-HH-206/2020:0.00273224,Denmark/ALAB-HH-252/2020:0.00000000,Denmark/ALAB-HH-254/2020:0.00000000)NODE_0000515:0.13387639)NODE_0000514:0.04371924,(USA/OH-OSUP0017/2020:0.07672607,(USA/WI-UW-308/2020:0.03192535,USA/WI-UW-313/2020:0.03192535,USA/WI-UW-316/2020:0.03738983,(USA/WI-UW-271/2020:0.00273224,USA/WI-UW-327/2020:0.00000000)NODE_0000714:0.05651552)NODE_0000713:0.08851656)NODE_0000712:0.02983131,(USA/AK-PHL153/2020:0.05039191,USA/AK-PHL070/2020:0.02306950,(USA/AK-PHL101/2020:0.02007777,(USA/AK-PHL193/2020:0.00546448,USA/AK-PHL178/2020:0.00273224,USA/AK-PHL152/2020:0.00000000)NODE_0000738:0.02827450)NODE_0000737:0.02211741)NODE_0000736:0.07529115,(Latvia/016/2020:0.01215144,Denmark/ALAB-SSI-1398/2020:0.04220609,Denmark/ALAB-HH-210/2020:0.10777986,Denmark/ALAB-SSI-876/2020:0.03127713,Denmark/ALAB-SSI-1391/2020:0.04493833,Denmark/ALAB-HH-211/2020:0.10777986)NODE_0000763:0.07254801,(USA/MI-MDHHS-SC20279/2020:0.14369237,USA/MI-MDHHS-SC20598/2020:0.16828253,(USA/WI-GMF-01993/2020:0.00000000,USA/WI-GMF-01999/2020:0.00000000)NODE_0000344:0.16555029,(USA/WI-UW-155/2020:0.06945105,USA/WI-GMF-00018/2020:0.00660952,USA/WI-UW-139/2020:0.07491553)NODE_0000345:0.04691891)NODE_0000343:0.01750982,((Belgium/ULG-10125/2020:0.06687247,Belgium/ULG-10183/2020:0.15430416)NODE_0000744:0.05251577,(USA/NH_0008/2020:0.00819672,Senegal/003/2020:0.00000000,Senegal/016/2020:0.00819672,Senegal/026/2020:0.01092896,Senegal/020/2020:0.01366120,USA/NH_0004/2020:0.00273224,USA/NH_0033/2020:0.01912568)NODE_0000742:0.01283086)NODE_0000741:0.00629482,(USA/WA-UW-6327/2020:0.07326043,USA/NY-NYUMC608/2020:0.07326043,USA/NY-NYUMC353/2020:0.08965388,USA/CA-CZB071/2020:0.05959923,USA/CT-Yale-233/2020:0.06779595,USA/NY-NYUMC183/2020:0.07052819,(NewZealand/20VR2539/2020:0.06010929,NewZealand/20VR1450/2020:0.00000000)NODE_0000461:0.04867027,(USA/WI-UW-13/2020:0.01001994,USA/PA-MGEL84/2020:0.05373578,USA/MI-MDHHS-SC20477/2020:0.05373578,USA/PA-MGEL103/2020:0.05373578,USA/PA-MGSC30-05/2020:0.04007458)NODE_0000458:0.01406017)NODE_0000457:0.03876142,(USA/WI-UW-10/2020:0.01912568,USA/WI-UW-75/2020:0.03278689,USA/WI-UW-62/2020:0.03005464,USA/WI-UW-94/2020:0.04371585,USA/ID-UW-3888/2020:0.03005464,USA/MN-MDH-312/2020:0.04371585,USA/MN-MDH-119/2020:0.01639344,USA/MI-MDHHS-SC20412/2020:0.00273224,USA/CA-CZB-1271/2020:0.01366120,USA/NY-NYUMC424/2020:0.10655738,Canada/NS_30/2020:0.00000000,(USA/FL-BPHL-051/2020:0.08252122,USA/NY-PV09340/2020:0.01694745)NODE_0000513:0.01037496,(USA/WI-GMF-00588/2020:0.02185792,USA/WI-GMF-01481/2020:0.06284153,USA/WI-GMF-00986/2020:0.02185792,USA/WI-GMF-00466/2020:0.00000000)NODE_0000512:0.04098361)NODE_0000510:0.06010929,(Sweden/20-51167/2020:0.11887378,Sweden/20-51264/2020:0.12433826,Sweden/20-51317/2020:0.12707050,Sweden/20-51391/2020:0.14346394,Sweden/20-07452/2020:0.06969345,Sweden/20-06805/2020:0.02870984,Sweden/20-07243/2020:0.06422897,Sweden/20-06928/2020:0.04237105,Sweden/20-07041/2020:0.03963881,Sweden/20-07295/2020:0.06696121,Sweden/20-07833/2020:0.09155137,Sweden/20-14087/2020:0.09974810,Oman/205024076/2020:0.00685192,Poland/1109201/2020:0.01778088,Sweden/20-51387/2020:0.14073170,Sweden/20-07768/2020:0.08881913,Sweden/20-07390/2020:0.06696121,Sweden/20-07856/2020:0.08881913,(Sweden/20-07439/2020:0.00000000,Sweden/20-07847/2020:0.01912568)NODE_0000762:0.07242569)NODE_0000756:0.08057977,(USA/WI-UW-05/2020:0.01092896,USA/WI-UW-74/2020:0.02459016,USA/UT-0106/2020:0.00273224,USA/MD-HP00148/2020:0.03551913,USA/AK-PHL034/2020:0.03278689,USA/NY-NYUMC138/2020:0.05737705,USA/DC-HP00074/2020:0.02459016,Singapore/278/2020:0.02732240,Argentina/PAIS_A003/2020:0.04098361,USA/WI-UW-29/2020:0.03551913,USA/WI-UW-92/2020:0.05191257,USA/WA-UW104/2020:0.00000000,USA/WA-UW-1322/2020:0.01912568,USA/CT-UW-6577/2020:0.06010929,USA/WI-UW-04/2020:0.01092896,Singapore/106/2020:0.00273224,(USA/WI-UW-102/2020:0.03074785,USA/WI-UW-93/2020:0.04440906)NODE_0000446:0.02116471,(USA/WI-UW-44/2020:0.00000000,USA/WI-UW-53/2020:0.00273224,USA/WA-UW-1561/2020:0.00546448)NODE_0000456:0.01639344)NODE_0000445:0.05191257,(USA/WI-UW-220/2020:0.06890530,USA/WI-UW-337/2020:0.07163754,USA/IL-NM045/2020:0.03885065,USA/MD-HP00037/2020:0.06617306,USA/MD-HP00150/2020:0.08256650,USA/NY-WCMP4D01P/2020:0.03611841,USA/CT-Yale-031/2020:0.04977961,USA/CT-Yale-036/2020:0.04431513,USA/CT-Yale-151/2020:0.03611841,Russia/StPetersburg-RII5247S/2020:0.11262114,Russia/CRIE156278/2020:0.00606377,Australia/VIC168/2020:0.04977961,Israel/13075790/2020:0.08256650,Israel/13077803/2020:0.09622770,Israel/13077498/2020:0.09349546,Israel/1639953/2020:0.07163754,Israel/13077726/2020:0.09349546,Israel/2020084/2020:0.04704737,Israel/2099251/2020:0.09076322,Israel/2113601/2020:0.12628235,Israel/51146500/2020:0.09895994,Israel/2113255/2020:0.12355010,Israel/2086033/2020:0.08803098,Israel/2086034/2020:0.08803098,Israel/2089839/2020:0.08803098,Israel/2089852/2020:0.08803098,Australia/VIC942/2020:0.07163754,Russia/StPetersburg-RII4386V/2020:0.07983426,Mexico/CDMX-InDRE_10/2020:0.03611841,USA/NY-NYUMC825/2020:0.07436978,USA/NY-NYUMC12/2020:0.04158289,(USA/CT-Yale-053/2020:0.02027703,Israel/2089697/2020:0.02574151)NODE_0000408:0.06228947,(Israel/13077882/2020:0.00819672,Israel/2086022/2020:0.00000000)NODE_0000413:0.08803098,(Israel/2046434/2020:0.07524246,(Netherlands/Friesland_20/2020:0.05046470,Netherlands/Friesland_23/2020:0.04773246,Netherlands/Friesland_24/2020:0.05046470,Netherlands/Friesland_26/2020:0.05319694,(Netherlands/Friesland_22/2020:0.02000255,Netherlands/ZuidHolland_151/2020:0.05278944)NODE_0000411:0.03046215,(Netherlands/Friesland_21/2020:0.01224833,Netherlands/Friesland_27/2020:0.02044505,Netherlands/Friesland_28/2020:0.02317729,Netherlands/Friesland_25/2020:0.01498057,Netherlands/NoordHolland_16/2020:0.06962538)NODE_0000412:0.03548413)NODE_0000410:0.04117120)NODE_0000409:0.01278852,((USA/AZ-TG273300/2020:0.01099749,USA/AZ-TG273310/2020:0.01372973,USA/AZ-TG273302/2020:0.01099749,USA/AZ-TG273308/2020:0.01372973,USA/AZ-TG273294/2020:0.01099749,USA/AZ-TG273314/2020:0.01372973)NODE_0000401:0.06490439,((USA/WI-GMF-01551/2020:0.05145373,USA/WI-GMF-01591/2020:0.05418597)NODE_0000400:0.06215750,(USA/WI-GMF-00744/2020:0.03696552,USA/WI-GMF-01047/2020:0.06702017,USA/WI-GMF-01901/2020:0.10253929,(USA/IA-GMF-M00005/2020:0.13562909,(USA/WI-GMF-01455/2020:0.00000000,USA/WI-GMF-01535/2020:0.00000000)NODE_0000399:0.04000067)NODE_0000398:0.04614518)NODE_0000397:0.02473314,(USA/WI-GMF-02728/2020:0.09562842,USA/WI-GMF-02274/2020:0.08196721,USA/WI-GMF-03151/2020:0.10655738,USA/WI-GMF-00921/2020:0.00000000,USA/WI-GMF-01828/2020:0.06284153,USA/MN-GMF-02870/2020:0.10109290)NODE_0000392:0.06169866,(USA/WI-GMF-00707/2020:0.03573812,USA/WI-GMF-01534/2020:0.07945396,(USA/WI-GMF-03710/2020:0.11748634,USA/WI-GMF-03823/2020:0.11748634,USA/IA-GMF-02699/2020:0.08743169,USA/WI-GMF-01158/2020:0.02732240,USA/WI-GMF-01159/2020:0.02732240,USA/WI-GMF-00928/2020:0.00000000,USA/WI-GMF-01316/2020:0.00000000)NODE_0000394:0.03573812)NODE_0000393:0.03415727)NODE_0000391:0.02239994)NODE_0000390:0.00939686)NODE_0000389:0.02125864,(USA/MD-HP00036/2020:0.04357198,USA/MD-HP00083/2020:0.05723318,USA/DC-HP00135/2020:0.05996542,USA/MI-MDHHS-SC20457/2020:0.17745176,USA/NY-NYUMC624/2020:0.08182334,USA/MI-MDHHS-SC20616/2020:0.15832607,France/IDF5847/2020:0.04357198,Portugal/PT0098/2020:0.05723318,England/NOTT-10F905/2020:0.08728782,France/IDF3081/2020:0.03810750,Germany/BAV-MVP0096/2020:0.08455558,Switzerland/100090/2020:0.02717853,Denmark/ALAB-SSI481/2020:0.05996542,Vietnam/HCMC-35005/2020:0.03810750,NorthernIreland/NIRE-FBFDE/2020:0.10368127,NorthernIreland/NIRE-FBFFC/2020:0.10368127,England/CAMB-1AFBC5/2020:0.16105832,Turkey/HSGM-942/2020:0.06269766,NorthernIreland/NIRE-10540E/2020:0.07089438,Iceland/270/2020:0.03810750,NewZealand/20VR1281/2020:0.04630422,Belgium/IMJ-0401373/2020:0.07909110,England/BRIS-121D4D/2020:0.04903646,Taiwan/TSGH-38/2020:0.05723318,USA/NY-NYUMC474/2020:0.13373591,USA/NY-NYUMC650/2020:0.09275230,USA/MI-MDHHS-SC20223/2020:0.05176870,USA/NY-NYUMC426/2020:0.11461023,(USA/MI-MDHHS-SC20272/2020:0.00000000,USA/MI-MDHHS-SC20497/2020:0.02732240)NODE_0000471:0.15012935,(USA/FL-BPHL-0068/2020:0.00000000,USA/FL-BPHL-0091/2020:0.03005464)NODE_0000472:0.12280695,(France/IDF5850/2020:0.00000000,France/HF6466/2020:0.01912568)NODE_0000504:0.06269766,(Greece/225_35203/2020:0.03013454,UnitedArabEmirates/L0/2020:0.01374110)NODE_0000506:0.01070519,(USA/MI-MDHHS-SC20455/2020:0.03278689,USA/MI-MDHHS-SC20652/2020:0.00000000)NODE_0000501:0.14193263,(USA/LA-EVTL093/2020:0.05400602,(USA/LA-EVTL089/2020:0.00000000,USA/LA-EVTL090/2020:0.00546448)NODE_0000466:0.05400602)NODE_0000465:0.12344574,(USA/WI-UW-03/2020:0.01140664,USA/WI-UW-261/2020:0.04419352,(USA/WI-UW-20/2020:0.00000000,USA/WI-UW-42/2020:0.00546448)NODE_0000464:0.01687112)NODE_0000463:0.01850414,(Russia/SCPM-O-03/2020:0.03703861,Iceland/212/2020:0.02610964,CzechRepublic/IAB_4/2020:0.05616429,CzechRepublic/IAB_10/2020:0.06709325,(Russia/Sverdlovsk-84302/2020:0.03142096,CzechRepublic/2282/2020:0.01229528)NODE_0000508:0.02474333,(CzechRepublic/IAB_15/2020:0.02858144,CzechRepublic/IAB_1/2020:0.03131368)NODE_0000509:0.02485061)NODE_0000507:0.00926561,(USA/MN-MDH-1053/2020:0.01912568,USA/MN-MDH-1032/2020:0.00000000,USA/MN-MDH-1041/2020:0.00273224,USA/MN-MDH-1056/2020:0.01912568,USA/MN-MDH-1026/2020:0.00000000,USA/MN-MDH-1048/2020:0.01912568,USA/MN-MDH-1031/2020:0.00000000,USA/MN-MDH-1028/2020:0.00000000,USA/MN-MDH-1020/2020:0.00000000,USA/MN-MDH-1030/2020:0.00000000)NODE_0000490:0.17745176,(USA/WA-UW-10036/2020:0.00000000,USA/WA-UW-10127/2020:0.00000000,USA/WA-UW-10106/2020:0.00000000,USA/WA-UW-10031/2020:0.00000000,USA/WA-UW-10029/2020:0.00000000,USA/WA-UW-10108/2020:0.00000000,USA/WA-UW-10093/2020:0.00000000,USA/WA-UW-10130/2020:0.00000000,USA/WA-UW-10090/2020:0.00000000,USA/WA-UW-10118/2020:0.00000000,USA/WA-UW-10040/2020:0.00000000,USA/WA-UW-10102/2020:0.00000000,USA/WA-UW-10089/2020:0.00000000,USA/WA-UW-10091/2020:0.00000000,USA/WA-UW-10117/2020:0.00000000,USA/WA-UW-10027/2020:0.00000000,USA/WA-UW-10094/2020:0.00000000)NODE_0000473:0.23756105)NODE_0000462:0.03019852,(USA/PA-MGEL62/2020:0.05602237,USA/PA-MGSC29-05/2020:0.04236116,USA/FL-BPHL-022/2020:0.09973821,USA/IL-UW351/2020:0.00957428,USA/NY-WCMP12G06P/2020:0.01777100,USA/MI-MDHHS-SC20030/2020:0.02050324,USA/AZ-TG268770/2020:0.02596772,USA/CT-UW-6576/2020:0.06421909,USA/CA-CZB0750/2020:0.06695133,USA/CA-CZB0741/2020:0.06695133,USA/NJ-NYUMC416/2020:0.05602237,USA/MN40-MDH40/2020:0.00684204,USA/MN55-MDH55/2020:0.00957428,USA/CA-UCSF-UC48/2020:0.02869996,England/NORW-E8095/2020:0.08061253,England/CAMB-1AC032/2020:0.12979286,England/CAMB-80FB0/2020:0.09973821,England/NORW-E935F/2020:0.13252510,England/CAMB-1ADBA9/2020:0.15165078,Israel/2020038/2020:0.02050324,England/CAMB-1AFD38/2020:0.17077647,England/CAMB-1B05E1/2020:0.17077647,USA/WI-UW-200/2020:0.03962892,England/CAMB-1AFD56/2020:0.17077647,USA/NY-NYUMC567/2020:0.05602237,USA/NY-NYUMC220/2020:0.02323548,USA/NY-NYUMC360/2020:0.08061253,USA/CA-CZB084/2020:0.05055789,USA/NJ-NYUMC663/2020:0.02323548,USA/PA-MGSC17-04/2020:0.04236116,USA/NY-NYUMC534/2020:0.05329013,(USA/NJ-NYUMC627/2020:0.03596580,USA/WY-WYPHL-00058/2020:0.01684012)NODE_0000385:0.02825328,(USA/CT-Yale-060/2020:0.00000000,USA/CT-Yale-241/2020:0.00000000)NODE_0000384:0.06148685,(USA/DC-HP00100/2020:0.00000000,(Colombia/GVI-98006/2020:0.01288054,Colombia/GVI-98011/2020:0.01561278)NODE_0000383:0.04449651)NODE_0000382:0.01230652,(USA/WY-WYPHL-00066/2020:0.02168021,USA/WY-WYPHL-00084/2020:0.02987693,USA/WY-WYPHL-00085/2020:0.02987693)NODE_0000386:0.02614543,(USA/WI-GMF-01854/2020:0.03534236,(USA/WI-GMF-02314/2020:0.02732240,USA/WI-GMF-M00001/2020:0.04644809,USA/WI-GMF-01602/2020:0.00000000,USA/WI-GMF-03156/2020:0.05191257)NODE_0000351:0.02714564)NODE_0000350:0.09445050,(PuertoRico/CDC-S8/2020:0.03194229,(USA/CT-Yale-067/2020:0.05430815,USA/CT-UW-6270/2020:0.04611143,USA/NJ-NYUMC638/2020:0.04884367,USA/NJ-NYUMC83/2020:0.00786006,USA/NJ-PV09465/2020:0.01059230,USA/NJ-PV09473/2020:0.01059230,USA/CT-Yale-082/2020:0.06250487,USA/CT-Yale-099/2020:0.06250487,USA/CT-Yale-120/2020:0.07343383,USA/CT-Yale-116/2020:0.07070159,USA/CT-Yale-130/2020:0.07889831,USA/CT-Yale-153/2020:0.12261416,USA/CT-Yale-125/2020:0.06796935,USA/CT-Yale-134/2020:0.08709503,USA/CT-Yale-333/2020:0.15813328,USA/CT-Yale-124/2020:0.08709503,USA/CT-Yale-121/2020:0.07343383,USA/CT-Yale-133/2020:0.07070159,Jamaica/JM-CDC-6729/2020:0.00239558,Ghana/2333_S5/2020:0.03245022,Taiwan/TSGH-08/2020:0.02152126,Israel/130711367/2020:0.10348848,Israel/13075832/2020:0.04064695,Israel/13077413/2020:0.05157591,Israel/13077564/2020:0.05157591,Argentina/PAIS_A025/2020:0.09255951,Argentina/PAIS_A006/2020:0.03518247,Argentina/PAIS_A019/2020:0.06250487,Israel/2089723/2020:0.04611143,Israel/2113256/2020:0.08163055,Israel/2047749/2020:0.04064695,NewZealand/20VR1782/2020:0.02971798,USA/CT-Yale-100/2020:0.05977263,(USA/FL-BPHL-0098/2020:0.03005464,USA/FL-BPHL-045/2020:0.00000000)NODE_0000363:0.08982727,(Israel/2046129/2020:0.00273224,Israel/2047738/2020:0.00000000)NODE_0000375:0.04064695,(USA/MI-MDHHS-SC20254/2020:0.01767688,USA/PA-MGEL99/2020:0.00128344,USA/MI-MDHHS-SC20544/2020:0.08871513)NODE_0000362:0.04756023,(PuertoRico/CDC-S9/2020:0.01033554,USA/NJ-NYUMC452/2020:0.08683827,Uruguay/UY-NYUMC868/2020:0.03492571)NODE_0000364:0.01118572,(Kazakhstan/20679/2020:0.00000000,Kazakhstan/33496/2020:0.03825137,Kazakhstan/38716/2020:0.05191257)NODE_0000374:0.09802400,(USA/VA-DCLS-0376/2020:0.00000000,USA/VA-DCLS-0379/2020:0.00273224,USA/VA-DCLS-0377/2020:0.00000000)NODE_0000368:0.15813328)NODE_0000361:0.01042103)NODE_0000360:0.00495439)NODE_0000348:0.04780277,(USA/WI-UW-190/2020:0.04569866,USA/WI-UW-264/2020:0.10034347,USA/WI-UW-356/2020:0.10580795,USA/UT-01573/2020:0.08668227,USA/UT-00350/2020:0.05389538,USA/LA-EVTL052/2020:0.15498828,USA/LA-EVTL086/2020:0.16045276,USA/LA-EVTL080/2020:0.15225604,USA/PA-MGSC15-04/2020:0.05116314,USA/TX-CDC-3008/2020:0.01017954,USA/LA-SR0162/2020:0.06755659,USA/TX-HMH0422/2020:0.07028883,USA/TX-HMH0420/2020:0.07028883,USA/AZ-TG268099/2020:0.02930522,USA/AZ-TG269358/2020:0.03750194,USA/VA-DCLS-0272/2020:0.12766588,USA/UT-02234/2020:0.10580795,USA/UT-0369/2020:0.05935986,USA/UT-0445/2020:0.06482435,USA/UT-0446/2020:0.06482435,USA/UT-0443/2020:0.06482435,Canada/BC_6404889/2020:0.01564402,USA/AZ-TG271880/2020:0.04843090,USA/LA-EVTL044/2020:0.15225604,USA/LA-EVTL137/2020:0.05935986,USA/LA-EVTL143/2020:0.05116314,USA/LA-EVTL146/2020:0.05389538,USA/TX-EVTL149/2020:0.05662762,USA/LA-EVTL142/2020:0.06209210,USA/LA-EVTL144/2020:0.05116314,USA/LA-EVTL047/2020:0.15225604,USA/LA-EVTL123/2020:0.16591724,USA/AZ-TG268915/2020:0.01564402,USA/RI_0882/2020:0.00744730,USA/LA-EVTL011/2020:0.10854019,USA/AZ-TG270200/2020:0.05389538,USA/AZ-TG272213/2020:0.07028883,USA/LA-SR0328/2020:0.07848555,USA/AZ-TG269883/2020:0.01564402,USA/NY-NYUMC133/2020:0.07028883,USA/AK-PHL151/2020:0.08668227,USA/LA-SR0324/2020:0.08121779,USA/LA-CDC-0499/2020:0.01017954,USA/AZ-TG269439/2020:0.03750194,USA/AZ-TG270152/2020:0.05116314,USA/LA-EVTL08/2020:0.10854019,USA/NY-NYUMC481/2020:0.13313036,(USA/LA-EVTL048/2020:0.00000000,USA/LA-EVTL076/2020:0.01912568)NODE_0000688:0.15225604,(USA/PA-MGEL154/2020:0.05553496,USA/DC-HP00059/2020:0.02274808)NODE_0000705:0.02568283,(USA/GA-CDC-4518/2020:0.04009896,USA/AZ-TG272215/2020:0.03736672)NODE_0000706:0.03292211,(USA/VI-CDC-1999/2020:0.02101630,USA/VI-CDC-3884/2020:0.06473215)NODE_0000709:0.01921788,(USA/LA-EVTL085/2020:0.00000000,USA/LA-EVTL074/2020:0.00000000,USA/LA-EVTL114/2020:0.00819672)NODE_0000689:0.16045276,(USA/TX-HMH0143/2020:0.01838745,USA/TX-HMH0182/2020:0.02111969,USA/TX-HMH0364/2020:0.04024537,USA/LA-EVTL081/2020:0.14680275,USA/FL-BPHL-013/2020:0.06483554,USA/LA-BIE-081/2020:0.05390658,USA/LA-BIE-076/2020:0.05937106,USA/LA-BIE-079/2020:0.05937106,USA/LA-CDC-1894/2020:0.02111969,USA/LA-BIE-054/2020:0.06210330,USA/LA-SR0146/2020:0.03478089,USA/LA-SR0149/2020:0.03204865,USA/LA-SR0282/2020:0.04570985,USA/LA-SR0330/2020:0.05390658,USA/LA-SR0206/2020:0.04297761,USA/LA-SR0207/2020:0.04297761,USA/TX-HMH0436/2020:0.04844210,USA/TX-HMH0389/2020:0.04570985,Canada/ON_QGLO-041/2020:0.04024537,USA/TX-HMH0410/2020:0.04024537,USA/TX-HMH0409/2020:0.04297761,USA/WI-UW-58/2020:0.02111969,USA/TX-HMH0281/2020:0.03204865,(USA/WI-UW-54/2020:0.00399245,USA/TX-HMH0133/2020:0.00672469)NODE_0000678:0.00893052,(USA/LA-SR0279/2020:0.00000000,USA/TX-HMH0384/2020:0.00000000)NODE_0000679:0.04297761)NODE_0000674:0.02457897,(USA/WI-UW-239/2020:0.05326166,USA/TX-HMH0230/2020:0.04779718,USA/IL-NM049/2020:0.01774253,USA/WA-UW227/2020:0.02047477,USA/SEARCH-0064-NBG/2020:0.06419062,USA/LA-BIE-044/2020:0.08331630,USA/LA-BIE-038/2020:0.07511958,USA/LA-BIE-065/2020:0.08058406,USA/LA-EVTL01/2020:0.08878079,USA/LA-SR0148/2020:0.05326166,USA/LA-SR0266/2020:0.06419062,USA/LA-SR0164/2020:0.06419062,USA/LA-SR0275/2020:0.06419062,USA/LA-SR0283/2020:0.06419062,USA/LA_0842/2020:0.00408133,USA/TX-HMH0424/2020:0.06692286,USA/TX-HMH0439/2020:0.06965510,USA/MI-MDHHS-SC20156/2020:0.03140374,USA/MN-UW251/2020:0.01501029,USA/TX-HMH0140/2020:0.03686822,USA/TX-HMH0429/2020:0.06965510,(USA/WI-UW-263/2020:0.02689247,USA/IL-UW-355/2020:0.05148263)NODE_0000606:0.05915607,(Singapore/166/2020:0.00738442,Singapore/178/2020:0.01558115)NODE_0000642:0.02128707,(USA/FL-UF4/2020:0.02100816,USA/FL-UF5/2020:0.02100816,USA/FL-BPHL-0116/2020:0.05652729,env/USA/UN-UF-12/2020:0.09477865)NODE_0000609:0.03225350,(USA/VA-DCLS-0129/2020:0.06506260,(USA/MN-MDH-1008/2020:0.07038602,USA/MN-MDH-1017/2020:0.07038602,(USA/MN-MDH-1011/2020:0.00301136,USA/MN-MDH-1014/2020:0.00301136,USA/MN-MDH-1005/2020:0.00301136,USA/MN-MDH-1043/2020:0.03306600,USA/MN-MDH-1015/2020:0.00301136,USA/MN-MDH-1001/2020:0.00301136,USA/MN-MDH-1006/2020:0.00301136,USA/MN-MDH-1042/2020:0.02213704,USA/MN-MDH-1003/2020:0.00301136,USA/MN-MDH-1045/2020:0.03306600,USA/MN-MDH-1013/2020:0.00301136,USA/MN-MDH-1044/2020:0.03306600,USA/MN-MDH-1012/2020:0.00301136,USA/MN-MDH-1002/2020:0.00301136,USA/MN-MDH-1004/2020:0.00301136)NODE_0000631:0.06737466)NODE_0000611:0.05205363)NODE_0000610:0.02371818)NODE_0000605:0.00336596,(USA/WI-UW-89/2020:0.06284153,USA/WI-UW-329/2020:0.13114754,USA/UT-00361/2020:0.06010929,USA/ID-UW-4402/2020:0.05737705,USA/ID-UW-4354/2020:0.05191257,USA/ID-UW-6463/2020:0.06830601,USA/ID-UW-4424/2020:0.05737705,USA/ID-UW-6473/2020:0.06830601,USA/ID-UW-4598/2020:0.06010929,USA/ID-UW-4595/2020:0.06010929,USA/ID-UW-6448/2020:0.06830601,USA/ID-UW-6455/2020:0.06830601,USA/ID-UW-1935/2020:0.03825137,USA/ID-UW-6446/2020:0.06830601,USA/ID-UW-6472/2020:0.06830601,USA/ID-UW-4378/2020:0.05464481,USA/ID-UW-6466/2020:0.06830601,USA/ID-UW-6467/2020:0.06830601,USA/ID-UW-1938/2020:0.03825137,USA/MD-HP00082/2020:0.00000000,USA/MI-MDHHS-SC20442/2020:0.01639344,USA/MI-MDHHS-SC20431/2020:0.03005464,USA/CA-CZB-1133/2020:0.08469945,USA/UT-0361/2020:0.04644809,USA/AK-PHL122/2020:0.04371585,USA/UT-0895/2020:0.08196721,Canada/BC_7515663/2020:0.00819672,Australia/VIC1135/2020:0.08469945,USA/CA-CZB09/2020:0.04644809,USA/TX-HMH0385/2020:0.06010929,USA/WI-UW-262/2020:0.09016393,USA/OR-UW-1885/2020:0.04098361,USA/ID-UW-2160/2020:0.04098361,USA/WA-UW252/2020:0.02185792,USA/CA-CZB0122/2020:0.08469945,USA/ID-UW-4239/2020:0.06010929,USA/ID-UW-4375/2020:0.05464481,USA/CA-CZB06/2020:0.02732240,USA/WA-UW-1947/2020:0.04098361,USA/ID-UW-1934/2020:0.03278689,USA/MA-MGH-00489/2020:0.05191257,USA/ID-UW-1925/2020:0.03278689,USA/ID-UW-4255/2020:0.06010929,USA/ID-UW-4357/2020:0.05191257,USA/ID-UW-4308/2020:0.06010929,USA/CA-CZB0137/2020:0.08469945,USA/ID-UW-4266/2020:0.06010929,USA/AK-PHL118/2020:0.04371585,USA/ID-UW-4552/2020:0.05737705,USA/ID-UW-6457/2020:0.07103825,USA/WA-S684/2020:0.09289617,USA/ID-UW-4383/2020:0.05737705,USA/CA-CZB0136/2020:0.08469945,(USA/ID-UW-6349/2020:0.01767476,USA/ID-UW-4254/2020:0.01221028)NODE_0000671:0.04789901,(USA/MA-MGH-00664/2020:0.02733513,USA/MA-MGH-00648/2020:0.02187065)NODE_0000672:0.04643536,(USA/LA-EVTL083/2020:0.00000000,USA/LA-EVTL135/2020:0.00546448,USA/LA-EVTL082/2020:0.00000000,USA/LA-EVTL136/2020:0.00000000)NODE_0000647:0.16393443,(NewZealand/20VR2931/2020:0.09562842,NewZealand/20VR1899/2020:0.02732240,NewZealand/20VR2097/2020:0.04098361,NewZealand/20VR2917/2020:0.09562842,NewZealand/20VR1274/2020:0.00000000)NODE_0000673:0.03551913,(USA/UT-01562/2020:0.00273224,USA/UT-01607/2020:0.00000000,USA/UT-00971/2020:0.00546448,USA/UT-02221/2020:0.02185792,USA/UT-02227/2020:0.02185792)NODE_0000646:0.07923497)NODE_0000643:0.00471506)NODE_0000604:0.03900079)NODE_0000341:0.00475041)NODE_0000340:0.00917522)NODE_0000339:0.05785247)NODE_0000338:0.02143352)NODE_0000337:0.03415564)NODE_0000336:0.03560576)NODE_0000000:0.00248686)NODE_0000001:0.10000000;
