# Supplementary material for: Revealing fine-scale spatiotemporal differences in SARS-CoV-2 introduction and spread
Source: Nat Commun. 2020 Nov 3;11:5558. doi: 10.1038/s41467-020-19346-z (PMC7609670; doi:10.1038/s41467-020-19346-z)
Supplement: Supplementary file 3 — Source Data [file 41467_2020_19346_MOESM3_ESM.zip › Source Data/introductions/results/rarefaction_results.csv]

region	importations	n	rep
MHD	15	180	6
UWHC	26	180	6
MHD	19	180	1
UWHC	24	180	1
MHD	18	180	8
UWHC	22	180	8
MHD	21	240	3
UWHC	27	240	3
MHD	15	100	4
UWHC	13	100	4
MHD	14	100	3
UWHC	13	100	3
MHD	21	240	4
UWHC	27	240	4
MHD	20	200	2
UWHC	24	200	2
MHD	18	140	5
UWHC	23	140	5
MHD	15	140	2
UWHC	21	140	2
MHD	18	200	5
UWHC	24	200	5
MHD	15	180	9
UWHC	25	180	9
MHD	15	180	0
UWHC	20	180	0
MHD	18	180	7
UWHC	26	180	7
MHD	19	200	4
UWHC	26	200	4
MHD	14	140	3
UWHC	18	140	3
MHD	17	140	4
UWHC	27	140	4
MHD	18	200	3
UWHC	29	200	3
MHD	20	240	5
UWHC	28	240	5
MHD	14	100	2
UWHC	16	100	2
MHD	10	100	5
UWHC	17	100	5
MHD	20	240	2
UWHC	28	240	2
MHD	18	80	2
UWHC	16	80	2
MHD	19	80	5
UWHC	12	80	5
MHD	8	40	8
UWHC	13	40	8
MHD	10	40	1
UWHC	9	40	1
MHD	10	40	6
UWHC	13	40	6
MHD	17	80	4
UWHC	21	80	4
MHD	11	80	3
UWHC	17	80	3
MHD	12	40	7
UWHC	12	40	7
MHD	10	40	0
UWHC	9	40	0
MHD	6	40	9
UWHC	11	40	9
MHD	13	120	8
UWHC	20	120	8
MHD	17	160	7
UWHC	21	160	7
MHD	20	220	0
UWHC	27	220	0
MHD	20	220	7
UWHC	25	220	7
MHD	16	160	0
UWHC	29	160	0
MHD	15	160	9
UWHC	25	160	9
MHD	15	120	6
UWHC	25	120	6
MHD	19	220	9
UWHC	27	220	9
MHD	17	120	1
UWHC	18	120	1
MHD	20	220	8
UWHC	26	220	8
MHD	15	120	0
UWHC	21	120	0
MHD	18	160	8
UWHC	22	160	8
MHD	14	120	7
UWHC	19	120	7
MHD	18	160	1
UWHC	19	160	1
MHD	20	220	6
UWHC	28	220	6
MHD	14	120	9
UWHC	16	120	9
MHD	19	220	1
UWHC	26	220	1
MHD	18	160	6
UWHC	18	160	6
MHD	12	60	3
UWHC	16	60	3
MHD	9	60	4
UWHC	18	60	4
MHD	4	20	2
UWHC	7	20	2
MHD	4	20	5
UWHC	8	20	5
MHD	7	20	4
UWHC	8	20	4
MHD	5	20	3
UWHC	9	20	3
MHD	10	60	5
UWHC	15	60	5
MHD	11	60	2
UWHC	15	60	2
MHD	21	240	7
UWHC	28	240	7
MHD	13	100	0
UWHC	17	100	0
MHD	20	200	8
UWHC	25	200	8
MHD	11	100	7
UWHC	18	100	7
MHD	20	240	0
UWHC	28	240	0
MHD	15	140	8
UWHC	23	140	8
MHD	19	200	6
UWHC	21	200	6
MHD	17	140	1
UWHC	19	140	1
MHD	21	240	9
UWHC	28	240	9
MHD	17	140	6
UWHC	20	140	6
MHD	16	200	1
UWHC	27	200	1
MHD	20	100	9
UWHC	16	100	9
MHD	17	180	2
UWHC	27	180	2
MHD	14	180	5
UWHC	23	180	5
MHD	19	200	0
UWHC	24	200	0
MHD	17	140	7
UWHC	25	140	7
MHD	20	100	8
UWHC	18	100	8
MHD	16	140	0
UWHC	18	140	0
MHD	19	200	7
UWHC	23	200	7
MHD	21	240	8
UWHC	27	240	8
MHD	20	240	1
UWHC	28	240	1
MHD	6	100	6
UWHC	20	100	6
MHD	14	140	9
UWHC	26	140	9
MHD	18	100	1
UWHC	21	100	1
MHD	21	240	6
UWHC	28	240	6
MHD	18	200	9
UWHC	26	200	9
MHD	16	180	4
UWHC	23	180	4
MHD	15	180	3
UWHC	19	180	3
MHD	9	40	5
UWHC	17	40	5
MHD	9	40	2
UWHC	12	40	2
MHD	14	80	6
UWHC	18	80	6
MHD	16	80	1
UWHC	15	80	1
MHD	13	80	8
UWHC	18	80	8
MHD	10	40	3
UWHC	11	40	3
MHD	7	40	4
UWHC	12	40	4
MHD	14	80	9
UWHC	17	80	9
MHD	16	80	0
UWHC	17	80	0
MHD	15	80	7
UWHC	15	80	7
MHD	16	160	3
UWHC	20	160	3
MHD	19	220	4
UWHC	26	220	4
MHD	19	220	3
UWHC	26	220	3
MHD	17	160	4
UWHC	24	160	4
MHD	15	120	2
UWHC	22	120	2
MHD	22	120	5
UWHC	18	120	5
MHD	13	120	4
UWHC	20	120	4
MHD	16	120	3
UWHC	20	120	3
MHD	15	160	5
UWHC	24	160	5
MHD	20	220	2
UWHC	26	220	2
MHD	20	220	5
UWHC	28	220	5
MHD	20	160	2
UWHC	21	160	2
MHD	7	20	8
UWHC	8	20	8
MHD	13	60	7
UWHC	17	60	7
MHD	10	60	0
UWHC	13	60	0
MHD	11	60	9
UWHC	13	60	9
MHD	3	20	6
UWHC	10	20	6
MHD	6	20	1
UWHC	7	20	1
MHD	8	20	0
UWHC	4	20	0
MHD	14	60	8
UWHC	13	60	8
MHD	4	20	7
UWHC	9	20	7
MHD	12	60	1
UWHC	16	60	1
MHD	5	20	9
UWHC	12	20	9
MHD	6	60	6
UWHC	18	60	6
