# Supplementary material for: Revealing fine-scale spatiotemporal differences in SARS-CoV-2 introduction and spread
Source: Nat Commun. 2020 Nov 3;11:5558. doi: 10.1038/s41467-020-19346-z (PMC7609670; doi:10.1038/s41467-020-19346-z)
Supplement: Supplementary file 3 — Source Data [file 41467_2020_19346_MOESM3_ESM.zip › Source Data/introductions/results/ml.newick]

((((((Fujian/3520022Y/2020:0.00003344,((Ghana/1651_S3/2020:0.00000100,Ghana/2850_S15/2020:0.00007358,England/LOND-D604F/2020:0.00003344)NODE_0000007:0.00003344,Ghana/2828_S6/2020:0.00017039,Ghana/3177_S12/2020:0.00003630,Senegal/620/2020:0.00003344)NODE_0000006:0.00003344,((Ghana/3176_S11/2020:0.00003539,(USA/VA_6171/2020:0.00000100,USA/VA-DCLS-0021/2020:0.00000100)NODE_0000010:0.00003344,Tunisia/COV0010-12/2020:0.00010139,Tunisia/MHT_2/2020:0.00000100)NODE_0000009:0.00003344,Senegal/618/2020:0.00003344,((Russia/Kabardino-Balkaria-80501/2020:0.00000000,SaudiArabia/KAUST-Makkah178/2020:0.00000000)NODE_0000012:0.00000000,SaudiArabia/KAUST-Madinah27/2020:0.00000000)NODE_0000011:0.00000100,Russia/Kabardino-Balkaria-80503/2020:0.00000100,(SaudiArabia/KAUST-Makkah166/2020:0.00003344,(SaudiArabia/KAUST-Makkah229/2020:0.00003344,SaudiArabia/KAUST-Makkah231/2020:0.00000100)NODE_0000014:0.00003344)NODE_0000013:0.00003344,(SaudiArabia/KAUST-Jeddah75/2020:0.00003344,SaudiArabia/KAUST-Jeddah76/2020:0.00010034)NODE_0000015:0.00006689,(SaudiArabia/KAUST-Makkah188/2020:0.00003344,SaudiArabia/KAUST-Makkah225/2020:0.00000100)NODE_0000016:0.00006689,SaudiArabia/KAUST-Makkah90/2020:0.00010034,((SaudiArabia/KAUST-Jeddah64/2020:0.00000000,SaudiArabia/KAUST-Makkah04/2020:0.00000000)NODE_0000018:0.00000100,SaudiArabia/KAUST-Makkah03/2020:0.00000100,SaudiArabia/KAUST-Makkah06/2020:0.00003344,SaudiArabia/KAUST-Makkah13/2020:0.00003344,SaudiArabia/KAUST-Makkah05/2020:0.00003344,Australia/NSW347/2020:0.00000100)NODE_0000017:0.00003344,(SaudiArabia/KAUST-Makkah18/2020:0.00020173,SaudiArabia/KAUST-Makkah12/2020:0.00016724)NODE_0000019:0.00006689,India/GBRC15/2020:0.00010616,India/GBRC13/2020:0.00016919,((Bangladesh/BARJ_CVASU_CTG_502/2020:0.00000100,Bangladesh/BARJ_CVASU_CTG_503/2020:0.00000100)NODE_0000021:0.00006689,Bangladesh/BARJ_CVASU_CTG_506/2020:0.00013379,Bangladesh/BARJ_CVASU_CTG_501/2020:0.00010034)NODE_0000020:0.00006689,Bangladesh/BARJ_CVASU_CTG_518/2020:0.00013379,(Germany/BAV-MVP0225/2020:0.00006689,Germany/BAV-MVP0173/2020:0.00000100)NODE_0000022:0.00003344,SaudiArabia/85613/2020:0.00003344,(Nigeria/OS030-CV5/2020:0.00000100,Nigeria/OS055-CV8/2020:0.00000100,(Nigeria/OS070-CV11/2020:0.00000000,Nigeria/OS122-CV18/2020:0.00000000)NODE_0000024:0.00000100,Nigeria/OS075-CV12/2020:0.00000100,Nigeria/OS125-CV20/2020:0.00000100,Nigeria/OS116-CV17/2020:0.00000100)NODE_0000023:0.00016724,Nigeria/OS085-CV14/2020:0.00006689,India/GBRC198/2020:0.00013379,India/S29/2020:0.00016724,((India/S51/2020:0.00006689,(India/ILSCV14847/2020:0.00000100,India/ILSCV18556/2020:0.00000100,India/ILSCV14831/2020:0.00013523)NODE_0000027:0.00010140)NODE_0000026:0.00003344,India/S15/2020:0.00000100,India/S19/2020:0.00006689)NODE_0000025:0.00003344,((India/ILSCV13907/2020:0.00000100,India/ILSCV13929/2020:0.00010034,(India/RMRC164/2020:0.00000100,India/RMRC166/2020:0.00000100,India/RMRC171/2020:0.00003344,India/RMRC167/2020:0.00000100,India/RMRC106/2020:0.00013928)NODE_0000030:0.00003344)NODE_0000029:0.00006652,(India/RMRC103/2020:0.00010142,India/RMRC162/2020:0.00003488,India/RMRC108/2020:0.00003344)NODE_0000031:0.00006689,India/RMRC159/2020:0.00006689,India/RMRC160/2020:0.00003344,India/RMRC163/2020:0.00000100)NODE_0000028:0.00006689,(India/GBRC80/2020:0.00000100,India/GBRC102/2020:0.00000100,India/GBRC101/2020:0.00000100,India/GBRC119/2020:0.00000100)NODE_0000032:0.00010034,(India/NIV-4367/2020:0.00003344,((India/NIV-5119/2020:0.00000100,India/NIV-5102/2020:0.00010034)NODE_0000035:0.00003344,India/NIV-5109/2020:0.00000100,India/NIV-4369/2020:0.00003344)NODE_0000034:0.00003344)NODE_0000033:0.00006689)NODE_0000008:0.00003344,(((USA/WI-UW-06/2020:0.00003344,(USA/WI-UW-07/2020:0.00000100,((USA/WI-UW-117/2020:0.00000000,USA/WI-UW-61/2020:0.00000000)NODE_0000041:0.00000000,USA/WI-UW-69/2020:0.00000000)NODE_0000040:0.00000100,(USA/WI-UW-132/2020:0.00000100,USA/WI-UW-149/2020:0.00000100)NODE_0000042:0.00003344,(USA/WI-UW-255/2020:0.00003344,USA/WI-WSLH-200062/2020:0.00000100)NODE_0000043:0.00003344,USA/WI-WSLH-200075/2020:0.00000100,USA/WI-UW-38/2020:0.00000100,USA/WI-UW-77/2020:0.00003344)NODE_0000039:0.00003344,((USA/WI-UW-116/2020:0.00000100,(USA/WI-UW-129/2020:0.00000100,USA/WI-UW-146/2020:0.00000100)NODE_0000046:0.00003344,USA/WI-UW-34/2020:0.00000100,USA/WI-UW-88/2020:0.00003344,USA/WI-UW-96/2020:0.00006689)NODE_0000045:0.00003344,USA/WI-UW-367/2020:0.00003344,USA/WI-UW-50/2020:0.00000100,USA/WI-UW-51/2020:0.00000100)NODE_0000044:0.00003344,((((USA/WI-UW-22/2020:0.00000000,USA/IL-NM0124/2020:0.00000000)NODE_0000050:0.00000000,USA/WI-UW-70/2020:0.00000000)NODE_0000049:0.00000000,USA/WI-UW-73/2020:0.00000000)NODE_0000048:0.00000000,USA/WI-UW-71/2020:0.00000000)NODE_0000047:0.00000100,USA/WI-UW-66/2020:0.00000100,USA/WI-UW-67/2020:0.00000100,USA/WI-WSLH-200038/2020:0.00003344)NODE_0000038:0.00003344,USA/FL-BPHL-04/2020:0.00003622,USA/MI-MDHHS-SC20124/2020:0.00003344,USA/IL-NM073/2020:0.00000100)NODE_0000037:0.00006689,Netherlands/Utrecht_17/2020:0.00000100,(Netherlands/Flevoland_13/2020:0.00003344,Netherlands/Utrecht_10015/2020:0.00003344)NODE_0000051:0.00003344,Netherlands/Gelderland_1-2/2020:0.00000100,Netherlands/Utrecht_16/2020:0.00003344)NODE_0000036:0.00003344,(USA/NY-PV08148/2020:0.00003344,USA/NY-NYUMC102/2020:0.00003344,(USA/CT-UW158/2020:0.00000000,USA/CA-CZB-1228/2020:0.00000000)NODE_0000053:0.00000100,USA/CT-UW303/2020:0.00000100,Australia/NSW92/2020:0.00000100,Australia/NSW93/2020:0.00003344,(USA/NY-NYUMC35/2020:0.00000100,USA/NY-PV09423/2020:0.00000100,USA/NY-Wadsworth-26856-01/2020:0.00000100)NODE_0000054:0.00003344,USA/CT-Yale-102/2020:0.00000100,USA/CT-Yale-088/2020:0.00000100,USA/NY-NYUMC37/2020:0.00000100)NODE_0000052:0.00006689,(((((Shanghai/SH0002/2020:0.00000000,Australia/QLD04/2020:0.00000000)NODE_0000059:0.00000000,USA/CA7/2020:0.00000000)NODE_0000058:0.00000000,Guangdong/2020XN4243-P0035/2020:0.00000000)NODE_0000057:0.00000000,Australia/QLD01/2020:0.00000000)NODE_0000056:0.00000000,USA/MN-MDH-313/2020:0.00000000)NODE_0000055:0.00000100,Shanghai/SH0003/2020:0.00000100,Shanghai/SH0117/2020:0.00003344,Shanghai/SH0035/2020:0.00006893,DRC/300/2020:0.00006689,(SaudiArabia/KAUST-Jeddah70/2020:0.00003344,(Turkey/HSGM-1027/2020:0.00003344,India/GBRC153b/2020:0.00003344)NODE_0000061:0.00006419,(India/ILSCV14262/2020:0.00003344,India/ILSCV17741/2020:0.00000100)NODE_0000062:0.00003344,(India/ILSCV20165/2020:0.00003344,India/ILSCV20166/2020:0.00003344)NODE_0000063:0.00010139,India/ILSCV16012/2020:0.00013621,India/ILSCV19048/2020:0.00010140,India/CCMB_NIV4/2020:0.00003344,Australia/NSW560/2020:0.00003344)NODE_0000060:0.00003344,Australia/QLD03/2020:0.00003344,Australia/QLD02/2020:0.00006689,India/GBRC11/2020:0.00010450,Australia/VIC07/2020:0.00003344,Singapore/4/2020:0.00000100,((Sweden/20-07394/2020:0.00003344,(Sweden/20-07739/2020:0.00000100,Sweden/20-07741/2020:0.00000100)NODE_0000066:0.00013379,DRC/4186/2020:0.00000100,DRC/4187/2020:0.00000100,DRC/4188/2020:0.00010395,DRC/3834/2020:0.00010290,Oman/RESP-20-4736/2020:0.00003344,Oman/RESP-20-5414/2020:0.00000100,(Pakistan/NIH-44905/2020:0.00003344,Pakistan/NIH-HAS001/2020:0.00000100)NODE_0000067:0.00010034,UnitedArabEmirates/L6841/2020:0.00006689,Australia/VIC1787/2020:0.00010151,Uganda/UG017/2020:0.00003344)NODE_0000065:0.00003344,(Jordan/SR-0336/2020:0.00000100,Oman/RESP-20-2631/2020:0.00000100,Uganda/UG012/2020:0.00003344)NODE_0000068:0.00003344)NODE_0000064:0.00003344,Oman/RESP-20-1976/2020:0.00010034,(Uganda/UG001/2020:0.00003344,Uganda/UG002/2020:0.00000100)NODE_0000069:0.00003344)NODE_0000005:0.00006689,((((USA/WI-UW-15/2020:0.00003344,USA/WI-WSLH-200088/2020:0.00000100,USA/WI-WSLH-200102/2020:0.00006689,USA/UT-0108/2020:0.00000100,USA/TX-HMH0145/2020:0.00000100,USA/TX-HMH0185/2020:0.00000100,USA/MD-HP00058/2020:0.00000100,USA/PA-MGSC56-05/2020:0.00000100,USA/PA-QDX-30/2020:0.00000100,((((((((((((((((USA/FL-UF1/2020:0.00000000,Iceland/445/2020:0.00000000)NODE_0000089:0.00000000,Iceland/259/2020:0.00000000)NODE_0000088:0.00000000,Australia/VIC139/2020:0.00000000)NODE_0000087:0.00000000,USA/MA-MGH-00646/2020:0.00000000)NODE_0000086:0.00000000,Australia/VIC115/2020:0.00000000)NODE_0000085:0.00000000,Australia/VIC229/2020:0.00000000)NODE_0000084:0.00000000,USA/CA_NHRC_01/2020:0.00000000)NODE_0000083:0.00000000,USA/CA-SR0445/2020:0.00000000)NODE_0000082:0.00000000,USA/VA-DCLS-0001/2020:0.00000000)NODE_0000081:0.00000000,Australia/VIC160/2020:0.00000000)NODE_0000080:0.00000000,Australia/QLDID919/2020:0.00000000)NODE_0000079:0.00000000,Australia/VIC336/2020:0.00000000)NODE_0000078:0.00000000,USA/NJ-NYUMC111/2020:0.00000000)NODE_0000077:0.00000000,USA/CA-SR0416/2020:0.00000000)NODE_0000076:0.00000000,Australia/VIC110/2020:0.00000000)NODE_0000075:0.00000000,Australia/VIC847/2020:0.00000000)NODE_0000074:0.00000100,USA/MA-MGH-00071/2020:0.00000100,PuertoRico/CDC-S7/2020:0.00013379,USA/MN-MDH-666/2020:0.00006689,(USA/MN-MDH-336/2020:0.00003344,USA/MN-MDH-436/2020:0.00000100,Mexico/CDMX-InDRE_06/2020:0.00006689,NewZealand/20VR1380/2020:0.00000100)NODE_0000090:0.00003344,USA/NM-UNM-00014/2020:0.00000100,USA/NM-UNM-00046/2020:0.00007019,(USA/CO-CDC-5610/2020:0.00000100,USA/CO-CDC-5667/2020:0.00000100,Taiwan/NTU18/2020:0.00000100)NODE_0000091:0.00003344,USA/CT-Yale-023/2020:0.00003458,USA/MT-BHDH-074/2020:0.00003344,USA/UT-055/2020:0.00000100,USA/UT-QDX-20/2020:0.00000100,USA/VI-CDC-3705/2020:0.00000100,(Mexico/CDMX-INCMNSZ_01/2020:0.00000100,(Mexico/CDMX-INCMNSZ_03/2020:0.00000000,Mexico/CDMX-InDRE_15/2020:0.00000000)NODE_0000093:0.00000100,Mexico/CDMX-INCMNSZ_04/2020:0.00000100,Mexico/CDMX-INER_05/2020:0.00003344)NODE_0000092:0.00006689,Canada/BC_0443574/2020:0.00000100,CostaRica/03/2020:0.00016724,Canada/ON-UHTC_0049/2020:0.00006689,(Taiwan/TSGH-16/2020:0.00000100,Australia/VIC1235/2020:0.00000100)NODE_0000094:0.00003344,Taiwan/TSGH-34/2020:0.00013379,(Uruguay/UY-7/2020:0.00003344,Uruguay/UY-8/2020:0.00000100)NODE_0000095:0.00003344,(India/NCDC-01501/2020:0.00010173,NewZealand/20VR0999/2020:0.00000100)NODE_0000096:0.00006689,Australia/VIC1087/2020:0.00003344,Singapore/319/2020:0.00006839,Singapore/302/2020:0.00010034,Singapore/48/2020:0.00000100,(NewZealand/20VR1016/2020:0.00000100,NewZealand/20VR1290/2020:0.00000100)NODE_0000097:0.00003344)NODE_0000073:0.00003344,(USA/WI-UW-167/2020:0.00000000,USA/WI-UW-76/2020:0.00000000)NODE_0000098:0.00000100,((USA/WI-UW-09/2020:0.00000000,Canada/ON_PHL3877/2020:0.00000000)NODE_0000100:0.00000100,USA/PA-MGSC39-05/2020:0.00003344,USA/NY-WCMP9A05P/2020:0.00000100,(USA/NM-UNM-00119/2020:0.00003344,(Canada/ON_PHL3802/2020:0.00000000,Canada/ON_PHL5705/2020:0.00000000)NODE_0000102:0.00000100,Canada/ON_PHL4464/2020:0.00000100,Canada/ON_PHL5710/2020:0.00003344,Canada/ON_PHL0178/2020:0.00006689,Canada/ON_PHL3476/2020:0.00006689,Canada/MB_8/2020:0.00000100)NODE_0000101:0.00003344,(USA/CT-Yale-007/2020:0.00003448,USA/CT-Yale-008/2020:0.00000100)NODE_0000103:0.00006837,USA/VI-CDC-3688/2020:0.00003344,(Canada/ON_PHL1083/2020:0.00000100,Canada/NL_34/2020:0.00000100)NODE_0000104:0.00003344,Chile/Santiago_43/2020:0.00000100,England/CAMB-751C7/2020:0.00000100,Colombia/INS-79489/2020:0.00000100,India/NIV-2810/2020:0.00006689)NODE_0000099:0.00003344,(USA/WI-GMF-00227/2020:0.00000100,USA/WI-GMF-00228/2020:0.00000100)NODE_0000105:0.00006689,USA/WI-UW-23/2020:0.00000100,(USA/WI-WSLH-200078/2020:0.00027108,USA/WI-UW-59/2020:0.00003344)NODE_0000106:0.00003344,USA/WI-UW-39/2020:0.00003344,(USA/WI-UW-91/2020:0.00016914,USA/WA-UW-5205/2020:0.00008649)NODE_0000107:0.00004355,(((((((((((((((((((((((((((((((((((((((((((((((USA/WA-UW-542/2020:0.00000000,USA/WA-S506/2020:0.00000000)NODE_0000154:0.00000000,USA/WA-S102/2020:0.00000000)NODE_0000153:0.00000000,env/USA/FL-UF11/2020:0.00000000)NODE_0000152:0.00000000,USA/WA-S420/2020:0.00000000)NODE_0000151:0.00000000,USA/WA-UW70/2020:0.00000000)NODE_0000150:0.00000000,USA/WA-S93/2020:0.00000000)NODE_0000149:0.00000000,USA/WA-S281/2020:0.00000000)NODE_0000148:0.00000000,USA/WA-S105/2020:0.00000000)NODE_0000147:0.00000000,USA/CA-SR0449/2020:0.00000000)NODE_0000146:0.00000000,USA/WA-S3/2020:0.00000000)NODE_0000145:0.00000000,USA/WA-S84/2020:0.00000000)NODE_0000144:0.00000000,USA/WA-S685/2020:0.00000000)NODE_0000143:0.00000000,USA/WA-S92/2020:0.00000000)NODE_0000142:0.00000000,USA/WA-S277/2020:0.00000000)NODE_0000141:0.00000000,USA/WA-S10/2020:0.00000000)NODE_0000140:0.00000000,USA/WA-S312/2020:0.00000000)NODE_0000139:0.00000000,USA/WA-S528/2020:0.00000000)NODE_0000138:0.00000000,USA/VA-DCLS-0018/2020:0.00000000)NODE_0000137:0.00000000,USA/NC-CDC-6999/2020:0.00000000)NODE_0000136:0.00000000,USA/WA-S422/2020:0.00000000)NODE_0000135:0.00000000,USA/NC_6999/2020:0.00000000)NODE_0000134:0.00000000,USA/WA-S99/2020:0.00000000)NODE_0000133:0.00000000,USA/WA-S5/2020:0.00000000)NODE_0000132:0.00000000,USA/WA-UW-3810/2020:0.00000000)NODE_0000131:0.00000000,USA/WA-S46/2020:0.00000000)NODE_0000130:0.00000000,USA/VT-CDC-0303/2020:0.00000000)NODE_0000129:0.00000000,USA/WA-S990/2020:0.00000000)NODE_0000128:0.00000000,USA/MN-MDH-84/2020:0.00000000)NODE_0000127:0.00000000,USA/CA-CZB-1097/2020:0.00000000)NODE_0000126:0.00000000,USA/WA-S91/2020:0.00000000)NODE_0000125:0.00000000,USA/WA-S44/2020:0.00000000)NODE_0000124:0.00000000,USA/WA-S961/2020:0.00000000)NODE_0000123:0.00000000,USA/WA-S486/2020:0.00000000)NODE_0000122:0.00000000,USA/WA-UW54/2020:0.00000000)NODE_0000121:0.00000000,USA/WA-S440/2020:0.00000000)NODE_0000120:0.00000000,USA/WA-UW364/2020:0.00000000)NODE_0000119:0.00000000,USA/WA-S329/2020:0.00000000)NODE_0000118:0.00000000,USA/WA-S108/2020:0.00000000)NODE_0000117:0.00000000,USA/WA4-UW2/2020:0.00000000)NODE_0000116:0.00000000,USA/WA-S40/2020:0.00000000)NODE_0000115:0.00000000,USA/WA-S6/2020:0.00000000)NODE_0000114:0.00000000,USA/WA-S100/2020:0.00000000)NODE_0000113:0.00000000,USA/WA-S123/2020:0.00000000)NODE_0000112:0.00000000,USA/OR-UW-1851/2020:0.00000000)NODE_0000111:0.00000000,USA/CA-SR0404/2020:0.00000000)NODE_0000110:0.00000000,USA/UT_8199/2020:0.00000000)NODE_0000109:0.00000000,USA/WA-S103/2020:0.00000000)NODE_0000108:0.00000100,USA/WA-UW-1562/2020:0.00000100,(USA/OR-UW-1849/2020:0.00003344,(USA/OR-OHSU-0049/2020:0.00003344,USA/OR-OHSU-0051/2020:0.00003344)NODE_0000156:0.00006689)NODE_0000155:0.00006689,(USA/OR-UW-1937/2020:0.00003483,USA/WA-S359/2020:0.00003344)NODE_0000157:0.00003344,USA/OR-UW-1887/2020:0.00003344,USA/OR-OHSU-0188/2020:0.00003490,USA/DC_0004/2020:0.00000100,USA/HI_7881/2020:0.00003344,(USA/FL_9656/2020:0.00000100,((USA/CA-CDPH-UC9/2020:0.00000100,USA/CA-CDPH-UC11/2020:0.00000100,USA/CA-CDPH-UC8/2020:0.00000100)NODE_0000160:0.00003344,USA/CA-CDPH-UC7/2020:0.00000100)NODE_0000159:0.00003344,Mexico/CDMX-InDRE_09/2020:0.00006985)NODE_0000158:0.00006689,USA/KY-9A10/2020:0.00003344,USA/KY-9E09/2020:0.00003344,(PuertoRico/CDC-S1/2020:0.00003344,(USA/WY-WYPHL018/2020:0.00000100,((USA/WY-WYPHL-00031/2020:0.00000100,USA/WY-WYPHL-00032/2020:0.00000100)NODE_0000164:0.00003344,USA/WY-WYPHL-00049/2020:0.00003344)NODE_0000163:0.00003344)NODE_0000162:0.00003344,Iceland/138/2020:0.00003344)NODE_0000161:0.00003344,PuertoRico/CDC-S3/2020:0.00000100,(USA/CA-CDPH-UC6/2020:0.00000100,USA/CA-CDPH-UC5/2020:0.00000100)NODE_0000165:0.00006689,USA/CA-CDPH-UC1/2020:0.00006689,USA/NM-UNM-00043/2020:0.00000100,USA/NM-UNM-00042/2020:0.00000100,USA/CO-CDC-5780/2020:0.00003344,USA/NE-886/2020:0.00000100,(USA/WY-WYPHL011/2020:0.00000100,USA/WY-WYPHL012/2020:0.00000100)NODE_0000166:0.00006689,Vietnam/HCMC-35019/2020:0.00003344,(Iceland/412/2020:0.00006689,NewZealand/20VR2014/2020:0.00000100,NewZealand/20VR2015/2020:0.00000100,NewZealand/20VR2034/2020:0.00003344)NODE_0000167:0.00003344,(NewZealand/20VR1896/2020:0.00003344,NewZealand/20VR1833/2020:0.00000100)NODE_0000168:0.00003344,Australia/VIC67/2020:0.00002437,USA/CA-CZB-1107/2020:0.00010034)NODE_0000072:0.00003344,USA/FL_5091/2020:0.00010034)NODE_0000071:0.00003344,USA/WA1/2020:0.00000100,Malaysia/MKAK-CL-2020-6430/2020:0.00003344,Singapore/20/2020:0.00006689)NODE_0000070:0.00003344,((((((USA/WI-UW-166/2020:0.00000100,(USA/WI-UW-184/2020:0.00003344,USA/WI-WSLH-200061/2020:0.00000100,USA/TX-HMH0198/2020:0.00003344,USA/TX-HMH0300/2020:0.00000100,USA/IL-NM0113/2020:0.00000100,USA/MD-HP00030/2020:0.00000100,USA/MD-HP00153/2020:0.00000100,(USA/MD-HP00087/2020:0.00000100,USA/MD-HP00113/2020:0.00003344)NODE_0000176:0.00003344,USA/MD-HP00031/2020:0.00003344,(USA/MD-HP00154/2020:0.00000100,USA/MD-HP00112/2020:0.00000100)NODE_0000177:0.00003344,(USA/MD-HP00065/2020:0.00000100,USA/FL-BPHL-0115/2020:0.00006689,USA/TX-HMH0435/2020:0.00000100,USA/TX-HMH0446/2020:0.00000100,USA/TX-HMH0450/2020:0.00003344,(USA/TX-HMH0400/2020:0.00000100,USA/TX-HMH0431/2020:0.00000100,USA/TX-HMH0432/2020:0.00000100)NODE_0000179:0.00003344,USA/TX-HMH0430/2020:0.00003344,USA/TX-HMH0423/2020:0.00006689,(USA/TX-HMH0427/2020:0.00003344,USA/TX-HMH0428/2020:0.00000100)NODE_0000180:0.00010034,Taiwan/NTU13/2020:0.00000100,UnitedArabEmirates/P1/2020:0.00010034)NODE_0000178:0.00006689,USA/OH-OSUP0016/2020:0.00006689,USA/PA-MGEL107/2020:0.00000100,(USA/WI-UW-126/2020:0.00000100,USA/WI-UW-143/2020:0.00000100)NODE_0000181:0.00006689,USA/FL-BPHL-07/2020:0.00003592,((((((USA/GA-EHC-009I/2020:0.00000000,USA/VA-DCLS-0095/2020:0.00000000)NODE_0000187:0.00000000,USA/MA-MGH-00563/2020:0.00000000)NODE_0000186:0.00000000,USA/VA-DCLS-0070/2020:0.00000000)NODE_0000185:0.00000000,USA/CA-QDX-111/2020:0.00000000)NODE_0000184:0.00000000,USA/VA-DCLS-0098/2020:0.00000000)NODE_0000183:0.00000000,USA/VI-CDC-3638/2020:0.00000000)NODE_0000182:0.00000100,USA/WA-UW-2228/2020:0.00000100,USA/TX-HMH051/2020:0.00000100,((USA/CA-CZB-1508/2020:0.00000100,USA/CA-CZB-1281/2020:0.00000100)NODE_0000189:0.00003344,USA/CA-CZB-1513/2020:0.00003494)NODE_0000188:0.00003344,USA/VA-DCLS-0071/2020:0.00003344,USA/UT-QDX-119/2020:0.00003344,USA/UT-QDX-63/2020:0.00000100,Taiwan/CGMH-CGU-29/2020:0.00003344)NODE_0000175:0.00010077,(USA/WI-UW-189/2020:0.00000100,((((USA/WI-UW-218/2020:0.00000000,USA/GA-QDX-122/2020:0.00000000)NODE_0000194:0.00000000,USA/GA-QDX-115/2020:0.00000000)NODE_0000193:0.00000000,USA/IL-NM071/2020:0.00000000)NODE_0000192:0.00000000,USA/GA-QDX-152/2020:0.00000000)NODE_0000191:0.00000100,(USA/WI-UW-245/2020:0.00000100,USA/WI-UW-28/2020:0.00000100,USA/IL-NM0120/2020:0.00000100,USA/IL-NM0121/2020:0.00003344,USA/IL-NM020/2020:0.00000100,USA/WA-UW301/2020:0.00000100)NODE_0000195:0.00006689,(USA/WI-WSLH-200094/2020:0.00000100,USA/WI-WSLH-200048/2020:0.00000100)NODE_0000196:0.00006689,USA/WI-UW-33/2020:0.00000100,USA/IL-NM064/2020:0.00000100,USA/IL-NM069/2020:0.00000100,USA/IL-NM081/2020:0.00003344,USA/IL-NM074/2020:0.00003344,USA/GA-QDX-116/2020:0.00003344,USA/IL-UW-349/2020:0.00006689,USA/MN-MDH-139/2020:0.00003344,Canada/Qc-L00240796/2020:0.00003344)NODE_0000190:0.00003344,(((USA/WI-UW-252/2020:0.00000000,NewZealand/20VR0275/2020:0.00000000)NODE_0000199:0.00000000,USA/TX-HMH0395/2020:0.00000000)NODE_0000198:0.00000100,USA/IL-NM0109/2020:0.00000100,USA/FL-CDC-2718/2020:0.00000100,USA/FL_9655/2020:0.00000100,USA/IN-CDC-2013/2020:0.00000100,(((((((((((USA/MA-MGH-00004/2020:0.00000000,Australia/VIC32/2020:0.00000000)NODE_0000210:0.00000000,Australia/VIC86/2020:0.00000000)NODE_0000209:0.00000000,Australia/VIC33/2020:0.00000000)NODE_0000208:0.00000000,Australia/VIC35/2020:0.00000000)NODE_0000207:0.00000000,Australia/VIC28/2020:0.00000000)NODE_0000206:0.00000000,Australia/VIC112/2020:0.00000000)NODE_0000205:0.00000000,Australia/VIC77/2020:0.00000000)NODE_0000204:0.00000000,Australia/VIC85/2020:0.00000000)NODE_0000203:0.00000000,Australia/VIC73/2020:0.00000000)NODE_0000202:0.00000000,Australia/VIC17/2020:0.00000000)NODE_0000201:0.00000000,Australia/VIC215/2020:0.00000000)NODE_0000200:0.00000100,USA/MI-MDHHS-SC20132/2020:0.00000100,USA/MN-MDH-470/2020:0.00016724,USA/CT-UW260/2020:0.00003344,USA/UT-0288/2020:0.00000100,USA/CA-CZB043/2020:0.00000100,Australia/VIC53/2020:0.00000100,(((Australia/VIC875/2020:0.00000000,Australia/VIC836/2020:0.00000000)NODE_0000213:0.00000100,Australia/VIC886/2020:0.00000100,Australia/VIC1230/2020:0.00000100,Australia/VIC1305/2020:0.00000100,Australia/VIC1023/2020:0.00000100,Australia/VIC1079/2020:0.00000100)NODE_0000212:0.00006689,NewZealand/20VR0989/2020:0.00003344)NODE_0000211:0.00003344,Singapore/232/2020:0.00000100,(NewZealand/20VR0987/2020:0.00000100,NewZealand/20VR1275/2020:0.00000100)NODE_0000214:0.00003344)NODE_0000197:0.00003344,(USA/WI-UW-235/2020:0.00003344,USA/MI-MDHHS-SC20202/2020:0.00000100,USA/MI-MDHHS-SC20042/2020:0.00003344,USA/MI-MDHHS-SC20052/2020:0.00000100,USA/MI-MDHHS-SC20451/2020:0.00000100,USA/MI-QDX-58/2020:0.00000100)NODE_0000215:0.00006689,(USA/TX-HMH0155/2020:0.00000100,USA/TX-HMH06/2020:0.00000100)NODE_0000216:0.00003344,USA/PA-MGEL110/2020:0.00010034,((((((USA/SC_3520/2020:0.00000000,USA/GA_2070/2020:0.00000000)NODE_0000222:0.00000000,env/USA/FL-UF3/2020:0.00000000)NODE_0000221:0.00000000,USA/GA_1847/2020:0.00000000)NODE_0000220:0.00000000,USA/GA_1320/2020:0.00000000)NODE_0000219:0.00000000,USA/SC_3570/2020:0.00000000)NODE_0000218:0.00000000,USA/GA_1445/2020:0.00000000)NODE_0000217:0.00000100,USA/SC_3569/2020:0.00000100,USA/SC_3571/2020:0.00003344,(USA/SC_3575/2020:0.00000100,USA/GA-QDX-53/2020:0.00006689)NODE_0000223:0.00003344,USA/SC_6370/2020:0.00003344,USA/GA-CDC-2059/2020:0.00003344,USA/GA_2118/2020:0.00003344,USA/GA_2343/2020:0.00003344,(USA/GA-EHC-086H/2020:0.00006689,USA/GA-EHC-087I/2020:0.00000100)NODE_0000224:0.00003344,(((USA/FL-BPHL-0073/2020:0.00000100,USA/FL-BPHL-059/2020:0.00007272,USA/FL-BPHL-058/2020:0.00000100,USA/FL-BPHL-0080/2020:0.00000100)NODE_0000227:0.00003470,USA/FL-BPHL-0081/2020:0.00013927)NODE_0000226:0.00006879,USA/FL-UF2/2020:0.00003344)NODE_0000225:0.00003344,USA/IN-Lilly-IPB0170-14bc04/2020:0.00000100,USA/WA-S343/2020:0.00006689,USA/UT-QDX-49/2020:0.00000100,USA/UT-QDX-57/2020:0.00000100,Canada/ON_MU-S7/2020:0.00003344)NODE_0000174:0.00003344,USA/WY-WYPHL-00029/2020:0.00010326)NODE_0000173:0.00003344,USA/IL2/2020:0.00000100)NODE_0000172:0.00003344,(Korea/KCDC2012/2020:0.00000100,Korea/KCDC2013/2020:0.00000100,Korea/KCDC2014/2020:0.00003344)NODE_0000228:0.00006689)NODE_0000171:0.00003344,USA/CA1/2020:0.00006689,(HongKong/HKU-001a/2020:0.00000100,HongKong/VM20001061-2/2020:0.00000100)NODE_0000229:0.00006689,Vietnam/CM99/2020:0.00006689,Vietnam/38142/2020:0.00000100,Vietnam/VR03-38142/2020:0.00000100)NODE_0000170:0.00006689,NewZealand/20VR0276/2020:0.00010034)NODE_0000169:0.00003344,(USA/WI-WSLH-200057/2020:0.00000100,((USA/WY-WYPHL-00024/2020:0.00000100,USA/WY-WYPHL-00041/2020:0.00000100,USA/WY-WYPHL-00040/2020:0.00006689,NewZealand/20VR2083/2020:0.00000100,NewZealand/20VR1836/2020:0.00000100,NewZealand/20VR2019/2020:0.00000100,NewZealand/20VR2038/2020:0.00000100)NODE_0000232:0.00003344,Spain/COV003684/2020:0.00000100)NODE_0000231:0.00003344,Mexico/CDMX-INCMNSZ_02/2020:0.00003344,Portugal/PT0501/2020:0.00003344,Georgia/Tb-390/2020:0.00003344,Netherlands/NA_331/2020:0.00003457,(Senegal/136/2020:0.00000100,Portugal/PT0100/2020:0.00000100,Uruguay/UY-NYUMC850/2020:0.00003344,Spain/COV003725/2020:0.00003344,Spain/COV003724/2020:0.00006689)NODE_0000233:0.00003344,Portugal/PT0272/2020:0.00010136,((((((((((((((((((((((((Poland/Wro-02/2020:0.00000000,Spain/COV001606/2020:0.00000000)NODE_0000257:0.00000000,Spain/COV001436/2020:0.00000000)NODE_0000256:0.00000000,Kazakhstan/22001/2020:0.00000000)NODE_0000255:0.00000000,Spain/LaRioja201576/2020:0.00000000)NODE_0000254:0.00000000,Spain/COV001604/2020:0.00000000)NODE_0000253:0.00000000,Spain/COV001594/2020:0.00000000)NODE_0000252:0.00000000,Spain/Valencia125/2020:0.00000000)NODE_0000251:0.00000000,Spain/COV001611/2020:0.00000000)NODE_0000250:0.00000000,Spain/COV001528/2020:0.00000000)NODE_0000249:0.00000000,Spain/COV000792/2020:0.00000000)NODE_0000248:0.00000000,Kazakhstan/18148/2020:0.00000000)NODE_0000247:0.00000000,Kazakhstan/18287/2020:0.00000000)NODE_0000246:0.00000000,Kazakhstan/22044/2020:0.00000000)NODE_0000245:0.00000000,Spain/Palma2513/2020:0.00000000)NODE_0000244:0.00000000,Spain/COV000935/2020:0.00000000)NODE_0000243:0.00000000,Kazakhstan/7341/2020:0.00000000)NODE_0000242:0.00000000,Spain/COV001539/2020:0.00000000)NODE_0000241:0.00000000,Spain/Valencia119/2020:0.00000000)NODE_0000240:0.00000000,Kazakhstan/16183/2020:0.00000000)NODE_0000239:0.00000000,Kazakhstan/17920/2020:0.00000000)NODE_0000238:0.00000000,Kazakhstan/16173/2020:0.00000000)NODE_0000237:0.00000000,Spain/Andalucia201613/2020:0.00000000)NODE_0000236:0.00000000,Spain/COV001467/2020:0.00000000)NODE_0000235:0.00000000,Spain/Valencia128/2020:0.00000000)NODE_0000234:0.00000100,Spain/Valencia34/2020:0.00000100,Spain/Valencia4/2020:0.00000100,Spain/Valencia5/2020:0.00000100,Spain/Valencia54/2020:0.00000100,Spain/Valencia6/2020:0.00003344,Kazakhstan/18243/2020:0.00003344,((Kazakhstan/26827/2020:0.00000000,Kazakhstan/NCB-5/2020:0.00000000)NODE_0000259:0.00000100,Kazakhstan/26828/2020:0.00000100,Kazakhstan/26829/2020:0.00000100)NODE_0000258:0.00003344,Kazakhstan/16537/2020:0.00006689,Kazakhstan/34391/2020:0.00006689,Kazakhstan/7263/2020:0.00003344,Kazakhstan/16238/2020:0.00010034,Kazakhstan/21927/2020:0.00006689,Kazakhstan/38533/2020:0.00016724,Luxembourg/LNS7543365/2020:0.00010230,(Netherlands/Limburg_9/2020:0.00000000,Netherlands/NoordBrabant_76/2020:0.00000000)NODE_0000260:0.00000100,France/GE1583/2020:0.00003344,Netherlands/NA_42/2020:0.00000100,Denmark/ALAB-SSI-827/2020:0.00000100,Denmark/ALAB-SSI-839/2020:0.00000100,Netherlands/Friesland_16/2020:0.00000100,Netherlands/Friesland_17/2020:0.00003344,Spain/Valencia23/2020:0.00000100,Spain/Valencia266/2020:0.00000100,(Vietnam/HCMC-35016/2020:0.00000100,Colombia/GUR-0072/2020:0.00003344,Spain/ACoruna_007/2020:0.00000100)NODE_0000261:0.00003344,NewZealand/20VR1995/2020:0.00000100,Chile/Santiago-1/2020:0.00000100,(Chile/Santiago_op2d1/2020:0.00000000,Chile/Santiago_op3d1/2020:0.00000000)NODE_0000262:0.00000100,Chile/Santiago_op4d1/2020:0.00000100,Chile/Santiago_16/2020:0.00002953,Chile/Santiago_3/2020:0.00000100,Chile/Santiago_15/2020:0.00000100,Spain/LaRioja201277/2020:0.00003344,Spain/PaisVasco201388/2020:0.00003344,India/NCDC-02415/2020:0.00000100,Spain/Donostia-San_Sebastian2090/2020:0.00000100,Spain/COV000727/2020:0.00000100,Spain/COV000860/2020:0.00000100,Spain/COV000692/2020:0.00000100,(Spain/COV001522/2020:0.00000000,Spain/COV001587/2020:0.00000000)NODE_0000263:0.00000100,Spain/COV001566/2020:0.00000100,NewZealand/20VR1297/2020:0.00003344)NODE_0000230:0.00016724,((USA/TX1/2020:0.00006689,Wuhan/HB-WHCM-104/2020:0.00003344,Wuhan/HB-WHCM-118/2020:0.00013379)NODE_0000265:0.00006689,((Japan/TY-WK-012/2020:0.00000100,Japan/UT-NCGM02/2020:0.00000100)NODE_0000267:0.00003344,Japan/TY-WK-501/2020:0.00000100,Japan/TY-WK-521/2020:0.00003344)NODE_0000266:0.00003344,Germany/BavPat3/2020:0.00003344,Thailand/Bangkok_580/2020:0.00006689,UnitedArabEmirates/L5630/2020:0.00003344,Thailand/SI202205-NT/2020:0.00003344,Australia/NSW04/2020:0.00006689)NODE_0000264:0.00003344,(USA/AZ1/2020:0.00003344,SouthKorea/KCDC24/2020:0.00010034)NODE_0000268:0.00003344,USA/NM-UNM-00022/2020:0.00014653,((Mexico/EdoMex-InDRE_03/2020:0.00000100,Germany/NRW-39/2020:0.00003344,Uruguay/Mdeo-1/2020:0.00000100,(((Uruguay/UY-1/2020:0.00000000,Uruguay/UY-4/2020:0.00000000)NODE_0000273:0.00000000,Uruguay/UY-9/2020:0.00000000)NODE_0000272:0.00000100,Uruguay/UY-2/2020:0.00000100,Uruguay/UY-5/2020:0.00003344,Uruguay/UY-6/2020:0.00003344,(Uruguay/UY-NYUMC844/2020:0.00000100,Uruguay/UY-NYUMC845/2020:0.00007232)NODE_0000274:0.00003497,Uruguay/UY-NYUMC846/2020:0.00000100,Uruguay/UY-NYUMC856/2020:0.00000100,Uruguay/UY-NYUMC860/2020:0.00000100,Uruguay/UY-NYUMC862/2020:0.00000100,Uruguay/UY-NYUMC855/2020:0.00000100,Uruguay/UY-NYUMC852/2020:0.00003344,Uruguay/UY-NYUMC847/2020:0.00000100,Uruguay/UY-NYUMC869/2020:0.00003190,Uruguay/UY-NYUMC864/2020:0.00006863)NODE_0000271:0.00003344,Chile/Talca-2/2020:0.00003344,(Colombia/INS-80825/2020:0.00000100,Colombia/INS-79253/2020:0.00006689,Colombia/INS-79256/2020:0.00000100)NODE_0000275:0.00003344)NODE_0000270:0.00003344,(Mexico/Queretaro-InDRE_04/2020:0.00000000,Australia/VIC138/2020:0.00000000)NODE_0000276:0.00000100,Mexico/CDMX-InDRE_18/2020:0.00000100,(Singapore/139/2020:0.00000100,Singapore/174/2020:0.00000100)NODE_0000277:0.00003344,(Portugal/PT0128/2020:0.00000100,Portugal/PT0130/2020:0.00000100)NODE_0000278:0.00003344,Portugal/PT0129/2020:0.00000100,Portugal/PT0131/2020:0.00000100,(Portugal/PT0132/2020:0.00000100,Portugal/PT0064/2020:0.00000100,Colombia/GUV-92052/2020:0.00010034)NODE_0000279:0.00003344,Portugal/PT0063/2020:0.00000100,Portugal/PT0124/2020:0.00000100,Spain/Valencia603/2020:0.00006689,Spain/Valencia598/2020:0.00003344,Jordan/SR-039/2020:0.00010203,(Austria/CeMM0212/2020:0.00000100,Austria/CeMM0240/2020:0.00000100,Austria/CeMM0279/2020:0.00000100,Austria/CeMM0233/2020:0.00000100)NODE_0000280:0.00003344,(Spain/COV003644/2020:0.00000100,Spain/COV003719/2020:0.00000100)NODE_0000281:0.00006689,Spain/COV003667/2020:0.00006689,Spain/COV003681/2020:0.00003344,Spain/Donostia-San_Sebastian2093/2020:0.00000100,(Spain/COV003695/2020:0.00000100,Spain/COV003694/2020:0.00000100)NODE_0000282:0.00006689,Spain/COV003691/2020:0.00010034,Spain/COV003685/2020:0.00010034)NODE_0000269:0.00003344,((((((((((((((((((((((((((Sichuan/SC-WCH3-255/2020:0.00000000,Shanghai/SH0043/2020:0.00000000)NODE_0000308:0.00000000,Guangzhou/GZMU0095/2020:0.00000000)NODE_0000307:0.00000000,Guangzhou/GZMU0045/2020:0.00000000)NODE_0000306:0.00000000,Guangzhou/GZMU0008/2020:0.00000000)NODE_0000305:0.00000000,Wuhan/WH04/2020:0.00000000)NODE_0000304:0.00000000,Taiwan/3/2020:0.00000000)NODE_0000303:0.00000000,Shanghai/SH0013/2020:0.00000000)NODE_0000302:0.00000000,Guangzhou/GZMU0099/2020:0.00000000)NODE_0000301:0.00000000,Guangzhou/GZMU0075/2020:0.00000000)NODE_0000300:0.00000000,Guangzhou/GZMU0048/2020:0.00000000)NODE_0000299:0.00000000,Guangzhou/GZMU0077/2020:0.00000000)NODE_0000298:0.00000000,Guangzhou/GZMU0078/2020:0.00000000)NODE_0000297:0.00000000,Shangrao/JX1948/2020:0.00000000)NODE_0000296:0.00000000,Wuhan/WHUH012/2020:0.00000000)NODE_0000295:0.00000000,Jiujiang/JX22/2020:0.00000000)NODE_0000294:0.00000000,Xinyu/JX122/2020:0.00000000)NODE_0000293:0.00000000,Guangzhou/GZMU0083/2020:0.00000000)NODE_0000292:0.00000000,Lishui/LS557/2020:0.00000000)NODE_0000291:0.00000000,Nanchang/JX149/2020:0.00000000)NODE_0000290:0.00000000,Guangdong/20SF813/2020:0.00000000)NODE_0000289:0.00000000,Guangzhou/GZMU0025/2020:0.00000000)NODE_0000288:0.00000000,Guangzhou/GZMU0041/2020:0.00000000)NODE_0000287:0.00000000,Guangzhou/GZMU0023/2020:0.00000000)NODE_0000286:0.00000000,Guangzhou/GZMU0024/2020:0.00000000)NODE_0000285:0.00000000,Shangrao/JX29/2020:0.00000000)NODE_0000284:0.00000000,Belgium/GHB-03021/2020:0.00000000)NODE_0000283:0.00000100,Ganzhou/JX81/2020:0.00000100,(((((Korea/KCDC2018/2020:0.00000000,SouthKorea/KUMC05/2020:0.00000000)NODE_0000313:0.00000000,SouthKorea/KUMC06/2020:0.00000000)NODE_0000312:0.00000000,SouthKorea/KUMC04/2020:0.00000000)NODE_0000311:0.00000000,SouthKorea/KCDC06/2020:0.00000000)NODE_0000310:0.00000100,Korea/KCDC2006/2020:0.00003344,(Korea/KCDC2009/2020:0.00000100,Korea/KCDC2008/2020:0.00000100)NODE_0000314:0.00003344,(Korea/KCDC2011/2020:0.00000100,Korea/KCDC2010/2020:0.00000100)NODE_0000315:0.00003344,SouthKorea/KCDC03/2020:0.00000100,SouthKorea/KUMC03/2020:0.00000100,SouthKorea/KCDC07/2020:0.00006689)NODE_0000309:0.00006689,(Korea/KCDC2002/2020:0.00000100,Korea/KCDC2003/2020:0.00006689,SouthKorea/KCDC05/2020:0.00003344)NODE_0000316:0.00013379,Taiwan/NTU01/2020:0.00000100,((Malaysia/MKAK-CL-2020-5096/2020:0.00000100,Malaysia/IMR_WC119/2020:0.00003344)NODE_0000318:0.00003344,((((Thailand/Bangkok-0037/2020:0.00000100,(Thailand/Bangkok_1716/2020:0.00000000,Thailand/SI203285-NT/2020:0.00000000)NODE_0000323:0.00000100,Thailand/Bangkok_2295/2020:0.00000100,Thailand/Bangkok_2974/2020:0.00003344,((((((Thailand/Nakhonnayok_2829/2020:0.00000000,Thailand/Nonthaburi_3478/2020:0.00000000)NODE_0000329:0.00000000,Thailand/SI206587-NT/2020:0.00000000)NODE_0000328:0.00000000,Thailand/SI206377-NST/2020:0.00000000)NODE_0000327:0.00000000,Thailand/SI206917-NT/2020:0.00000000)NODE_0000326:0.00000000,Thailand/NIH-2296/2020:0.00000000)NODE_0000325:0.00000100,Thailand/Bangkok_2489/2020:0.00000100,(Thailand/Bangkok-0085/2020:0.00000100,Thailand/Bangkok-0080/2020:0.00000100,Thailand/Bangkok-0089/2020:0.00003482)NODE_0000330:0.00003344,Thailand/Bangkok-0083/2020:0.00003502)NODE_0000324:0.00003344,Thailand/Bangkok-0079/2020:0.00003344,Thailand/Bangkok-0041/2020:0.00000100,Thailand/Bangkok-CONI-0155/2020:0.00000100,Thailand/Bangkok-0029/2020:0.00000100,Thailand/Bangkok-CONI-0109/2020:0.00000100,Thailand/Bangkok-0034/2020:0.00000100,Thailand/Bangkok-CONI-0108/2020:0.00000100,Thailand/Bangkok-CONI-0135/2020:0.00000100,Thailand/Bangkok-CONI-0154/2020:0.00000100,Thailand/Bangkok-CONI-0106/2020:0.00000100,Thailand/NIH-2492-2/2020:0.00000100,Thailand/NIH-2492/2020:0.00000100,Thailand/Bangkok-CONI-0105/2020:0.00000100,Thailand/Bangkok-CONI-0132/2020:0.00000100,Thailand/Bangkok-CONI-0152/2020:0.00000100,Thailand/Bangkok-CONI-0136/2020:0.00000100,Thailand/Bangkok-CONI-0111/2020:0.00000100,Thailand/SI204514-NT/2020:0.00000100)NODE_0000322:0.00003344,Thailand/SI202872-NT/2020:0.00006689,Thailand/SI202769-NT/2020:0.00020251)NODE_0000321:0.00003344,Thailand/SI202620-NT/2020:0.00000100)NODE_0000320:0.00006689,((Thailand/Bangkok_237/2020:0.00000000,Thailand/SI200468-NT/2020:0.00000000)NODE_0000332:0.00000000,Thailand/Bangkok_238/2020:0.00000000)NODE_0000331:0.00000100,Thailand/Nonthaburi_193/2020:0.00000100)NODE_0000319:0.00003344)NODE_0000317:0.00003344,(HongKong/HKU-907b/2020:0.00000100,HongKong/HKU-907a/2020:0.00000100,India/1-31/2020:0.00010034)NODE_0000333:0.00003344,HongKong/HKU-904a/2020:0.00006689,(England/01/2020:0.00000100,England/02/2020:0.00003344)NODE_0000334:0.00006689,Australia/VIC13/2020:0.00006689,Chile/Talca-25343/2020:0.00000100,Spain/Andalucia201257/2020:0.00023534,Zhejiang/OS2/2020:0.00000100,Australia/NSW01/2020:0.00000100)NODE_0000004:0.00002535,(Singapore/12/2020:0.00006811,Singapore/12Clin/2020:0.00000100)NODE_0000335:0.00003344,Singapore/14/2020:0.00000100,Singapore/13/2020:0.00006810,Singapore/14Clin/2020:0.00000100,Singapore/15/2020:0.00000100,Singapore/188/2020:0.00003344,Singapore/16/2020:0.00000100,Singapore/21/2020:0.00000100,Singapore/43/2020:0.00000100,Singapore/51/2020:0.00000100,Singapore/315/2020:0.00000100)NODE_0000003:0.00003344,(((((((USA/WI-GMF-00822/2020:0.00003344,USA/MI-MDHHS-SC20514/2020:0.00003497)NODE_0000342:0.00003344,((USA/WI-GMF-01993/2020:0.00000100,USA/WI-GMF-01999/2020:0.00000100)NODE_0000344:0.00006689,(USA/WI-UW-155/2020:0.00000100,USA/WI-GMF-00018/2020:0.00003344,USA/WI-UW-139/2020:0.00000100)NODE_0000345:0.00013379,USA/MI-MDHHS-SC20279/2020:0.00003344,USA/MI-MDHHS-SC20598/2020:0.00003344)NODE_0000343:0.00003344,((USA/WI-GMF-01978/2020:0.00000100,USA/WI-GMF-02263/2020:0.00000100,USA/WI-GMF-02294/2020:0.00003344)NODE_0000347:0.00006689,USA/NJ-CDC-7300/2020:0.00000100)NODE_0000346:0.00003344,((((((USA/WI-GMF-01602/2020:0.00000000,USA/WI-GMF-03156/2020:0.00000000)NODE_0000353:0.00000000,USA/WI-GMF-M00001/2020:0.00000000)NODE_0000352:0.00000100,USA/WI-GMF-02314/2020:0.00000100)NODE_0000351:0.00003344,USA/WI-GMF-01854/2020:0.00000100)NODE_0000350:0.00003344,(((USA/WI-GMF-05143/2020:0.00000000,USA/WI-GMF-06192/2020:0.00000000)NODE_0000356:0.00000000,USA/WI-GMF-06190/2020:0.00000000)NODE_0000355:0.00000100,USA/WI-GMF-05641/2020:0.00000100,USA/WI-GMF-06054/2020:0.00000100,USA/WI-GMF-06288/2020:0.00003344,USA/WI-GMF-05945/2020:0.00000100,USA/WI-GMF-M00007/2020:0.00003344,USA/WI-GMF-05642/2020:0.00003344,USA/WI-GMF-05678/2020:0.00003344)NODE_0000354:0.00006689)NODE_0000349:0.00006689,(USA/WI-UW-200/2020:0.00000000,England/CAMB-1AFD56/2020:0.00000000)NODE_0000357:0.00000100,USA/WI-WSLH-200018/2020:0.00006689,USA/MA-QDX-31/2020:0.00000100,((USA/OR-OHSU-0057/2020:0.00000100,USA/OR-OHSU-0173/2020:0.00000100)NODE_0000359:0.00003344,USA/OR-OHSU-0131/2020:0.00000100,USA/OR-OHSU-0103/2020:0.00000100,USA/OR-OHSU-0085/2020:0.00000100,USA/OR-OHSU-0140/2020:0.00000100,USA/OR-OHSU-0150/2020:0.00000100,USA/OR-OHSU-0174/2020:0.00003489)NODE_0000358:0.00006689,(((USA/MI-MDHHS-SC20254/2020:0.00003344,USA/PA-MGEL99/2020:0.00000100,USA/MI-MDHHS-SC20544/2020:0.00003493)NODE_0000362:0.00003344,USA/NY-NYUMC893/2020:0.00000100,(USA/FL-BPHL-0098/2020:0.00000100,USA/FL-BPHL-045/2020:0.00000100)NODE_0000363:0.00003344,(PuertoRico/CDC-S9/2020:0.00003344,USA/NJ-NYUMC452/2020:0.00003344,Uruguay/UY-NYUMC868/2020:0.00003596)NODE_0000364:0.00003344,USA/CA-CZB-1516/2020:0.00010034,((USA/CA-CZB-1621/2020:0.00000100,USA/CA-CZB-1625/2020:0.00000100)NODE_0000366:0.00006689,USA/VA-DCLS-0334/2020:0.00000100,((((((USA/VA-DCLS-0315/2020:0.00000000,USA/VA-DCLS-0377/2020:0.00000000)NODE_0000372:0.00000000,USA/VA-DCLS-0367/2020:0.00000000)NODE_0000371:0.00000000,USA/VA-DCLS-0329/2020:0.00000000)NODE_0000370:0.00000000,USA/VA-DCLS-0379/2020:0.00000000)NODE_0000369:0.00000000,USA/VA-DCLS-0376/2020:0.00000000)NODE_0000368:0.00000100,USA/VA-DCLS-0321/2020:0.00000100)NODE_0000367:0.00003344,USA/VA-DCLS-0335/2020:0.00003344,USA/VA-DCLS-0336/2020:0.00000100)NODE_0000365:0.00003344,USA/CT-Yale-067/2020:0.00000100,USA/CT-UW-6270/2020:0.00000100,USA/NJ-NYUMC638/2020:0.00000100,USA/NJ-NYUMC83/2020:0.00006689,USA/NJ-QDX-124/2020:0.00006689,USA/NJ-PV09465/2020:0.00000100,USA/NJ-PV09473/2020:0.00000100,USA/CT-Yale-082/2020:0.00000100,USA/CT-Yale-099/2020:0.00000100,(USA/CT-Yale-100/2020:0.00000000,USA/CT-Yale-255/2020:0.00000000)NODE_0000373:0.00000100,USA/CT-Yale-120/2020:0.00006806,USA/CT-Yale-116/2020:0.00000100,USA/CT-Yale-130/2020:0.00000100,USA/CT-Yale-153/2020:0.00000100,USA/CT-Yale-125/2020:0.00003624,USA/CT-Yale-134/2020:0.00006916,USA/CT-Yale-333/2020:0.00006794,USA/CT-Yale-124/2020:0.00003582,USA/CT-Yale-121/2020:0.00013587,USA/CT-Yale-133/2020:0.00010751,USA/CT-Yale-253/2020:0.00000100,USA/CT-Yale-286/2020:0.00000100,USA/CT-Yale-263/2020:0.00000100,Jamaica/JM-CDC-6729/2020:0.00000100,Ghana/2333_S5/2020:0.00000100,(Kazakhstan/20679/2020:0.00000100,Kazakhstan/33496/2020:0.00000100,Kazakhstan/38716/2020:0.00003344)NODE_0000374:0.00010034,Taiwan/TSGH-08/2020:0.00003344,Israel/130711367/2020:0.00000100,Israel/13075832/2020:0.00003344,Israel/13077413/2020:0.00000100,Israel/13077564/2020:0.00000100,Argentina/PAIS_A025/2020:0.00003344,Argentina/PAIS_A006/2020:0.00000100,Argentina/PAIS_A019/2020:0.00006689,(Israel/2046129/2020:0.00000100,Israel/2047738/2020:0.00000100)NODE_0000375:0.00006689,Israel/2089723/2020:0.00000100,Israel/2113256/2020:0.00000100,Israel/2047749/2020:0.00003344,NewZealand/20VR1782/2020:0.00010034)NODE_0000361:0.00003344,PuertoRico/CDC-S8/2020:0.00010216)NODE_0000360:0.00003344,((((((USA/PA-MGSC17-04/2020:0.00000000,USA/NY-NYUMC534/2020:0.00000000)NODE_0000381:0.00000000,USA/NJ-NYUMC663/2020:0.00000000)NODE_0000380:0.00000000,USA/CA-CZB084/2020:0.00000000)NODE_0000379:0.00000000,USA/NY-NYUMC360/2020:0.00000000)NODE_0000378:0.00000000,USA/NY-NYUMC220/2020:0.00000000)NODE_0000377:0.00000000,USA/NY-NYUMC567/2020:0.00000000)NODE_0000376:0.00000100,USA/PA-MGEL62/2020:0.00000100,USA/PA-MGSC29-05/2020:0.00000100,(USA/DC-HP00100/2020:0.00000100,(Colombia/GVI-98006/2020:0.00000100,Colombia/GVI-98011/2020:0.00003344)NODE_0000383:0.00006689)NODE_0000382:0.00003344,USA/FL-BPHL-022/2020:0.00000100,USA/IL-UW351/2020:0.00000100,USA/NY-WCMP12G06P/2020:0.00000100,USA/MI-MDHHS-SC20030/2020:0.00000100,USA/AZ-TG268770/2020:0.00003344,(USA/CT-Yale-060/2020:0.00000100,USA/CT-Yale-241/2020:0.00000100,USA/CT-Yale-254/2020:0.00003344,USA/CT-Yale-244/2020:0.00000100)NODE_0000384:0.00003344,USA/CT-UW-6576/2020:0.00003344,USA/CA-CZB0750/2020:0.00006689,USA/CA-CZB0741/2020:0.00000100,(USA/NJ-NYUMC627/2020:0.00006689,USA/WY-WYPHL-00058/2020:0.00000100)NODE_0000385:0.00003344,USA/NJ-NYUMC416/2020:0.00006689,USA/MN40-MDH40/2020:0.00000100,USA/MN55-MDH55/2020:0.00000100,(USA/WY-WYPHL-00066/2020:0.00003344,USA/WY-WYPHL-00084/2020:0.00000100,USA/WY-WYPHL-00085/2020:0.00003344)NODE_0000386:0.00003344,USA/CA-UCSF-UC48/2020:0.00000100,(Canada/QC_AI3/2020:0.00003344,Canada/QC_AP1/2020:0.00000100)NODE_0000387:0.00003344,England/NORW-E8095/2020:0.00000100,England/CAMB-1AC032/2020:0.00000100,England/CAMB-80FB0/2020:0.00000100,England/NORW-E935F/2020:0.00000100,England/CAMB-1ADBA9/2020:0.00003344,England/CAMB-1B2822/2020:0.00000100,Israel/2020038/2020:0.00010034,England/CAMB-1AFD38/2020:0.00000100,England/CAMB-1B05E1/2020:0.00003344)NODE_0000348:0.00003344,USA/WI-GMF-01992/2020:0.00016724,(USA/WI-GMF-06127/2020:0.00006689,NewZealand/20VR1828/2020:0.00003344)NODE_0000388:0.00006689,((((USA/WI-GMF-02728/2020:0.00000100,USA/WI-GMF-06001/2020:0.00010034,USA/WI-GMF-02274/2020:0.00003344,USA/WI-GMF-03151/2020:0.00000100,USA/WI-GMF-00921/2020:0.00000100,USA/WI-GMF-01828/2020:0.00003344,USA/MN-GMF-02870/2020:0.00006689)NODE_0000392:0.00003344,((USA/WI-GMF-03710/2020:0.00000100,USA/WI-GMF-03823/2020:0.00000100,USA/IA-GMF-02699/2020:0.00006689,((USA/WI-GMF-00928/2020:0.00000000,USA/WI-GMF-01316/2020:0.00000000)NODE_0000396:0.00000000,USA/WI-GMF-01159/2020:0.00000000)NODE_0000395:0.00000100,USA/WI-GMF-01158/2020:0.00000100)NODE_0000394:0.00006689,USA/WI-GMF-00707/2020:0.00000100,USA/WI-GMF-01534/2020:0.00003344)NODE_0000393:0.00003344,((USA/IA-GMF-M00005/2020:0.00003344,(USA/WI-GMF-01455/2020:0.00000100,USA/WI-GMF-01535/2020:0.00000100)NODE_0000399:0.00003344)NODE_0000398:0.00003344,USA/WI-GMF-00744/2020:0.00006689,USA/WI-GMF-01047/2020:0.00006689,USA/WI-GMF-01901/2020:0.00003344)NODE_0000397:0.00003344,(USA/WI-GMF-01551/2020:0.00006689,USA/WI-GMF-01591/2020:0.00003344)NODE_0000400:0.00006689)NODE_0000391:0.00003344,((((USA/AZ-TG273294/2020:0.00000000,USA/AZ-TG273314/2020:0.00000000)NODE_0000404:0.00000000,USA/AZ-TG273308/2020:0.00000000)NODE_0000403:0.00000000,USA/AZ-TG273302/2020:0.00000000)NODE_0000402:0.00000100,USA/AZ-TG273300/2020:0.00000100,USA/AZ-TG273310/2020:0.00006689)NODE_0000401:0.00003344)NODE_0000390:0.00003344,USA/WI-UW-220/2020:0.00000100,USA/WI-UW-337/2020:0.00006689,(((USA/NY-NYUMC825/2020:0.00000000,USA/NY-NYUMC12/2020:0.00000000)NODE_0000407:0.00000000,Mexico/CDMX-InDRE_10/2020:0.00000000)NODE_0000406:0.00000000,Russia/StPetersburg-RII4386V/2020:0.00000000)NODE_0000405:0.00000100,USA/IL-NM045/2020:0.00000100,USA/MD-HP00037/2020:0.00000100,USA/MD-HP00150/2020:0.00000100,USA/NY-WCMP4D01P/2020:0.00000100,USA/CT-Yale-031/2020:0.00003458,USA/CT-Yale-036/2020:0.00000100,(USA/CT-Yale-053/2020:0.00000100,Israel/2089697/2020:0.00003344)NODE_0000408:0.00003344,USA/CA-CZB-1733/2020:0.00017282,USA/CT-Yale-151/2020:0.00003344,Russia/StPetersburg-RII5247S/2020:0.00010034,Russia/CRIE156278/2020:0.00006789,((Netherlands/Friesland_20/2020:0.00003344,Netherlands/Friesland_23/2020:0.00000100,Netherlands/Friesland_24/2020:0.00000100,Netherlands/Friesland_26/2020:0.00000100,(Netherlands/Friesland_22/2020:0.00003344,Netherlands/ZuidHolland_151/2020:0.00003344)NODE_0000411:0.00003344,(Netherlands/Friesland_21/2020:0.00003344,Netherlands/Friesland_27/2020:0.00000100,Netherlands/Friesland_28/2020:0.00000100,Netherlands/Friesland_25/2020:0.00003344,Netherlands/NoordHolland_16/2020:0.00006689)NODE_0000412:0.00006689)NODE_0000410:0.00003344,Israel/2046434/2020:0.00013379)NODE_0000409:0.00003344,England/20206140604/2020:0.00003344,Australia/VIC168/2020:0.00000100,Israel/13075790/2020:0.00000100,Israel/13077803/2020:0.00000100,Israel/13077498/2020:0.00003344,Israel/1639953/2020:0.00003344,(Israel/13077882/2020:0.00000100,Israel/2086022/2020:0.00000100)NODE_0000413:0.00003344,Israel/13077726/2020:0.00006689,Israel/2020084/2020:0.00000100,Israel/2099251/2020:0.00000100,Israel/2113601/2020:0.00003344,Israel/51146500/2020:0.00006689,Israel/2113255/2020:0.00003344,Israel/2086033/2020:0.00003344,Israel/2086034/2020:0.00003344,Israel/2089839/2020:0.00000100,Israel/2089852/2020:0.00006689,Australia/VIC942/2020:0.00006689)NODE_0000389:0.00003344,USA/WI-GMF-M00003/2020:0.00006689,(USA/WI-GMF-05510/2020:0.00026898,USA/WI-UW-304/2020:0.00006689,(USA/KY-9A06/2020:0.00000000,USA/CA-CZB-1547/2020:0.00000000)NODE_0000415:0.00000100,USA/CA-CZB-1545/2020:0.00000100,Australia/VIC104/2020:0.00010034)NODE_0000414:0.00003344,USA/WI-UW-104/2020:0.00003344,USA/WI-UW-11/2020:0.00000100,(((((((((((((((((((((((((((((USA/WI-UW-163/2020:0.00000000,Germany/NRW-42/2020:0.00000000)NODE_0000444:0.00000000,Germany/NRW-18/2020:0.00000000)NODE_0000443:0.00000000,USA/WI-WSLH-200021/2020:0.00000000)NODE_0000442:0.00000000,USA/NM-UNM-00143/2020:0.00000000)NODE_0000441:0.00000000,France/HF1463/2020:0.00000000)NODE_0000440:0.00000000,USA/WI-WSLH-200041/2020:0.00000000)NODE_0000439:0.00000000,USA/WI-UW-98/2020:0.00000000)NODE_0000438:0.00000000,USA/FL-QDX-121/2020:0.00000000)NODE_0000437:0.00000000,USA/WI-WSLH-200082/2020:0.00000000)NODE_0000436:0.00000000,USA/NM-UNM-00023/2020:0.00000000)NODE_0000435:0.00000000,Germany/NRW-40/2020:0.00000000)NODE_0000434:0.00000000,Germany/NRW-20/2020:0.00000000)NODE_0000433:0.00000000,France/HF1645/2020:0.00000000)NODE_0000432:0.00000000,USA/WI-WSLH-200011/2020:0.00000000)NODE_0000431:0.00000000,France/HF1465/2020:0.00000000)NODE_0000430:0.00000000,USA/WI-UW-68/2020:0.00000000)NODE_0000429:0.00000000,Germany/BAV-MVP0012/2020:0.00000000)NODE_0000428:0.00000000,USA/WI-WSLH-200017/2020:0.00000000)NODE_0000427:0.00000000,Germany/BAV-MVP0038/2020:0.00000000)NODE_0000426:0.00000000,Germany/NRW-22/2020:0.00000000)NODE_0000425:0.00000000,USA/WI-UW-72/2020:0.00000000)NODE_0000424:0.00000000,USA/WI-UW-31/2020:0.00000000)NODE_0000423:0.00000000,USA/NE-11308/2020:0.00000000)NODE_0000422:0.00000000,Germany/NRW-23/2020:0.00000000)NODE_0000421:0.00000000,USA/WI-WSLH-200029/2020:0.00000000)NODE_0000420:0.00000000,Germany/NRW-12/2020:0.00000000)NODE_0000419:0.00000000,Germany/BAV-MVP0030/2020:0.00000000)NODE_0000418:0.00000000,Germany/NRW-37/2020:0.00000000)NODE_0000417:0.00000000,Germany/NRW-26/2020:0.00000000)NODE_0000416:0.00000100,USA/WI-UW-118/2020:0.00000100,USA/WI-UW-105/2020:0.00003344,((USA/WI-UW-102/2020:0.00006689,USA/WI-UW-93/2020:0.00000100)NODE_0000446:0.00003344,(((((((USA/WI-UW-04/2020:0.00000000,Singapore/106/2020:0.00000000)NODE_0000453:0.00000000,USA/CT-UW-6577/2020:0.00000000)NODE_0000452:0.00000000,USA/HI-QDX-163/2020:0.00000000)NODE_0000451:0.00000000,USA/WA-UW-1322/2020:0.00000000)NODE_0000450:0.00000000,USA/WA-UW104/2020:0.00000000)NODE_0000449:0.00000000,USA/HI-QDX-164/2020:0.00000000)NODE_0000448:0.00000000,USA/CA-QDX-83/2020:0.00000000)NODE_0000447:0.00000100,USA/WI-UW-05/2020:0.00000100,((USA/WI-UW-29/2020:0.00000000,USA/WI-UW-92/2020:0.00000000)NODE_0000455:0.00000000,USA/MA-QDX-54/2020:0.00000000)NODE_0000454:0.00000100,USA/WI-UW-74/2020:0.00000100,USA/WI-WSLH-200049/2020:0.00000100,(USA/WI-UW-44/2020:0.00000100,USA/WI-UW-53/2020:0.00000100,USA/WI-WSLH-200036/2020:0.00003344,USA/WA-UW-1561/2020:0.00000100)NODE_0000456:0.00003344,USA/UT-0106/2020:0.00000100,USA/MD-HP00148/2020:0.00000100,USA/AK-PHL034/2020:0.00003344,USA/NY-NYUMC138/2020:0.00003344,USA/DC-HP00074/2020:0.00003344,Singapore/278/2020:0.00000100,Argentina/PAIS_A003/2020:0.00000100,England/201141047/2020:0.00000100)NODE_0000445:0.00003344,((USA/WI-UW-13/2020:0.00006689,(USA/PA-MGEL103/2020:0.00000000,USA/PA-MGSC30-05/2020:0.00000000)NODE_0000459:0.00000100,USA/PA-MGEL84/2020:0.00000100,USA/MI-MDHHS-SC20477/2020:0.00000100,England/20166006604/2020:0.00000100)NODE_0000458:0.00003344,USA/WI-WSLH-200076/2020:0.00000100,(USA/NY-NYUMC920/2020:0.00000000,USA/NY-NYUMC183/2020:0.00000000)NODE_0000460:0.00000100,USA/WA-UW-6327/2020:0.00003344,USA/NY-NYUMC608/2020:0.00003344,USA/NY-NYUMC353/2020:0.00003344,USA/CA-CZB071/2020:0.00000100,USA/CT-Yale-233/2020:0.00000100,Canada/NL_101/2020:0.00000100,(NewZealand/20VR2539/2020:0.00000100,NewZealand/20VR1450/2020:0.00000100)NODE_0000461:0.00003344)NODE_0000457:0.00003344,((USA/WI-UW-03/2020:0.00000100,(USA/WI-UW-20/2020:0.00000100,USA/WI-UW-42/2020:0.00000100)NODE_0000464:0.00003344,USA/WI-UW-261/2020:0.00000100)NODE_0000463:0.00003344,USA/WI-WSLH-200023/2020:0.00000100,((USA/LA-EVTL089/2020:0.00000100,USA/LA-EVTL090/2020:0.00000100)NODE_0000466:0.00003344,USA/LA-EVTL093/2020:0.00000100)NODE_0000465:0.00003344,USA/MD-HP00036/2020:0.00003344,USA/MD-HP00083/2020:0.00003344,((((USA/MI-MDHHS-SC20223/2020:0.00000000,USA/NY-NYUMC426/2020:0.00000000)NODE_0000470:0.00000000,USA/NY-NYUMC650/2020:0.00000000)NODE_0000469:0.00000000,USA/NY-NYUMC474/2020:0.00000000)NODE_0000468:0.00000000,Taiwan/TSGH-38/2020:0.00000000)NODE_0000467:0.00000100,(USA/MI-MDHHS-SC20272/2020:0.00000100,USA/MI-MDHHS-SC20497/2020:0.00000100)NODE_0000471:0.00006689,USA/DC-HP00135/2020:0.00006689,(USA/FL-BPHL-0068/2020:0.00000100,USA/FL-BPHL-0091/2020:0.00000100)NODE_0000472:0.00006999,(((((((((((((((USA/WA-UW-10027/2020:0.00000000,USA/WA-UW-10094/2020:0.00000000)NODE_0000487:0.00000000,USA/WA-UW-10117/2020:0.00000000)NODE_0000486:0.00000000,USA/WA-UW-10091/2020:0.00000000)NODE_0000485:0.00000000,USA/WA-UW-10089/2020:0.00000000)NODE_0000484:0.00000000,USA/WA-UW-10102/2020:0.00000000)NODE_0000483:0.00000000,USA/WA-UW-10040/2020:0.00000000)NODE_0000482:0.00000000,USA/WA-UW-10118/2020:0.00000000)NODE_0000481:0.00000000,USA/WA-UW-10090/2020:0.00000000)NODE_0000480:0.00000000,USA/WA-UW-10130/2020:0.00000000)NODE_0000479:0.00000000,USA/WA-UW-10093/2020:0.00000000)NODE_0000478:0.00000000,USA/WA-UW-10108/2020:0.00000000)NODE_0000477:0.00000000,USA/WA-UW-10029/2020:0.00000000)NODE_0000476:0.00000000,USA/WA-UW-10031/2020:0.00000000)NODE_0000475:0.00000000,USA/WA-UW-10106/2020:0.00000000)NODE_0000474:0.00000100,USA/WA-UW-10036/2020:0.00000100,USA/WA-UW-10127/2020:0.00000100)NODE_0000473:0.00006689,(((((((((((((USA/MN-MDH-1110/2020:0.00000000,USA/MN-MDH-1118/2020:0.00000000)NODE_0000500:0.00000000,USA/MN-MDH-1030/2020:0.00000000)NODE_0000499:0.00000000,USA/MN-MDH-1020/2020:0.00000000)NODE_0000498:0.00000000,USA/MN-MDH-1028/2020:0.00000000)NODE_0000497:0.00000000,USA/MN-MDH-1031/2020:0.00000000)NODE_0000496:0.00000000,USA/MN-MDH-1048/2020:0.00000000)NODE_0000495:0.00000000,USA/MN-MDH-1026/2020:0.00000000)NODE_0000494:0.00000000,USA/MN-MDH-1056/2020:0.00000000)NODE_0000493:0.00000000,USA/MN-MDH-1041/2020:0.00000000)NODE_0000492:0.00000000,USA/MN-MDH-1032/2020:0.00000000)NODE_0000491:0.00000000,USA/MN-MDH-1053/2020:0.00000000)NODE_0000490:0.00000100,USA/MN-MDH-1111/2020:0.00000100)NODE_0000489:0.00003344,USA/MN-MDH-1069/2020:0.00003344)NODE_0000488:0.00010034,(USA/MI-MDHHS-SC20455/2020:0.00000100,(USA/VA-DCLS-0412/2020:0.00000000,USA/VA-DCLS-0411/2020:0.00000000)NODE_0000502:0.00000100,USA/VA-DCLS-0413/2020:0.00000100,USA/MI-MDHHS-SC20652/2020:0.00000100)NODE_0000501:0.00003344,USA/MI-MDHHS-SC20457/2020:0.00006689,USA/NY-NYUMC624/2020:0.00000100,USA/MI-MDHHS-SC20616/2020:0.00000100,USA/CA-CZB-1324/2020:0.00003344,(Canada/ON-UHTC_0091/2020:0.00000100,Canada/Qc-L00241115/2020:0.00000100,Canada/ON-UHTC_0081/2020:0.00006689,Canada/ON-UHTC_0086/2020:0.00003344)NODE_0000503:0.00003344,Canada/ON-UHTC_0041/2020:0.00006689,France/IDF5847/2020:0.00003344,(France/IDF5850/2020:0.00000100,France/HF6466/2020:0.00000100)NODE_0000504:0.00003344,(Belgium/IMJ-0401373/2020:0.00000000,England/BRIS-121D4D/2020:0.00000000)NODE_0000505:0.00000100,(Greece/225_35203/2020:0.00010034,UnitedArabEmirates/L0/2020:0.00006689)NODE_0000506:0.00006689,Portugal/PT0098/2020:0.00006689,(Russia/SCPM-O-03/2020:0.00003344,Iceland/212/2020:0.00000100,(Russia/Sverdlovsk-84302/2020:0.00000100,CzechRepublic/2282/2020:0.00003344)NODE_0000508:0.00003344,(CzechRepublic/IAB_15/2020:0.00003344,CzechRepublic/IAB_1/2020:0.00013379)NODE_0000509:0.00010034,CzechRepublic/IAB_4/2020:0.00003344,CzechRepublic/IAB_10/2020:0.00006689)NODE_0000507:0.00003344,England/NOTT-10F905/2020:0.00000100,France/IDF3081/2020:0.00003344,Germany/BAV-MVP0096/2020:0.00000100,Switzerland/100090/2020:0.00003344,Denmark/ALAB-SSI481/2020:0.00003344,Vietnam/HCMC-35005/2020:0.00000100,NorthernIreland/NIRE-FBFDE/2020:0.00000100,NorthernIreland/NIRE-FBFFC/2020:0.00000100,England/CAMB-1AFBC5/2020:0.00003344,Turkey/HSGM-942/2020:0.00003344,NorthernIreland/NIRE-10540E/2020:0.00000100,Iceland/270/2020:0.00000100,NewZealand/20VR1281/2020:0.00006689)NODE_0000462:0.00003344,(USA/WI-UW-10/2020:0.00000100,USA/WI-UW-75/2020:0.00000100,USA/WI-UW-62/2020:0.00000100,USA/WI-UW-94/2020:0.00003344,USA/ID-UW-3888/2020:0.00000100,(USA/OR-OHSU-0086/2020:0.00000100,USA/OR-OHSU-0087/2020:0.00000100,USA/OR-OHSU-0169/2020:0.00000100,USA/OR-OHSU-0080/2020:0.00000100,USA/OR-OHSU-0071/2020:0.00000100)NODE_0000511:0.00010205,(USA/WI-GMF-00588/2020:0.00000100,USA/WI-GMF-01481/2020:0.00003344,USA/WI-GMF-00986/2020:0.00003344,USA/WI-GMF-00466/2020:0.00000100)NODE_0000512:0.00003344,(USA/FL-BPHL-051/2020:0.00010442,USA/NY-PV09340/2020:0.00003344)NODE_0000513:0.00003344,USA/MN-MDH-312/2020:0.00003344,USA/MN-MDH-119/2020:0.00000100,USA/MI-MDHHS-SC20412/2020:0.00000100,USA/CA-CZB-1271/2020:0.00000100,USA/NY-NYUMC424/2020:0.00003344,Canada/NS_30/2020:0.00000100)NODE_0000510:0.00003344,(USA/WI-GMF-00232/2020:0.00003344,USA/WY-WYPHL-00063/2020:0.00003344,(Denmark/ALAB-HH-206/2020:0.00000100,Denmark/ALAB-HH-252/2020:0.00000100,Denmark/ALAB-HH-254/2020:0.00000100)NODE_0000515:0.00010034)NODE_0000514:0.00003344,((((((((((((((((((((((((((((((((((((((((((((((((((((((((((((((((((((((((((((((((((((((((USA/WI-GMF-00557/2020:0.00000000,Iceland/36/2020:0.00000000)NODE_0000603:0.00000000,USA/CA-CZB0139/2020:0.00000000)NODE_0000602:0.00000000,Taiwan/108/2020:0.00000000)NODE_0000601:0.00000000,Russia/Krasnoyarsk-66501/2020:0.00000000)NODE_0000600:0.00000000,USA/NJ-NYUMC815/2020:0.00000000)NODE_0000599:0.00000000,USA/WA-S978/2020:0.00000000)NODE_0000598:0.00000000,Iceland/234/2020:0.00000000)NODE_0000597:0.00000000,Luxembourg/LNS3052946/2020:0.00000000)NODE_0000596:0.00000000,Sweden/20-08146/2020:0.00000000)NODE_0000595:0.00000000,USA/NY-NYUMC729/2020:0.00000000)NODE_0000594:0.00000000,USA/WA-S276/2020:0.00000000)NODE_0000593:0.00000000,Luxembourg/LNS6500589/2020:0.00000000)NODE_0000592:0.00000000,UnitedArabEmirates/L2185/2020:0.00000000)NODE_0000591:0.00000000,USA/WY-WYPHL-00065/2020:0.00000000)NODE_0000590:0.00000000,Iceland/59/2020:0.00000000)NODE_0000589:0.00000000,USA/WA-S778/2020:0.00000000)NODE_0000588:0.00000000,Luxembourg/LNS3711853/2020:0.00000000)NODE_0000587:0.00000000,Iceland/590/2020:0.00000000)NODE_0000586:0.00000000,USA/MN-MDH-83/2020:0.00000000)NODE_0000585:0.00000000,USA/MI-MDHHS-SC20196/2020:0.00000000)NODE_0000584:0.00000000,USA/MI-MDHHS-SC20158/2020:0.00000000)NODE_0000583:0.00000000,Fujian/IM3520010T/2020:0.00000000)NODE_0000582:0.00000000,USA/NY-NYUMC635/2020:0.00000000)NODE_0000581:0.00000000,Austria/CeMM0023/2020:0.00000000)NODE_0000580:0.00000000,France/B2336/2020:0.00000000)NODE_0000579:0.00000000,USA/VI-CDC-4413/2020:0.00000000)NODE_0000578:0.00000000,Iceland/325/2020:0.00000000)NODE_0000577:0.00000000,Russia/Moscow-67117/2020:0.00000000)NODE_0000576:0.00000000,Taiwan/CGMH-CGU-14/2020:0.00000000)NODE_0000575:0.00000000,USA/CO-QDX-89/2020:0.00000000)NODE_0000574:0.00000000,Iceland/81/2020:0.00000000)NODE_0000573:0.00000000,Norway/1989/2020:0.00000000)NODE_0000572:0.00000000,Croatia/I7-S21new/2020:0.00000000)NODE_0000571:0.00000000,Luxembourg/LNS4423730/2020:0.00000000)NODE_0000570:0.00000000,USA/NY-NYUMC903/2020:0.00000000)NODE_0000569:0.00000000,UnitedArabEmirates/L0484/2020:0.00000000)NODE_0000568:0.00000000,USA/OR-UW-4300/2020:0.00000000)NODE_0000567:0.00000000,USA/WA-S781/2020:0.00000000)NODE_0000566:0.00000000,Iceland/84/2020:0.00000000)NODE_0000565:0.00000000,USA/VI-CDC-4371/2020:0.00000000)NODE_0000564:0.00000000,USA/MA-MGH-00701/2020:0.00000000)NODE_0000563:0.00000000,USA/IN-Lilly-IPB0170-4bc20/2020:0.00000000)NODE_0000562:0.00000000,USA/CO-QDX-107/2020:0.00000000)NODE_0000561:0.00000000,Iceland/61/2020:0.00000000)NODE_0000560:0.00000000,USA/AZ-ASU2936/2020:0.00000000)NODE_0000559:0.00000000,Norway/1951/2020:0.00000000)NODE_0000558:0.00000000,Luxembourg/LNS9862689/2020:0.00000000)NODE_0000557:0.00000000,Austria/CeMM0195/2020:0.00000000)NODE_0000556:0.00000000,USA/CA-SR0369/2020:0.00000000)NODE_0000555:0.00000000,Norway/1949/2020:0.00000000)NODE_0000554:0.00000000,Russia/Moscow-80402/2020:0.00000000)NODE_0000553:0.00000000,Morocco/RMPS-05/2020:0.00000000)NODE_0000552:0.00000000,Chile/Punta_Arenas_6/2020:0.00000000)NODE_0000551:0.00000000,Iceland/106/2020:0.00000000)NODE_0000550:0.00000000,Sweden/20-08162/2020:0.00000000)NODE_0000549:0.00000000,USA/MN-MDH-95/2020:0.00000000)NODE_0000548:0.00000000,USA/OH_0023/2020:0.00000000)NODE_0000547:0.00000000,Austria/CeMM0193/2020:0.00000000)NODE_0000546:0.00000000,USA/VA-DCLS-0409/2020:0.00000000)NODE_0000545:0.00000000,USA/NY-WCMP12H01P/2020:0.00000000)NODE_0000544:0.00000000,Canada/ON_PHL3650/2020:0.00000000)NODE_0000543:0.00000000,Chile/Santiago_69/2020:0.00000000)NODE_0000542:0.00000000,Norway/Trondheim-S4/2020:0.00000000)NODE_0000541:0.00000000,USA/OR-UW-4388/2020:0.00000000)NODE_0000540:0.00000000,Austria/CeMM0034/2020:0.00000000)NODE_0000539:0.00000000,USA/VI-CDC-4022/2020:0.00000000)NODE_0000538:0.00000000,USA/WA-S774/2020:0.00000000)NODE_0000537:0.00000000,USA/VI-CDC-3588/2020:0.00000000)NODE_0000536:0.00000000,Taiwan/TSGH-23/2020:0.00000000)NODE_0000535:0.00000000,USA/WA-S775/2020:0.00000000)NODE_0000534:0.00000000,Austria/CeMM0194/2020:0.00000000)NODE_0000533:0.00000000,Norway/1917/2020:0.00000000)NODE_0000532:0.00000000,USA/NY-NYUMC886/2020:0.00000000)NODE_0000531:0.00000000,UnitedArabEmirates/L1758/2020:0.00000000)NODE_0000530:0.00000000,USA/CT-UW-4237/2020:0.00000000)NODE_0000529:0.00000000,USA/RI_0702/2020:0.00000000)NODE_0000528:0.00000000,Australia/VIC871/2020:0.00000000)NODE_0000527:0.00000000,Sweden/20-08125/2020:0.00000000)NODE_0000526:0.00000000,France/ARA11995/2020:0.00000000)NODE_0000525:0.00000000,USA/NY-NYUMC152/2020:0.00000000)NODE_0000524:0.00000000,Austria/CeMM0201/2020:0.00000000)NODE_0000523:0.00000000,Luxembourg/LNS9080444/2020:0.00000000)NODE_0000522:0.00000000,USA/NJ-CDC-3036/2020:0.00000000)NODE_0000521:0.00000000,Colombia/INS-82320/2020:0.00000000)NODE_0000520:0.00000000,Iceland/31/2020:0.00000000)NODE_0000519:0.00000000,Beijing/DT-travelCA01/2020:0.00000000)NODE_0000518:0.00000000,France/HF2381/2020:0.00000000)NODE_0000517:0.00000000,Luxembourg/LNS1644489/2020:0.00000000)NODE_0000516:0.00000100,USA/WI-GMF-00498/2020:0.00003344,USA/WI-UW-250/2020:0.00000100,USA/WI-UW-268/2020:0.00000100,((USA/WI-UW-239/2020:0.00000100,(USA/WI-UW-263/2020:0.00000100,USA/IL-UW-355/2020:0.00006689)NODE_0000606:0.00003344,(USA/WI-WSLH-200079/2020:0.00000100,USA/LA-BIE-006/2020:0.00000100)NODE_0000607:0.00006689,(USA/TX-HMH0140/2020:0.00000000,USA/TX-HMH0429/2020:0.00000000)NODE_0000608:0.00000100,USA/TX-HMH0230/2020:0.00000100,USA/IL-NM049/2020:0.00000100,USA/WA-UW227/2020:0.00000100,USA/SEARCH-0064-NBG/2020:0.00000100,(USA/FL-UF4/2020:0.00003344,USA/FL-UF5/2020:0.00000100,USA/FL-BPHL-0116/2020:0.00010171,env/USA/UN-UF-12/2020:0.00000100)NODE_0000609:0.00003344,USA/LA-BIE-002/2020:0.00000100,USA/LA-BIE-009/2020:0.00000100,USA/LA-BIE-015/2020:0.00000100,USA/LA-BIE-019/2020:0.00000100,USA/LA-BIE-022/2020:0.00000100,USA/LA-BIE-044/2020:0.00000100,USA/LA-BIE-038/2020:0.00000100,USA/LA-BIE-065/2020:0.00000100,USA/LA-EVTL01/2020:0.00000100,USA/LA-SR0148/2020:0.00000100,USA/LA-SR0266/2020:0.00000100,USA/LA-SR0164/2020:0.00003344,USA/LA-SR0275/2020:0.00006689,USA/LA-SR0283/2020:0.00003344,USA/LA_0842/2020:0.00006689,USA/TX-HMH0424/2020:0.00003344,USA/TX-HMH0439/2020:0.00010034,USA/MI-MDHHS-SC20156/2020:0.00000100,(((((((((((((((((((((USA/MN-MDH-1089/2020:0.00000000,USA/MN-MDH-1074/2020:0.00000000)NODE_0000630:0.00000000,USA/MN-MDH-1087/2020:0.00000000)NODE_0000629:0.00000000,USA/MN-MDH-1082/2020:0.00000000)NODE_0000628:0.00000000,USA/MN-MDH-1109/2020:0.00000000)NODE_0000627:0.00000000,USA/MN-MDH-1101/2020:0.00000000)NODE_0000626:0.00000000,USA/MN-MDH-1081/2020:0.00000000)NODE_0000625:0.00000000,USA/MN-MDH-1106/2020:0.00000000)NODE_0000624:0.00000000,USA/MN-MDH-1092/2020:0.00000000)NODE_0000623:0.00000000,USA/MN-MDH-1079/2020:0.00000000)NODE_0000622:0.00000000,USA/MN-MDH-1099/2020:0.00000000)NODE_0000621:0.00000000,USA/MN-MDH-1094/2020:0.00000000)NODE_0000620:0.00000000,USA/MN-MDH-1100/2020:0.00000000)NODE_0000619:0.00000000,USA/MN-MDH-1093/2020:0.00000000)NODE_0000618:0.00000000,USA/MN-MDH-1104/2020:0.00000000)NODE_0000617:0.00000000,USA/MN-MDH-1096/2020:0.00000000)NODE_0000616:0.00000000,USA/MN-MDH-1105/2020:0.00000000)NODE_0000615:0.00000000,USA/MN-MDH-1073/2020:0.00000000)NODE_0000614:0.00000000,USA/MN-MDH-1078/2020:0.00000000)NODE_0000613:0.00000100,USA/MN-MDH-1090/2020:0.00000100)NODE_0000612:0.00010034,(((((((((((USA/MN-MDH-1002/2020:0.00000000,USA/MN-MDH-1004/2020:0.00000000)NODE_0000641:0.00000000,USA/MN-MDH-1012/2020:0.00000000)NODE_0000640:0.00000000,USA/MN-MDH-1044/2020:0.00000000)NODE_0000639:0.00000000,USA/MN-MDH-1013/2020:0.00000000)NODE_0000638:0.00000000,USA/MN-MDH-1045/2020:0.00000000)NODE_0000637:0.00000000,USA/MN-MDH-1003/2020:0.00000000)NODE_0000636:0.00000000,USA/MN-MDH-1042/2020:0.00000000)NODE_0000635:0.00000000,USA/MN-MDH-1006/2020:0.00000000)NODE_0000634:0.00000000,USA/MN-MDH-1001/2020:0.00000000)NODE_0000633:0.00000000,USA/MN-MDH-1015/2020:0.00000000)NODE_0000632:0.00000100,USA/MN-MDH-1011/2020:0.00000100,USA/MN-MDH-1014/2020:0.00000100,USA/MN-MDH-1005/2020:0.00003344,USA/MN-MDH-1043/2020:0.00006689)NODE_0000631:0.00003344,USA/MN-MDH-1008/2020:0.00006689,USA/MN-MDH-1017/2020:0.00006689)NODE_0000611:0.00003344,USA/VA-DCLS-0129/2020:0.00006689)NODE_0000610:0.00003344,USA/MN-UW251/2020:0.00000100,(Singapore/166/2020:0.00000100,Singapore/178/2020:0.00003344)NODE_0000642:0.00003344)NODE_0000605:0.00003344,(((USA/WI-UW-262/2020:0.00000000,USA/TN-QDX-126/2020:0.00000000)NODE_0000645:0.00000000,USA/TX-HMH0385/2020:0.00000000)NODE_0000644:0.00000100,USA/WI-WSLH-200081/2020:0.00006689,USA/WI-WSLH-200047/2020:0.00000100,USA/WI-UW-89/2020:0.00006689,USA/WI-UW-329/2020:0.00016724,USA/WI-WSLH-200039/2020:0.00013568,(USA/UT-01562/2020:0.00000100,USA/UT-01607/2020:0.00000100,USA/UT-01872/2020:0.00000100,USA/UT-00971/2020:0.00000100,USA/UT-02221/2020:0.00000100,USA/UT-02227/2020:0.00000100,USA/UT-02133/2020:0.00000100)NODE_0000646:0.00003344,USA/UT-00361/2020:0.00000100,(((USA/LA-EVTL082/2020:0.00000000,USA/LA-EVTL136/2020:0.00000000)NODE_0000649:0.00000000,USA/LA-EVTL135/2020:0.00000000)NODE_0000648:0.00000100,USA/LA-EVTL083/2020:0.00000100)NODE_0000647:0.00006689,(((((((((((((((((((((USA/ID-UW-4383/2020:0.00000000,USA/CA-CZB0136/2020:0.00000000)NODE_0000670:0.00000000,USA/WA-S684/2020:0.00000000)NODE_0000669:0.00000000,USA/ID-UW-6457/2020:0.00000000)NODE_0000668:0.00000000,USA/ID-UW-4552/2020:0.00000000)NODE_0000667:0.00000000,USA/AK-PHL118/2020:0.00000000)NODE_0000666:0.00000000,USA/ID-UW-4266/2020:0.00000000)NODE_0000665:0.00000000,USA/CA-CZB0137/2020:0.00000000)NODE_0000664:0.00000000,USA/ID-UW-4308/2020:0.00000000)NODE_0000663:0.00000000,USA/ID-UW-4357/2020:0.00000000)NODE_0000662:0.00000000,USA/ID-UW-4255/2020:0.00000000)NODE_0000661:0.00000000,USA/ID-UW-1925/2020:0.00000000)NODE_0000660:0.00000000,USA/MA-MGH-00489/2020:0.00000000)NODE_0000659:0.00000000,USA/ID-UW-1934/2020:0.00000000)NODE_0000658:0.00000000,USA/WA-UW-1947/2020:0.00000000)NODE_0000657:0.00000000,USA/CA-CZB06/2020:0.00000000)NODE_0000656:0.00000000,USA/ID-UW-4375/2020:0.00000000)NODE_0000655:0.00000000,USA/ID-UW-4239/2020:0.00000000)NODE_0000654:0.00000000,USA/CA-CZB0122/2020:0.00000000)NODE_0000653:0.00000000,USA/WA-UW252/2020:0.00000000)NODE_0000652:0.00000000,USA/ID-UW-2160/2020:0.00000000)NODE_0000651:0.00000000,USA/OR-UW-1885/2020:0.00000000)NODE_0000650:0.00000100,USA/ID-UW-4402/2020:0.00000100,USA/ID-UW-4354/2020:0.00003344,USA/ID-UW-6463/2020:0.00000100,USA/ID-UW-4424/2020:0.00000100,USA/ID-UW-6473/2020:0.00000100,USA/ID-UW-4598/2020:0.00000100,USA/ID-UW-4595/2020:0.00003344,USA/ID-UW-6448/2020:0.00003344,USA/ID-UW-6455/2020:0.00010163,(USA/ID-UW-6349/2020:0.00006689,USA/ID-UW-4254/2020:0.00008777)NODE_0000671:0.00017478,USA/ID-UW-1935/2020:0.00000100,USA/ID-UW-6446/2020:0.00006689,USA/ID-UW-6472/2020:0.00003344,USA/ID-UW-4378/2020:0.00000100,USA/ID-UW-6466/2020:0.00003344,USA/ID-UW-6467/2020:0.00003344,USA/ID-UW-1938/2020:0.00000100,USA/MD-HP00082/2020:0.00000100,(USA/MA-MGH-00664/2020:0.00000100,USA/MA-MGH-00648/2020:0.00003344)NODE_0000672:0.00003344,USA/MI-MDHHS-SC20442/2020:0.00000100,USA/MI-MDHHS-SC20431/2020:0.00000100,USA/CA-CZB-1133/2020:0.00003344,USA/UT-0361/2020:0.00000100,USA/UT-03858/2020:0.00000100,USA/MO-WUSTL033/2020:0.00003344,USA/AK-PHL122/2020:0.00003344,USA/UT-0895/2020:0.00000100,Canada/BC_7515663/2020:0.00000100,Australia/VIC1135/2020:0.00003344,(NewZealand/20VR2931/2020:0.00000100,NewZealand/20VR1899/2020:0.00000100,NewZealand/20VR2097/2020:0.00000100,NewZealand/20VR2917/2020:0.00000100,NewZealand/20VR1274/2020:0.00000100)NODE_0000673:0.00003344,USA/CA-CZB09/2020:0.00006689)NODE_0000643:0.00003964,USA/WI-UW-190/2020:0.00006689,USA/WI-UW-264/2020:0.00006689,USA/WI-UW-356/2020:0.00000100,((((USA/WI-UW-58/2020:0.00000000,USA/TX-HMH0281/2020:0.00000000)NODE_0000677:0.00000000,USA/TX-HMH0409/2020:0.00000000)NODE_0000676:0.00000000,USA/TX-HMH0410/2020:0.00000000)NODE_0000675:0.00000100,(USA/WI-UW-54/2020:0.00003344,USA/TX-HMH0133/2020:0.00000100)NODE_0000678:0.00003344,USA/TX-HMH0143/2020:0.00000100,USA/TX-HMH0182/2020:0.00000100,USA/TX-HMH0364/2020:0.00003344,USA/LA-EVTL081/2020:0.00006689,USA/FL-BPHL-013/2020:0.00010726,USA/LA-BIE-081/2020:0.00000100,USA/LA-BIE-076/2020:0.00000100,USA/LA-BIE-079/2020:0.00000100,USA/LA-CDC-1894/2020:0.00003344,USA/LA-BIE-054/2020:0.00000100,USA/LA-SR0146/2020:0.00003344,USA/LA-SR0149/2020:0.00000100,USA/LA-SR0282/2020:0.00000100,USA/LA-SR0330/2020:0.00000100,(USA/LA-SR0279/2020:0.00000100,USA/TX-HMH0384/2020:0.00000100)NODE_0000679:0.00003344,USA/LA-SR0206/2020:0.00006833,USA/LA-SR0207/2020:0.00006689,USA/TX-HMH0436/2020:0.00006689,USA/TX-HMH0389/2020:0.00010034,Canada/ON_QGLO-041/2020:0.00003344)NODE_0000674:0.00006689,USA/UT-01573/2020:0.00003344,USA/UT-00350/2020:0.00000100,((((((((USA/LA-EVTL047/2020:0.00000000,USA/LA-EVTL123/2020:0.00000000)NODE_0000687:0.00000000,USA/LA-EVTL144/2020:0.00000000)NODE_0000686:0.00000000,USA/LA-EVTL142/2020:0.00000000)NODE_0000685:0.00000000,USA/TX-EVTL149/2020:0.00000000)NODE_0000684:0.00000000,USA/LA-EVTL146/2020:0.00000000)NODE_0000683:0.00000000,USA/LA-EVTL143/2020:0.00000000)NODE_0000682:0.00000000,USA/LA-EVTL137/2020:0.00000000)NODE_0000681:0.00000000,USA/LA-EVTL044/2020:0.00000000)NODE_0000680:0.00000100,USA/LA-EVTL052/2020:0.00000100,(USA/LA-EVTL048/2020:0.00000100,USA/LA-EVTL076/2020:0.00000100)NODE_0000688:0.00003344,((USA/LA-EVTL074/2020:0.00000000,USA/LA-EVTL114/2020:0.00000000)NODE_0000690:0.00000100,USA/LA-EVTL085/2020:0.00000100)NODE_0000689:0.00003344,USA/LA-EVTL086/2020:0.00003344,USA/LA-EVTL080/2020:0.00003344,((((((((((((((USA/LA-EVTL08/2020:0.00000000,USA/NY-NYUMC481/2020:0.00000000)NODE_0000704:0.00000000,USA/AZ-TG270152/2020:0.00000000)NODE_0000703:0.00000000,USA/AZ-TG269439/2020:0.00000000)NODE_0000702:0.00000000,USA/LA-CDC-0499/2020:0.00000000)NODE_0000701:0.00000000,USA/LA-SR0324/2020:0.00000000)NODE_0000700:0.00000000,USA/AK-PHL151/2020:0.00000000)NODE_0000699:0.00000000,USA/NY-NYUMC133/2020:0.00000000)NODE_0000698:0.00000000,USA/AZ-TG269883/2020:0.00000000)NODE_0000697:0.00000000,USA/LA-SR0328/2020:0.00000000)NODE_0000696:0.00000000,USA/AZ-TG272213/2020:0.00000000)NODE_0000695:0.00000000,USA/AZ-TG270200/2020:0.00000000)NODE_0000694:0.00000000,USA/LA-EVTL011/2020:0.00000000)NODE_0000693:0.00000000,USA/RI_0882/2020:0.00000000)NODE_0000692:0.00000000,USA/AZ-TG268915/2020:0.00000000)NODE_0000691:0.00000100,USA/PA-MGSC15-04/2020:0.00000100,USA/TX-CDC-3008/2020:0.00000100,(USA/PA-MGEL154/2020:0.00003344,USA/DC-HP00059/2020:0.00003344)NODE_0000705:0.00003344,(USA/GA-CDC-4518/2020:0.00000100,USA/AZ-TG272215/2020:0.00006689)NODE_0000706:0.00003344,USA/LA-SR0162/2020:0.00000100,USA/TX-HMH0422/2020:0.00003344,USA/TX-HMH0420/2020:0.00003344,USA/AZ-TG268099/2020:0.00000100,USA/AZ-TG269358/2020:0.00000100,(USA/CA-CZB-1483/2020:0.00010444,(USA/CA-CZB-1320/2020:0.00006689,USA/CA-CZB-1322/2020:0.00003344)NODE_0000708:0.00016724)NODE_0000707:0.00003344,USA/NM-UNM-00028/2020:0.00000100,USA/NM-UNM-00039/2020:0.00000100,USA/NM-UNM-00040/2020:0.00003480,USA/NM-UNM-00123/2020:0.00007038,USA/NM-UNM-00038/2020:0.00006833,USA/NM-UNM-00105/2020:0.00003344,USA/NM-UNM-00079/2020:0.00010237,USA/NM-UNM-00058/2020:0.00003578,USA/VA-DCLS-0272/2020:0.00003344,USA/UT-02041/2020:0.00000100,USA/UT-02234/2020:0.00000100,USA/UT-0369/2020:0.00000100,USA/UT-0445/2020:0.00000100,USA/UT-0446/2020:0.00000100,USA/UT-0443/2020:0.00000100,(USA/VI-CDC-1999/2020:0.00003344,USA/VI-CDC-3884/2020:0.00006689)NODE_0000709:0.00003344,Canada/BC_6404889/2020:0.00000100,USA/AZ-TG271880/2020:0.00006689)NODE_0000604:0.00003344,(USA/WI-UW-260/2020:0.00003344,USA/WI-WSLH-200101/2020:0.00000100,(USA/WI-UW-41/2020:0.00000000,USA/WI-UW-56/2020:0.00000000)NODE_0000711:0.00000100,USA/WI-UW-48/2020:0.00000100)NODE_0000710:0.00003344,USA/WI-UW-30/2020:0.00010034,(((USA/WI-UW-271/2020:0.00000100,USA/WI-UW-327/2020:0.00000100)NODE_0000714:0.00010034,USA/WI-UW-308/2020:0.00000100,USA/WI-UW-313/2020:0.00003344,USA/WI-UW-316/2020:0.00000100)NODE_0000713:0.00006689,USA/OH-OSUP0017/2020:0.00006689)NODE_0000712:0.00003344,USA/WI-WSLH-200059/2020:0.00000100,USA/WI-WSLH-200060/2020:0.00000100,USA/WI-WSLH-200085/2020:0.00000100,(USA/WI-WSLH-200071/2020:0.00000100,USA/WI-WSLH-200027/2020:0.00000100)NODE_0000715:0.00003344,USA/WI-WSLH-200072/2020:0.00003344,(USA/WI-WSLH-200077/2020:0.00003344,(USA/WI-WSLH-200024/2020:0.00000000,USA/WI-WSLH-200031/2020:0.00000000)NODE_0000717:0.00000100,USA/WI-WSLH-200025/2020:0.00000100,USA/WI-WSLH-200028/2020:0.00000100,USA/WI-WSLH-200053/2020:0.00013379)NODE_0000716:0.00003344,USA/WI-WSLH-200064/2020:0.00010034,USA/WI-UW-328/2020:0.00003344,USA/WI-WSLH-200020/2020:0.00000100,USA/WI-WSLH-200051/2020:0.00000100,(USA/WI-UW-347/2020:0.00000100,England/CAMB-82A9F/2020:0.00010197)NODE_0000718:0.00003344,USA/WI-UW-83/2020:0.00003344,(USA/WI-WSLH-200019/2020:0.00000100,USA/MN-MDH-150/2020:0.00000100)NODE_0000719:0.00003344,USA/WI-WSLH-200026/2020:0.00003344,USA/WI-WSLH-200014/2020:0.00003344,USA/WI-WSLH-200030/2020:0.00003472,(USA/WI-WSLH-200032/2020:0.00000100,Canada/ON_MU-S328/2020:0.00000100,Canada/ON-UHTC_0051/2020:0.00000100,Denmark/ALAB-SSI-1126/2020:0.00000100)NODE_0000720:0.00003344,USA/WI-WSLH-200033/2020:0.00003444,(USA/WI-UW-87/2020:0.00000100,USA/CA-SR0111/2020:0.00003344)NODE_0000721:0.00006689,(USA/WI-UW-335/2020:0.00000100,(USA/CA-SR0376/2020:0.00000100,USA/CA-SR0434/2020:0.00000100)NODE_0000723:0.00003344,Sweden/20-07607/2020:0.00020171)NODE_0000722:0.00003344,USA/WI-UW-338/2020:0.00003344,(USA/WI-WSLH-200012/2020:0.00000100,USA/OR-OHSU-0022/2020:0.00010206,USA/OR-OHSU-0079/2020:0.00010234,USA/WA-UW117/2020:0.00000100)NODE_0000724:0.00003344,USA/WI-WSLH-200015/2020:0.00003344,USA/WI-WSLH-200035/2020:0.00003344,(USA/WI-WSLH-200034/2020:0.00003344,USA/AK-PHL283/2020:0.00006689)NODE_0000725:0.00003344,USA/WI-WSLH-200016/2020:0.00006689,USA/WI-WSLH-200054/2020:0.00010034,USA/NY-NYUMC726/2020:0.00000100,(USA/TX-HMH0350/2020:0.00014043,USA/PA-MGEL146/2020:0.00003344)NODE_0000726:0.00003344,(USA/LA-EVTL042/2020:0.00003344,PuertoRico/CDC-S2/2020:0.00010255)NODE_0000727:0.00003344,USA/MD-HP00094/2020:0.00006689,USA/OR-OHSU-0151/2020:0.00006689,USA/OR-UW-4409/2020:0.00003344,USA/OH-OSUP0024/2020:0.00003344,USA/OH-OSUP0112/2020:0.00006689,USA/MI-MDHHS-SC20305/2020:0.00000100,USA/MI-MDHHS-SC20275/2020:0.00000100,USA/MI-MDHHS-SC20217/2020:0.00000100,(USA/PA-MGEL134/2020:0.00003344,Ghana/1622_S2/2020:0.00014191)NODE_0000728:0.00003344,(((USA/PA-MGEL140/2020:0.00000000,USA/PA-MGEL151/2020:0.00000000)NODE_0000731:0.00000000,USA/PA-MGEL88/2020:0.00000000)NODE_0000730:0.00000000,USA/PA-MGEL94/2020:0.00000000)NODE_0000729:0.00000100,USA/PA-MGEL148/2020:0.00000100,USA/PA-MGEL152/2020:0.00003344,USA/PA-MGEL155/2020:0.00003344,USA/PA-MGEL86/2020:0.00003344,USA/PA-MGEL149/2020:0.00003344,USA/PA-MGEL92/2020:0.00010034,(USA/SC_NHRC_01/2020:0.00003344,USA/SC_NHRC_03/2020:0.00000100,USA/SC_NHRC_02/2020:0.00000100)NODE_0000732:0.00003344,USA/NY-NYUMC884/2020:0.00003344,USA/NY-NYUMC914/2020:0.00003453,USA/NY-NYUMC897/2020:0.00000100,USA/NY-NYUMC907/2020:0.00000100,USA/NY-NYUMC913/2020:0.00000100,(USA/NY-NYUMC891/2020:0.00000100,USA/MO-WUSTL055/2020:0.00020173,Jordan/SR-032/2020:0.00017044)NODE_0000733:0.00003344,(USA/NY-NYUMC912/2020:0.00013379,USA/NY-NYUMC694/2020:0.00000100)NODE_0000734:0.00003344,USA/DC-HP00090/2020:0.00000100,USA/DC-HP00091/2020:0.00000100,USA/DC-HP00099/2020:0.00000100,USA/DC-HP00116/2020:0.00000100,USA/GA-CDC-8816/2020:0.00006689,USA/GA-EHC-136H/2020:0.00003344,USA/GA-EHC-115L/2020:0.00003344,USA/GA-EHC-209C/2020:0.00010034,PuertoRico/CDC-S10/2020:0.00006831,PuertoRico/CDC-S18/2020:0.00013937,PuertoRico/CDC-S11/2020:0.00003344,PuertoRico/CDC-S5/2020:0.00003344,PuertoRico/CDC-S19/2020:0.00010226,USA/AL-MDHHS-SC20345/2020:0.00003344,(USA/AR-CDC-2072/2020:0.00000100,USA/CT-Yale-056/2020:0.00003459)NODE_0000735:0.00003344,(USA/AK-PHL153/2020:0.00000100,(((USA/AK-PHL178/2020:0.00000000,USA/AK-PHL152/2020:0.00000000)NODE_0000739:0.00000100,USA/AK-PHL193/2020:0.00000100)NODE_0000738:0.00006689,USA/AK-PHL101/2020:0.00000100)NODE_0000737:0.00003344,USA/AK-PHL070/2020:0.00000100)NODE_0000736:0.00006689,USA/MI-MDHHS-SC20409/2020:0.00003344,USA/MI-MDHHS-SC20315/2020:0.00000100,USA/MI-MDHHS-SC20406/2020:0.00000100,(USA/WA-S655/2020:0.00013528,USA/WA-S495/2020:0.00003344,USA/WA-UW110/2020:0.00000100)NODE_0000740:0.00003344,USA/CO-WYPHL-00036/2020:0.00000100,(((USA/NH_0004/2020:0.00000000,USA/NH_0033/2020:0.00000000)NODE_0000743:0.00000100,USA/NH_0008/2020:0.00000100,Senegal/003/2020:0.00000100,Senegal/016/2020:0.00000100,Senegal/026/2020:0.00003344,Senegal/020/2020:0.00000100)NODE_0000742:0.00003344,(Belgium/ULG-10125/2020:0.00006689,Belgium/ULG-10183/2020:0.00017100)NODE_0000744:0.00006689)NODE_0000741:0.00003344,USA/NJ_3592/2020:0.00000100,((USA/NE-10725/2020:0.00000100,USA/NE-11310/2020:0.00000100,USA/NE-11314/2020:0.00000100)NODE_0000746:0.00006689,USA/NE-10939/2020:0.00003344)NODE_0000745:0.00003344,USA/NE-10865/2020:0.00006689,USA/NE-10882/2020:0.00006689,USA/NE-11792/2020:0.00006845,((USA/NE-11287/2020:0.00000100,USA/NE-907/2020:0.00000100)NODE_0000748:0.00003344,USA/NE-10933/2020:0.00003344,USA/NE-11263/2020:0.00006796,USA/NE-875/2020:0.00003344)NODE_0000747:0.00003344,USA/NE-10928/2020:0.00000100,USA/NJ-NYUMC401/2020:0.00003344,USA/NJ-NYUMC625/2020:0.00003344,USA/NJ-NYUMC329/2020:0.00006689,USA/NJ-NYUMC367/2020:0.00003344,(USA/NJ-NYUMC421/2020:0.00006689,USA/MN-GMF-04407/2020:0.00027258)NODE_0000749:0.00003344,USA/NE-912/2020:0.00003455,USA/NE-892/2020:0.00006916,USA/NJ-PV09072/2020:0.00000100,USA/WY-WYPHL-00077/2020:0.00000100,USA/WY-WYPHL-00073/2020:0.00000100,USA/WY-WYPHL-00043/2020:0.00000100,(USA/AK-PHL074/2020:0.00000100,USA/AK-PHL087/2020:0.00006689)NODE_0000750:0.00003344,USA/AK-PHL040/2020:0.00006689,USA/MI-MDHHS-SC20643/2020:0.00000100,USA/MI-MDHHS-SC20654/2020:0.00000100,USA/MI-MDHHS-SC20635/2020:0.00000100,USA/CA-CZB-1310/2020:0.00000100,USA/CA-CZB-1309/2020:0.00000100,env/USA/MT-BWRF-0327/2020:0.00020418,USA/MI-MDHHS-SC20510/2020:0.00003344,USA/MI-MDHHS-SC20484/2020:0.00000100,USA/MI-MDHHS-SC20608/2020:0.00000100,USA/MI-MDHHS-SC20535/2020:0.00000100,USA/MI-MDHHS-SC20520/2020:0.00000100,USA/MI-MDHHS-SC20580/2020:0.00000100,USA/MI-MDHHS-SC20527/2020:0.00000100,USA/VI-CDC-4412/2020:0.00000100,(USA/VI-CDC-4408/2020:0.00000100,USA/VI-CDC-4411/2020:0.00003344)NODE_0000751:0.00003344,USA/VI-CDC-4399/2020:0.00003344,USA/VI-CDC-4400/2020:0.00003344,USA/VI-CDC-4670/2020:0.00003344,USA/VI-CDC-3943/2020:0.00003344,USA/VI-CDC-4367/2020:0.00003344,USA/DC-HP00054/2020:0.00000100,USA/DC-HP00080/2020:0.00000100,USA/CT-Yale-123/2020:0.00000100,USA/CT-Yale-129/2020:0.00017118,Jamaica/JM-CDC-6603/2020:0.00003344,Jamaica/JM-CDC-7286/2020:0.00003344,(France/PL1643/2020:0.00003344,Sweden/20-51703/2020:0.00020172,Hungary/SRC-00792/2020:0.00006689)NODE_0000752:0.00003344,France/IDF6073/2020:0.00006689,(Georgia/Tb-1352/2020:0.00000100,(Georgia/Tb-6572/2020:0.00000100,Georgia/Tb-6598/2020:0.00000100)NODE_0000754:0.00003344,Georgia/Tb-3118/2020:0.00006689)NODE_0000753:0.00003344,France/IDF5650/2020:0.00006689,Georgia/Tb-673/2020:0.00006689,(Georgia/Tb-22208/2020:0.00010185,CzechRepublic/2741/2020:0.00003344)NODE_0000755:0.00003344,(Sweden/20-51167/2020:0.00013379,Sweden/20-51264/2020:0.00013379,Sweden/20-51317/2020:0.00013379,Sweden/20-51391/2020:0.00010034,(Sweden/20-51387/2020:0.00013379,(Sweden/20-14696/2020:0.00000100,Sweden/20-14697/2020:0.00000100)NODE_0000758:0.00013379)NODE_0000757:0.00006689,Sweden/20-51598/2020:0.00020171,(((Sweden/20-07390/2020:0.00000000,Sweden/20-07856/2020:0.00000000)NODE_0000761:0.00000000,BosniaandHerzegovina/ChVir7370/2020:0.00000000)NODE_0000760:0.00000000,Sweden/20-07768/2020:0.00000000)NODE_0000759:0.00000100,Sweden/20-07452/2020:0.00000100,Sweden/20-06805/2020:0.00003344,Sweden/20-07243/2020:0.00003344,(Sweden/20-07439/2020:0.00000100,Sweden/20-07847/2020:0.00000100)NODE_0000762:0.00003344,Sweden/20-06928/2020:0.00003344,Sweden/20-07041/2020:0.00003344,Sweden/20-07295/2020:0.00000100,Sweden/20-07833/2020:0.00003344,Sweden/20-14087/2020:0.00003344,Oman/205024076/2020:0.00003344,Poland/1109201/2020:0.00000100,Norway/2549/2020:0.00010034)NODE_0000756:0.00003344,Finland/FIN-455/2020:0.00000100,France/B2330/2020:0.00003344,Finland/13M26/2020:0.00000100,Finland/13M27/2020:0.00000100,Finland/13M69/2020:0.00003344,Finland/14M32/2020:0.00000100,Finland/13M83/2020:0.00003344,(Latvia/016/2020:0.00000100,(Denmark/ALAB-SSI-1391/2020:0.00000000,Denmark/ALAB-HH-211/2020:0.00000000)NODE_0000764:0.00000100,Denmark/ALAB-SSI-1398/2020:0.00000100,Denmark/ALAB-HH-210/2020:0.00000100,Denmark/ALAB-SSI-876/2020:0.00013379)NODE_0000763:0.00003344,(Jordan/SR-036/2020:0.00000100,Jordan/SR-048/2020:0.00003344)NODE_0000765:0.00003344,Kenya/D5/2020:0.00020632,Denmark/ALAB-SSI-991/2020:0.00003344,((Switzerland/110452/2020:0.00010034,Denmark/ALAB-SSI-615/2020:0.00013379,Israel/13077723/2020:0.00010162)NODE_0000767:0.00003344,Sweden/20-07921/2020:0.00003344)NODE_0000766:0.00003344,Taiwan/NTU09/2020:0.00000100,Denmark/ALAB-SSI-1280/2020:0.00003344,(Denmark/ALAB-SSI-1348/2020:0.00000100,Denmark/ALAB-HH-246/2020:0.00000100,Denmark/ALAB-HH-260/2020:0.00000100)NODE_0000768:0.00003344,Denmark/ALAB-SSI-1334/2020:0.00003344,Denmark/ALAB-HH-181/2020:0.00000100,Denmark/ALAB-HH-262/2020:0.00003344,Denmark/ALAB-HH-191/2020:0.00003344,Hungary/SRC-00067/2020:0.00003344,Hungary/SRC-00183/2020:0.00003344,(Hungary/SRC-00419/2020:0.00003344,Denmark/ALAB-SSI-640/2020:0.00006689)NODE_0000769:0.00003344,Sweden/20-14262/2020:0.00010034,(Austria/CeMM0058/2020:0.00003344,Norway/Trondheim-S5/2020:0.00000100)NODE_0000770:0.00003344,(France/CIBU200107/2020:0.00000100,(Algeria/G0638_2264/2020:0.00010034,Algeria/G0640_2265/2020:0.00000100)NODE_0000772:0.00003344,Algeria/G0860_2262/2020:0.00003344)NODE_0000771:0.00003344,France/BFC5017/2020:0.00006689,France/BFC5019/2020:0.00006689,Senegal/370/2020:0.00006689,Senegal/328/2020:0.00027431,Germany/BAV-MVP0183/2020:0.00000100,Romania/Bucuresti-293034/2020:0.00016724,Russia/Moscow_PMVL-9/2020:0.00003344,Thailand/Bangkok-0077/2020:0.00000100,Thailand/Bangkok-0081/2020:0.00000100,Thailand/Bangkok-0082/2020:0.00010296,Thailand/Bangkok-CONI-0098/2020:0.00003494,(Morocco/RMPS-01/2020:0.00000100,Morocco/RMPS-04/2020:0.00000100,Morocco/6901/2020:0.00003344,Belgium/BA-02291/2020:0.00000100,Vietnam/VNHN_979/2020:0.00000100)NODE_0000773:0.00003344,Morocco/RMPS-06/2020:0.00003344,Morocco/6904/2020:0.00016724,Hungary/SRC-00827/2020:0.00003344,(Poland/PL_P27/2020:0.00000100,Poland/PL_P36/2020:0.00000100)NODE_0000774:0.00003344,Poland/PL_P37/2020:0.00010034,Poland/1105644/2020:0.00000100,Norway/2114/2020:0.00006689,Norway/Trondheim-S10/2020:0.00003344,Poland/1110551/2020:0.00010034,Poland/1107355/2020:0.00003344,((Norway/2390/2020:0.00000100,Norway/2387/2020:0.00000100,Norway/2388/2020:0.00003344)NODE_0000776:0.00003344,Norway/2483/2020:0.00006803)NODE_0000775:0.00003344,(Norway/2383/2020:0.00000100,Norway/2386/2020:0.00000100)NODE_0000777:0.00010034,Egypt/CUNCI-HGC028/2020:0.00016857,Vietnam/HCMC-05004/2020:0.00000100,Vietnam/HCMC-35020/2020:0.00000100,Vietnam/HCMC-35021/2020:0.00000100,NewZealand/20VR1927/2020:0.00000100,Nigeria/OY008-CV29/2020:0.00003344,Colombia/GUR-0084/2020:0.00000100,(Singapore/92/2020:0.00010034,Norway/2084/2020:0.00003344)NODE_0000778:0.00003344,India/NCDC-01326/2020:0.00000100,India/NCDC-01705/2020:0.00000100,Norway/1781/2020:0.00003344,Norway/2065/2020:0.00000100,Colombia/INS-80191/2020:0.00000100,Croatia/7R-S8new/2020:0.00003344,Croatia/8U-S17new/2020:0.00006689,Colombia/GUV-92250/2020:0.00000100,Colombia/GUV-92256/2020:0.00000100,Colombia/GVI-93476/2020:0.00000100,Colombia/GVI-93366/2020:0.00000100,Colombia/GVI-93381/2020:0.00000100,Colombia/GVI-97161/2020:0.00000100,Colombia/GVI-93511/2020:0.00000100,Colombia/GVI-97203/2020:0.00000100,Colombia/GVI-93534/2020:0.00000100,Colombia/GVI-93477/2020:0.00000100,Colombia/GVI-93352/2020:0.00000100,Colombia/INS-82307/2020:0.00000100,(BosniaandHerzegovina/ChVir7379/2020:0.00000100,BosniaandHerzegovina/ChVir7360/2020:0.00000100)NODE_0000779:0.00006689,NewZealand/20VR1078/2020:0.00000100,USA/NY-NYUMC760/2020:0.00003344,USA/MN-MDH-276/2020:0.00000100,USA/NY-NYUMC33/2020:0.00000100,Australia/VIC142/2020:0.00003344)NODE_0000341:0.00003344,((USA/WI-GMF-04314/2020:0.00000100,USA/WI-GMF-M00004/2020:0.00000100)NODE_0000781:0.00006689,USA/WI-UW-111/2020:0.00006689,(((((((((((USA/WI-UW-12/2020:0.00000000,USA/WI-UW-86/2020:0.00000000)NODE_0000792:0.00000000,USA/WI-UW-267/2020:0.00000000)NODE_0000791:0.00000000,Japan/P2-2/2020:0.00000000)NODE_0000790:0.00000000,USA/UT-QDX-77/2020:0.00000000)NODE_0000789:0.00000000,USA/WI-UW-52/2020:0.00000000)NODE_0000788:0.00000000,USA/NJ-QDX-123/2020:0.00000000)NODE_0000787:0.00000000,USA/WI-UW-63/2020:0.00000000)NODE_0000786:0.00000000,USA/NJ-QDX-23/2020:0.00000000)NODE_0000785:0.00000000,Japan/P1/2020:0.00000000)NODE_0000784:0.00000000,USA/WI-WSLH-200065/2020:0.00000000)NODE_0000783:0.00000000,USA/NJ-QDX-141/2020:0.00000000)NODE_0000782:0.00000100,(USA/WI-UW-14/2020:0.00000100,USA/WI-UW-21/2020:0.00000100,USA/WI-WSLH-200070/2020:0.00000100)NODE_0000793:0.00003344,((USA/WI-UW-140/2020:0.00000100,USA/WI-UW-123/2020:0.00000100)NODE_0000795:0.00003344,USA/WI-UW-188/2020:0.00000100,(((((((((USA/WI-UW-230/2020:0.00000000,USA/IL-UW-352/2020:0.00000000)NODE_0000804:0.00000000,USA/IL-UW-364/2020:0.00000000)NODE_0000803:0.00000000,USA/WI-UW-348/2020:0.00000000)NODE_0000802:0.00000000,USA/WI-UW-323/2020:0.00000000)NODE_0000801:0.00000000,USA/WI-UW-99/2020:0.00000000)NODE_0000800:0.00000000,USA/WI-WSLH-200037/2020:0.00000000)NODE_0000799:0.00000000,USA/IL-UW-361/2020:0.00000000)NODE_0000798:0.00000000,USA/WI-WSLH-200098/2020:0.00000000)NODE_0000797:0.00000000,USA/WI-UW-257/2020:0.00000000)NODE_0000796:0.00000100,USA/WI-UW-242/2020:0.00000100,(USA/WI-UW-204/2020:0.00000100,USA/WI-UW-205/2020:0.00000100)NODE_0000805:0.00003344,USA/WI-UW-226/2020:0.00003344,USA/WI-UW-309/2020:0.00003344,(USA/WI-UW-295/2020:0.00000100,USA/WI-UW-307/2020:0.00003344)NODE_0000806:0.00003344,(USA/WI-UW-273/2020:0.00000100,USA/WI-UW-275/2020:0.00000100,USA/WI-UW-276/2020:0.00000100,((USA/WI-UW-277/2020:0.00000000,USA/WI-UW-296/2020:0.00000000)NODE_0000809:0.00000100,USA/WI-UW-285/2020:0.00000100,USA/WI-UW-330/2020:0.00003506)NODE_0000808:0.00003344,USA/WI-UW-288/2020:0.00003344)NODE_0000807:0.00003344,USA/WI-WSLH-200067/2020:0.00000100,USA/WI-WSLH-200045/2020:0.00000100,USA/WI-UW-341/2020:0.00003344,USA/WI-WSLH-200043/2020:0.00006689,USA/IL-NM0116/2020:0.00000100,USA/IL-NM025/2020:0.00000100,USA/MI-MDHHS-SC20259/2020:0.00003344,USA/IL-UW-360/2020:0.00003344,USA/MI-MDHHS-SC20090/2020:0.00003471)NODE_0000794:0.00003344,USA/WI-UW-121/2020:0.00003344,(USA/WI-UW-127/2020:0.00000100,USA/WI-UW-144/2020:0.00000100)NODE_0000810:0.00010034,USA/WI-UW-19/2020:0.00000100,(USA/WI-WSLH-200090/2020:0.00000000,USA/WI-WSLH-200040/2020:0.00000000)NODE_0000811:0.00000100,USA/WI-WSLH-200091/2020:0.00000100,USA/WI-WSLH-200097/2020:0.00003344,USA/MD-CDC-0025/2020:0.00000100,USA/MD_0027/2020:0.00000100,USA/WA-S725/2020:0.00000100,(((((((((((((((((((((USA/PA-CDC-2908/2020:0.00000000,Australia/VIC458/2020:0.00000000)NODE_0000832:0.00000000,USA/AZ-TG269856/2020:0.00000000)NODE_0000831:0.00000000,Taiwan/NTU08/2020:0.00000000)NODE_0000830:0.00000000,USA/NY-NYUMC270/2020:0.00000000)NODE_0000829:0.00000000,USA/WA-UW136/2020:0.00000000)NODE_0000828:0.00000000,USA/NM-CDC-3589/2020:0.00000000)NODE_0000827:0.00000000,Canada/ON_PHL2259/2020:0.00000000)NODE_0000826:0.00000000,USA/NY-NYUMC251/2020:0.00000000)NODE_0000825:0.00000000,USA/VA-DCLS-0009/2020:0.00000000)NODE_0000824:0.00000000,Taiwan/CGMH-CGU-23/2020:0.00000000)NODE_0000823:0.00000000,USA/CT-UW223/2020:0.00000000)NODE_0000822:0.00000000,USA/NY-NYUMC159/2020:0.00000000)NODE_0000821:0.00000000,Lebanon/S1_758/2020:0.00000000)NODE_0000820:0.00000000,USA/NY-WCMP11E05P/2020:0.00000000)NODE_0000819:0.00000000,USA/CA-SR0355/2020:0.00000000)NODE_0000818:0.00000000,Canada/ON_PHL5930/2020:0.00000000)NODE_0000817:0.00000000,Taiwan/CGMH-CGU-19/2020:0.00000000)NODE_0000816:0.00000000,USA/CT-UW238/2020:0.00000000)NODE_0000815:0.00000000,USA/VA_6352/2020:0.00000000)NODE_0000814:0.00000000,Canada/ON_PHL8751/2020:0.00000000)NODE_0000813:0.00000000,SaudiArabia/KAUST-Makkah163/2020:0.00000000)NODE_0000812:0.00000100,(USA/OH_0019/2020:0.00000000,USA/PA_2735/2020:0.00000000)NODE_0000833:0.00000100,USA/OH_0020/2020:0.00000100,USA/PA-MGEL102/2020:0.00003344,(USA/OR-OHSU-0043/2020:0.00010034,(USA/OR-OHSU-0133/2020:0.00000100,USA/OR-OHSU-0176/2020:0.00000100,USA/OR-OHSU-0178/2020:0.00003344,USA/OR-OHSU-0181/2020:0.00000100,(USA/OR-OHSU-0184/2020:0.00000100,USA/OR-OHSU-0183/2020:0.00003344,USA/OR-OHSU-0177/2020:0.00000100)NODE_0000836:0.00003344,USA/OR-OHSU-0179/2020:0.00003344,USA/OR-OHSU-0185/2020:0.00000100,USA/OR-OHSU-0182/2020:0.00000100,USA/OR-OHSU-0187/2020:0.00003344)NODE_0000835:0.00013379)NODE_0000834:0.00003344,USA/OR-UW-4410/2020:0.00006689,(USA/MI-MDHHS-SC20293/2020:0.00000100,USA/MI-MDHHS-SC20553/2020:0.00013379)NODE_0000837:0.00003344,USA/PA_4395/2020:0.00000100,USA/PA-MGSC38-05/2020:0.00000100,USA/PA-MGSC51-05/2020:0.00000100,((USA/PA-MGEL143/2020:0.00003344,USA/PA-MGEL137/2020:0.00010034)NODE_0000839:0.00003344,(Norway/Trondheim-S12/2020:0.00000100,Norway/Trondheim-S15/2020:0.00000100)NODE_0000840:0.00006689,NewZealand/20VR1779/2020:0.00003344)NODE_0000838:0.00003344,USA/FL-BPHL-0117/2020:0.00003508,USA/FL-CDC-2316/2020:0.00003344,USA/FL-CDC-7619/2020:0.00000100,USA/FL-BPHL-016/2020:0.00000100,USA/FL-BPHL-02/2020:0.00003475,((USA/MA-MGH-00690/2020:0.00000000,USA/MA-MGH-00633/2020:0.00000000)NODE_0000842:0.00000100,USA/MA-MGH-00649/2020:0.00000100)NODE_0000841:0.00003344,USA/MA-MGH-00644/2020:0.00000100,(USA/AZ-TG273318/2020:0.00000100,USA/AZ-TG273304/2020:0.00003344,USA/AZ-TG273316/2020:0.00003344)NODE_0000843:0.00006689,USA/CA-CZB-1522/2020:0.00003344,USA/NM-UNM-00002/2020:0.00000100,(USA/NM-UNM-00032/2020:0.00000100,USA/NM-UNM-00025/2020:0.00000100)NODE_0000844:0.00003542,USA/NM-UNM-00004/2020:0.00000100,USA/NM-UNM-00036/2020:0.00000100,(USA/NM-UNM-00099/2020:0.00003344,(Romania/279067/2020:0.00000100,Romania/279068/2020:0.00000100)NODE_0000846:0.00023535)NODE_0000845:0.00003344,USA/NM-UNM-00109/2020:0.00003344,(USA/NM-UNM-00108/2020:0.00000100,USA/NM-UNM-00118/2020:0.00000100,(USA/NM-UNM-00110/2020:0.00003344,USA/NM-UNM-00101/2020:0.00000100,USA/NM-UNM-00112/2020:0.00000100)NODE_0000848:0.00003344,USA/NM-UNM-00100/2020:0.00000100)NODE_0000847:0.00003344,((USA/NM-UNM-00113/2020:0.00000100,USA/NM-UNM-00114/2020:0.00000100)NODE_0000850:0.00003344,(USA/NM-UNM-00115/2020:0.00000100,USA/NM-UNM-00116/2020:0.00000100,USA/NM-UNM-00117/2020:0.00000100)NODE_0000851:0.00003344,USA/NM-UNM-00071/2020:0.00003446)NODE_0000849:0.00003344,(USA/NM-UNM-00164/2020:0.00000100,USA/NM-UNM-00172/2020:0.00003638)NODE_0000852:0.00003600,USA/NM-UNM-00102/2020:0.00003451,USA/CT-UW-5073/2020:0.00003344,USA/CT-UW-5763/2020:0.00003344,USA/CT-UW-6568/2020:0.00003344,USA/CA-SCCPHD-UC104/2020:0.00000100,USA/NJ_3201/2020:0.00006689,USA/NJ-NYUMC378/2020:0.00003344,USA/NJ-QDX-133/2020:0.00003344,USA/NY-NYUMC200/2020:0.00000100,Canada/QC_AV9/2020:0.00000100,Japan/P2-1/2020:0.00000100,(Japan/P3-1/2020:0.00000100,Japan/P3-2/2020:0.00000100)NODE_0000853:0.00003344,((Sweden/20-07586/2020:0.00010034,Finland/13M60/2020:0.00000100,Finland/14M12/2020:0.00000100,Finland/13M65/2020:0.00000100,Finland/13M58/2020:0.00000100,Finland/13M64/2020:0.00000100,Finland/14M16/2020:0.00000100,Finland/14M26/2020:0.00000100,Denmark/ALAB-HH-245/2020:0.00003344,((Austria/Graz-MUG6/2020:0.00000000,Austria/Graz-MUG9/2020:0.00000000)NODE_0000857:0.00000100,Austria/Graz-MUG8/2020:0.00000100)NODE_0000856:0.00006689)NODE_0000855:0.00003344,Jordan/SR-0335/2020:0.00003344,(((((((((((((((((((((((((((((((Kazakhstan/21399/2020:0.00000000,SaudiArabia/KAUST-Madinah267/2020:0.00000000)NODE_0000888:0.00000000,SaudiArabia/KAUST-Madinah34/2020:0.00000000)NODE_0000887:0.00000000,SaudiArabia/KAUST-Jeddah73/2020:0.00000000)NODE_0000886:0.00000000,SaudiArabia/KAUST-Makkah10/2020:0.00000000)NODE_0000885:0.00000000,SaudiArabia/KAUST-Makkah177/2020:0.00000000)NODE_0000884:0.00000000,SaudiArabia/KAUST-Madinah24/2020:0.00000000)NODE_0000883:0.00000000,SaudiArabia/KAUST-Madinah50/2020:0.00000000)NODE_0000882:0.00000000,SaudiArabia/KAUST-Makkah237/2020:0.00000000)NODE_0000881:0.00000000,SaudiArabia/KAUST-Madinah48/2020:0.00000000)NODE_0000880:0.00000000,SaudiArabia/KAUST-Makkah193/2020:0.00000000)NODE_0000879:0.00000000,India/RMRC30/2020:0.00000000)NODE_0000878:0.00000000,SaudiArabia/KAUST-Makkah179/2020:0.00000000)NODE_0000877:0.00000000,India/GBRC115/2020:0.00000000)NODE_0000876:0.00000000,SaudiArabia/KAUST-Madinah249/2020:0.00000000)NODE_0000875:0.00000000,SaudiArabia/SCDC-3321/2020:0.00000000)NODE_0000874:0.00000000,India/GBRC132/2020:0.00000000)NODE_0000873:0.00000000,SaudiArabia/KAUST-Madinah49/2020:0.00000000)NODE_0000872:0.00000000,India/GBRC93/2020:0.00000000)NODE_0000871:0.00000000,SaudiArabia/KAUST-Madinah261/2020:0.00000000)NODE_0000870:0.00000000,SaudiArabia/KAUST-Makkah217/2020:0.00000000)NODE_0000869:0.00000000,SaudiArabia/SCDC-3324/2020:0.00000000)NODE_0000868:0.00000000,SaudiArabia/KAUST-Makkah97/2020:0.00000000)NODE_0000867:0.00000000,SaudiArabia/KAUST-Madinah30/2020:0.00000000)NODE_0000866:0.00000000,SaudiArabia/KAUST-Madinah258/2020:0.00000000)NODE_0000865:0.00000000,SaudiArabia/KAUST-Madinah254/2020:0.00000000)NODE_0000864:0.00000000,SaudiArabia/KAUST-Madinah54/2020:0.00000000)NODE_0000863:0.00000000,SaudiArabia/KAUST-Madinah266/2020:0.00000000)NODE_0000862:0.00000000,SaudiArabia/KAUST-Madinah55/2020:0.00000000)NODE_0000861:0.00000000,SaudiArabia/KAUST-Madinah25/2020:0.00000000)NODE_0000860:0.00000000,India/GBRC40/2020:0.00000000)NODE_0000859:0.00000000,SaudiArabia/KAUST-Madinah47/2020:0.00000000)NODE_0000858:0.00000100,Kazakhstan/22517/2020:0.00000100,(Malaysia/IIUM91/2020:0.00003344,((Bangladesh/BARJ_CVASU_CTG_511/2020:0.00010203,Bangladesh/BARJ_CVASU_CTG_517/2020:0.00003344,(Bangladesh/BCSIR-NILMRC_069/2020:0.00003344,Bangladesh/BCSIR-NILMRC_070/2020:0.00006689)NODE_0000892:0.00006689,(Bangladesh/CHRF_0006/2020:0.00006801,Bangladesh/BCSIR-NILMRC_071/2020:0.00023536)NODE_0000893:0.00003152,Bangladesh/BCSIR-NILMRC_067/2020:0.00020172)NODE_0000891:0.00003344,(India/GBRC177a/2020:0.00003344,(India/GBRC193b/2020:0.00006689,India/GBRC201b/2020:0.00003344)NODE_0000895:0.00013379)NODE_0000894:0.00003344,India/NCDC-01757/2020:0.00000100,India/NCDC-01711/2020:0.00000100,India/NCDC-01475/2020:0.00000100,India/NCDC-01744/2020:0.00000100,Turkey/HSGM-4701/2020:0.00000100,Turkey/HSGM-5711/2020:0.00000100,Turkey/HSGM-8968/2020:0.00000100,(Turkey/HSGM-8964/2020:0.00000100,Turkey/HSGM-8975/2020:0.00000100)NODE_0000896:0.00003344,(Turkey/HSGM-1081/2020:0.00000100,Turkey/HSGM-1432/2020:0.00006689)NODE_0000897:0.00003344)NODE_0000890:0.00003344,(Australia/VIC1665/2020:0.00000100,Australia/VIC1612/2020:0.00000100)NODE_0000898:0.00006689,Australia/VIC1566/2020:0.00000100)NODE_0000889:0.00003151,SaudiArabia/KAUST-Madinah51/2020:0.00003152,SaudiArabia/KAUST-Madinah31/2020:0.00003344,SaudiArabia/KAUST-Madinah23/2020:0.00003344,SaudiArabia/86650/2020:0.00003344,SaudiArabia/KAUST-Madinah45/2020:0.00003344,SaudiArabia/KAUST-Madinah44/2020:0.00003344,Egypt/NRC-03/2020:0.00003344,Egypt/CUNCI-HGC010/2020:0.00020198,Australia/VIC1663/2020:0.00000100,Australia/VIC1737/2020:0.00000100,Australia/VIC1668/2020:0.00000100,(India/GBRC192/2020:0.00003344,India/GBRC190/2020:0.00010034,India/GBRC196/2020:0.00010034)NODE_0000899:0.00003344,India/GBRC189/2020:0.00010034,India/GBRC186b/2020:0.00013379,Indonesia/EJ-ITD3590NT/2020:0.00010034,Australia/VIC1592/2020:0.00000100,Australia/VIC1593/2020:0.00003344,Australia/VIC1558/2020:0.00000100,Australia/VIC1599/2020:0.00006689,Turkey/HSGM-10241/2020:0.00000100,Turkey/HSGM-4236/2020:0.00000100,Turkey/HSGM-4505/2020:0.00000100,Turkey/HSGM-5602/2020:0.00000100,(Turkey/HSGM-5624/2020:0.00000100,Turkey/HSGM-8003/2020:0.00000100)NODE_0000900:0.00006689,Turkey/HSGM-8001/2020:0.00006689,Turkey/HSGM-5769/2020:0.00013545,India/RMRC24/2020:0.00000100,India/RMRC28/2020:0.00000100,India/RMRC46/2020:0.00000100,India/RMRC38/2020:0.00000100,Australia/NSW551/2020:0.00003344)NODE_0000854:0.00003344,Finland/13M82/2020:0.00000100,Greece/133/2020:0.00003344,Greece/224_35200/2020:0.00000100,Greece/234_31670/2020:0.00000100,Greece/246_32206/2020:0.00003344,Portugal/PT0021/2020:0.00000100,((Latvia/05/2020:0.00000100,(Belgium/ULG-10172/2020:0.00000100,Belgium/ULG-10181/2020:0.00003344,Belgium/ULG-10199/2020:0.00000100,Belgium/ULG-10200/2020:0.00000100,Belgium/ULG-10182/2020:0.00003344,Belgium/ULG-10184/2020:0.00003344,Belgium/ULG-10194/2020:0.00010034)NODE_0000903:0.00006689,Belgium/ULG-10176/2020:0.00010190,Netherlands/NA_708/2020:0.00000100,Turkey/GLAB-CoV008/2020:0.00003344,Turkey/GLAB-CoV012/2020:0.00003344,Turkey/HSGM-674/2020:0.00003344,Turkey/HSGM-7668/2020:0.00003344,Tunisia/COV1339/2020:0.00027044,Netherlands/NA_650/2020:0.00000100)NODE_0000902:0.00003344,DRC/81/2020:0.00003344,Turkey/HSGM-7718/2020:0.00000100,Turkey/Istanbul-BezmCoV1/2020:0.00003344)NODE_0000901:0.00006689,(Lebanon/S7_763/2020:0.00038025,Nigeria/KW017-CV24/2020:0.00003344)NODE_0000904:0.00003344,Taiwan/NTU03/2020:0.00000100,Taiwan/NTU10/2020:0.00000100,Taiwan/TSGH-14/2020:0.00010034,Taiwan/CGMH-CGU-16/2020:0.00010034,Austria/CeMM0007/2020:0.00000100,Serbia/CA3002-04/2020:0.00006689,Serbia/KV77-04/2020:0.00013379,Morocco/RMPS-02/2020:0.00003344,Morocco/6891/2020:0.00000100,SaudiArabia/KAUST-Makkah218/2020:0.00003344,Egypt/CUNCI-HGC011/2020:0.00006689,Egypt/CUNCI-HGC012/2020:0.00020194,(Vietnam/VNHN_1167/2020:0.00000100,NewZealand/20VR1796/2020:0.00006689)NODE_0000905:0.00003344,(Colombia/GUR-0206/2020:0.00000100,Colombia/GUR-0212/2020:0.00000100,Colombia/GUR-0215/2020:0.00003344,Colombia/GUR-0210/2020:0.00000100,Chile/Santiago_46/2020:0.00000100,(Colombia/GUR-0207/2020:0.00000000,Colombia/GVI-97795/2020:0.00000000)NODE_0000907:0.00000100,Colombia/GUR-0209/2020:0.00000100,Chile/PuenteAlto-29192/2020:0.00000100,Colombia/INS-103039/2020:0.00000100,Colombia/INS-79738/2020:0.00000100,Colombia/INS-79890/2020:0.00003344,(Colombia/GVI-97855/2020:0.00000100,Colombia/GVI-97875/2020:0.00000100,Colombia/GUV-92155/2020:0.00006689)NODE_0000908:0.00003344,Colombia/GVI-92161/2020:0.00000100,Colombia/GVI-97921/2020:0.00003344)NODE_0000906:0.00003344,Colombia/GUR-0454/2020:0.00000100,Chile/Valparaiso_2/2020:0.00000100,Chile/Temuco_14/2020:0.00000100,Chile/Santiago_10/2020:0.00003344,(Australia/VIC1664/2020:0.00000100,Australia/VIC1698/2020:0.00000100,Australia/VIC1710/2020:0.00000100)NODE_0000909:0.00010034,Australia/VIC1743/2020:0.00006847,India/GBRC187b/2020:0.00006689,Belgium/UGent-58/2020:0.00003344,India/GMC-KP1125/2020:0.00000100,Turkey/HSGM-1452/2020:0.00006689,Tunisia/MHT_1/2020:0.00003344,Colombia/INS-101935/2020:0.00003344,Colombia/INS-81035/2020:0.00003344,Colombia/INS-80705/2020:0.00003523,Colombia/GVI-93457/2020:0.00003344,Colombia/GVI-97588/2020:0.00003575,Colombia/GVI-97718/2020:0.00000100,Colombia/GVI-98087/2020:0.00000100,Colombia/GVI-97349/2020:0.00006689,Colombia/GVI-93450/2020:0.00000100,Colombia/GVI-98290/2020:0.00010034,Colombia/GVI97527/2020:0.00003344,Colombia/GVI-93301/2020:0.00006689,Argentina/C1374/2020:0.00006689,Israel/2047772/2020:0.00000100,Brazil/CV21/2020:0.00003344,Australia/VIC606/2020:0.00000100,USA/NY-Wadsworth-26551-01/2020:0.00000100)NODE_0000780:0.00003344,((USA/WI-UW-158/2020:0.00000100,USA/WI-UW-160/2020:0.00000100,USA/WI-UW-159/2020:0.00006689,USA/WI-UW-249/2020:0.00006689,USA/WI-UW-84/2020:0.00010034)NODE_0000911:0.00003344,((((USA/WI-UW-165/2020:0.00000000,Israel/2089866/2020:0.00000000)NODE_0000915:0.00000000,Israel/2115701/2020:0.00000000)NODE_0000914:0.00000000,France/HF2060/2020:0.00000000)NODE_0000913:0.00000000,Israel/701002504/2020:0.00000000)NODE_0000912:0.00000100,USA/WI-UW-176/2020:0.00003344,(USA/WI-UW-113/2020:0.00003344,USA/DC-HP00096/2020:0.00003344)NODE_0000916:0.00003344,(USA/WI-UW-17/2020:0.00000100,USA/WI-WSLH-200056/2020:0.00000100,USA/MD-HP00039/2020:0.00000100,USA/MD-HP00119/2020:0.00003344,(((USA/VA-DCLS-0347/2020:0.00000000,USA/VA-DCLS-0354/2020:0.00000000)NODE_0000920:0.00000000,USA/VA-DCLS-0351/2020:0.00000000)NODE_0000919:0.00000100,USA/VA-DCLS-0352/2020:0.00000100,(USA/VA-DCLS-0353/2020:0.00000100,USA/VA-DCLS-0348/2020:0.00000100,(USA/VA-DCLS-0349/2020:0.00000100,USA/VA-DCLS-0356/2020:0.00000100,USA/VA-DCLS-0355/2020:0.00003344)NODE_0000922:0.00003344)NODE_0000921:0.00003344,USA/VA-DCLS-0350/2020:0.00003344)NODE_0000918:0.00003344,USA/VA-DCLS-0077/2020:0.00000100,USA/VA-DCLS-0089/2020:0.00006689,(((((((((USA/VA-DCLS-0090/2020:0.00000000,USA/VA-DCLS-0072/2020:0.00000000)NODE_0000931:0.00000000,USA/VA-DCLS-0073/2020:0.00000000)NODE_0000930:0.00000000,USA/VA-DCLS-0076/2020:0.00000000)NODE_0000929:0.00000000,USA/VA-DCLS-0075/2020:0.00000000)NODE_0000928:0.00000000,USA/VA-DCLS-0088/2020:0.00000000)NODE_0000927:0.00000000,USA/VA-DCLS-0078/2020:0.00000000)NODE_0000926:0.00000000,USA/VA-DCLS-0080/2020:0.00000000)NODE_0000925:0.00000000,USA/VA-DCLS-0087/2020:0.00000000)NODE_0000924:0.00000000,USA/VA-DCLS-0050/2020:0.00000000)NODE_0000923:0.00000100,USA/VA-DCLS-0081/2020:0.00000100,USA/VA-DCLS-0057/2020:0.00003344,USA/VA-DCLS-0048/2020:0.00000100,USA/VA-DCLS-0079/2020:0.00000100,USA/VA-DCLS-0005/2020:0.00000100)NODE_0000917:0.00006689,USA/WI-UW-195/2020:0.00003344,USA/WI-UW-248/2020:0.00000100,(USA/WI-UW-312/2020:0.00000100,USA/WI-UW-331/2020:0.00006689)NODE_0000932:0.00003344,USA/WI-WSLH-200073/2020:0.00003344,USA/WI-UW-319/2020:0.00006689,USA/WI-UW-321/2020:0.00006689,USA/WI-UW-332/2020:0.00006689,((USA/WI-UW-322/2020:0.00000100,USA/WI-UW-324/2020:0.00000100,USA/TX-HMH0445/2020:0.00006854,USA/NY-PV09161/2020:0.00000100,USA/CA-CZB-1682/2020:0.00000100,Australia/VIC856/2020:0.00003344,(Australia/VIC867/2020:0.00000100,Australia/VIC868/2020:0.00000100,Australia/VIC864/2020:0.00006689)NODE_0000935:0.00003344)NODE_0000934:0.00006689,USA/MA-MGH-00715/2020:0.00003344,USA/DC-HP00152/2020:0.00000100,(((USA/MA-MGH-00660/2020:0.00000000,USA/MA-MGH-00704/2020:0.00000000)NODE_0000938:0.00000000,USA/MA-MGH-00668/2020:0.00000000)NODE_0000937:0.00000000,Slovakia/SK-BMC2/2020:0.00000000)NODE_0000936:0.00000100,USA/MA-MGH-00707/2020:0.00000100,USA/MA-MGH-00645/2020:0.00003344,USA/MI-MDHHS-SC20313/2020:0.00010217,USA/NC_0024/2020:0.00000100,USA/NC_0025/2020:0.00003344,USA/DC-HP00026/2020:0.00000100)NODE_0000933:0.00003344,(((((((((((((((((((((((((((((((USA/MA-MGH-00439/2020:0.00000000,Sweden/20-50231/2020:0.00000000)NODE_0000969:0.00000000,Canada/ON_QGLO-017/2020:0.00000000)NODE_0000968:0.00000000,USA/MA-MGH-00428/2020:0.00000000)NODE_0000967:0.00000000,USA/MA_0020/2020:0.00000000)NODE_0000966:0.00000000,USA/MA-MGH-00005/2020:0.00000000)NODE_0000965:0.00000000,USA/KS_4126/2020:0.00000000)NODE_0000964:0.00000000,USA/UT-01598/2020:0.00000000)NODE_0000963:0.00000000,USA/MA_8933/2020:0.00000000)NODE_0000962:0.00000000,France/HF1684/2020:0.00000000)NODE_0000961:0.00000000,USA/MA_3623/2020:0.00000000)NODE_0000960:0.00000000,USA/MA-MGH-00661/2020:0.00000000)NODE_0000959:0.00000000,USA/MA-MGH-00533/2020:0.00000000)NODE_0000958:0.00000000,Australia/SAP073/2020:0.00000000)NODE_0000957:0.00000000,Canada/ON_PHL0743/2020:0.00000000)NODE_0000956:0.00000000,USA/MA-MGH-00680/2020:0.00000000)NODE_0000955:0.00000000,USA/NC_0031/2020:0.00000000)NODE_0000954:0.00000000,Sweden/20-50230/2020:0.00000000)NODE_0000953:0.00000000,France/B5465/2020:0.00000000)NODE_0000952:0.00000000,USA/MA-MGH-00440/2020:0.00000000)NODE_0000951:0.00000000,USA/MA_9704/2020:0.00000000)NODE_0000950:0.00000000,USA/MA_3672/2020:0.00000000)NODE_0000949:0.00000000,USA/PA_2317/2020:0.00000000)NODE_0000948:0.00000000,Russia/Khabarovsk-71403/2020:0.00000000)NODE_0000947:0.00000000,USA/NC-CDC-0034/2020:0.00000000)NODE_0000946:0.00000000,USA/MA-MGH-00421/2020:0.00000000)NODE_0000945:0.00000000,USA/PA_1881/2020:0.00000000)NODE_0000944:0.00000000,France/IDF1980/2020:0.00000000)NODE_0000943:0.00000000,Canada/ON_QGLO-042/2020:0.00000000)NODE_0000942:0.00000000,USA/VA-DCLS-0012/2020:0.00000000)NODE_0000941:0.00000000,France/HF2597/2020:0.00000000)NODE_0000940:0.00000000,Canada/ON_QGLO-039/2020:0.00000000)NODE_0000939:0.00000100,USA/MA-MGH-00438/2020:0.00000100,USA/UT-01595/2020:0.00000100,USA/MD-HP00133/2020:0.00000100,USA/MA-MGH-00716/2020:0.00003344,USA/PA_2937/2020:0.00000100,USA/DC-HP00137/2020:0.00000100,(((USA/IN-CDC-2005/2020:0.00000000,USA/IN_72003/2020:0.00000000)NODE_0000972:0.00000000,USA/IN_82003/2020:0.00000000)NODE_0000971:0.00000100,USA/IN-CDC-2006/2020:0.00000100,USA/IN_92003/2020:0.00000100)NODE_0000970:0.00003344,USA/MA-MGH-00637/2020:0.00006689,USA/MA-MGH-00642/2020:0.00006689,(USA/AK-PHL200/2020:0.00006689,Netherlands/Overijssel_25/2020:0.00000100,NewZealand/20VR1561/2020:0.00003344)NODE_0000973:0.00003344,USA/NJ-NYUMC841/2020:0.00010034,USA/UT-0502/2020:0.00000100,USA/DC-HP00006/2020:0.00003344,Canada/ON-UHTC_0075/2020:0.00003344,(Portugal/PT0487/2020:0.00003344,(Poland/PL_P7/2020:0.00000100,NewZealand/20VR2556/2020:0.00003344,England/LIVE-9C467/2020:0.00003574)NODE_0000975:0.00003344)NODE_0000974:0.00003344,(((((Portugal/PT0474/2020:0.00000000,Portugal/PT0489/2020:0.00000000)NODE_0000980:0.00000000,Portugal/PT0477/2020:0.00000000)NODE_0000979:0.00000100,Portugal/PT0475/2020:0.00000100,Portugal/PT0473/2020:0.00000100)NODE_0000978:0.00003344,Portugal/PT0476/2020:0.00000100,((((Luxembourg/LNS5507695/2020:0.00000000,Luxembourg/LNS0681882/2020:0.00000000)NODE_0000984:0.00000100,Luxembourg/LNS6387933/2020:0.00000100,Luxembourg/LNS3660996/2020:0.00003344)NODE_0000983:0.00003344,Luxembourg/LNS6862754/2020:0.00000100,Luxembourg/LNS6469209/2020:0.00003344,Luxembourg/LNS1646752/2020:0.00000100,Luxembourg/LNS1586475/2020:0.00000100)NODE_0000982:0.00003344,Luxembourg/LNS7820945/2020:0.00006689)NODE_0000981:0.00010034,(Oman/RESP-20-6417/2020:0.00000100,Pakistan/NIH-45090/2020:0.00006689,Pakistan/NIH-45579/2020:0.00020174,Pakistan/NIH-45143/2020:0.00006689,((Australia/VIC1669/2020:0.00000100,Australia/VIC1560/2020:0.00000100)NODE_0000987:0.00003344,Belgium/ULG-10186/2020:0.00008907)NODE_0000986:0.00004482,Australia/VIC1511/2020:0.00000100)NODE_0000985:0.00002751,Australia/VIC1679/2020:0.00006689,Australia/VIC1783/2020:0.00000100,Australia/VIC1584/2020:0.00000100,Australia/VIC1617/2020:0.00000100,Australia/VIC1585/2020:0.00000100,Australia/VIC1621/2020:0.00003344,Australia/VIC1510/2020:0.00000100,Turkey/HSGM-4706/2020:0.00000100,Turkey/HSGM-4698/2020:0.00013379)NODE_0000977:0.00003344,((France/IDF5662/2020:0.00000000,Luxembourg/LNS2335124/2020:0.00000000)NODE_0000989:0.00000000,Slovakia/SK-BMC5/2020:0.00000000)NODE_0000988:0.00000100,Gambia/GC19-029/2020:0.00000100,France/IDF4843/2020:0.00006689,France/IDF5778/2020:0.00000100,Portugal/PT0209/2020:0.00000100,Luxembourg/LNS6274573/2020:0.00003344,Luxembourg/LNS6546078/2020:0.00010829,France/B5687/2020:0.00003344,Senegal/611/2020:0.00000100,Germany/BAV-MVP0192/2020:0.00020322,Portugal/PT0601/2020:0.00006689,Thailand/Bangkok-CONI-0097/2020:0.00006914,Denmark/ALAB-SSI-799/2020:0.00000100,Norway/2246/2020:0.00000100,Norway/2526/2020:0.00013670,Norway/2534/2020:0.00006689,Norway/2380/2020:0.00000100,Norway/2466/2020:0.00003344,Luxembourg/LNS2818424/2020:0.00000100,Luxembourg/LNS1667297/2020:0.00000100,(Luxembourg/LNS0188413/2020:0.00000100,Luxembourg/LNS1673015/2020:0.00003344,Luxembourg/LNS2629386/2020:0.00003344)NODE_0000990:0.00006689,Nigeria/OS060-CV9/2020:0.00013567,Tunisia/COV0425/2020:0.00000100)NODE_0000976:0.00003344,(France/IDF4791/2020:0.00000100,France/IDF4793/2020:0.00003344)NODE_0000991:0.00006689,France/IDF6037/2020:0.00010166,Sweden/20-50179/2020:0.00003344,Australia/VPRL009/2020:0.00000100,Finland/13M33/2020:0.00010034,Belgium/DVBJ-030468/2020:0.00000100,Switzerland/GE5007/2020:0.00003344,Taiwan/TSGH-18/2020:0.00003344,Taiwan/170/2020:0.00006689,DRC/KN-13/2020:0.00000100,Portugal/PT0358/2020:0.00000100,France/CIBU200132/2020:0.00000100,France/B5678/2020:0.00000100,France/HF2748/2020:0.00000100,Senegal/382/2020:0.00006689,Morocco/6898/2020:0.00006689,(DRC/254/2020:0.00000100,DRC/243/2020:0.00000100,DRC/KN-0060/2020:0.00000100)NODE_0000992:0.00003344,Norway/2381/2020:0.00018154,Vietnam/IBT-14Mar/2020:0.00013379,((Israel/130710211/2020:0.00000000,Israel/13077558/2020:0.00000000)NODE_0000994:0.00000100,Israel/130711082/2020:0.00000100)NODE_0000993:0.00003344,Australia/SAP019/2020:0.00000100,Australia/SAP027/2020:0.00000100,Australia/SAP089/2020:0.00000100,Australia/SAP014/2020:0.00000100,Australia/SAP015/2020:0.00000100,Israel/2020078/2020:0.00003344,(Israel/2047004/2020:0.00000100,Israel/2047883/2020:0.00000100)NODE_0000995:0.00003344,Israel/2086045/2020:0.00000100,Israel/2089698/2020:0.00000100,USA/MA-MGH-00417/2020:0.00003344,USA/MA-MGH-00086/2020:0.00006689,Canada/ON_PHL0539/2020:0.00003344,Canada/ON_PHL3741/2020:0.00003344,Australia/SAP081/2020:0.00000100,Australia/SAP083/2020:0.00003344)NODE_0000910:0.00003344,((USA/WI-UW-269/2020:0.00013379,Chile/Santiago_81/2020:0.00003344)NODE_0000997:0.00003344,USA/FL_1177/2020:0.00003344,USA/FL_7169/2020:0.00000100,Chile/Santiago_58/2020:0.00006689)NODE_0000996:0.00003344,USA/NY-NYUMC915/2020:0.00007010,USA/GA-EHC-083E/2020:0.00000100,(Netherlands/NA_266/2020:0.00006689,(Netherlands/Gelderland_42/2020:0.00000100,Netherlands/Gelderland_53/2020:0.00003344,(Netherlands/Gelderland_52/2020:0.00000100,Netherlands/Gelderland_54/2020:0.00000100,((Netherlands/Gelderland_87/2020:0.00000000,Netherlands/Utrecht_50/2020:0.00000000)NODE_0001002:0.00000100,Netherlands/Gelderland_91/2020:0.00003344,Netherlands/Flevoland_17/2020:0.00000100)NODE_0001001:0.00003344)NODE_0001000:0.00006689,Netherlands/Gelderland_45/2020:0.00010034)NODE_0000999:0.00010034,(Austria/Graz-MUG16/2020:0.00006689,Austria/CeMM0048/2020:0.00010034)NODE_0001003:0.00006689,Netherlands/Flevoland_5/2020:0.00006689,Slovenia/MB0419/2020:0.00003344,BosniaandHerzegovina/ChVir7402/2020:0.00003344)NODE_0000998:0.00006689,France/B1623/2020:0.00000100,Lebanon/S2_759/2020:0.00006647,((Lebanon/S8_767/2020:0.00013409,Lebanon/S10_768/2020:0.00041475)NODE_0001005:0.00003394,Egypt/NRC-01/2020:0.00000101)NODE_0001004:0.00003335,Hungary/SRC-00836/2020:0.00010034,Poland/1104795/2020:0.00000100,(Egypt/CUNCI-HGC007-2/2020:0.00000100,Egypt/CUNCI-HGC002-2/2020:0.00000100,Egypt/CUNCI-HGC002/2020:0.00000100,Egypt/CUNCI-HGC023/2020:0.00000100,Egypt/CUNCI-HGC003/2020:0.00000100,Egypt/CUNCI-HGC007/2020:0.00000100,Egypt/CUNCI-HGC008/2020:0.00000100,Egypt/CUNCI-HGC006/2020:0.00000100)NODE_0001006:0.00013263,Egypt/CUNCI-HGC009/2020:0.00003344,Egypt/CUNCI-HGC016/2020:0.00010034,Chile/Santiago-05015/2020:0.00000100)NODE_0000340:0.00003344,(USA/WI-GMF-M00002/2020:0.00016724,((USA/WI-UW-114/2020:0.00006689,(USA/WI-UW-198/2020:0.00000100,Chile/Santiago_71/2020:0.00000100,Brazil/RJ0263/2020:0.00003344,Brazil/RJ-1927/2020:0.00003344,England/CAMB-74D5B/2020:0.00000100)NODE_0001010:0.00003344,USA/WI-WSLH-200084/2020:0.00000100,(((((((USA/MI-MDHHS-SC20138/2020:0.00000000,Brazil/AP163972-IEC/2020:0.00000000)NODE_0001017:0.00000000,Brazil/AP164082-IEC/2020:0.00000000)NODE_0001016:0.00000000,Brazil/AP161167-IEC/2020:0.00000000)NODE_0001015:0.00000000,Chile/Santiago_74/2020:0.00000000)NODE_0001014:0.00000000,Chile/Santiago_56/2020:0.00000000)NODE_0001013:0.00000000,Brazil/PA161548-IEC/2020:0.00000000)NODE_0001012:0.00000000,Chile/Santiago_66/2020:0.00000000)NODE_0001011:0.00000100,(USA/MA-MGH-00693/2020:0.00000100,USA/MA-MGH-00694/2020:0.00000100)NODE_0001018:0.00010034,USA/DC-HP00052/2020:0.00000100,Portugal/PT0448/2020:0.00000100,Australia/VIC876/2020:0.00000100,Portugal/PT0341/2020:0.00003344,Portugal/PT0588/2020:0.00000100,Uruguay/UY-NYUMC857/2020:0.00000100,Chile/Santiago-23741/2020:0.00000100,Chile/Santiago_73/2020:0.00003344,Chile/Santiago_52/2020:0.00003344,Chile/Santiago_76/2020:0.00003344,Australia/NSW294/2020:0.00000100,Australia/NSW332/2020:0.00000100,Brazil/SPBR-144/2020:0.00003344,Brazil/RJ0249/2020:0.00000100,Brazil/RJ0262/2020:0.00000100,(Brazil/SC0246/2020:0.00000000,Brazil/MG0290/2020:0.00000000)NODE_0001019:0.00000100,Brazil/RJ0257/2020:0.00000100,Brazil/RJ0261/2020:0.00000100,Brazil/RJ0275/2020:0.00000100,Brazil/RJ0268/2020:0.00000100,Brazil/RJ0250/2020:0.00000100,Brazil/RJ0284/2020:0.00000100,Brazil/RJ0252/2020:0.00006689,Brazil/RJ0253/2020:0.00007073,Brazil/RJ0247/2020:0.00006852,Brazil/RJ-1574/2020:0.00003344,((((Brazil/RJ-2840/2020:0.00000000,Brazil/RJ-1056/2020:0.00000000)NODE_0001023:0.00000000,Brazil/DF-862/2020:0.00000000)NODE_0001022:0.00000000,Brazil/DF-619i/2020:0.00000000)NODE_0001021:0.00000000,Brazil/DF-615i/2020:0.00000000)NODE_0001020:0.00000100,Brazil/RJ-2195/2020:0.00000100,Brazil/RJ-2696/2020:0.00000100,Brazil/RJ-2233/2020:0.00000100,Brazil/RJ-2822/2020:0.00003344,Brazil/RJ-2208/2020:0.00003344,Brazil/RJ-2669/2020:0.00003344,Brazil/RJ-763/2020:0.00002159,((Brazil/RJ-1691/2020:0.00000000,Brazil/RJ-1466/2020:0.00000000)NODE_0001025:0.00000000,Brazil/RJ-2072/2020:0.00000000)NODE_0001024:0.00000100,Brazil/RJ-1948/2020:0.00000100,Brazil/RJ-2033/2020:0.00000100,Brazil/RJ-899/2020:0.00006689,Argentina/PAIS_A001/2020:0.00003344,(Argentina/PAIS_A023/2020:0.00000100,Argentina/PAIS_A026/2020:0.00003344,Argentina/PAIS_A024/2020:0.00003344)NODE_0001026:0.00003344,Brazil/AC162535-IEC/2020:0.00006689,(Brazil/RJ-1100/2020:0.00000100,Brazil/RJ-1111/2020:0.00000100)NODE_0001027:0.00003344,Brazil/DF-891/2020:0.00000100,Brazil/RJ-1119/2020:0.00000100,Brazil/RJ-1065/2020:0.00003344,Brazil/DF-861/2020:0.00003344,Brazil/GO0210/2020:0.00000100,Brazil/MG0217/2020:0.00000100,Brazil/MG0218/2020:0.00000100,Brazil/MG0219/2020:0.00000100,Brazil/PI0239/2020:0.00000100,Brazil/MG0214/2020:0.00007011,Brazil/MG0216/2020:0.00006835)NODE_0001009:0.00003344,Netherlands/Helmond_1363548/2020:0.00000100,Switzerland/GE1422/2020:0.00003344,((Switzerland/GE1402/2020:0.00000000,CzechRepublic/ChVir1912/2020:0.00000000)NODE_0001029:0.00000000,Netherlands/NoordHolland_10001/2020:0.00000000)NODE_0001028:0.00000100,Germany/BAV-MVP0253/2020:0.00003344,Netherlands/Diemen_1363454/2020:0.00010243,Switzerland/AG7120/2020:0.00000100,Netherlands/NoordHolland_10002/2020:0.00013379,Brazil/CV32/2020:0.00006689)NODE_0001008:0.00003344,(USA/WI-UW-16/2020:0.00000100,(USA/TX_GCID_192000072/2020:0.00000000,Latvia/06/2020:0.00000000)NODE_0001031:0.00000100,USA/MN-MDH-164/2020:0.00000100,USA/AZ-ASU2949/2020:0.00000100,USA/UT-069/2020:0.00003344,England/NORW-E82CC/2020:0.00000100,(Greece/10/2020:0.00000100,Greece/43_35679/2020:0.00003344)NODE_0001032:0.00003344,Wales/PHWC-2ED9C/2020:0.00000100,Latvia/07/2020:0.00003344,Wales/PHWC-318B3/2020:0.00000100,Netherlands/NA_152/2020:0.00000100,(England/NORT-28C987/2020:0.00005098,England/NORT-28BA94/2020:0.00000100)NODE_0001033:0.00005009,Wales/PHWC-29C58/2020:0.00000100,Wales/PHWC-2B861/2020:0.00000100,England/SHEF-D0EC3/2020:0.00000100,Portugal/PT0590/2020:0.00003653,Portugal/PT0587/2020:0.00003634,Wales/PHWC-32199/2020:0.00000100,Morocco/6888/2020:0.00006689,Scotland/CVR1598/2020:0.00000100,Greece/41_36861/2020:0.00003344,Wales/PHWC-30CC7/2020:0.00000100,Wales/PHWC-30E85/2020:0.00000100,Wales/PHWC-30B8E/2020:0.00000100,Wales/PHWC-27F7F/2020:0.00000100,England/SHEF-C77F1/2020:0.00000100,England/SHEF-C0242/2020:0.00000100,England/SHEF-C028E/2020:0.00000100,Wales/PHWC-2465F/2020:0.00000100,England/CAMB-1AEC96/2020:0.00010034,Netherlands/NA_626/2020:0.00000100,Wales/PHWC-27838/2020:0.00000100,Wales/PHWC-2716A/2020:0.00000100,Wales/PHWC-277FF/2020:0.00000100,Brazil/MG0211/2020:0.00000100,England/SHEF-C90E5/2020:0.00000100)NODE_0001030:0.00003344,((USA/WI-UW-164/2020:0.00000100,USA/MN69-MDH69/2020:0.00000100)NODE_0001035:0.00006578,(((((((((USA/WI-UW-24/2020:0.00000000,Israel/13075882/2020:0.00000000)NODE_0001044:0.00000000,Hungary/SRC-00126/2020:0.00000000)NODE_0001043:0.00000000,Hungary/SRC-00186/2020:0.00000000)NODE_0001042:0.00000000,Israel/2047145/2020:0.00000000)NODE_0001041:0.00000000,Belgium/UGent-28/2020:0.00000000)NODE_0001040:0.00000000,Hungary/SRC-00055/2020:0.00000000)NODE_0001039:0.00000000,Israel/13075914/2020:0.00000000)NODE_0001038:0.00000000,Japan/Donner26/2020:0.00000000)NODE_0001037:0.00000000,Denmark/ALAB-SSI-718/2020:0.00000000)NODE_0001036:0.00000100,USA/PA-MGEL98/2020:0.00000100,USA/DC-HP00145/2020:0.00007245,USA/FL-CDC-6318/2020:0.00000100,(((((((((((((((((USA/FL_5125/2020:0.00000000,Israel/ISR_IT0320/2020:0.00000000)NODE_0001061:0.00000000,USA/AZ-TG271868/2020:0.00000000)NODE_0001060:0.00000000,Russia/Moscow-67609/2020:0.00000000)NODE_0001059:0.00000000,Norway/Trondheim-E9/2020:0.00000000)NODE_0001058:0.00000000,England/20172043604/2020:0.00000000)NODE_0001057:0.00000000,UnitedArabEmirates/L3779/2020:0.00000000)NODE_0001056:0.00000000,USA/AZ-TG271856/2020:0.00000000)NODE_0001055:0.00000000,Brazil/SPBR-13/2020:0.00000000)NODE_0001054:0.00000000,Brazil/SPBR-08/2020:0.00000000)NODE_0001053:0.00000000,USA/MI-MDHHS-SC20413/2020:0.00000000)NODE_0001052:0.00000000,Spain/Alicante569/2020:0.00000000)NODE_0001051:0.00000000,India/c31/2020:0.00000000)NODE_0001050:0.00000000,Russia/Samara-73403/2020:0.00000000)NODE_0001049:0.00000000,USA/MN-MDH-70/2020:0.00000000)NODE_0001048:0.00000000,India/c32/2020:0.00000000)NODE_0001047:0.00000000,USA/AZ-TG271866/2020:0.00000000)NODE_0001046:0.00000000,Switzerland/GE8102/2020:0.00000000)NODE_0001045:0.00000100,USA/MN-MDH-293/2020:0.00000100,(USA/NM-UNM-00027/2020:0.00000100,(USA/NE-10744/2020:0.00003344,USA/NE-10940/2020:0.00000100,USA/NE-10967/2020:0.00000100,USA/NE-10971/2020:0.00000100,USA/NE-11323/2020:0.00003344,(USA/NE-10965/2020:0.00000100,USA/NE-10838/2020:0.00003344)NODE_0001064:0.00003344,USA/NE-11647/2020:0.00016724)NODE_0001063:0.00003344)NODE_0001062:0.00003344,USA/CT-UW258/2020:0.00000100,USA/MO_4470/2020:0.00006689,(USA/AK-PHL041/2020:0.00000100,Belgium/ULG-10061/2020:0.00000100)NODE_0001065:0.00006689,Canada/ON-UHTC_0070/2020:0.00010034,Canada/ON-UHTC_0033/2020:0.00006689,(Germany/BAV-MVP0011/2020:0.00000100,(Germany/BAV-MVP0016/2020:0.00000100,Germany/BAV-MVP0190/2020:0.00000100,(Germany/BAV-MVP0218/2020:0.00000100,Germany/BAV-MVP0226/2020:0.00003344)NODE_0001068:0.00003344)NODE_0001067:0.00003344,(Germany/BAV-MVP0246/2020:0.00000100,Germany/BAV-MVP0281/2020:0.00000100)NODE_0001069:0.00003344,Germany/BAV-MVP0269/2020:0.00006814)NODE_0001066:0.00003344,Sweden/20-50132/2020:0.00003344,Japan/Donner1/2020:0.00003344,Japan/Donner12/2020:0.00000100,Japan/Donner27/2020:0.00006689,(Japan/Donner4/2020:0.00000100,(Japan/Donner11/2020:0.00000100,(Japan/Donner6/2020:0.00000000,Japan/Donner35/2020:0.00000000)NODE_0001072:0.00000100,Japan/Donner8/2020:0.00000100,Japan/Donner2/2020:0.00000100,Japan/Donner7/2020:0.00000100,Japan/Donner19/2020:0.00000100,Japan/Donner3/2020:0.00000100,Japan/Donner14/2020:0.00003344,Japan/Donner15/2020:0.00003344,Japan/Donner9/2020:0.00000100)NODE_0001071:0.00003344,Japan/Donner25/2020:0.00003344,Japan/Donner32/2020:0.00003344)NODE_0001070:0.00003344,(Japan/Donner23/2020:0.00000100,Japan/Donner31/2020:0.00006689)NODE_0001073:0.00003344,Japan/Donner21/2020:0.00006689,Japan/Donner29/2020:0.00013379,Japan/Donner24/2020:0.00010257,Japan/Donner30/2020:0.00006689,(Japan/Donner36/2020:0.00006689,Uruguay/UY-NYUMC877/2020:0.00006852)NODE_0001074:0.00006689,(((Netherlands/Gelderland_162/2020:0.00000100,Netherlands/Gelderland_163/2020:0.00000100)NODE_0001077:0.00003344,Netherlands/Gelderland_50/2020:0.00003344,((Netherlands/Gelderland_88/2020:0.00000000,Netherlands/Utrecht_49/2020:0.00000000)NODE_0001079:0.00000100,Netherlands/Gelderland_93/2020:0.00003344,(Netherlands/Gelderland_92/2020:0.00003504,Netherlands/Gelderland_90/2020:0.00003344)NODE_0001080:0.00003344,Netherlands/Gelderland_89/2020:0.00000100,(Netherlands/Flevoland_16/2020:0.00000100,Netherlands/Overijssel_35/2020:0.00009986,Netherlands/Utrecht_48/2020:0.00000100)NODE_0001081:0.00003356,Netherlands/Flevoland_18/2020:0.00000100)NODE_0001078:0.00003346,Netherlands/Gelderland_49/2020:0.00010034,Netherlands/Overijssel_34/2020:0.00000100)NODE_0001076:0.00003344,(((Netherlands/Gelderland_24/2020:0.00000000,Netherlands/NA_613/2020:0.00000000)NODE_0001084:0.00000000,Netherlands/NoordHolland_28/2020:0.00000000)NODE_0001083:0.00000000,Netherlands/Flevoland_8/2020:0.00000000)NODE_0001082:0.00000100,Netherlands/Gelderland_26/2020:0.00003344,Netherlands/Flevoland_11/2020:0.00000100)NODE_0001075:0.00003344,Russia/SCPM-O-06/2020:0.00006689,Spain/Valencia610/2020:0.00003344,Jordan/SR-043/2020:0.00003344,Switzerland/101156/2020:0.00000100,Switzerland/110467/2020:0.00000100,Denmark/ALAB-HH-97/2020:0.00000100,Hungary/SRC-00417/2020:0.00010034,(Israel/990430265/2020:0.00003344,Netherlands/Flevoland_9/2020:0.00000100,Israel/13075703/2020:0.00006689)NODE_0001085:0.00003344,Singapore/249/2020:0.00000100,Switzerland/1000477797/2020:0.00003344,Thailand/Bangkok-0066/2020:0.00006868,Thailand/Bangkok-0064/2020:0.00000100,(Morocco/6902/2020:0.00006689,Morocco/15N/2020:0.00020200)NODE_0001086:0.00006689,Hungary/SRC-00541/2020:0.00003344,Switzerland/42169171/2020:0.00000100,Switzerland/42202622/2020:0.00000100,Switzerland/120040/2020:0.00006689,(Switzerland/130012/2020:0.00000100,Switzerland/120227/2020:0.00000100,Switzerland/120230/2020:0.00000100,Switzerland/120229/2020:0.00000100)NODE_0001087:0.00003344,Switzerland/130020/2020:0.00003344,Switzerland/120200/2020:0.00000100,Switzerland/130005/2020:0.00000100,Iceland/584/2020:0.00003344,Uruguay/UY-NYUMC873/2020:0.00000100,Vietnam/VNHN_0762/2020:0.00006689,Iceland/464/2020:0.00000100,Chile/Santiago_8/2020:0.00006689,England/CAMB-1B1717/2020:0.00000100,Israel/13075879/2020:0.00003344,Israel/13077711/2020:0.00000100,India/nimh-0113/2020:0.00006832,England/20169023204/2020:0.00000100,(Australia/VIC1513/2020:0.00000100,Australia/VIC1591/2020:0.00000100)NODE_0001088:0.00010034,Spain/Palma2570/2020:0.00000100,Spain/Palma2580/2020:0.00000100,Spain/Donostia-San_Sebastian2121/2020:0.00003344,Spain/Donostia-San_Sebastian2120/2020:0.00000100,Iceland/233/2020:0.00003344,Argentina/PAIS_A027/2020:0.00016940,India/RMRC2/2020:0.00013559,(Israel/2047188/2020:0.00000100,Israel/2047189/2020:0.00000100)NODE_0001089:0.00003344,Israel/2047418/2020:0.00003344,(Israel/51141014/2020:0.00000100,Israel/51145198/2020:0.00000100)NODE_0001090:0.00003344,Israel/51144342/2020:0.00006867,Brazil/BA-510/2020:0.00003344)NODE_0001034:0.00003344,((USA/WI-UW-156/2020:0.00000100,USA/WI-UW-336/2020:0.00000100)NODE_0001092:0.00013379,Gambia/0214/2020:0.00013077,Gambia/0278/2020:0.00000100,Gambia/0548/2020:0.00000100,Gambia/0268/2020:0.00000100,Gambia/1271/2020:0.00000100,(Gambia/0528/2020:0.00000100,Gambia/0531/2020:0.00000100,(Gambia/0536/2020:0.00000000,Gambia/1277/2020:0.00000000)NODE_0001094:0.00000100,Gambia/0547/2020:0.00000100,Gambia/1094/2020:0.00000100,Gambia/1251/2020:0.00000100,Gambia/1090/2020:0.00003344)NODE_0001093:0.00003344,Gambia/1264/2020:0.00000100,Switzerland/1000477377/2020:0.00003344,(Thailand/Bangkok-0088/2020:0.00007041,UnitedArabEmirates/L0879/2020:0.00003344)NODE_0001095:0.00003344,(Morocco/6900/2020:0.00003344,Morocco/6905/2020:0.00000100)NODE_0001096:0.00006689,Morocco/6899/2020:0.00000100)NODE_0001091:0.00003344,(USA/WI-UW-258/2020:0.00003344,England/NOTT-1115DF/2020:0.00020185)NODE_0001097:0.00003344,(((((((((((((((((((((((((((USA/WI-WSLH-200086/2020:0.00000000,Denmark/ALAB-SSI125/2020:0.00000000)NODE_0001124:0.00000000,Germany/BAV-MVP0050/2020:0.00000000)NODE_0001123:0.00000000,Denmark/ALAB-SSI235/2020:0.00000000)NODE_0001122:0.00000000,Denmark/ALAB-SSI469/2020:0.00000000)NODE_0001121:0.00000000,Germany/BAV-MVP0061/2020:0.00000000)NODE_0001120:0.00000000,Belgium/ULG-10057/2020:0.00000000)NODE_0001119:0.00000000,Denmark/ALAB-SSI-1388/2020:0.00000000)NODE_0001118:0.00000000,Ireland/24052/2020:0.00000000)NODE_0001117:0.00000000,NewZealand/20VR2659/2020:0.00000000)NODE_0001116:0.00000000,NewZealand/20VR0189/2020:0.00000000)NODE_0001115:0.00000000,Denmark/ALAB-SSI263/2020:0.00000000)NODE_0001114:0.00000000,Georgia/Tb-1679/2020:0.00000000)NODE_0001113:0.00000000,NewZealand/20VR2541/2020:0.00000000)NODE_0001112:0.00000000,Hungary/SRC-00105w/2020:0.00000000)NODE_0001111:0.00000000,Denmark/ALAB-SSI216/2020:0.00000000)NODE_0001110:0.00000000,Hungary/SRC-03670w/2020:0.00000000)NODE_0001109:0.00000000,Belgium/ULG-10082/2020:0.00000000)NODE_0001108:0.00000000,Hungary/SRC-00278w/2020:0.00000000)NODE_0001107:0.00000000,Germany/NRW-19/2020:0.00000000)NODE_0001106:0.00000000,Germany/BAV-V2012856/2020:0.00000000)NODE_0001105:0.00000000,Germany/NRW-41/2020:0.00000000)NODE_0001104:0.00000000,Morocco/6906/2020:0.00000000)NODE_0001103:0.00000000,Belgium/ULG-10072/2020:0.00000000)NODE_0001102:0.00000000,Japan/P4-4/2020:0.00000000)NODE_0001101:0.00000000,Denmark/ALAB-SSI109/2020:0.00000000)NODE_0001100:0.00000000,Denmark/ALAB-SSI412/2020:0.00000000)NODE_0001099:0.00000000,Hungary/SRC-02801w/2020:0.00000000)NODE_0001098:0.00000100,USA/WI-WSLH-200063/2020:0.00027334,((USA/WI-WSLH-200042/2020:0.00000100,Australia/VIC315/2020:0.00000100)NODE_0001126:0.00003344,USA/MN-MDH-125/2020:0.00000100)NODE_0001125:0.00003344,(USA/WI-WSLH-200050/2020:0.00013379,USA/GA_1621/2020:0.00000100,((((Switzerland/GE3895/2020:0.00000000,Turkey/IMU-SP-01/2020:0.00000000)NODE_0001131:0.00000000,Switzerland/GE0199/2020:0.00000000)NODE_0001130:0.00000000,Turkey/IMU-SP-04/2020:0.00000000)NODE_0001129:0.00000000,Switzerland/BL0902/2020:0.00000000)NODE_0001128:0.00000100,Switzerland/GE9586/2020:0.00000100,(Hungary/SRC-00175/2020:0.00000100,Hungary/mbl49/2020:0.00000100)NODE_0001132:0.00010034,(Romania/278406/2020:0.00006689,Romania/284371/2020:0.00000100)NODE_0001133:0.00006689,(Romania/284762/2020:0.00000100,Romania/284783/2020:0.00000100)NODE_0001134:0.00006689,Romania/284056/2020:0.00013379,Romania/Valcea/2020:0.00020171,(Romania/ChVir7246/2020:0.00006689,Bucuresti/ChVir7245/2020:0.00003344)NODE_0001135:0.00003344,(Russia/Moscow_PMVL-5/2020:0.00000100,Russia/Moscow_PMVL-3/2020:0.00006689)NODE_0001136:0.00003344,Romania/284468/2020:0.00043720,Switzerland/1000477806/2020:0.00000100,Hungary/SRC-00777/2020:0.00003344,DRC/241/2020:0.00006689,Switzerland/42169310/2020:0.00000100,Switzerland/42170345/2020:0.00000100,Switzerland/42169471/2020:0.00000100,Switzerland/BE6651/2020:0.00003344,(Vietnam/VNHN_4864/2020:0.00000100,Vietnam/VNHN_4958/2020:0.00000100)NODE_0001137:0.00003344,Vietnam/VNHN_4806/2020:0.00003344,Turkey/IMU-SP-02/2020:0.00000100,Turkey/IMU-SP-03/2020:0.00000100)NODE_0001127:0.00003344,USA/PA-MGEL100/2020:0.00006689,USA/OH-OSUP0109/2020:0.00003344,USA/FL_6318/2020:0.00000100,USA/GA_1299/2020:0.00003344,(USA/GA_2741/2020:0.00000100,USA/GA_2742/2020:0.00000100)NODE_0001138:0.00003344,PuertoRico/CDC-S6/2020:0.00000100,((((((((((((((((((((((((((((((((((((((((((((((((((((((((((((((((((((((((((((((((((((((((((((((((((((((((((((((((USA/NY-NYUMC623/2020:0.00000000,Vietnam/VNHN_3096/2020:0.00000000)NODE_0001250:0.00000000,Kuwait/KU008/2020:0.00000000)NODE_0001249:0.00000000,Spain/Donostia-San_Sebastian2122/2020:0.00000000)NODE_0001248:0.00000000,Russia/StPetersburg-RII7545S/2020:0.00000000)NODE_0001247:0.00000000,Cyprus/006/2020:0.00000000)NODE_0001246:0.00000000,Oman/RESP-20-3080/2020:0.00000000)NODE_0001245:0.00000000,Poland/PL_P29/2020:0.00000000)NODE_0001244:0.00000000,Russia/StPetersburg-RII6060S/2020:0.00000000)NODE_0001243:0.00000000,Sweden/20-50052/2020:0.00000000)NODE_0001242:0.00000000,Russia/Tatarstan-82208/2020:0.00000000)NODE_0001241:0.00000000,UnitedArabEmirates/L0881/2020:0.00000000)NODE_0001240:0.00000000,Russia/StPetersburg-RII7039V/2020:0.00000000)NODE_0001239:0.00000000,Canada/ON_PHL6922/2020:0.00000000)NODE_0001238:0.00000000,SriLanka/COV53/2020:0.00000000)NODE_0001237:0.00000000,NorthernIreland/NIRE-FB484/2020:0.00000000)NODE_0001236:0.00000000,Italy/2389/2020:0.00000000)NODE_0001235:0.00000000,England/20192085601/2020:0.00000000)NODE_0001234:0.00000000,Sweden/20-50098/2020:0.00000000)NODE_0001233:0.00000000,Russia/Buryatia-87104/2020:0.00000000)NODE_0001232:0.00000000,Russia/StPetersburg-RII5169S/2020:0.00000000)NODE_0001231:0.00000000,Italy/4411/2020:0.00000000)NODE_0001230:0.00000000,Sweden/20-50087/2020:0.00000000)NODE_0001229:0.00000000,Chile/Santiago_23/2020:0.00000000)NODE_0001228:0.00000000,Russia/StPetersburg-RII6065S/2020:0.00000000)NODE_0001227:0.00000000,Russia/StPetersburg-RII5170S/2020:0.00000000)NODE_0001226:0.00000000,Sweden/20-08148/2020:0.00000000)NODE_0001225:0.00000000,Vietnam/VNHN_0299/2020:0.00000000)NODE_0001224:0.00000000,Turkey/HSGM-302/2020:0.00000000)NODE_0001223:0.00000000,Russia/StPetersburg-RII7656S/2020:0.00000000)NODE_0001222:0.00000000,India/GMC-TC469/2020:0.00000000)NODE_0001221:0.00000000,Russia/StPetersburg-RII7603S/2020:0.00000000)NODE_0001220:0.00000000,Russia/Buryatia-88903/2020:0.00000000)NODE_0001219:0.00000000,USA/VI-CDC-3661/2020:0.00000000)NODE_0001218:0.00000000,Argentina/C121/2020:0.00000000)NODE_0001217:0.00000000,Russia/StPetersburg-RII4328S/2020:0.00000000)NODE_0001216:0.00000000,Italy/AMC1-4634/2020:0.00000000)NODE_0001215:0.00000000,Italy/5062/2020:0.00000000)NODE_0001214:0.00000000,Taiwan/TSGH-05/2020:0.00000000)NODE_0001213:0.00000000,Lebanon/S4_761/2020:0.00000000)NODE_0001212:0.00000000,Vietnam/VNHN_0419/2020:0.00000000)NODE_0001211:0.00000000,USA/WA-S1208/2020:0.00000000)NODE_0001210:0.00000000,Vietnam/39607/2020:0.00000000)NODE_0001209:0.00000000,Russia/Buryatia-84506/2020:0.00000000)NODE_0001208:0.00000000,SaudiArabia/KAUST-Jeddah60/2020:0.00000000)NODE_0001207:0.00000000,Vietnam/VNHN_022/2020:0.00000000)NODE_0001206:0.00000000,Iceland/597/2020:0.00000000)NODE_0001205:0.00000000,Russia/StPetersburg-RII4332S/2020:0.00000000)NODE_0001204:0.00000000,Taiwan/TSGH-03/2020:0.00000000)NODE_0001203:0.00000000,Japan/P4-3/2020:0.00000000)NODE_0001202:0.00000000,Russia/StPetersburg-RII8289S/2020:0.00000000)NODE_0001201:0.00000000,Chile/Santiago_40/2020:0.00000000)NODE_0001200:0.00000000,USA/WA-S1206/2020:0.00000000)NODE_0001199:0.00000000,Singapore/126/2020:0.00000000)NODE_0001198:0.00000000,Russia/StPetersburg-RII7488S/2020:0.00000000)NODE_0001197:0.00000000,Russia/Moscow_PMVL-2/2020:0.00000000)NODE_0001196:0.00000000,Mexico/CDMX-InDRE_07/2020:0.00000000)NODE_0001195:0.00000000,Sweden/20-50140/2020:0.00000000)NODE_0001194:0.00000000,Oman/205024123/2020:0.00000000)NODE_0001193:0.00000000,CzechRepublic/IAB_17/2020:0.00000000)NODE_0001192:0.00000000,Mexico/CDMX-InDRE_01/2020:0.00000000)NODE_0001191:0.00000000,Italy/4870/2020:0.00000000)NODE_0001190:0.00000000,England/NORW-EC899/2020:0.00000000)NODE_0001189:0.00000000,England/OXON-ACAEA/2020:0.00000000)NODE_0001188:0.00000000,Sweden/20-08102/2020:0.00000000)NODE_0001187:0.00000000,Russia/Buryatia-84508/2020:0.00000000)NODE_0001186:0.00000000,Latvia/011/2020:0.00000000)NODE_0001185:0.00000000,Russia/Primorskiy-79001/2020:0.00000000)NODE_0001184:0.00000000,Vietnam/VNHN_026/2020:0.00000000)NODE_0001183:0.00000000,Sweden/20-50247/2020:0.00000000)NODE_0001182:0.00000000,Japan/P4-1/2020:0.00000000)NODE_0001181:0.00000000,France/IDF2792/2020:0.00000000)NODE_0001180:0.00000000,Russia/Vector_84801/2020:0.00000000)NODE_0001179:0.00000000,Sweden/20-14377/2020:0.00000000)NODE_0001178:0.00000000,Sweden/20-50185/2020:0.00000000)NODE_0001177:0.00000000,Cyprus/001/2020:0.00000000)NODE_0001176:0.00000000,Sweden/20-50053/2020:0.00000000)NODE_0001175:0.00000000,Russia/Ulan-Ude-RII4562V/2020:0.00000000)NODE_0001174:0.00000000,Netherlands/ZuidHolland_10004/2020:0.00000000)NODE_0001173:0.00000000,Iceland/207/2020:0.00000000)NODE_0001172:0.00000000,Italy/TE4880/2020:0.00000000)NODE_0001171:0.00000000,Sweden/20-14094/2020:0.00000000)NODE_0001170:0.00000000,Belgium/DHWM-03041/2020:0.00000000)NODE_0001169:0.00000000,SaudiArabia/86327/2020:0.00000000)NODE_0001168:0.00000000,Canada/ON_PHL3695/2020:0.00000000)NODE_0001167:0.00000000,Germany/FrankfurtFFM3/2020:0.00000000)NODE_0001166:0.00000000,Russia/StPetersburg-64304/2020:0.00000000)NODE_0001165:0.00000000,Russia/Moscow_PMVL-7/2020:0.00000000)NODE_0001164:0.00000000,USA/CT-UW271/2020:0.00000000)NODE_0001163:0.00000000,Wales/PHWC-26918/2020:0.00000000)NODE_0001162:0.00000000,Cyprus/005/2020:0.00000000)NODE_0001161:0.00000000,USA/CT-UW213/2020:0.00000000)NODE_0001160:0.00000000,Vietnam/VNHN_4851/2020:0.00000000)NODE_0001159:0.00000000,Italy/TE4953/2020:0.00000000)NODE_0001158:0.00000000,Russia/StPetersburg-RII7896S/2020:0.00000000)NODE_0001157:0.00000000,Russia/StPetersburg-RII4532V/2020:0.00000000)NODE_0001156:0.00000000,Canada/ON_PHL3536/2020:0.00000000)NODE_0001155:0.00000000,Iceland/595/2020:0.00000000)NODE_0001154:0.00000000,Sweden/20-08103/2020:0.00000000)NODE_0001153:0.00000000,Sweden/20-07237/2020:0.00000000)NODE_0001152:0.00000000,Russia/Buryatia-87106/2020:0.00000000)NODE_0001151:0.00000000,Sweden/20-50257/2020:0.00000000)NODE_0001150:0.00000000,Vietnam/CM295/2020:0.00000000)NODE_0001149:0.00000000,Russia/Buryatia-87105/2020:0.00000000)NODE_0001148:0.00000000,Italy/CR-9491-26Feb/2020:0.00000000)NODE_0001147:0.00000000,Spain/Valencia597/2020:0.00000000)NODE_0001146:0.00000000,USA/CA-SR0381/2020:0.00000000)NODE_0001145:0.00000000,Vietnam/CM296/2020:0.00000000)NODE_0001144:0.00000000,SaudiArabia/KAUST-Jeddah66/2020:0.00000000)NODE_0001143:0.00000000,Iceland/601/2020:0.00000000)NODE_0001142:0.00000000,Sweden/20-50253/2020:0.00000000)NODE_0001141:0.00000000,Australia/VIC638/2020:0.00000000)NODE_0001140:0.00000000,Wales/PHWC-27AAB/2020:0.00000000)NODE_0001139:0.00000100,USA/CT-UW159/2020:0.00000100,(USA/CA-CZB0167/2020:0.00010034,Sweden/20-19192/2020:0.00016724)NODE_0001251:0.00003344,(USA/NJ-NYUMC344/2020:0.00003344,(Latvia/018/2020:0.00006689,Latvia/024/2020:0.00000100)NODE_0001253:0.00020171,(England/NOTT-111B28/2020:0.00000100,England/NOTT-111B46/2020:0.00000100,England/NOTT-111B82/2020:0.00003344)NODE_0001254:0.00020185)NODE_0001252:0.00003344,USA/VI-CDC-1993/2020:0.00003344,USA/CT-Yale-127/2020:0.00010513,(Mexico/CDMX-InDRE_08/2020:0.00003344,Mexico/CDMX-InDRE_17/2020:0.00003344,(Georgia/Tb-273/2020:0.00000000,Ireland/21145/2020:0.00000000)NODE_0001256:0.00000100,Finland/FIN-508/2020:0.00000100,HongKong/HKSH0007/2020:0.00003481,(Austria/CeMM0359/2020:0.00000100,Austria/CeMM0360/2020:0.00000100,BosniaandHerzegovina/02-BanjaLuka/2020:0.00040072)NODE_0001257:0.00003660,(Austria/CeMM0363/2020:0.00000100,Austria/CeMM0365/2020:0.00000100,Austria/CeMM0364/2020:0.00000100)NODE_0001258:0.00010034,Netherlands/Berlicum_1363564/2020:0.00000100,(ITALY/SardiniaNuoro04039046/2020:0.00000100,ITALY/SardiniaNuoroCOV28/2020:0.00003344)NODE_0001259:0.00003344,CzechRepublic/NRL_2615/2020:0.00000100,((CzechRepublic/IAB_8/2020:0.00000100,CzechRepublic/IAB_9/2020:0.00003344,CzechRepublic/IAB_16/2020:0.00000100)NODE_0001261:0.00005040,CzechRepublic/2556/2020:0.00006689)NODE_0001260:0.00005043,Ireland/Dublin-19072/2020:0.00000100)NODE_0001255:0.00003344,Mexico/Chihuahua-IMSS_01/2020:0.00018519,((CostaRica/05/2020:0.00000100,(Poland/Pom5/2020:0.00000100,(Poland/Pom6/2020:0.00003344,(Poland/Pom13/2020:0.00003344,Poland/Pom2/2020:0.00006689)NODE_0001266:0.00006689)NODE_0001265:0.00003344)NODE_0001264:0.00006689,Poland/Pom3/2020:0.00003344,(Poland/Pom4/2020:0.00000000,Belgium/SG-0507420/2020:0.00000000)NODE_0001267:0.00000100,Poland/Pom7/2020:0.00000100,(Poland/Pom9/2020:0.00000100,Poland/Pom8/2020:0.00006689)NODE_0001268:0.00003344,Austria/CeMM0067/2020:0.00006689,(Uruguay/UY-NYUMC861/2020:0.00000100,Uruguay/UY-NYUMC866/2020:0.00000100,Uruguay/UY-NYUMC867/2020:0.00000100,SouthAfrica/KRISP-045/2020:0.00000100,Argentina/PAIS_A017/2020:0.00003344,Argentina/PAIS_A018/2020:0.00003344)NODE_0001269:0.00003344,(Chile/Santiago_78/2020:0.00000100,Chile/Santiago_54/2020:0.00000100,Chile/Santiago_77/2020:0.00000100)NODE_0001270:0.00003344,SouthAfrica/Tygerberg_30/2020:0.00010144,Croatia/ZG-297-20/2020:0.00003344,(Argentina/PAIS_A020/2020:0.00000100,Argentina/PAIS_A021/2020:0.00006689)NODE_0001271:0.00003344,Argentina/PAIS_A022/2020:0.00000100)NODE_0001263:0.00006689,(Uganda/UG004/2020:0.00003344,Uganda/UG010/2020:0.00000100,(Uganda/UG007/2020:0.00000100,Uganda/UG014/2020:0.00027151)NODE_0001273:0.00003344,Uganda/UG008/2020:0.00006387)NODE_0001272:0.00006706)NODE_0001262:0.00006689,((((((((Portugal/PT0490/2020:0.00000000,Portugal/PT0497/2020:0.00000000)NODE_0001281:0.00000000,Portugal/PT0493/2020:0.00000000)NODE_0001280:0.00000000,Portugal/PT0496/2020:0.00000000)NODE_0001279:0.00000000,Portugal/PT0492/2020:0.00000000)NODE_0001278:0.00000000,HongKong/VM20009579/2020:0.00000000)NODE_0001277:0.00000000,Portugal/PT0494/2020:0.00000000)NODE_0001276:0.00000000,Portugal/PT0252/2020:0.00000000)NODE_0001275:0.00000000,canine/HongKong/20-03695/2020:0.00000000)NODE_0001274:0.00000100,Portugal/PT0491/2020:0.00000100,(Gambia/GC19-015/2020:0.00003344,Chile/Santiago_80/2020:0.00000100)NODE_0001282:0.00003344,Germany/BAV-MVP0033/2020:0.00000100,England/20099038206/2020:0.00000100,(Sweden/20-51349/2020:0.00000100,Sweden/20-51350/2020:0.00000100)NODE_0001283:0.00006689,Sweden/20-51445/2020:0.00006689,((Sweden/20-51023/2020:0.00000000,Vietnam/VNHN_1713/2020:0.00000000)NODE_0001285:0.00000100,Vietnam/VNHN_1226/2020:0.00000100)NODE_0001284:0.00003344,Sweden/20-51618/2020:0.00006689,Sweden/20-51311/2020:0.00010034,Sweden/20-51474/2020:0.00010034,((Sweden/20-51426/2020:0.00000100,Sweden/20-14827/2020:0.00000100)NODE_0001287:0.00010034,Sweden/20-51891/2020:0.00013379)NODE_0001286:0.00006689,(Sweden/20-51758/2020:0.00016724,Bangladesh/BCSIR-NILMRC_087/2020:0.00006689)NODE_0001288:0.00003344,((((((((((Japan/P4-2/2020:0.00000000,Greece/54_37163/2020:0.00000000)NODE_0001298:0.00000000,Greece/216_34732/2020:0.00000000)NODE_0001297:0.00000000,Japan/P5-1/2020:0.00000000)NODE_0001296:0.00000000,Greece/263_32477/2020:0.00000000)NODE_0001295:0.00000000,Greece/250_32267/2020:0.00000000)NODE_0001294:0.00000000,Spain/Donostia-San_Sebastian2166/2020:0.00000000)NODE_0001293:0.00000000,Greece/255_32525/2020:0.00000000)NODE_0001292:0.00000000,Greece/262_32443/2020:0.00000000)NODE_0001291:0.00000000,Greece/203_33026/2020:0.00000000)NODE_0001290:0.00000000,Greece/259_31928/2020:0.00000000)NODE_0001289:0.00000100,Japan/P4-5/2020:0.00000100,(Japan/P4-8/2020:0.00006689,Japan/P4-6/2020:0.00000100,Japan/P4-7/2020:0.00000100)NODE_0001299:0.00003344,Japan/P5-2/2020:0.00000100,Japan/Donner22/2020:0.00006689,Japan/P5-3/2020:0.00003344,(Japan/Donner33/2020:0.00000100,Japan/Donner34/2020:0.00006689,Japan/Donner37/2020:0.00000100)NODE_0001300:0.00010034,Sweden/20-07459/2020:0.00003344,Sweden/20-07666/2020:0.00003344,Sweden/20-07298/2020:0.00003344,Sweden/20-07480/2020:0.00003344,Portugal/PT0258/2020:0.00000100,((((((((((Greece/135/2020:0.00000000,Greece/139/2020:0.00000000)NODE_0001310:0.00000000,Greece/148/2020:0.00000000)NODE_0001309:0.00000000,Greece/37/2020:0.00000000)NODE_0001308:0.00000000,Greece/143/2020:0.00000000)NODE_0001307:0.00000000,Greece/46/2020:0.00000000)NODE_0001306:0.00000000,Greece/156/2020:0.00000000)NODE_0001305:0.00000000,Greece/142/2020:0.00000000)NODE_0001304:0.00000000,Greece/44/2020:0.00000000)NODE_0001303:0.00000000,Greece/151/2020:0.00000000)NODE_0001302:0.00000000,Greece/155/2020:0.00000000)NODE_0001301:0.00000100,Greece/138/2020:0.00000100,Ghana/1565_S13/2020:0.00007186,Ghana/2914_S8/2020:0.00003465,(((((Poland/Sla1/2020:0.00000000,Poland/Sla2/2020:0.00000000)NODE_0001315:0.00000000,Poland/Sla4/2020:0.00000000)NODE_0001314:0.00000000,Poland/Sla6/2020:0.00000000)NODE_0001313:0.00000000,Poland/Sla5/2020:0.00000000)NODE_0001312:0.00000000,Poland/Sla8/2020:0.00000000)NODE_0001311:0.00000100,Poland/Sla10/2020:0.00000100,(Poland/Sla9/2020:0.00000100,Poland/IHG_PAS_3_57/2020:0.00023536)NODE_0001316:0.00003344,Poland/Sla3/2020:0.00003344,Poland/Sla7/2020:0.00003344,(Russia/StPetersburg-RII8397S/2020:0.00000100,Italy/TE13457/2020:0.00013543)NODE_0001317:0.00003344,Russia/StPetersburg-RII8890S/2020:0.00003344,Russia/StPetersburg-RII4985S/2020:0.00003344,Russia/StPetersburg-RII7520S/2020:0.00003344,(Kazakhstan/NCB-3/2020:0.00003344,Oman/RESP-20-3515/2020:0.00006689,Switzerland/130006/2020:0.00003344,(Switzerland/120244/2020:0.00000100,Switzerland/130026/2020:0.00006793)NODE_0001319:0.00003344)NODE_0001318:0.00006689,Latvia/017/2020:0.00006689,((Latvia/012/2020:0.00000100,Latvia/013/2020:0.00000100,Latvia/014/2020:0.00003344)NODE_0001321:0.00003344,((Poland/IHG_PAS_1_69/2020:0.00000100,Poland/IHG_PAS_1_73/2020:0.00000100)NODE_0001323:0.00003344,Poland/IHG_PAS_1_77/2020:0.00003344)NODE_0001322:0.00006689)NODE_0001320:0.00003344,(Latvia/015/2020:0.00000100,(Latvia/020/2020:0.00000100,Latvia/021/2020:0.00000100,Latvia/022/2020:0.00003344)NODE_0001325:0.00003344)NODE_0001324:0.00006689,Jordan/SR-033/2020:0.00003344,((Jordan/SR-034/2020:0.00000000,Jordan/SR-052/2020:0.00000000)NODE_0001327:0.00000000,Jordan/SR-045/2020:0.00000000)NODE_0001326:0.00000100,Jordan/SR-041/2020:0.00000100,Jordan/SR-054/2020:0.00000100,Jordan/SR-049/2020:0.00003344,(Jordan/SR-044/2020:0.00000100,Jordan/SR-046/2020:0.00000100,Jordan/SR-055/2020:0.00000100)NODE_0001328:0.00003344,(Switzerland/GR2988/2020:0.00000100,Switzerland/GR3043/2020:0.00000100)NODE_0001329:0.00003344,Switzerland/VD0503/2020:0.00003344,Denmark/ALAB-HH-247/2020:0.00003344,Denmark/ALAB-HH-264/2020:0.00000100,Denmark/ALAB-HH-266/2020:0.00013678,(Bangladesh/BCSIR-NILMRC_005/2020:0.00003344,(Bangladesh/BCSIR-NILMRC_006.2/2020:0.00006689,(Bangladesh/BCSIR-NILMRC_051/2020:0.00000100,Bangladesh/BCSIR-NILMRC_054/2020:0.00003344)NODE_0001332:0.00003344,Bangladesh/BCSIR-NILMRC_100/2020:0.00000100,Bangladesh/BCSIR-NILMRC_095/2020:0.00006689,Bangladesh/BCSIR-NILMRC_091/2020:0.00013379,Bangladesh/CHRF_0004/2020:0.00006689)NODE_0001331:0.00003344,Bangladesh/BCSIR-NILMRC_058/2020:0.00010034,(Bangladesh/BCSIR-NILMRC_056/2020:0.00006689,Bangladesh/BCSIR-NILMRC_062/2020:0.00006689,Bangladesh/BCSIR-NILMRC_094/2020:0.00003344)NODE_0001333:0.00003344,Bangladesh/BCSIR-NILMRC_053/2020:0.00006689,((Bangladesh/BCSIR-NILMRC_073/2020:0.00000000,Bangladesh/BCSIR-NILMRC_074/2020:0.00000000)NODE_0001335:0.00000100,Bangladesh/BCSIR-NILMRC_075/2020:0.00000100)NODE_0001334:0.00006689,Bangladesh/CHRF_0001/2020:0.00003344,Bangladesh/BCSIR-NILMRC_077/2020:0.00010034,Bangladesh/BCSIR-NILMRC_088/2020:0.00010034,Bangladesh/CHRF_0009/2020:0.00000100,Bangladesh/BCSIR-NILMRC_082/2020:0.00013379,Bangladesh/BCSIR-NILMRC_076/2020:0.00000100,Bangladesh/BCSIR-NILMRC_085/2020:0.00013379,Bangladesh/BCSIR_NILMRC_003/2020:0.00003344,Bangladesh/BCSIR_NILMRC_007/2020:0.00006689,Bangladesh/BCSIR-NILMRC_090/2020:0.00013379,Bangladesh/BCSIR-NILMRC_083/2020:0.00026896,Bangladesh/BCSIR-NILMRC_081/2020:0.00023537,Bangladesh/icddrb-2083/2020:0.00013379,Bangladesh/DNAS_CPH_471/2020:0.00030261,Bangladesh/CHRF_0003/2020:0.00006689)NODE_0001330:0.00003344,Bangladesh/BCSIR-NILMRC_052/2020:0.00013379,Sweden/20-14318/2020:0.00006689,Sweden/20-07919/2020:0.00003344,Sweden/20-14785/2020:0.00003344,(Sweden/20-14317/2020:0.00006689,BosniaandHerzegovina/ChVir7361/2020:0.00003344)NODE_0001336:0.00003344,Sweden/20-19008/2020:0.00013379,(Sweden/20-14647/2020:0.00010034,SouthAfrica/R04827/2020:0.00010344)NODE_0001337:0.00003344,Italy/6193/2020:0.00000100,Italy/TE6572/2020:0.00000100,Italy/TE5543/2020:0.00000100,((Italy/TE13491/2020:0.00000100,Italy/TE13484/2020:0.00003344)NODE_0001339:0.00003344,Italy/TE13858/2020:0.00000100,Italy/TE12774/2020:0.00003344)NODE_0001338:0.00006689,Italy/TE5674/2020:0.00000100,Italy/TE14162/2020:0.00003344,Italy/TE14297/2020:0.00006689,Italy/INMI4/2020:0.00000100,Italy/BG-11639-28Feb/2020:0.00003344,Italy/BG-7158-24Feb/2020:0.00000100,Italy/VR_20COV33-126/2020:0.00003344,Italy/TE26643/2020:0.00006689,(Italy/TE27020/2020:0.00013379,Italy/TE26423/2020:0.00010034)NODE_0001340:0.00010034,Italy/TE14168/2020:0.00003344,Italy/TE5056/2020:0.00000100,Italy/TE6195/2020:0.00000100,Italy/TE6222/2020:0.00000100,Italy/TE5780/2020:0.00000100,Italy/TE5473/2020:0.00000100,Italy/TE5541/2020:0.00000100,(Austria/CeMM0003/2020:0.00000100,Austria/CeMM0146/2020:0.00000100,Austria/CeMM0143/2020:0.00000100,Austria/CeMM0147/2020:0.00000100)NODE_0001341:0.00003344,Austria/CeMM0045/2020:0.00000100,Austria/CeMM0153/2020:0.00000100,Austria/CeMM0098/2020:0.00000100,France/B5447/2020:0.00003344,(((((Serbia/CA3089-04/2020:0.00000000,Serbia/NoviPazar-363/2020:0.00000000)NODE_0001346:0.00000000,Serbia/NP363-04/2020:0.00000000)NODE_0001345:0.00000000,Serbia/KV26/2020:0.00000000)NODE_0001344:0.00000100,Serbia/KV26-04/2020:0.00000100)NODE_0001343:0.00010034,Germany/Baden-Wuerttemberg-1/2020:0.00000100,Switzerland/1000477757/2020:0.00006689,((Oman/RESP-20-4153/2020:0.00000100,Oman/205028997/2020:0.00006689)NODE_0001348:0.00006689,Oman/RESP-20-4810/2020:0.00000100,(Oman/205026358/2020:0.00000100,Oman/205027285/2020:0.00000100,Oman/205026721/2020:0.00000100,Oman/205027556/2020:0.00003639)NODE_0001349:0.00006689,Oman/205028472/2020:0.00003344,(Oman/205030448/2020:0.00000100,Oman/205033293/2020:0.00000100)NODE_0001350:0.00003344,Oman/205034466/2020:0.00003344,Oman/205033010/2020:0.00006689,Oman/205033013/2020:0.00003344,(Oman/205034603/2020:0.00006689,Oman/205032386/2020:0.00003638)NODE_0001351:0.00003344)NODE_0001347:0.00003344,Chile/Chillan_4/2020:0.00000100,Turkey/VETAL1902_1/2020:0.00037017)NODE_0001342:0.00003344,Serbia/NS838-04/2020:0.00003344,Germany/Cento-70004280/2020:0.00003344,Germany/BAV-MVP0283/2020:0.00006689,Germany/BAV-MVP0184/2020:0.00000100,Romania/284489/2020:0.00010034,((Romania/Buzau-292711/2020:0.00006689,Romania/Buzau-293197/2020:0.00000100)NODE_0001353:0.00006689,Romania/Buzau-291946/2020:0.00013379)NODE_0001352:0.00006689,Portugal/PT0593/2020:0.00022255,Switzerland/1000477796/2020:0.00000100,Thailand/Bangkok-CONI-0099/2020:0.00014059,Morocco/6887/2020:0.00000100,Netherlands/Delft_1363424/2020:0.00003344,Morocco/6895/2020:0.00003344,Bangladesh/BCSIR-NILMRC_080/2020:0.00003344,(Beijing/IVDC-02-06/2020:0.00000100,(Beijing/IVDC-01-06/2020:0.00003344,env/Beijing/IVDC-03-06/2020:0.00003344)NODE_0001355:0.00003344,((CzechRepublic/IAB_20/2020:0.00000000,CzechRepublic/IAB_22/2020:0.00000000)NODE_0001357:0.00000100,CzechRepublic/IAB_23/2020:0.00000100)NODE_0001356:0.00006689)NODE_0001354:0.00003344,Bangladesh/BCSIR-NILMRC_084/2020:0.00006689,Bangladesh/BCSIR-NILMRC_086/2020:0.00016724,Bangladesh/BCSIR-NILMRC_078/2020:0.00016724,CzechRepublic/Seq3/2020:0.00003344,(CzechRepublic/Seq5/2020:0.00003344,CzechRepublic/2122/2020:0.00003344,CzechRepublic/IAB_14/2020:0.00003344)NODE_0001358:0.00003344,(CzechRepublic/Seq4/2020:0.00000000,CzechRepublic/Seq7/2020:0.00000000)NODE_0001359:0.00000100,CzechRepublic/Seq6/2020:0.00000100,(((((Poland/PL_P10/2020:0.00000000,Poland/PL_P20/2020:0.00000000)NODE_0001364:0.00000000,Poland/PL_P19/2020:0.00000000)NODE_0001363:0.00000000,Poland/PL_P28/2020:0.00000000)NODE_0001362:0.00000000,Poland/PL_P21/2020:0.00000000)NODE_0001361:0.00000100,Poland/PL_P14/2020:0.00000100,((Poland/PL_P25/2020:0.00000000,Poland/PL_P35/2020:0.00000000)NODE_0001366:0.00000100,Poland/PL_P30/2020:0.00000100)NODE_0001365:0.00003344)NODE_0001360:0.00006689,(Oman/RESP-20-4252/2020:0.00003344,(England/NOTT-111B37/2020:0.00006689,England/NOTT-111BBF/2020:0.00000100)NODE_0001368:0.00013379)NODE_0001367:0.00003344,Poland/Pom11/2020:0.00010034,Oman/205028718/2020:0.00006689,Peru/010/2020:0.00006689,(Norway/2244/2020:0.00000100,Turkey/GLAB-CoV013/2020:0.00003344)NODE_0001369:0.00003344,Ecuador/HGSQ-USFQ-018/2020:0.00010347,(Ecuador/USFQ-106/2020:0.00000100,Ecuador/USFQ-112/2020:0.00000100,Ecuador/USFQ-707/2020:0.00000100)NODE_0001370:0.00006689,Ecuador/USFQ-045/2020:0.00010034,Denmark/SSI-01/2020:0.00003344,Switzerland/130015/2020:0.00003344,(Switzerland/120228/2020:0.00005122,Switzerland/130014/2020:0.00003514)NODE_0001371:0.00005093,(Switzerland/120236/2020:0.00000100,Switzerland/120238/2020:0.00000100)NODE_0001372:0.00006689,Switzerland/120241/2020:0.00007047,Switzerland/120233/2020:0.00000100,Spain/Valencia25/2020:0.00000100,Vietnam/VNHN_301/2020:0.00000100,Vietnam/VNHN_4189/2020:0.00003344,(Vietnam/VNHN_4868/2020:0.00000100,Vietnam/VNHN_4875/2020:0.00003344)NODE_0001373:0.00003344,Vietnam/VNHN_1099/2020:0.00003344,Vietnam/VNHN_1492/2020:0.00003344,UnitedArabEmirates/L9768/2020:0.00006689,Vietnam/VNHN_0418/2020:0.00003344,Vietnam/VNHN_0300/2020:0.00003344,Vietnam/VNHN_302/2020:0.00003344,NewZealand/20VR2055/2020:0.00000100,NewZealand/20VR2485/2020:0.00000100,NewZealand/20VR2063/2020:0.00000100,NewZealand/20VR3045/2020:0.00000100,NewZealand/20VR3027/2020:0.00000100,NewZealand/20VR3034/2020:0.00000100,Nigeria/Lagos01/2020:0.00003344,Chile/Santiago-05426/2020:0.00003344,Chile/Santiago_38/2020:0.00000100,Chile/Santiago_42/2020:0.00000100,Chile/Santiago_57/2020:0.00013379,(Chile/Santiago-05207/2020:0.00013379,Israel/701002431/2020:0.00003344)NODE_0001374:0.00003344,Belgium/ULG-10171/2020:0.00006689,Spain/Donostia-San_Sebastian2170/2020:0.00000100,Spain/Donostia-San_Sebastian2151/2020:0.00000100,Spain/Donostia-San_Sebastian2152/2020:0.00000100,(Ireland/21023/2020:0.00003344,((Cyprus/002/2020:0.00000000,Cyprus/004/2020:0.00000000)NODE_0001377:0.00000100,Cyprus/003/2020:0.00000100)NODE_0001376:0.00006689)NODE_0001375:0.00003344,Ireland/Dublin-22428/2020:0.00003344,Ireland/Dublin-22361/2020:0.00006689,Israel/13075788/2020:0.00000100,Belgium/ULG-10191/2020:0.00010034,(SouthAfrica/KRISP-0124/2020:0.00000100,SouthAfrica/KRISP-0128/2020:0.00000100,SouthAfrica/KRISP-0130/2020:0.00003344,SouthAfrica/KRISP-0135/2020:0.00000100,SouthAfrica/KRISP-0139/2020:0.00003344,SouthAfrica/KRISP-0133/2020:0.00006689,SouthAfrica/KRISP-109/2020:0.00006689)NODE_0001378:0.00003344,SouthAfrica/KRISP-0134/2020:0.00006689,(SouthAfrica/KRISP-0149/2020:0.00000100,(SouthAfrica/KRISP-0152/2020:0.00000100,SouthAfrica/KRISP-0153/2020:0.00003344,SouthAfrica/KRISP-0156/2020:0.00000100)NODE_0001380:0.00003344)NODE_0001379:0.00003344,SouthAfrica/KRISP-0154/2020:0.00000100,SouthAfrica/KRISP-102/2020:0.00003344,(SouthAfrica/KRISP-0143/2020:0.00003344,SouthAfrica/KRISP-04/2020:0.00003344)NODE_0001381:0.00003344,(SouthAfrica/KRISP-0125/2020:0.00000100,SouthAfrica/KRISP-0137/2020:0.00000100,SouthAfrica/KRISP-0129/2020:0.00003344)NODE_0001382:0.00010034,SouthAfrica/KRISP-0138/2020:0.00010034,(SouthAfrica/KRISP-0148/2020:0.00006689,SouthAfrica/KRISP-0165/2020:0.00000100)NODE_0001383:0.00003344,SouthAfrica/KRISP-0132/2020:0.00010034,SouthAfrica/KRISP-0151/2020:0.00010034,India/NCDC-01710/2020:0.00000100,SouthAfrica/R05929/2020:0.00003344,Chile/Copiapo-00007/2020:0.00000100,Chile/Copiapo-00014/2020:0.00000100,(Chile/Copiapo-00063/2020:0.00000100,Chile/Copiapo-00064/2020:0.00000100,Chile/Copiapo-00006/2020:0.00003456)NODE_0001384:0.00003344,Chile/Copiapo-00015/2020:0.00003344,Norway/1867/2020:0.00006689,((Uganda/UG009/2020:0.00020624,Uganda/UG003/2020:0.00006923)NODE_0001386:0.00003344,BosniaandHerzegovina/01-Livno/2020:0.00016724)NODE_0001385:0.00003344,Turkey/HSGM-1418/2020:0.00003344,Turkey/HSGM-1428/2020:0.00000100,Spain/Donostia-San_Sebastian2139/2020:0.00000100,Spain/Donostia-San_Sebastian2089/2020:0.00000100,Spain/Canarias201939/2020:0.00013379,England/NOTT-111B73/2020:0.00003446,Colombia/INS-81251/2020:0.00000100,Colombia/INS-94514/2020:0.00000100,(Cyprus/008/2020:0.00003344,Argentina/PAIS_A002/2020:0.00010524)NODE_0001387:0.00003344,CzechRepublic/2308/2020:0.00000100,Croatia/1146_Split/2020:0.00000100,Colombia/INS-81279/2020:0.00000100,Colombia/GVI-97769/2020:0.00000100,Netherlands/ZuidHolland_10005/2020:0.00003344,Singapore/314/2020:0.00000100,Singapore/313/2020:0.00000100,Singapore/358/2020:0.00003344,Singapore/45/2020:0.00000100,(Argentina/PAIS_A005/2020:0.00000100,Argentina/PAIS_A014/2020:0.00003344)NODE_0001388:0.00006689,Argentina/PAIS_A011/2020:0.00003344,Argentina/PAIS_A016/2020:0.00006689,Israel/51137031/2020:0.00000100,NewZealand/20VR0712/2020:0.00000100,NewZealand/20VR1133/2020:0.00000100)NODE_0001007:0.00010085,(((USA/WI-UW-02/2020:0.00000100,Spain/Madrid_H12_2902/2020:0.00000100)NODE_0001391:0.00003344,USA/MA-QDX-135/2020:0.00000100,((Mexico/Puebla-InDRE_05/2020:0.00003344,Portugal/PT0024/2020:0.00000100)NODE_0001393:0.00003344,(Singapore/248/2020:0.00000100,Chile/Santiago_26/2020:0.00000100)NODE_0001394:0.00003344)NODE_0001392:0.00003344,Portugal/PT0564/2020:0.00000100,Spain/Valencia52/2020:0.00000100,Portugal/PT0383/2020:0.00000100,Spain/Valencia235/2020:0.00000100,Spain/Valencia214/2020:0.00000100,Spain/Valencia172/2020:0.00000100,Spain/COV002041/2020:0.00000100,Spain/Madrid_H11_40/2020:0.00000100)NODE_0001390:0.00003344,((USA/UT-0447/2020:0.00000100,USA/UT-0894/2020:0.00000100)NODE_0001396:0.00003344,Spain/COV001056/2020:0.00003344)NODE_0001395:0.00003344)NODE_0001389:0.00003344,(USA/WI-UW-106/2020:0.00003344,Spain/Valencia613/2020:0.00003344,((Denmark/ALAB-SSI-675/2020:0.00000100,Denmark/ALAB-SSI-806/2020:0.00000100,Denmark/ALAB-SSI-817/2020:0.00000100)NODE_0001399:0.00003344,Denmark/ALAB-SSI-770/2020:0.00000100,Denmark/ALAB-SSI522/2020:0.00003344)NODE_0001398:0.00003344,Scotland/CVR2281/2020:0.00003344)NODE_0001397:0.00003344,((((((((((((((((((((USA/WI-UW-109/2020:0.00000000,Belgium/rega-0405288/2020:0.00000000)NODE_0001419:0.00000000,Belgium/HN-0317324/2020:0.00000000)NODE_0001418:0.00000000,Belgium/NML-0325127/2020:0.00000000)NODE_0001417:0.00000000,Belgium/DNM-0330351/2020:0.00000000)NODE_0001416:0.00000000,Hungary/MBL-003/2020:0.00000000)NODE_0001415:0.00000000,Belgium/NKR-030645/2020:0.00000000)NODE_0001414:0.00000000,Belgium/AF-0327321/2020:0.00000000)NODE_0001413:0.00000000,Belgium/ULG-10030/2020:0.00000000)NODE_0001412:0.00000000,Belgium/DMT-0411408/2020:0.00000000)NODE_0001411:0.00000000,Belgium/Rega-0329236/2020:0.00000000)NODE_0001410:0.00000000,Belgium/LV-0324133/2020:0.00000000)NODE_0001409:0.00000000,Belgium/SA-0409296/2020:0.00000000)NODE_0001408:0.00000000,Belgium/STM-0324170/2020:0.00000000)NODE_0001407:0.00000000,Belgium/Rega-0327213/2020:0.00000000)NODE_0001406:0.00000000,Belgium/RDC-030961/2020:0.00000000)NODE_0001405:0.00000000,Belgium/ULG-7500/2020:0.00000000)NODE_0001404:0.00000000,DRC/82/2020:0.00000000)NODE_0001403:0.00000000,Belgium/Rega-0329237/2020:0.00000000)NODE_0001402:0.00000000,Belgium/Rega-0329219/2020:0.00000000)NODE_0001401:0.00000100,(USA/WI-UW-354/2020:0.00000100,(Portugal/PT0283a/2020:0.00000100,Portugal/PT0284/2020:0.00000100,Portugal/PT0283b/2020:0.00000100)NODE_0001421:0.00010034,Belgium/FFJ-0324124/2020:0.00003344,Switzerland/100809/2020:0.00003344,Switzerland/100796/2020:0.00000100,(Luxembourg/LNS5807524/2020:0.00000100,Luxembourg/LNS4245799/2020:0.00006689)NODE_0001422:0.00006689,DRC/2169/2020:0.00003493,DRC/2299/2020:0.00006689,DRC/1249/2020:0.00000100,DRC/2529/2020:0.00006689,DRC/2904/2020:0.00003344,(DRC/2536/2020:0.00003344,DRC/3041/2020:0.00006689)NODE_0001423:0.00003344,(DRC/1982/2020:0.00000100,DRC/2364/2020:0.00010624,DRC/2819/2020:0.00006871)NODE_0001424:0.00003344,DRC/4020/2020:0.00010034,DRC/998/2020:0.00007069,DRC/4012/2020:0.00016724,(DRC/3633/2020:0.00000100,DRC/4145/2020:0.00003344,DRC/3632/2020:0.00000100)NODE_0001425:0.00003344,DRC/3827/2020:0.00013638,DRC/3595/2020:0.00003344,DRC/3829/2020:0.00010242,DRC/1234/2020:0.00000100,DRC/4026/2020:0.00006689,Switzerland/120039/2020:0.00006796)NODE_0001420:0.00003344,USA/WI-UW-82/2020:0.00000100,USA/WI-UW-37/2020:0.00003344,USA/WI-UW-362/2020:0.00013379,(Canada/QC-AJ7/2020:0.00000100,Canada/QC_AB2/2020:0.00000100,Canada/QC_AC6.1/2020:0.00000100,Canada/QC_AA3/2020:0.00000100,Canada/QC_AI5/2020:0.00000100,Canada/QC_AU9/2020:0.00000100,Canada/QC_BC5/2020:0.00000100,Canada/QC_AQ4/2020:0.00000100,Canada/QC_AU7/2020:0.00000100,Canada/QC_AE9/2020:0.00000100,Canada/QC_AF1/2020:0.00000100,(Canada/QC_AQ5/2020:0.00000000,Canada/QC_AS4/2020:0.00000000)NODE_0001427:0.00000100,Canada/QC_AR3/2020:0.00000100,Canada/QC_BB7/2020:0.00000100,Canada/QC_AO3/2020:0.00000100,DRC/431/2020:0.00003344,Belgium/ULG-10128/2020:0.00000100)NODE_0001426:0.00003344,(((((((((((((((((((((((((((Canada/Qc-L00240652/2020:0.00000000,Guangdong/SYSU-IHV/2020:0.00000000)NODE_0001454:0.00000000,Luxembourg/LNS1368952/2020:0.00000000)NODE_0001453:0.00000000,Switzerland/BE2536/2020:0.00000000)NODE_0001452:0.00000000,Switzerland/GE6679/2020:0.00000000)NODE_0001451:0.00000000,Switzerland/GE2164/2020:0.00000000)NODE_0001450:0.00000000,Luxembourg/LNS3029697/2020:0.00000000)NODE_0001449:0.00000000,France/HF2797/2020:0.00000000)NODE_0001448:0.00000000,Switzerland/GE06207/2020:0.00000000)NODE_0001447:0.00000000,Chile/Punta_Arenas_4/2020:0.00000000)NODE_0001446:0.00000000,Luxembourg/LNS7991123/2020:0.00000000)NODE_0001445:0.00000000,France/IDF3324/2020:0.00000000)NODE_0001444:0.00000000,BosniaandHerzegovina/ChVir7352/2020:0.00000000)NODE_0001443:0.00000000,Switzerland/GE0056/2020:0.00000000)NODE_0001442:0.00000000,France/IDF3276/2020:0.00000000)NODE_0001441:0.00000000,France/GE2720/2020:0.00000000)NODE_0001440:0.00000000,France/ARA10257/2020:0.00000000)NODE_0001439:0.00000000,Luxembourg/LNS4569788/2020:0.00000000)NODE_0001438:0.00000000,France/ARA12996/2020:0.00000000)NODE_0001437:0.00000000,France/IDF3518/2020:0.00000000)NODE_0001436:0.00000000,France/GE2722/2020:0.00000000)NODE_0001435:0.00000000,Switzerland/GE4135/2020:0.00000000)NODE_0001434:0.00000000,BosniaandHerzegovina/ChVir7343/2020:0.00000000)NODE_0001433:0.00000000,France/IDF2684/2020:0.00000000)NODE_0001432:0.00000000,France/Lyon_06487/2020:0.00000000)NODE_0001431:0.00000000,France/HF2196/2020:0.00000000)NODE_0001430:0.00000000,Belgium/20A30/2020:0.00000000)NODE_0001429:0.00000000,Luxembourg/LNS0819394/2020:0.00000000)NODE_0001428:0.00000100,France/OCC-16/2020:0.00003344,(France/OCC-18/2020:0.00000100,France/OCC-19/2020:0.00006689,France/OCC-17/2020:0.00010034,(France/OCC-15/2020:0.00016724,France/OCC-20/2020:0.00000100)NODE_0001456:0.00016724,Senegal/315/2020:0.00003344)NODE_0001455:0.00003344,(Germany/BAV-MVP0042/2020:0.00006689,Ghana/1659_S14/2020:0.00000100,Oman/RESP-20-2282/2020:0.00000100,Netherlands/ZuidHolland_163/2020:0.00003344,(Netherlands/ZuidHolland_162/2020:0.00000100,Netherlands/ZuidHolland_164/2020:0.00000100)NODE_0001458:0.00003344,Netherlands/NoordHolland_22/2020:0.00003344,Argentina/C3013/2020:0.00003344)NODE_0001457:0.00003344,(France/IDF5986/2020:0.00006689,(Luxembourg/LNS0756270/2020:0.00000000,Luxembourg/LNS1234709/2020:0.00000000)NODE_0001460:0.00000100,Luxembourg/LNS2907333/2020:0.00000100,Luxembourg/LNS1314000/2020:0.00003344,Luxembourg/LNS0158952/2020:0.00003344)NODE_0001459:0.00003344,(France/IDF5666/2020:0.00003344,Taiwan/TSGH-07/2020:0.00000100,Taiwan/128/2020:0.00006689)NODE_0001461:0.00003344,France/Lyon_06056/2020:0.00000100,France/Lyon_487/2020:0.00000100,France/B5310/2020:0.00010034,France/ARA10184/2020:0.00000100,Senegal/139/2020:0.00003344,(Portugal/PT0248/2020:0.00000100,Portugal/PT0268/2020:0.00000100)NODE_0001462:0.00006689,Belgium/CA-0319111/2020:0.00000100,Belgium/CK-0404276/2020:0.00006689,Germany/FrankfurtFFM7/2020:0.00000100,Portugal/PT0044/2020:0.00000100,(Latvia/01/2020:0.00003344,Latvia/08/2020:0.00000100)NODE_0001463:0.00003344,(Latvia/019/2020:0.00003344,Latvia/023/2020:0.00006689)NODE_0001464:0.00003344,Switzerland/100816/2020:0.00000100,Switzerland/100810/2020:0.00000100,Switzerland/100827/2020:0.00000100,Switzerland/101168/2020:0.00000100,Switzerland/100814/2020:0.00000100,(Switzerland/110439/2020:0.00000100,Switzerland/110505/2020:0.00000100)NODE_0001465:0.00003344,Switzerland/101155/2020:0.00000100,Switzerland/110437/2020:0.00000100,(Switzerland/110454/2020:0.00000100,Switzerland/120205/2020:0.00000100,((India/GBRC180b/2020:0.00000000,India/GBRC170b/2020:0.00000000)NODE_0001468:0.00000100,India/GBRC178b/2020:0.00000100,India/GBRC169b/2020:0.00003344,India/GBRC174b/2020:0.00003344)NODE_0001467:0.00003344)NODE_0001466:0.00003344,Switzerland/110448/2020:0.00003344,Switzerland/110465/2020:0.00000100,Switzerland/110486/2020:0.00000100,(Taiwan/NTU12/2020:0.00006689,Hungary/SRC-03597w/2020:0.00003344,(Belgium/ULG-10190/2020:0.00000100,Belgium/ULG-10195/2020:0.00000100)NODE_0001470:0.00003344)NODE_0001469:0.00003344,Taiwan/TSGH-21/2020:0.00010034,(Luxembourg/LNS9371718/2020:0.00000100,Luxembourg/LNS9175349/2020:0.00000100,(Luxembourg/LNS0364174/2020:0.00000100,Luxembourg/LNS1387711/2020:0.00003344,Luxembourg/LNS3059908/2020:0.00006943)NODE_0001472:0.00003344,Luxembourg/LNS4885848/2020:0.00000100)NODE_0001471:0.00003344,(((((((((((((Luxembourg/LNS6690193/2020:0.00000000,India/GBRC169a/2020:0.00000000)NODE_0001485:0.00000000,India/GBRC173a/2020:0.00000000)NODE_0001484:0.00000000,India/GBRC202/2020:0.00000000)NODE_0001483:0.00000000,India/GBRC174a/2020:0.00000000)NODE_0001482:0.00000000,India/GBRC185a/2020:0.00000000)NODE_0001481:0.00000000,India/GBRC180a/2020:0.00000000)NODE_0001480:0.00000000,India/GBRC178a/2020:0.00000000)NODE_0001479:0.00000000,India/GBRC175/2020:0.00000000)NODE_0001478:0.00000000,India/GBRC188/2020:0.00000000)NODE_0001477:0.00000000,India/GBRC154/2020:0.00000000)NODE_0001476:0.00000000,India/GBRC153a/2020:0.00000000)NODE_0001475:0.00000000,India/GBRC170a/2020:0.00000000)NODE_0001474:0.00000100,Luxembourg/LNS6613781/2020:0.00000100,India/GBRC147/2020:0.00000100,(India/GBRC177b/2020:0.00003344,India/GBRC179b/2020:0.00000100)NODE_0001486:0.00003344,India/GBRC185b/2020:0.00003344,India/GBRC173b/2020:0.00003344,India/NIV-4130/2020:0.00006689)NODE_0001473:0.00003344,Luxembourg/LNS9831617/2020:0.00000100,Luxembourg/LNS7188652/2020:0.00000100,(Luxembourg/LNS8742871/2020:0.00000100,Luxembourg/LNS5711030/2020:0.00000100)NODE_0001487:0.00006689,Luxembourg/LNS9652104/2020:0.00000100,((Luxembourg/LNS6733162/2020:0.00000100,(Luxembourg/LNS7342327/2020:0.00000100,Luxembourg/LNS3923316/2020:0.00003344)NODE_0001490:0.00006689)NODE_0001489:0.00013479,Luxembourg/LNS4535024/2020:0.00000100)NODE_0001488:0.00003344,Austria/CeMM0109/2020:0.00003344,France/B5685/2020:0.00010034,France/B5688/2020:0.00006689,France/BFC5011/2020:0.00010034,France/IDF2420/2020:0.00000100,France/BFC5012/2020:0.00006689,France/GE6058/2020:0.00016859,Serbia/KV22-05/2020:0.00010034,Switzerland/100139/2020:0.00000100,Switzerland/100093/2020:0.00000100,Switzerland/100125/2020:0.00000100,Switzerland/100124/2020:0.00000100,Switzerland/100081/2020:0.00000100,Switzerland/100129/2020:0.00000100,Switzerland/100086/2020:0.00000100,Switzerland/100027/2020:0.00000100,Switzerland/100083/2020:0.00000100,Switzerland/100144/2020:0.00000100,((Morocco/6894/2020:0.00000000,Morocco/6896/2020:0.00000000)NODE_0001492:0.00000100,Morocco/RMPS-03/2020:0.00000100,Morocco/6903/2020:0.00006689)NODE_0001491:0.00016724,(Morocco/6890/2020:0.00000100,Morocco/6892/2020:0.00000100)NODE_0001493:0.00003344,Netherlands/Friesland_45/2020:0.00003344,(Bangladesh/CHRF_0002/2020:0.00000100,Bangladesh/CHRF_0010/2020:0.00003344)NODE_0001494:0.00003344,(Bangladesh/DNAS_CPH_466/2020:0.00013379,Luxembourg/LNS2299410/2020:0.00000100,SouthAfrica/R07552/2020:0.00000100,SouthAfrica/R07719/2020:0.00003344)NODE_0001495:0.00003344,Belgium/20A55/2020:0.00003344,(Belgium/20A38/2020:0.00000100,Belgium/Rega-0327216/2020:0.00010034)NODE_0001496:0.00003344,Belgium/20A49/2020:0.00006689,(DRC/1131/2020:0.00000100,DRC/1516/2020:0.00000100)NODE_0001497:0.00003344,DRC/2580/2020:0.00003344,(DRC/2827/2020:0.00000100,DRC/2727/2020:0.00000100)NODE_0001498:0.00003344,DRC/253/2020:0.00000100,(DRC/73/2020:0.00000100,DRC/80/2020:0.00000100,DRC/KN-0070/2020:0.00000100,DRC/KN-0072/2020:0.00000100,DRC/KN-0054/2020:0.00003344)NODE_0001499:0.00003344,((DRC/396/2020:0.00000100,DRC/397/2020:0.00000100,DRC/376/2020:0.00003344)NODE_0001501:0.00003344,DRC/214/2020:0.00000100,(Belgium/MG-0402383/2020:0.00000000,Belgium/ULG-10099/2020:0.00000000)NODE_0001502:0.00000100,Belgium/ULG-10062/2020:0.00000100)NODE_0001500:0.00003344,DRC/521/2020:0.00000100,DRC/94/2020:0.00003344,DRC/248/2020:0.00000100,DRC/KN-0058/2020:0.00003344,Belgium/ITM_C511/2020:0.00000100,Luxembourg/LNS0102413/2020:0.00006857,Luxembourg/LNS0972189/2020:0.00000100,Luxembourg/LNS2614631/2020:0.00000100,Luxembourg/LNS0928727/2020:0.00000100,Luxembourg/LNS0857930/2020:0.00000100,Luxembourg/LNS3169999/2020:0.00003344,Luxembourg/LNS2913521/2020:0.00003344,Luxembourg/LNS4530810/2020:0.00003344,(Denmark/ALAB-SSI497/2020:0.00000100,Belgium/Rega-0329245/2020:0.00003344)NODE_0001503:0.00003344,(Switzerland/120045/2020:0.00000100,Switzerland/120003/2020:0.00000100)NODE_0001504:0.00003344,Switzerland/120169/2020:0.00000100,Switzerland/120172/2020:0.00000100,Switzerland/120029/2020:0.00003344,Switzerland/110504/2020:0.00000100,Switzerland/120009/2020:0.00000100,Switzerland/120166/2020:0.00003344,Switzerland/120007/2020:0.00003344,Switzerland/120035/2020:0.00003344,Switzerland/110499/2020:0.00000100,Switzerland/120198/2020:0.00000100,Switzerland/130018/2020:0.00013737,Switzerland/130021/2020:0.00006995,Australia/VIC1284/2020:0.00000100,Chile/Santiago_32/2020:0.00000100,Belgium/ULG-10074/2020:0.00000100,Belgium/ULG-10142/2020:0.00000100,Belgium/ULG-10049/2020:0.00003344,Belgium/ULG-10055/2020:0.00003344,Belgium/ULG-10136/2020:0.00000100,Belgium/ULG-10141/2020:0.00003447,India/GBRC187a/2020:0.00006689,Belgium/ULG-10197/2020:0.00006953,Belgium/ULG-10198/2020:0.00007136,(Belgium/ULG-10196/2020:0.00000100,Belgium/ULG-10202/2020:0.00000100)NODE_0001505:0.00010034,SouthAfrica/KRISP-0169/2020:0.00006689,Netherlands/NoordBrabant_102/2020:0.00000100,cat/France/53/2020:0.00010684,Belgium/rega-0407287/2020:0.00003344,BosniaandHerzegovina/ChVir7387/2020:0.00003344,BosniaandHerzegovina/ChVir7375/2020:0.00003344,(BosniaandHerzegovina/ChVir7382/2020:0.00000100,BosniaandHerzegovina/ChVir7372/2020:0.00000100,BosniaandHerzegovina/ChVir7377/2020:0.00003344)NODE_0001506:0.00003344,(BosniaandHerzegovina/ChVir7366/2020:0.00000100,BosniaandHerzegovina/ChVir7396/2020:0.00000100)NODE_0001507:0.00003344,BosniaandHerzegovina/04-Sarajevo/2020:0.00016724,NewZealand/20VR1616/2020:0.00000100,DRC/2939/2020:0.00016724,Scotland/CVR1663/2020:0.00000100)NODE_0001400:0.00003342,(((((((USA/WI-UW-134/2020:0.00000000,USA/WI-UW-265/2020:0.00000000)NODE_0001514:0.00000000,Serbia/KV27-04/2020:0.00000000)NODE_0001513:0.00000000,Denmark/ALAB-SSI117/2020:0.00000000)NODE_0001512:0.00000000,Wales/PHW1/2020:0.00000000)NODE_0001511:0.00000000,Canada/ON-UHTC_0047/2020:0.00000000)NODE_0001510:0.00000000,Denmark/ALAB-SSI-245/2020:0.00000000)NODE_0001509:0.00000000,Belgium/DEJ-0403381/2020:0.00000000)NODE_0001508:0.00000100,USA/WI-UW-151/2020:0.00000100,(USA/WI-UW-131/2020:0.00000100,USA/WI-UW-148/2020:0.00000100)NODE_0001515:0.00003344,((((((USA/WI-UW-108/2020:0.00000000,USA/IL-NM079/2020:0.00000000)NODE_0001521:0.00000000,USA/WI-UW-80/2020:0.00000000)NODE_0001520:0.00000000,USA/WI-UW-81/2020:0.00000000)NODE_0001519:0.00000000,USA/WI-UW-36/2020:0.00000000)NODE_0001518:0.00000000,USA/WI-UW-49/2020:0.00000000)NODE_0001517:0.00000100,USA/WI-UW-115/2020:0.00000100,USA/WI-UW-110/2020:0.00006689,((((((USA/WI-UW-153/2020:0.00000000,USA/IL-UW-350/2020:0.00000000)NODE_0001527:0.00000000,USA/WI-UW-138/2020:0.00000000)NODE_0001526:0.00000000,USA/IL-UW-357/2020:0.00000000)NODE_0001525:0.00000000,USA/WI-UW-137/2020:0.00000000)NODE_0001524:0.00000000,USA/IL-UW-363/2020:0.00000000)NODE_0001523:0.00000100,USA/WI-UW-154/2020:0.00000100,USA/WI-UW-320/2020:0.00006689,USA/IL-UW-365/2020:0.00003344,USA/IL-UW-368/2020:0.00006689)NODE_0001522:0.00010034,USA/WI-UW-18/2020:0.00000100,USA/WI-UW-26/2020:0.00000100,USA/WI-WSLH-200093/2020:0.00000100,USA/WI-WSLH-200074/2020:0.00006958,USA/WI-UW-359/2020:0.00006689,USA/WI-UW-60/2020:0.00000100,USA/WI-WSLH-200046/2020:0.00000100,USA/IL-NM026/2020:0.00000100,USA/IL-NM083/2020:0.00003344)NODE_0001516:0.00003344,(USA/WI-UW-136/2020:0.00003344,USA/WI-WSLH-200044/2020:0.00000100)NODE_0001528:0.00006689,(USA/WI-UW-100/2020:0.00000100,(((((((USA/WI-UW-103/2020:0.00000000,USA/WI-UW-57/2020:0.00000000)NODE_0001536:0.00000000,USA/WI-UW-64/2020:0.00000000)NODE_0001535:0.00000000,USA/WI-UW-45/2020:0.00000000)NODE_0001534:0.00000000,USA/WI-UW-46/2020:0.00000000)NODE_0001533:0.00000000,USA/WI-UW-85/2020:0.00000000)NODE_0001532:0.00000000,USA/WI-UW-95/2020:0.00000000)NODE_0001531:0.00000000,USA/WI-UW-40/2020:0.00000000)NODE_0001530:0.00000100,USA/WI-UW-107/2020:0.00000100,USA/WI-UW-122/2020:0.00000100,(USA/WI-UW-119/2020:0.00000100,USA/WI-UW-120/2020:0.00000100)NODE_0001537:0.00003344,USA/WI-UW-101/2020:0.00003344,((((USA/WI-UW-124/2020:0.00000000,USA/WI-UW-141/2020:0.00000000)NODE_0001541:0.00000000,USA/WI-UW-351/2020:0.00000000)NODE_0001540:0.00000000,USA/WI-UW-130/2020:0.00000000)NODE_0001539:0.00000100,USA/WI-UW-147/2020:0.00000100)NODE_0001538:0.00003344,(USA/WI-UW-112/2020:0.00000100,(USA/WI-UW-135/2020:0.00000100,USA/WI-UW-152/2020:0.00000100)NODE_0001543:0.00003344,(USA/WI-UW-128/2020:0.00000100,USA/WI-UW-145/2020:0.00000100)NODE_0001544:0.00003344)NODE_0001542:0.00003344,USA/WI-UW-27/2020:0.00000100,USA/WI-UW-259/2020:0.00006689,USA/WI-UW-97/2020:0.00000100,(USA/WI-UW-32/2020:0.00000100,USA/WI-UW-65/2020:0.00000100)NODE_0001545:0.00003344,USA/WI-UW-90/2020:0.00000100,USA/WI-UW-35/2020:0.00003344)NODE_0001529:0.00010034,(USA/WI-UW-150/2020:0.00000100,USA/WI-WSLH-200058/2020:0.00000100,USA/WI-UW-133/2020:0.00000100)NODE_0001546:0.00010163,(USA/WI-UW-08/2020:0.00003344,Norway/2382/2020:0.00003463,Scotland/CVR3211/2020:0.00003344,Belgium/UGent-40/2020:0.00006689)NODE_0001547:0.00003344,USA/WI-GMF-00281/2020:0.00000100,USA/WI-GMF-00441/2020:0.00000100,((USA/WI-UW-251/2020:0.00000100,USA/CT-UW-4348/2020:0.00000100,USA/CA-SCCPHD-UC164/2020:0.00000100)NODE_0001549:0.00003344,USA/AK-PHL115/2020:0.00003344)NODE_0001548:0.00003344,(USA/WI-UW-280/2020:0.00006689,USA/PA-MGSC52-05/2020:0.00000100)NODE_0001550:0.00003344,USA/WI-WSLH-200069/2020:0.00000100,USA/WI-WSLH-200095/2020:0.00000100,((USA/WI-UW-78/2020:0.00003344,USA/UT-03871/2020:0.00003465)NODE_0001552:0.00003344,India/GBRC63/2020:0.00003344)NODE_0001551:0.00003344,(USA/WI-UW-79/2020:0.00003344,Hungary/SRC-01136/2020:0.00003344)NODE_0001553:0.00003344,(USA/WI-WSLH-200052/2020:0.00000100,USA/UT-01314/2020:0.00003344,(France/IDF3345/2020:0.00003344,Vietnam/HCMC-35011/2020:0.00003344)NODE_0001555:0.00003344,England/OXON-AF2C1/2020:0.00003597)NODE_0001554:0.00003344,USA/UT-01578/2020:0.00000100,USA/UT-01581/2020:0.00000100,(USA/IA-CDC-8200/2020:0.00003344,USA/IA_6391/2020:0.00000100)NODE_0001556:0.00003344,(((((((((((((((((((((((((((((((((((((((((((((((((((((((((((((((((((((((((((((((((((((((USA/IA_6390/2020:0.00000000,Italy/2629/2020:0.00000000)NODE_0001643:0.00000000,India/GBRC92/2020:0.00000000)NODE_0001642:0.00000000,Italy/CDG1/2020:0.00000000)NODE_0001641:0.00000000,BosniaandHerzegovina/ChVir7348/2020:0.00000000)NODE_0001640:0.00000000,USA/WA-S913/2020:0.00000000)NODE_0001639:0.00000000,CzechRepublic/IAB_18/2020:0.00000000)NODE_0001638:0.00000000,BosniaandHerzegovina/ChVir7349/2020:0.00000000)NODE_0001637:0.00000000,Luxembourg/LNS2334563/2020:0.00000000)NODE_0001636:0.00000000,Sweden/20-50104/2020:0.00000000)NODE_0001635:0.00000000,Brazil/SPBR-09/2020:0.00000000)NODE_0001634:0.00000000,Australia/VIC843/2020:0.00000000)NODE_0001633:0.00000000,Uganda/UG015/2020:0.00000000)NODE_0001632:0.00000000,Brazil/SPBR-05/2020:0.00000000)NODE_0001631:0.00000000,SouthAfrica/KRISP-0119/2020:0.00000000)NODE_0001630:0.00000000,Russia/StPetersburg-RII3992/2020:0.00000000)NODE_0001629:0.00000000,USA/CA-QDX-86/2020:0.00000000)NODE_0001628:0.00000000,Canada/ON_PHL4088/2020:0.00000000)NODE_0001627:0.00000000,SouthAfrica/KRISP-0055/2020:0.00000000)NODE_0001626:0.00000000,Sweden/20-08082/2020:0.00000000)NODE_0001625:0.00000000,Greece/127_HPI/2020:0.00000000)NODE_0001624:0.00000000,Russia/StPetersburg-RII4326S/2020:0.00000000)NODE_0001623:0.00000000,Italy/PV-5314-B/2020:0.00000000)NODE_0001622:0.00000000,SouthAfrica/KRISP-0159/2020:0.00000000)NODE_0001621:0.00000000,India/S13/2020:0.00000000)NODE_0001620:0.00000000,USA/DC-CDC-0019/2020:0.00000000)NODE_0001619:0.00000000,England/OXON-ACE2A/2020:0.00000000)NODE_0001618:0.00000000,USA/IN-QDX-85/2020:0.00000000)NODE_0001617:0.00000000,Italy/LO-13075-B/2020:0.00000000)NODE_0001616:0.00000000,England/OXON-AEF43/2020:0.00000000)NODE_0001615:0.00000000,SouthAfrica/KRISP-0019/2020:0.00000000)NODE_0001614:0.00000000,India/GBRC70/2020:0.00000000)NODE_0001613:0.00000000,Iceland/111/2020:0.00000000)NODE_0001612:0.00000000,India/CCMB_NIV3/2020:0.00000000)NODE_0001611:0.00000000,SouthAfrica/KRISP-0067/2020:0.00000000)NODE_0001610:0.00000000,Sweden/20-08104/2020:0.00000000)NODE_0001609:0.00000000,USA/IA_6401/2020:0.00000000)NODE_0001608:0.00000000,Wales/PHWC-2663F/2020:0.00000000)NODE_0001607:0.00000000,BosniaandHerzegovina/ChVir7362/2020:0.00000000)NODE_0001606:0.00000000,Italy/LO-13075-N/2020:0.00000000)NODE_0001605:0.00000000,Luxembourg/LNS2580723/2020:0.00000000)NODE_0001604:0.00000000,Australia/QLDID920/2020:0.00000000)NODE_0001603:0.00000000,SouthAfrica/KRISP-0035/2020:0.00000000)NODE_0001602:0.00000000,BosniaandHerzegovina/ChVir7353/2020:0.00000000)NODE_0001601:0.00000000,Poland/PL_P31/2020:0.00000000)NODE_0001600:0.00000000,Iceland/214/2020:0.00000000)NODE_0001599:0.00000000,Russia/Samara-73406/2020:0.00000000)NODE_0001598:0.00000000,Brazil/SPBR-01/2020:0.00000000)NODE_0001597:0.00000000,Australia/VIC853/2020:0.00000000)NODE_0001596:0.00000000,Denmark/SSI-02/2020:0.00000000)NODE_0001595:0.00000000,Sweden/20-05856/2020:0.00000000)NODE_0001594:0.00000000,USA/IA_6399/2020:0.00000000)NODE_0001593:0.00000000,Italy/FVG-ICGEB_S8/2020:0.00000000)NODE_0001592:0.00000000,USA/AZ-TG268657/2020:0.00000000)NODE_0001591:0.00000000,Georgia/Tb-477/2020:0.00000000)NODE_0001590:0.00000000,Sweden/20-50223/2020:0.00000000)NODE_0001589:0.00000000,France/GE1973/2020:0.00000000)NODE_0001588:0.00000000,Brazil/SPBR-06/2020:0.00000000)NODE_0001587:0.00000000,Italy/INMI6/2020:0.00000000)NODE_0001586:0.00000000,Sweden/20-05627/2020:0.00000000)NODE_0001585:0.00000000,CzechRepublic/ChVir1630/2020:0.00000000)NODE_0001584:0.00000000,Italy/UniMI03/2020:0.00000000)NODE_0001583:0.00000000,SouthAfrica/KRISP-0115/2020:0.00000000)NODE_0001582:0.00000000,India/GMC-KN318/2020:0.00000000)NODE_0001581:0.00000000,Sweden/20-50219/2020:0.00000000)NODE_0001580:0.00000000,Sweden/20-06468/2020:0.00000000)NODE_0001579:0.00000000,Sweden/20-08117/2020:0.00000000)NODE_0001578:0.00000000,SouthAfrica/KRISP-0017/2020:0.00000000)NODE_0001577:0.00000000,SaudiArabia/KAUST-Jeddah61/2020:0.00000000)NODE_0001576:0.00000000,USA/AZ-TG268281/2020:0.00000000)NODE_0001575:0.00000000,USA/NY-NYUMC69/2020:0.00000000)NODE_0001574:0.00000000,Singapore/49/2020:0.00000000)NODE_0001573:0.00000000,Italy/MI-5925-22Feb/2020:0.00000000)NODE_0001572:0.00000000,BosniaandHerzegovina/ChVir7367/2020:0.00000000)NODE_0001571:0.00000000,CzechRepublic/IAB_21/2020:0.00000000)NODE_0001570:0.00000000,Denmark/SSI-09/2020:0.00000000)NODE_0001569:0.00000000,Italy/FVG-ICGEB_S9/2020:0.00000000)NODE_0001568:0.00000000,India/GBRC56b/2020:0.00000000)NODE_0001567:0.00000000,India/GBRC50/2020:0.00000000)NODE_0001566:0.00000000,SouthAfrica/KRISP-0040/2020:0.00000000)NODE_0001565:0.00000000,BosniaandHerzegovina/ChVir7350/2020:0.00000000)NODE_0001564:0.00000000,Italy/FVG-ICGEB_S1/2020:0.00000000)NODE_0001563:0.00000000,SouthAfrica/KRISP-0041/2020:0.00000000)NODE_0001562:0.00000000,Sweden/20-08116/2020:0.00000000)NODE_0001561:0.00000000,Italy/CR-13221-1Mar/2020:0.00000000)NODE_0001560:0.00000000,Italy/CR-9206-26Feb/2020:0.00000000)NODE_0001559:0.00000000,Russia/StPetersburg-RII4936S/2020:0.00000000)NODE_0001558:0.00000000,Italy/CR-7070-24Feb/2020:0.00000000)NODE_0001557:0.00000100,USA/IA_6396/2020:0.00000100,(USA/IA_6394/2020:0.00000100,USA/IA_6395/2020:0.00000100,(Egypt/CUNCI-HGC004/2020:0.00000100,(Egypt/CUNCI-HGC005/2020:0.00003344,Egypt/CUNCI-HGC021/2020:0.00003344)NODE_0001646:0.00003344)NODE_0001645:0.00003344)NODE_0001644:0.00003344,USA/IA-GMF-3912/2020:0.00027176,(USA/OR-OHSU-0056/2020:0.00000100,USA/OR-OHSU-0058/2020:0.00000100,USA/OR-OHSU-0167/2020:0.00000100,USA/OR-OHSU-0053/2020:0.00000100,USA/OR-OHSU-0047/2020:0.00000100)NODE_0001647:0.00003344,USA/OH-MDHHS-SC20370/2020:0.00000100,USA/OR-UW135/2020:0.00003344,USA/WI-GMF-00857/2020:0.00010034,USA/WI-GMF-02381/2020:0.00020188,USA/RI_0520/2020:0.00006689,USA/RI_0556/2020:0.00003344,((USA/SC_3572/2020:0.00000100,((Poland/PL_P32/2020:0.00000100,Poland/PL_P33/2020:0.00000100)NODE_0001651:0.00003344,(Netherlands/NA_686/2020:0.00000100,Netherlands/NA_688/2020:0.00000100,Netherlands/NoordBrabant_146/2020:0.00000100,Netherlands/Utrecht_44/2020:0.00000100)NODE_0001652:0.00013379)NODE_0001650:0.00003344,UnitedArabEmirates/L1076/2020:0.00010034,Belgium/ULG-10188/2020:0.00013379)NODE_0001649:0.00003344,Finland/FIN-266/2020:0.00000100,Kazakhstan/NCB-2/2020:0.00003344,Latvia/09/2020:0.00010034,(Denmark/ALAB-HH-267/2020:0.00013379,Switzerland/AG0361/2020:0.00000100)NODE_0001653:0.00003344,((((Italy/BG-5825-22Feb/2020:0.00000000,Vietnam/VNHN_2406/2020:0.00000000)NODE_0001657:0.00000000,Italy/484/2020:0.00000000)NODE_0001656:0.00000000,Norway/1955/2020:0.00000000)NODE_0001655:0.00000000,Norway/2200/2020:0.00000000)NODE_0001654:0.00000100,Italy/BG-9225-26Feb/2020:0.00000100,((DRC/108/2020:0.00000100,DRC/191/2020:0.00000100)NODE_0001659:0.00003344,(DRC/236/2020:0.00000100,DRC/KN-0038/2020:0.00000100)NODE_0001660:0.00003344)NODE_0001658:0.00010034,Norway/Trondheim-E10/2020:0.00003344,Norway/2356-2/2020:0.00003344,(England/PORT-2CF6AF/2020:0.00003344,England/PORT-2CF6BE/2020:0.00003344,((England/PORT-2CF6CD/2020:0.00000000,England/PORT-2CF715/2020:0.00000000)NODE_0001663:0.00000000,England/PORT-2CF742/2020:0.00000000)NODE_0001662:0.00000100,England/PORT-2CF6EB/2020:0.00000100,England/PORT-2CF733/2020:0.00000100,England/PORT-2CF6DC/2020:0.00003344,England/PORT-2CF78E/2020:0.00003344)NODE_0001661:0.00010034,Slovakia/SK-BMC1/2020:0.00003344,Norway/1953/2020:0.00003344,Norway/1811/2020:0.00006689,Norway/1495/2020:0.00000100,Norway/1772/2020:0.00003344,BosniaandHerzegovina/ChVir7357/2020:0.00006689)NODE_0001648:0.00003344,USA/PR-CDC-3578/2020:0.00006689,(USA/HI_4970/2020:0.00000100,Finland/13M57/2020:0.00000100,Taiwan/CGMH-CGU-30/2020:0.00010034,(Romania/283584/2020:0.00006689,Romania/Bucuresti-294285/2020:0.00003344,Romania/284168/2020:0.00016724)NODE_0001665:0.00006689,Switzerland/130008/2020:0.00003344,Switzerland/130003/2020:0.00010034,Switzerland/130032/2020:0.00003344,SouthAfrica/Tygerberg_03/2020:0.00000100,Norway/2088/2020:0.00000100)NODE_0001664:0.00003344,USA/IN-Lilly-IPB0170-15bc11/2020:0.00003344,USA/IN-Lilly-IPB0170-4bc21/2020:0.00003344,(USA/IN-Lilly-IPB0170-15bc12/2020:0.00003344,France/IDF5657/2020:0.00003344)NODE_0001666:0.00003344,USA/IN_2001/2020:0.00000100,USA/KS-CDC-4589/2020:0.00000100,(USA/IN-Lilly-IPB0170-16bc18/2020:0.00013379,(Canada/QC_AB6/2020:0.00000100,Luxembourg/LNS7174465/2020:0.00000100,DRC/402/2020:0.00007040,Switzerland/120068/2020:0.00000100)NODE_0001668:0.00003344)NODE_0001667:0.00003344,(USA/MI-MDHHS-SC20456/2020:0.00000100,USA/MI-MDHHS-SC20515/2020:0.00000100,USA/MI-MDHHS-SC20523/2020:0.00000100,USA/MI-MDHHS-SC20537/2020:0.00000100,USA/MI-MDHHS-SC20538/2020:0.00000100,USA/MI-MDHHS-SC20533/2020:0.00000100,USA/MI-MDHHS-SC20532/2020:0.00000100,USA/MI-MDHHS-SC20559/2020:0.00000100)NODE_0001669:0.00003354,USA/CO-WYPHL-00082/2020:0.00000100,USA/NH_0029/2020:0.00006689,USA/MO-WUSTL035/2020:0.00010034,USA/WY-WYPHL-00069/2020:0.00000100,((((USA/AK-PHL002/2020:0.00000000,USA/AK-PHL052/2020:0.00000000)NODE_0001673:0.00000000,USA/AK-PHL013/2020:0.00000000)NODE_0001672:0.00000000,USA/AK-PHL077/2020:0.00000000)NODE_0001671:0.00000100,USA/AK-PHL003/2020:0.00000100,USA/AK-PHL010/2020:0.00000100,USA/AK-PHL092/2020:0.00006689)NODE_0001670:0.00003344,((((USA/AK-PHL006/2020:0.00000000,Hungary/MBL-469/2020:0.00000000)NODE_0001677:0.00000000,Hungary/SRC-1788lc/2020:0.00000000)NODE_0001676:0.00000000,Chile/Santiago-05230/2020:0.00000000)NODE_0001675:0.00000000,Hungary/SRC-00066/2020:0.00000000)NODE_0001674:0.00000100,USA/MI-MDHHS-SC20530/2020:0.00000100,USA/MI-MDHHS-SC20534/2020:0.00000100,(USA/VI-CDC-3810/2020:0.00003344,Argentina/PAIS_A004/2020:0.00010034)NODE_0001678:0.00003353,(USA/CT-Yale-079/2020:0.00003344,(Australia/VIC873/2020:0.00000100,Australia/VIC275/2020:0.00000100,England/BRIS-122025/2020:0.00000100,Australia/VIC1092/2020:0.00000100)NODE_0001680:0.00003344,Romania/Buzau-292638/2020:0.00013379,Hungary/SRC-00572w/2020:0.00003344,Poland/PL_P5/2020:0.00003344,Singapore/295/2020:0.00000100)NODE_0001679:0.00003344,Mexico/CDMX-INER_04/2020:0.00010034,Mexico/CDMX-InDRE_13/2020:0.00010034,Mexico/CDMX-InDRE_14/2020:0.00003344,((Mexico/CDMX-InDRE_12/2020:0.00000100,Mexico/CDMX-INCMNSZ_05/2020:0.00000100)NODE_0001682:0.00006689,Mexico/CDMX-INER_01/2020:0.00003344,Romania/284213/2020:0.00013485,Romania/ChVir7248/2020:0.00020171,Poland/PL_P38/2020:0.00003344,(Spain/ACoruna_002/2020:0.00000100,Spain/ACoruna_013/2020:0.00000100,Spain/ACoruna_014/2020:0.00000100)NODE_0001683:0.00003344,Spain/80_19/2020:0.00010034,Spain/COV003723/2020:0.00006689)NODE_0001681:0.00003344,Mexico/CDMX-INER_02/2020:0.00013621,Panama/328677/2020:0.00000100,(CostaRica/02/2020:0.00000100,CostaRica/01/2020:0.00003344)NODE_0001684:0.00003344,CostaRica/06/2020:0.00003344,CostaRica/CV-0007/2020:0.00010355,Portugal/PT0509/2020:0.00000100,(Portugal/PT0548/2020:0.00016836,Portugal/PT0563/2020:0.00003344,Georgia/Tb/2020:0.00000100,Italy/PV-5314-N/2020:0.00000100,Poland/1105973/2020:0.00003344,Switzerland/120232/2020:0.00003344,NewZealand/20VR2065/2020:0.00000100,NewZealand/20VR2085/2020:0.00000100)NODE_0001685:0.00003344,(France/N1620/2020:0.00003344,Netherlands/Houten_1363498/2020:0.00003344,Switzerland/TI9486/2020:0.00000100,(Italy/VR_20COV46-23/2020:0.00003344,Italy/VR_20COV46-8/2020:0.00000100)NODE_0001687:0.00010034,((Italy/TE12337/2020:0.00000100,Italy/TE12759/2020:0.00003344)NODE_0001689:0.00016104,Italy/TE26425/2020:0.00006689)NODE_0001688:0.00004098,Germany/BAV-MVP0100/2020:0.00000100,Germany/BAV-MVP0101/2020:0.00000100,Germany/BAV-MVP0271/2020:0.00006883,England/NOTT-111B64/2020:0.00016724,Cyprus/007/2020:0.00010034)NODE_0001686:0.00003323,Germany/BAV-MVP0015/2020:0.00000100,Germany/BAV-MVP0034/2020:0.00000100,Germany/BAV-MVP0039/2020:0.00000100,Germany/BAV-MVP0036/2020:0.00000100,(Germany/BAV-MVP0022/2020:0.00000100,Germany/BAV-MVP0185/2020:0.00000100,Croatia/1560_Split/2020:0.00000100,Croatia/297_Varazdin/2020:0.00010034,Croatia/592_Osijek/2020:0.00003344)NODE_0001690:0.00003344,Georgia/Tb-712/2020:0.00000100,Germany/BAV-MVP0027/2020:0.00000100,((Sweden/20-51678/2020:0.00003344,Sweden/20-06817/2020:0.00000100)NODE_0001692:0.00003344,Sweden/20-51160/2020:0.00006689,(Russia/StPetersburg-RII6055S/2020:0.00000000,Sweden/20-08715/2020:0.00000000)NODE_0001693:0.00000100,Russia/StPetersburg-RII6790V/2020:0.00000100)NODE_0001691:0.00003344,Japan/Hu_Kng_19-865/2020:0.00003344,Japan/SMU-0311S2/2020:0.00003344,Japan/SMU-0311S3/2020:0.00003344,((SriLanka/COV91/2020:0.00000100,(Bangladesh/CHRF_0007/2020:0.00010034,Bangladesh/DU_50768/2020:0.00003344)NODE_0001696:0.00006689,UnitedArabEmirates/L7356/2020:0.00000100)NODE_0001695:0.00003344,Russia/StPetersburg-RII8876S/2020:0.00000100)NODE_0001694:0.00003344,Netherlands/Leiden-0002/2020:0.00000100,Finland/14M77/2020:0.00000100,((Finland/14M14/2020:0.00000100,Norway/1526/2020:0.00000100)NODE_0001698:0.00003344,Luxembourg/Lux1/2020:0.00000100,Luxembourg/LNS0000001/2020:0.00000100)NODE_0001697:0.00003344,Finland/FIN03032020A/2020:0.00006689,Finland/13M29/2020:0.00003344,Finland/FIN-25/2020:0.00020463,(Senegal/073/2020:0.00000100,Senegal/082/2020:0.00000100,Senegal/087/2020:0.00000100,Senegal/094/2020:0.00003344,Senegal/102/2020:0.00000100,Senegal/119/2020:0.00006689)NODE_0001699:0.00003344,Belgium/HI-0507421/2020:0.00003344,Germany/NRW-51/2020:0.00000100,Portugal/PT0123/2020:0.00000100,Poland/Pom12/2020:0.00006689,(((((((((((((Russia/StPetersburg-RII4949S/2020:0.00000000,Switzerland/GE5373/2020:0.00000000)NODE_0001712:0.00000000,Russia/StPetersburg-RII6704V/2020:0.00000000)NODE_0001711:0.00000000,Italy/PV-11951-28Feb/2020:0.00000000)NODE_0001710:0.00000000,Colombia/INS-82457/2020:0.00000000)NODE_0001709:0.00000000,Oman/RESP-20-2523/2020:0.00000000)NODE_0001708:0.00000000,Italy/BG-9209-26Feb/2020:0.00000000)NODE_0001707:0.00000000,Argentina/PAIS_A007/2020:0.00000000)NODE_0001706:0.00000000,Russia/StPetersburg-RII6027S/2020:0.00000000)NODE_0001705:0.00000000,Italy/BS-12256-29Feb/2020:0.00000000)NODE_0001704:0.00000000,Switzerland/GE3121/2020:0.00000000)NODE_0001703:0.00000000,Argentina/PAIS_A013/2020:0.00000000)NODE_0001702:0.00000000,Russia/StPetersburg-RII6031S/2020:0.00000000)NODE_0001701:0.00000000,Russia/Omsk-89001/2020:0.00000000)NODE_0001700:0.00000100,Russia/StPetersburg-RII5942S/2020:0.00000100,Russia/StPetersburg-RII8913S/2020:0.00003344,Latvia/010/2020:0.00003344,Jordan/SR-047/2020:0.00006804,Kuwait/KU006/2020:0.00000100,Kuwait/KU005/2020:0.00000100,Kuwait/KU001/2020:0.00000100,Denmark/ALAB-SSI324/2020:0.00000100,Switzerland/110459/2020:0.00000100,Taiwan/TSGH-24/2020:0.00006689,(Taiwan/125/2020:0.00000100,SouthAfrica/R07601/2020:0.00000100,Colombia/GUV-92087/2020:0.00000100)NODE_0001713:0.00003344,(Denmark/ALAB-SSI-1086/2020:0.00003344,Denmark/ALAB-HH-263/2020:0.00000100,((Denmark/ALAB-HH-212/2020:0.00000000,Denmark/ALAB-HH-249/2020:0.00000000)NODE_0001716:0.00000100,Denmark/ALAB-HH-218/2020:0.00000100)NODE_0001715:0.00003344)NODE_0001714:0.00003344,(Denmark/ALAB-SSI-1288/2020:0.00000100,Sweden/20-08719/2020:0.00000100)NODE_0001717:0.00003344,Denmark/ALAB-HH-128/2020:0.00000100,Denmark/ALAB-HH-156/2020:0.00000100,Denmark/ALAB-HH-195/2020:0.00000100,Denmark/ALAB-HH-119/2020:0.00000100,(HongKong/HKSH0003/2020:0.00000100,HongKong/HKSH0004/2020:0.00000100)NODE_0001718:0.00007054,(Hungary/MBL-002/2020:0.00000100,Hungary/mbl1/2020:0.00000100)NODE_0001719:0.00003344,Hungary/MBL-465/2020:0.00000100,Hungary/MBL-464/2020:0.00003344,(Austria/Graz-MUG5/2020:0.00000100,(Austria/Graz-MUG11/2020:0.00010034,Austria/Graz-MUG7/2020:0.00010034,Uganda/UG013/2020:0.00013379,(Uganda/UG006/2020:0.00015470,Uganda/UG005/2020:0.00020788)NODE_0001722:0.00015280)NODE_0001721:0.00003344,Austria/Graz-MUG15/2020:0.00016724,Romania/Iasi-296512/2020:0.00030264,Oman/RESP-20-5505/2020:0.00010034,(SouthAfrica/Tygerberg_02/2020:0.00003376,(SouthAfrica/Tygerberg_05/2020:0.00000136,SouthAfrica/Tygerberg_01/2020:0.00016761)NODE_0001724:0.00003344)NODE_0001723:0.00003281)NODE_0001720:0.00003344,Austria/CeMM0251/2020:0.00000100,Austria/CeMM0265/2020:0.00000100,Austria/CeMM0275/2020:0.00000100,Austria/CeMM0295/2020:0.00000100,Austria/CeMM0288/2020:0.00000100,Austria/CeMM0262/2020:0.00000100,Austria/CeMM0292/2020:0.00000100,Austria/CeMM0255/2020:0.00000100,(Bangladesh/Akbiomed_01/2020:0.00010034,Morocco/OUA677-19/2020:0.00010034)NODE_0001725:0.00003344,Italy/206/2020:0.00000100,Italy/INMI3/2020:0.00000100,Italy/LO-11550-28Feb/2020:0.00003344,Italy/PV-8058-25Feb/2020:0.00003344,Italy/PV-9675-26Feb/2020:0.00003344,Italy/PV-12578-29Feb/2020:0.00006689,(Italy/CR-9214-26Feb/2020:0.00000100,Belgium/LA-0403382/2020:0.00003344)NODE_0001726:0.00003344,Italy/VR_20COV18-48/2020:0.00000100,Italy/VR_20COV21-37/2020:0.00000100,Italy/TE5166/2020:0.00000100,Italy/TE26539/2020:0.00000100,(Italy/TE26533/2020:0.00000100,Italy/TE26540/2020:0.00000100)NODE_0001727:0.00013379,Italy/TE5687/2020:0.00000100,Italy/UniMI01/2020:0.00023539,Austria/CeMM0071/2020:0.00000100,Austria/CeMM0041/2020:0.00000100,Austria/CeMM0126/2020:0.00000100,Austria/CeMM0127/2020:0.00000100,Austria/CeMM0140/2020:0.00000100,Senegal/600/2020:0.00003344,Serbia/UE38-04/2020:0.00003344,Germany/BAV-MVP0062/2020:0.00000100,Germany/BAV-MVP0098/2020:0.00000100,Germany/BAV-MVP0082/2020:0.00000100,Germany/BAV-MVP0095/2020:0.00000100,Germany/BAV-MVP0247/2020:0.00003344,Germany/BAV-MVP0084/2020:0.00003344,Germany/BAV-MVP0268/2020:0.00003344,((Germany/BAV-MVP0270/2020:0.00000100,Germany/BAV-MVP0276/2020:0.00000100,Germany/BAV-MVP0277/2020:0.00000100,Germany/BAV-MVP0296/2020:0.00000100,(Germany/BAV-MVP0284/2020:0.00000100,Germany/BAV-MVP0287/2020:0.00000100,Germany/BAV-MVP0288/2020:0.00000100,Germany/BAV-MVP0289/2020:0.00000100,Germany/BAV-MVP0294/2020:0.00000100,Germany/BAV-MVP0291/2020:0.00006689,Germany/BAV-MVP0273/2020:0.00000100,Germany/BAV-MVP0274/2020:0.00000100)NODE_0001730:0.00003344)NODE_0001729:0.00003344,Germany/BAV-MVP0272/2020:0.00003344)NODE_0001728:0.00010034,Germany/BAV-MVP0200/2020:0.00003344,Germany/BAV-MVP0187/2020:0.00003344,Germany/BAV-MVP0249/2020:0.00000100,Germany/BAV-MVP0087/2020:0.00003344,Germany/BAV-MVP0240/2020:0.00000100,(Romania/284508/2020:0.00000100,Romania/285388/2020:0.00000100)NODE_0001731:0.00006689,Thailand/Bangkok-0087/2020:0.00000100,Morocco/6889/2020:0.00000100,Morocco/6897/2020:0.00003344,(Morocco/6893/2020:0.00020462,(Poland/PL_P11/2020:0.00000100,Poland/PL_P18/2020:0.00000100)NODE_0001733:0.00003344,Poland/PL_P17/2020:0.00000100)NODE_0001732:0.00003344,Hungary/mbl2/2020:0.00003344,(Oman/RESP-20-3343/2020:0.00000100,UnitedArabEmirates/L9119/2020:0.00003344,Uruguay/UY-NYUMC858/2020:0.00000100,(Uruguay/UY-NYUMC871/2020:0.00000100,Uruguay/UY-NYUMC876/2020:0.00003190,Uruguay/UY-NYUMC872/2020:0.00000100,Uruguay/UY-NYUMC875/2020:0.00000100)NODE_0001735:0.00006791)NODE_0001734:0.00003344,Poland/PL_P16/2020:0.00010034,(Poland/PL_P15/2020:0.00006689,Poland/PL_P2/2020:0.00003344,Poland/PL_P3/2020:0.00000100)NODE_0001736:0.00006689,((Poland/PL_P13/2020:0.00000100,Poland/PL_P26/2020:0.00000100,Poland/PL_P22/2020:0.00000100)NODE_0001738:0.00013379,Poland/PL_P4/2020:0.00000100,Poland/PL_P6/2020:0.00000100)NODE_0001737:0.00006689,Oman/RESP-20-6701/2020:0.00023536,Poland/1110540/2020:0.00006689,(Poland/1111628/2020:0.00000100,Poland/Pom10/2020:0.00000100)NODE_0001739:0.00003344,(Norway/2454/2020:0.00006689,(Spain/ACoruna_006/2020:0.00000100,Spain/ACoruna_011/2020:0.00000100)NODE_0001741:0.00006801,Spain/ACoruna_012/2020:0.00000100)NODE_0001740:0.00003344,Oman/205029065/2020:0.00000100,Oman/205031572/2020:0.00014650,Poland/PL_P40/2020:0.00000100,SaudiArabia/KAUST-Madinah269/2020:0.00003344,(Luxembourg/LNS0078676/2020:0.00000100,Luxembourg/LNS3702558/2020:0.00000100,Belgium/ULG-10203/2020:0.00013824)NODE_0001742:0.00003344,Ecuador/USFQ-020/2020:0.00003344,Egypt/CUNCI-HGC014/2020:0.00000100,Egypt/CUNCI-HGC015/2020:0.00000100,(Egypt/CUNCI-HGC013/2020:0.00016829,Slovenia/12304/2020:0.00000100)NODE_0001743:0.00003344,((Denmark/ALAB-SSI396/2020:0.00006914,Chile/Huasco-00013/2020:0.00013708)NODE_0001745:0.00003344,UnitedArabEmirates/L9440/2020:0.00010034)NODE_0001744:0.00003344,Switzerland/120221/2020:0.00000100,Switzerland/120237/2020:0.00003344,(Switzerland/130001/2020:0.00000100,Switzerland/130007/2020:0.00000100)NODE_0001746:0.00003344,Switzerland/130028/2020:0.00006877,Switzerland/120219/2020:0.00000100,Switzerland/120234/2020:0.00007285,Switzerland/120235/2020:0.00011114,Switzerland/120242/2020:0.00003344,Switzerland/130004/2020:0.00000100,Spain/COV002718/2020:0.00000100,Spain/COV002732/2020:0.00000100,Iceland/93/2020:0.00000100,(((India/773/2020:0.00000000,India/772/2020:0.00000000)NODE_0001749:0.00000000,India/781/2020:0.00000000)NODE_0001748:0.00000100,India/777/2020:0.00000100)NODE_0001747:0.00003344,UnitedArabEmirates/L5621/2020:0.00003344,Uruguay/UY-NYUMC848/2020:0.00000100,NewZealand/20VR1928/2020:0.00006852,NewZealand/20VR2046/2020:0.00000100,Chile/Santiago_79/2020:0.00016724,Chile/Santiago-25669/2020:0.00000100,Chile/Santiago-04917/2020:0.00006689,India/GBRC2/2020:0.00000100,(Spain/Madrid201105/2020:0.00006689,Spain/CastillayLeon201061/2020:0.00003344)NODE_0001750:0.00003344,India/S62/2020:0.00000100,Ireland/Limerick-19933/2020:0.00000100,Ireland/Limerick-19935/2020:0.00000100,Ireland/Limerick-19934/2020:0.00003344,(Belgium/ULG-10177/2020:0.00000100,Belgium/ULG-10178/2020:0.00000100)NODE_0001751:0.00003344,Belgium/ULG-10189/2020:0.00006689,(Belgium/ULG-10192/2020:0.00006689,Belgium/ULG-10193/2020:0.00000100)NODE_0001752:0.00013379,(Belgium/ULG-10185/2020:0.00013379,Spain/ACoruna_001/2020:0.00013666)NODE_0001753:0.00003344,Belgium/VAM-0506416/2020:0.00016724,((((((((((((SouthAfrica/KRISP-0016/2020:0.00000000,SouthAfrica/KRISP-0084/2020:0.00000000)NODE_0001765:0.00000000,SouthAfrica/KRISP-0112/2020:0.00000000)NODE_0001764:0.00000000,SouthAfrica/KRISP-0116/2020:0.00000000)NODE_0001763:0.00000000,SouthAfrica/KRISP-0122/2020:0.00000000)NODE_0001762:0.00000000,SouthAfrica/KRISP-07/2020:0.00000000)NODE_0001761:0.00000000,SouthAfrica/KRISP-0091/2020:0.00000000)NODE_0001760:0.00000000,SouthAfrica/KRISP-0121/2020:0.00000000)NODE_0001759:0.00000000,SouthAfrica/KRISP-011/2020:0.00000000)NODE_0001758:0.00000000,SouthAfrica/KRISP-0081/2020:0.00000000)NODE_0001757:0.00000000,SouthAfrica/KRISP-0088/2020:0.00000000)NODE_0001756:0.00000000,SouthAfrica/KRISP-0080/2020:0.00000000)NODE_0001755:0.00000100,SouthAfrica/KRISP-0066/2020:0.00000100,SouthAfrica/KRISP-0118/2020:0.00000100,SouthAfrica/KRISP-0089/2020:0.00000100,SouthAfrica/KRISP-0075/2020:0.00000100,SouthAfrica/KRISP-0065/2020:0.00000100,SouthAfrica/KRISP-0096/2020:0.00000100,SouthAfrica/KRISP-0097/2020:0.00000100,SouthAfrica/KRISP-0026/2020:0.00000100,SouthAfrica/KRISP-0033/2020:0.00000100,SouthAfrica/KRISP-104/2020:0.00010395)NODE_0001754:0.00003344,SouthAfrica/KRISP-0160/2020:0.00000100,SouthAfrica/KRISP-0057/2020:0.00000100,(SouthAfrica/KRISP-0145/2020:0.00000100,(SouthAfrica/KRISP-0158/2020:0.00003398,((((((((SouthAfrica/KRISP-0161/2020:0.00000000,SouthAfrica/KRISP-0163/2020:0.00000000)NODE_0001775:0.00000000,SouthAfrica/KRISP-0168/2020:0.00000000)NODE_0001774:0.00000000,SouthAfrica/KRISP-0164/2020:0.00000000)NODE_0001773:0.00000000,SouthAfrica/KRISP-0172/2020:0.00000000)NODE_0001772:0.00000000,SouthAfrica/KRISP-0171/2020:0.00000000)NODE_0001771:0.00000000,SouthAfrica/KRISP-0167/2020:0.00000000)NODE_0001770:0.00000000,SouthAfrica/KRISP-0173/2020:0.00000000)NODE_0001769:0.00000000,SouthAfrica/KRISP-0174/2020:0.00000000)NODE_0001768:0.00000100,SouthAfrica/KRISP-0162/2020:0.00000100,SouthAfrica/KRISP-0155/2020:0.00000100)NODE_0001767:0.00003297,SouthAfrica/KRISP-105/2020:0.00006689,SouthAfrica/KRISP-106/2020:0.00000100)NODE_0001766:0.00006697,SouthAfrica/KRISP-101/2020:0.00003344,SouthAfrica/KRISP-0021/2020:0.00003344,(SouthAfrica/KRISP-0123/2020:0.00003344,SouthAfrica/KRISP-0131/2020:0.00000100)NODE_0001776:0.00003344,SouthAfrica/KRISP-0127/2020:0.00006689,((SouthAfrica/KRISP-0144/2020:0.00000000,SouthAfrica/KRISP-0147/2020:0.00000000)NODE_0001778:0.00000100,SouthAfrica/KRISP-0146/2020:0.00000100)NODE_0001777:0.00003344,(SouthAfrica/KRISP-0136/2020:0.00006689,Bucuresti/ChVir7244/2020:0.00010034)NODE_0001779:0.00003344,SouthAfrica/KRISP-051/2020:0.00003668,Slovenia/4584/2020:0.00000100,India/NCDC-4877/2020:0.00000100,India/NCDC-4876/2020:0.00000100,India/NCDC-4476/2020:0.00000100,India/NCDC-4878/2020:0.00000100,(SouthAfrica/R03006/2020:0.00000222,SouthAfrica/R05360/2020:0.00003511)NODE_0001780:0.00006689,(Spain/100_20/2020:0.00000100,Spain/96_19/2020:0.00000100)NODE_0001781:0.00003344,Spain/67_20/2020:0.00003344,Spain/68_19/2020:0.00003344,Spain/86_17/2020:0.00010034,SouthAfrica/KRISP-108/2020:0.00013881,India/GBRC7/2020:0.00000100,(Uganda/UG019/2020:0.00003344,Uganda/UG016/2020:0.00003344)NODE_0001782:0.00003344,Uganda/UG020/2020:0.00006689,Spain/COV003722/2020:0.00010034,((Croatia/AU-S10new/2020:0.00000100,Croatia/LG-S2new/2020:0.00000100)NODE_0001784:0.00003344,Croatia/OY-S1new/2020:0.00003344)NODE_0001783:0.00003344,Croatia/17-S7new/2020:0.00013379,Colombia/GUV-92061/2020:0.00000100,Colombia/GVI-98032/2020:0.00000100,CzechRepublic/951/2020:0.00000100,CzechRepublic/IAB_12/2020:0.00010034,Australia/SAP212/2020:0.00000100,Argentina/PAIS_A008/2020:0.00000100,Argentina/PAIS_A012/2020:0.00006689,Argentina/PAIS_A009/2020:0.00000100,Argentina/PAIS_A015/2020:0.00006689,Israel/701002403/2020:0.00000100,Israel/701002455/2020:0.00000100,(((BosniaandHerzegovina/ChVir7344/2020:0.00000000,BosniaandHerzegovina/ChVir7347/2020:0.00000000)NODE_0001787:0.00000000,BosniaandHerzegovina/ChVir7354/2020:0.00000000)NODE_0001786:0.00000100,BosniaandHerzegovina/ChVir7346/2020:0.00000100,BosniaandHerzegovina/ChVir7365/2020:0.00006689)NODE_0001785:0.00003344,NewZealand/20VR0933/2020:0.00000100,Germany/BAV-MVP0006/2020:0.00010034)NODE_0000339:0.00003344,Finland/FIN-114/2020:0.00000100,Germany/BavPat1-ChVir929/2020:0.00000100,Germany/BavPat1/2020:0.00000100,((Germany/BavPat10-ChVir1482/2020:0.00000000,Germany/BavPat8-ChVir1356/2020:0.00000000)NODE_0001789:0.00000100,Germany/BavPat14-ChVir1483/2020:0.00000100,Germany/BavPat7-ChVir1289/2020:0.00000100,Germany/BavPat4-ChVir1019/2020:0.00000100)NODE_0001788:0.00003344,Germany/BavPat2-ChVir984-ChVir1017/2020:0.00000100,Germany/BavPat3-ChVir1020/2020:0.00000100,Romania/Focsani-268927/2020:0.00060539)NODE_0000338:0.00003344,Latvia/03/2020:0.00003344,SouthAfrica/KRISP-0001/2020:0.00006689)NODE_0000337:0.00003344,USA/WI-UW-339/2020:0.00000100,(Australia/VPRL014/2020:0.00000100,Australia/SAP305/2020:0.00000100,Australia/SAP214/2020:0.00000100)NODE_0001790:0.00010034,Poland/1109500/2020:0.00003344)NODE_0000336:0.00003344,(((((((((((((((((((((((((((((((((USA/WI-UW-157/2020:0.00000000,USA/WI-UW-180/2020:0.00000000)NODE_0001823:0.00000000,USA/WI-UW-192/2020:0.00000000)NODE_0001822:0.00000000,USA/WI-UW-272/2020:0.00000000)NODE_0001821:0.00000000,USA/WI-UW-342/2020:0.00000000)NODE_0001820:0.00000000,USA/WI-UW-219/2020:0.00000000)NODE_0001819:0.00000000,USA/WI-UW-214/2020:0.00000000)NODE_0001818:0.00000000,USA/WI-UW-340/2020:0.00000000)NODE_0001817:0.00000000,USA/WI-UW-187/2020:0.00000000)NODE_0001816:0.00000000,USA/WI-UW-232/2020:0.00000000)NODE_0001815:0.00000000,USA/WI-UW-186/2020:0.00000000)NODE_0001814:0.00000000,USA/WI-UW-194/2020:0.00000000)NODE_0001813:0.00000000,USA/WI-UW-238/2020:0.00000000)NODE_0001812:0.00000000,USA/WI-UW-208/2020:0.00000000)NODE_0001811:0.00000000,USA/WI-UW-193/2020:0.00000000)NODE_0001810:0.00000000,USA/WI-UW-215/2020:0.00000000)NODE_0001809:0.00000000,USA/WI-UW-170/2020:0.00000000)NODE_0001808:0.00000000,USA/WI-UW-243/2020:0.00000000)NODE_0001807:0.00000000,USA/WI-UW-173/2020:0.00000000)NODE_0001806:0.00000000,USA/WI-UW-222/2020:0.00000000)NODE_0001805:0.00000000,USA/WI-UW-233/2020:0.00000000)NODE_0001804:0.00000000,USA/WI-UW-225/2020:0.00000000)NODE_0001803:0.00000000,USA/WI-UW-244/2020:0.00000000)NODE_0001802:0.00000000,USA/WI-UW-197/2020:0.00000000)NODE_0001801:0.00000000,USA/WI-UW-201/2020:0.00000000)NODE_0001800:0.00000000,USA/WI-UW-174/2020:0.00000000)NODE_0001799:0.00000000,USA/WI-UW-182/2020:0.00000000)NODE_0001798:0.00000000,USA/WI-UW-196/2020:0.00000000)NODE_0001797:0.00000000,USA/WI-UW-240/2020:0.00000000)NODE_0001796:0.00000000,USA/WI-UW-223/2020:0.00000000)NODE_0001795:0.00000000,USA/WI-UW-181/2020:0.00000000)NODE_0001794:0.00000000,USA/WI-UW-185/2020:0.00000000)NODE_0001793:0.00000000,USA/WI-UW-169/2020:0.00000000)NODE_0001792:0.00000100,USA/WI-UW-168/2020:0.00000100,USA/WI-UW-171/2020:0.00000100,USA/WI-UW-162/2020:0.00003344,USA/WI-UW-172/2020:0.00003344,(USA/WI-UW-178/2020:0.00000100,USA/WI-UW-216/2020:0.00003344,USA/WI-UW-344/2020:0.00016724)NODE_0001824:0.00003344,USA/WI-UW-179/2020:0.00003344,USA/WI-UW-175/2020:0.00003344,(USA/WI-UW-177/2020:0.00000100,(USA/WI-UW-191/2020:0.00000100,USA/WI-UW-237/2020:0.00000100,(USA/WI-UW-300/2020:0.00000100,USA/WI-UW-303/2020:0.00000100,USA/WI-UW-297/2020:0.00006689,USA/WI-UW-290/2020:0.00003344)NODE_0001827:0.00003344)NODE_0001826:0.00003344,USA/WI-UW-284/2020:0.00000100,(USA/WI-UW-207/2020:0.00000100,USA/WI-UW-227/2020:0.00003344,(USA/WI-UW-283/2020:0.00000100,USA/WI-UW-293/2020:0.00000100,USA/WI-UW-311/2020:0.00000100)NODE_0001829:0.00006689)NODE_0001828:0.00006689,USA/WI-UW-325/2020:0.00006689,USA/WI-WSLH-200013/2020:0.00000100)NODE_0001825:0.00003344,USA/WI-UW-161/2020:0.00006689,USA/WI-UW-202/2020:0.00000100,USA/WI-UW-217/2020:0.00000100,USA/WI-UW-253/2020:0.00000100,USA/WI-UW-203/2020:0.00003344,USA/WI-UW-209/2020:0.00003344,USA/WI-UW-211/2020:0.00003344,USA/WI-UW-213/2020:0.00003344,USA/WI-UW-221/2020:0.00003344,USA/WI-UW-231/2020:0.00003344,USA/WI-UW-234/2020:0.00003344,USA/WI-UW-236/2020:0.00003344,(USA/WI-UW-254/2020:0.00000100,USA/WI-UW-266/2020:0.00003344)NODE_0001830:0.00003344,USA/WI-UW-210/2020:0.00006689,(USA/WI-UW-199/2020:0.00000100,USA/WI-UW-224/2020:0.00000100)NODE_0001831:0.00006689,USA/WI-UW-247/2020:0.00006689,USA/WI-UW-212/2020:0.00003344,USA/WI-UW-241/2020:0.00003344,USA/WI-UW-274/2020:0.00003344,USA/WI-UW-206/2020:0.00010034,USA/WI-UW-228/2020:0.00006689,(USA/WI-UW-183/2020:0.00000100,USA/WI-UW-318/2020:0.00003344)NODE_0001832:0.00006689,((((USA/WI-UW-278/2020:0.00000000,USA/WI-UW-299/2020:0.00000000)NODE_0001836:0.00000000,USA/WI-UW-291/2020:0.00000000)NODE_0001835:0.00000000,USA/WI-UW-289/2020:0.00000000)NODE_0001834:0.00000100,USA/WI-UW-279/2020:0.00000100,USA/WI-UW-287/2020:0.00000100,USA/WI-UW-306/2020:0.00000100,((USA/WI-UW-281/2020:0.00000000,USA/WI-UW-305/2020:0.00000000)NODE_0001838:0.00000100,USA/WI-UW-292/2020:0.00000100)NODE_0001837:0.00003344,USA/WI-UW-294/2020:0.00003344,USA/WI-UW-298/2020:0.00006689,USA/WI-UW-314/2020:0.00003344,(((USA/WI-UW-282/2020:0.00000000,USA/WI-UW-315/2020:0.00000000)NODE_0001841:0.00000100,USA/WI-UW-286/2020:0.00000100,(USA/WI-UW-310/2020:0.00000100,USA/WI-UW-302/2020:0.00006689)NODE_0001842:0.00003344)NODE_0001840:0.00003344,USA/WI-UW-301/2020:0.00003344)NODE_0001839:0.00006689)NODE_0001833:0.00013379,USA/WI-WSLH-200066/2020:0.00003344,((USA/WI-WSLH-200083/2020:0.00000000,USA/WI-WSLH-200055/2020:0.00000000)NODE_0001844:0.00000000,USA/WI-WSLH-200096/2020:0.00000000)NODE_0001843:0.00000100,USA/WI-WSLH-200089/2020:0.00000100,(USA/WI-WSLH-200099/2020:0.00000100,USA/MN-UMGC-4/2020:0.00000100)NODE_0001845:0.00003344,USA/WI-WSLH-200068/2020:0.00006689,USA/WI-UW-326/2020:0.00006689,(USA/WI-UW-333/2020:0.00000100,USA/WI-UW-334/2020:0.00000100)NODE_0001846:0.00003344,USA/WI-UW-346/2020:0.00003344,USA/WI-UW-343/2020:0.00003344,USA/WI-UW-47/2020:0.00006689,USA/WI-UW-55/2020:0.00010034,USA/CA-SCCPHD-UC130/2020:0.00000100,USA/CA-SCCPHD-UC103/2020:0.00000100,USA/CA-CZB-1226/2020:0.00000100,USA/CA-CZB-1402/2020:0.00003344,Mexico/CDMX-InDRE_11/2020:0.00000100,Mexico/CDMX-InDRE_16/2020:0.00006852,((England/LIVE-9F3D0/2020:0.00003465,(England/LIVE-9F534/2020:0.00000100,England/LIVE-9F5CB/2020:0.00000100)NODE_0001849:0.00003344)NODE_0001848:0.00003344,Iceland/372/2020:0.00003344,Iceland/220/2020:0.00000100,Iceland/248/2020:0.00003344,England/LIVE-99A0E/2020:0.00000100)NODE_0001847:0.00006689,USA/NY-SURV0144/2020:0.00006689,USA/CA-SCCPHD-UC16/2020:0.00003344,USA/CA-SCCPHD-UC158/2020:0.00006689)NODE_0001791:0.00003344,((USA/WI-UW-246/2020:0.00000100,USA/CA-CZB-1687/2020:0.00006689,USA/CA-SCCPHD-UC129/2020:0.00000100)NODE_0001851:0.00003344,USA/CA-SCCPHD-UC106/2020:0.00000100)NODE_0001850:0.00003344,(USA/WI-UW-229/2020:0.00003344,England/LIVE-9C0FA/2020:0.00003602)NODE_0001852:0.00003344,USA/WI-UW-256/2020:0.00003344,USA/WI-UW-270/2020:0.00000100,((((USA/WI-UW-25/2020:0.00003344,(((((USA/MN-MDH-320/2020:0.00000000,England/20139059504/2020:0.00000000)NODE_0001861:0.00000000,Wales/PHWC-2516C/2020:0.00000000)NODE_0001860:0.00000000,Taiwan/TSGH-10/2020:0.00000000)NODE_0001859:0.00000000,Australia/QLDID929/2020:0.00000000)NODE_0001858:0.00000000,Zhejiang/OS5/2020:0.00000000)NODE_0001857:0.00000100,USA/MN-MDH-321/2020:0.00000100,((USA/NV_0052/2020:0.00000100,USA/DC-HP00072/2020:0.00000100)NODE_0001863:0.00006689,India/NCDC-01457/2020:0.00003344)NODE_0001862:0.00003344,USA/VA-DCLS-0154/2020:0.00000100,((Jamaica/JM-CDC-0869/2020:0.00000000,Jamaica/JM-CDC-6365/2020:0.00000000)NODE_0001865:0.00000100,Jamaica/JM-CDC-5836/2020:0.00000100)NODE_0001864:0.00003344,Portugal/PT0516/2020:0.00000100,Portugal/PT0520/2020:0.00000100,England/20072030304/2020:0.00000100,England/20078003804/2020:0.00000100,England/20080000104/2020:0.00003344,England/20078004004/2020:0.00000100,England/20086030304/2020:0.00000100,England/20079000204/2020:0.00000100,England/20079022904/2020:0.00000100,England/20080000404/2020:0.00000100,England/20088028304/2020:0.00000100,England/20079022704/2020:0.00000100,(England/20099048504/2020:0.00000100,England/20099072604/2020:0.00000100)NODE_0001866:0.00003344,England/20084031204/2020:0.00000100,Finland/14M20/2020:0.00010139,Portugal/PT0223/2020:0.00000100,Belgium/ITM_C285/2020:0.00000100,Greece/146/2020:0.00000100,Ghana/2230_S4/2020:0.00000100,Portugal/IGC00009/2020:0.00000100,Jordan/SR-084/2020:0.00000100,Kenya/D6/2020:0.00010034,England/CAMB-1AD71E/2020:0.00000100,England/20140071604/2020:0.00000100,England/20102088002/2020:0.00000100,England/20139064704/2020:0.00000100,(DRC/158/2020:0.00006689,Greece/52_37266/2020:0.00000100)NODE_0001867:0.00003344,Belgium/ITM_C585/2020:0.00000100,Greece/53/2020:0.00006689,England/09c/2020:0.00000100,Vietnam/VNHN_0985/2020:0.00006689,Nigeria/OG007-CV22/2020:0.00003344,Nigeria/OY045A-CV35/2020:0.00000100,Nigeria/OS016-CV3/2020:0.00000100,Chile/Santiago_55/2020:0.00006689,England/20130063804/2020:0.00000100,Ireland/22901/2020:0.00000100,((England/20129033804/2020:0.00000000,England/20134010904/2020:0.00000000)NODE_0001869:0.00000000,England/20118151404/2020:0.00000000)NODE_0001868:0.00000100,SouthAfrica/Tygerberg_06/2020:0.00010142,England/20132106104/2020:0.00000100,England/NOTT-111BA0/2020:0.00006689,Brazil/ES-225/2020:0.00003344,Portugal/PT0502/2020:0.00003344)NODE_0001856:0.00006689,(((USA/WI-WSLH-200087/2020:0.00003344,Luxembourg/LNS0591129/2020:0.00006866)NODE_0001872:0.00003344,USA/WI-WSLH-200092/2020:0.00006689,USA/AZ-TG268188/2020:0.00010034,((USA/AK-PHL011/2020:0.00000000,USA/AK-PHL037/2020:0.00000000)NODE_0001874:0.00000100,USA/AK-PHL016/2020:0.00000100,USA/AK-PHL015/2020:0.00000100)NODE_0001873:0.00003344,USA/VA-DCLS-0164/2020:0.00003344,USA/VA-DCLS-0056/2020:0.00006689,USA/VA-DCLS-0165/2020:0.00000100,USA/VA-DCLS-0163/2020:0.00000100,USA/VA-DCLS-0166/2020:0.00006689)NODE_0001871:0.00006689,(USA/WI-UW-43/2020:0.00006689,England/NORT-28945C/2020:0.00013379)NODE_0001875:0.00003344,USA/FL_9590/2020:0.00003344,USA/NJ-NYUMC682/2020:0.00003344,Jamaica/JM-CDC-0078/2020:0.00003344,(Portugal/PT0533/2020:0.00003344,Portugal/PT0534/2020:0.00003344,Portugal/PT0535/2020:0.00000100,Portugal/PT0278/2020:0.00003344,Portugal/PT0279/2020:0.00000100,Portugal/PT0282/2020:0.00000100,Portugal/PT0281/2020:0.00003532,Portugal/PT0280/2020:0.00000100)NODE_0001876:0.00003344,Singapore/115/2020:0.00000100,England/CAMB-8473C/2020:0.00000100,England/20098007304/2020:0.00000100,England/200990006/2020:0.00000100,(England/20099070104/2020:0.00000100,England/20099069904/2020:0.00000100)NODE_0001877:0.00003344,((((England/NORW-EAC35/2020:0.00000000,Luxembourg/LNS0641910/2020:0.00000000)NODE_0001881:0.00000000,Luxembourg/LNS3694003/2020:0.00000000)NODE_0001880:0.00000000,Taiwan/CGMH-CGU-09/2020:0.00000000)NODE_0001879:0.00000000,Oman/RESP-20-4400/2020:0.00000000)NODE_0001878:0.00000100,England/NORW-EAC08/2020:0.00000100,England/NORW-EA1BE/2020:0.00000100,((((((Netherlands/NA_201/2020:0.00000000,Netherlands/NA_60/2020:0.00000000)NODE_0001887:0.00000000,Netherlands/NA_57/2020:0.00000000)NODE_0001886:0.00000000,Netherlands/NA_34/2020:0.00000000)NODE_0001885:0.00000000,Netherlands/NA_74/2020:0.00000000)NODE_0001884:0.00000000,Netherlands/NA_670/2020:0.00000000)NODE_0001883:0.00000000,Netherlands/NA_55/2020:0.00000000)NODE_0001882:0.00000100,Netherlands/NA_230/2020:0.00000100,Netherlands/NA_27/2020:0.00000100,((((((Belgium/BJ-0325181/2020:0.00000000,Belgium/UGent-9/2020:0.00000000)NODE_0001893:0.00000000,Belgium/VRJM-0323114/2020:0.00000000)NODE_0001892:0.00000000,Belgium/Rega-0329232/2020:0.00000000)NODE_0001891:0.00000000,Ireland/24042/2020:0.00000000)NODE_0001890:0.00000000,Belgium/HAA-030953/2020:0.00000000)NODE_0001889:0.00000000,Belgium/VHV-0324118/2020:0.00000000)NODE_0001888:0.00000100,Belgium/CL-0330332/2020:0.00000100,Greece/144/2020:0.00000100,Portugal/PT0020/2020:0.00000100,(Jordan/SR-035/2020:0.00000100,Jordan/SR-042/2020:0.00000100,Jordan/SR-053/2020:0.00000100,Timor-Leste/TL25/2020:0.00003344)NODE_0001894:0.00010034,Switzerland/100844/2020:0.00000100,Austria/CeMM0254/2020:0.00003344,Austria/Graz-MUG17/2020:0.00006689,Netherlands/NA_129/2020:0.00000100,Netherlands/NA_144/2020:0.00000100,Netherlands/NA_14/2020:0.00000100,Austria/CeMM0005/2020:0.00000100,(Singapore/216/2020:0.00000100,Singapore/280/2020:0.00000100)NODE_0001895:0.00006689,Germany/BAV-MVP0044/2020:0.00016724,Netherlands/NA_335/2020:0.00000100,Netherlands/NA_48/2020:0.00000100,Netherlands/NA_348/2020:0.00000100,Switzerland/100790/2020:0.00000100,Switzerland/1000477102/2020:0.00006689,Thailand/Bangkok-CONI-0128/2020:0.00000100,Oman/RESP-20-6081/2020:0.00003344,Luxembourg/LNS0945359/2020:0.00000100,Luxembourg/LNS1870254/2020:0.00000100,(Uruguay/UY-NYUMC863/2020:0.00000100,Uruguay/UY-NYUMC865/2020:0.00000100)NODE_0001896:0.00003344,NewZealand/20VR1985/2020:0.00006689,Chile/Santiago_24/2020:0.00000100,Brazil/SPBR-02/2020:0.00003344,Netherlands/NoordBrabant_20/2020:0.00000100,Netherlands/NoordBrabant_25/2020:0.00000100,Netherlands/NA_85/2020:0.00000100,Norway/2052/2020:0.00000100,BosniaandHerzegovina/ChVir7340/2020:0.00003344,NewZealand/20VR1798/2020:0.00003344,NewZealand/20VR1799/2020:0.00000100)NODE_0001870:0.00003344,(USA/OR-OHSU-0012/2020:0.00006689,USA/OR-OHSU-0075/2020:0.00003344,USA/OR-OHSU-0023/2020:0.00006689,USA/OR-OHSU-0067/2020:0.00010323)NODE_0001897:0.00006689,USA/OR_2656/2020:0.00000100,USA/OR_5430/2020:0.00000100,(USA/CT-Yale-114/2020:0.00003344,Jordan/SR-0333/2020:0.00000100,Jordan/SR-0338/2020:0.00000100,Jordan/SR-037/2020:0.00000100,Jordan/SR-056/2020:0.00000100,(Jordan/SR-051/2020:0.00000100,Jordan/SR-057/2020:0.00000100)NODE_0001899:0.00006801,Vietnam/VNHN_01097/2020:0.00003344)NODE_0001898:0.00003344,(Finland/FIN01032020/2020:0.00000100,Finland/FIN03032020B/2020:0.00000100,Finland/FIN-274/2020:0.00000100)NODE_0001900:0.00003344,(Korea/KCDC2020/2020:0.00000100,Korea/KCDC2021/2020:0.00006689,Korea/KCDC2017/2020:0.00003344,Korea/KCDC2019/2020:0.00000100,((Korea/BA-ACH_2604/2020:0.00000000,Korea/BA-ACH_2719/2020:0.00000000)NODE_0001903:0.00000100,Korea/BA-ACH_2718/2020:0.00000100,Korea/KCDC2015/2020:0.00006689)NODE_0001902:0.00003344,Korea/KCDC2016/2020:0.00006689)NODE_0001901:0.00003344,Poland/Pom1/2020:0.00000100,Uruguay/UY-10/2020:0.00024144,((NewZealand/20VR2108/2020:0.00000100,NewZealand/20VR2109/2020:0.00000100)NODE_0001905:0.00003344,(Slovenia/808/2020:0.00003344,Spain/Andalucia201272/2020:0.00000100)NODE_0001906:0.00003344)NODE_0001904:0.00003344,Norway/1379/2020:0.00000100)NODE_0001855:0.00003344,(Georgia/Tb-54/2020:0.00000100,Georgia/Tb-468/2020:0.00003344,Georgia/Tb-537/2020:0.00003344)NODE_0001907:0.00003344,((Taiwan/TSGH-36/2020:0.00000000,Italy/INMI2-N/2020:0.00000000)NODE_0001909:0.00000000,Italy/INMI2-B/2020:0.00000000)NODE_0001908:0.00000100,Taiwan/TSGH-01/2020:0.00016724,Italy/SPL1/2020:0.00000100,Italy/INMI1-cs/2020:0.00000100,(Italy/INMI1-B1/2020:0.00000100,Italy/INMI1-N/2020:0.00000100)NODE_0001910:0.00003344,Italy/INMI1-B2/2020:0.00006689,(Iceland/13/2020:0.00010215,Norway/1694/2020:0.00000100,Norway/1455/2020:0.00000100,Norway/1493/2020:0.00000100,Norway/1494/2020:0.00000100,Norway/1443/2020:0.00000100)NODE_0001911:0.00003344,Poland/PL_P39/2020:0.00010034,Norway/1538/2020:0.00006689)NODE_0001854:0.00003332,USA/TX_2039/2020:0.00006689,(((Jamaica/JM-CDC-4376/2020:0.00000100,(Malaysia/188407/2020:0.00003344,Malaysia/189332/2020:0.00006689,Malaysia/IMR_WC2453/2020:0.00003344,Singapore/238/2020:0.00000100,Singapore/203/2020:0.00000100,Singapore/234/2020:0.00000100,Singapore/206/2020:0.00000100,Singapore/289/2020:0.00000100,(Singapore/254/2020:0.00000100,Singapore/275/2020:0.00003344,(Singapore/244/2020:0.00000100,Singapore/390/2020:0.00006689)NODE_0001917:0.00003344,Singapore/209/2020:0.00010200,(Singapore/347/2020:0.00000100,Singapore/360/2020:0.00000100)NODE_0001918:0.00010034,Singapore/309/2020:0.00016707,Singapore/294/2020:0.00010034,Singapore/398/2020:0.00006689)NODE_0001916:0.00003344,(Singapore/235/2020:0.00003344,Singapore/265/2020:0.00000100,Singapore/222/2020:0.00000100)NODE_0001919:0.00003344,Singapore/158/2020:0.00000100,Singapore/264/2020:0.00006689,Singapore/89/2020:0.00000100,Singapore/353/2020:0.00013481,Singapore/299/2020:0.00000100,Singapore/393/2020:0.00000100,Singapore/400/2020:0.00000100,Singapore/365/2020:0.00000100,Singapore/342/2020:0.00016724,Singapore/362/2020:0.00000100,Singapore/352/2020:0.00006689,Singapore/70/2020:0.00000100,Singapore/65/2020:0.00000100,Singapore/57/2020:0.00000100,Singapore/66/2020:0.00000100,Singapore/60/2020:0.00000100,Singapore/397/2020:0.00020182)NODE_0001915:0.00003344,(Malaysia/IIUM316/2020:0.00000100,Turkey/VETAL1902_2/2020:0.00000100)NODE_0001920:0.00006689,Malaysia/IMR_WC2423/2020:0.00000100,Slovenia/MB0329/2020:0.00000100,(Timor-Leste/TL05/2020:0.00000100,Timor-Leste/TL23/2020:0.00000100,Timor-Leste/TL06/2020:0.00003207,Timor-Leste/TL14/2020:0.00000100,Timor-Leste/TL17/2020:0.00000100,Timor-Leste/TL19/2020:0.00000100,Timor-Leste/TL16/2020:0.00000100,Timor-Leste/TL15/2020:0.00000100,Timor-Leste/TL20/2020:0.00000100)NODE_0001921:0.00003344,Timor-Leste/TL07/2020:0.00000100,Timor-Leste/TL21/2020:0.00000100,Timor-Leste/TL18/2020:0.00003344,Timor-Leste/TL22/2020:0.00000100)NODE_0001914:0.00003344,Gambia/GC19-026/2020:0.00000100,((Taiwan/NTU28/2020:0.00000000,Taiwan/CGMH-CGU-27/2020:0.00000000)NODE_0001923:0.00000100,Taiwan/CGMH-CGU-26/2020:0.00000100)NODE_0001922:0.00016724,Malaysia/IMR_WC9127/2020:0.00003344,Malaysia/IMR_WC2665/2020:0.00003344,(Malaysia/IMR_WC10180/2020:0.00003344,Brunei/4/2020:0.00000100,Brunei/5/2020:0.00003344)NODE_0001924:0.00003344,(Singapore/230/2020:0.00003344,Singapore/239/2020:0.00000100,(Singapore/387/2020:0.00000100,Singapore/396/2020:0.00000100,Singapore/391/2020:0.00000100)NODE_0001926:0.00003344)NODE_0001925:0.00003344,Singapore/250/2020:0.00003344,Oman/RESP-20-2850/2020:0.00000100,Philippines/RITM-07/2020:0.00003655,Philippines/RITM-03/2020:0.00017678,Philippines/PGC03/2020:0.00013379,Philippines/PGC06/2020:0.00003344,Philippines/PGC02/2020:0.00023576,Philippines/PGC04/2020:0.00027194,Philippines/PGC01/2020:0.00027523,Philippines/PGC05/2020:0.00034468,Guam/GU_NHG_01/2020:0.00010034,Guam/GU_NHG_02/2020:0.00000100,Guam/GU_NHG_03/2020:0.00003344,SouthAfrica/KRISP-06/2020:0.00003344,(Brunei/3/2020:0.00000100,Brunei/2/2020:0.00000100,Brunei/1/2020:0.00000100)NODE_0001927:0.00003344)NODE_0001913:0.00006689,SouthAfrica/R09103/2020:0.00017604)NODE_0001912:0.00006696,England/20094061404/2020:0.00000100,England/20094061504/2020:0.00000100,(((((((((((((((((Japan/DP0107/2020:0.00000000,Japan/DP0328/2020:0.00000000)NODE_0001944:0.00000000,Japan/DP0059/2020:0.00000000)NODE_0001943:0.00000000,Japan/DP0827/2020:0.00000000)NODE_0001942:0.00000000,Japan/DP0078/2020:0.00000000)NODE_0001941:0.00000000,Israel/ISR_JP0320/2020:0.00000000)NODE_0001940:0.00000000,Japan/DP0346/2020:0.00000000)NODE_0001939:0.00000000,Japan/DP0802/2020:0.00000000)NODE_0001938:0.00000000,Japan/Hu_DP_Kng_19-020/2020:0.00000000)NODE_0001937:0.00000000,Japan/DP0121/2020:0.00000000)NODE_0001936:0.00000000,Japan/DP0274/2020:0.00000000)NODE_0001935:0.00000000,Japan/DP0804/2020:0.00000000)NODE_0001934:0.00000000,Japan/DP0482/2020:0.00000000)NODE_0001933:0.00000000,Japan/DP0104/2020:0.00000000)NODE_0001932:0.00000000,Japan/DP0184/2020:0.00000000)NODE_0001931:0.00000000,Japan/DP0890/2020:0.00000000)NODE_0001930:0.00000000,Japan/DP0133/2020:0.00000000)NODE_0001929:0.00000000,Japan/DP0294/2020:0.00000000)NODE_0001928:0.00000100,Japan/DP0134/2020:0.00000100,(((((Japan/DP0289/2020:0.00000000,Japan/DP0785/2020:0.00000000)NODE_0001949:0.00000000,Japan/DP0644/2020:0.00000000)NODE_0001948:0.00000000,Japan/DP0319/2020:0.00000000)NODE_0001947:0.00000000,Japan/DP0344/2020:0.00000000)NODE_0001946:0.00000000,Japan/DP0568/2020:0.00000000)NODE_0001945:0.00000100,Japan/DP0438/2020:0.00000100,Japan/DP0699/2020:0.00000100,Japan/DP0321/2020:0.00000100,Japan/DP0786/2020:0.00000100,Japan/DP0457/2020:0.00010034,((Australia/WA11/2020:0.00003344,Australia/NT02/2020:0.00000100)NODE_0001951:0.00003344,Australia/WA34/2020:0.00000100)NODE_0001950:0.00006689,(HongKong/HKU-908a/2020:0.00000100,HongKong/HKU-908b/2020:0.00000100)NODE_0001952:0.00003344,HongKong/VM20002849/2020:0.00003344,HongKong/VB20026565-2/2020:0.00003344,France/IDF0515/2020:0.00006689,Pakistan/Gilgit1/2020:0.00016724,Indonesia/JKT-EIJK2444/2020:0.00006689,(Australia/NT01/2020:0.00000100,Australia/SAP097/2020:0.00000100)NODE_0001953:0.00006689,Australia/NT04/2020:0.00000100,Australia/NT05/2020:0.00003344,Singapore/3Clin/2020:0.00000100,Singapore/3/2020:0.00000100,Japan/DP0763/2020:0.00000100)NODE_0001853:0.00003290,(USA/WI1/2020:0.00000100,(Sichuan/SC-NC-067/2020:0.00000000,Wuhan/YB012506/2020:0.00000000)NODE_0001955:0.00000100,(Sichuan/SC-NC-068/2020:0.00000100,Sichuan/SC-NC-072/2020:0.00000100)NODE_0001956:0.00006689,Sichuan/SC-YB-086/2020:0.00003344,(Sichuan/SC-WCH-315/2020:0.00003344,Shanghai/SH0011/2020:0.00000100)NODE_0001957:0.00003344,Sichuan/SC-YA-087/2020:0.00003344,Singapore/11/2020:0.00003344,Fujian/13/2020:0.00003344,Foshan/20SF210/2020:0.00000100,Foshan/20SF211/2020:0.00000100,Shanghai/SH0109/2020:0.00006689,Guangzhou/GZMU0017/2020:0.00003344,India/1-27/2020:0.00013379,Australia/VIC14/2020:0.00000100)NODE_0001954:0.00003344,(USA/WI-WSLH-200100/2020:0.00003344,England/201380238/2020:0.00000100)NODE_0001958:0.00003344,USA/WI-UW-345/2020:0.00003503,Wuhan/WH01/2019:0.00006689,((USA/MA1/2020:0.00006689,HongKong/HKU-913a/2020:0.00003344,HongKong/HKU-915a/2020:0.00000100)NODE_0001960:0.00003344,((USA/CA4/2020:0.00000100,USA/CA3/2020:0.00000100)NODE_0001962:0.00003344,(Canada/ON_ON-VIDO-01-2/2020:0.00000000,Canada/ON_PHL2445/2020:0.00000000)NODE_0001963:0.00000100,Canada/ON_PHL4181/2020:0.00000100,Canada/ON_VIDO-01/2020:0.00003344)NODE_0001961:0.00003344)NODE_0001959:0.00003344,USA/OK-QDX-93/2020:0.00003344,((((USA/NY1-PV08001/2020:0.00010034,Canada/BC_37_0-2/2020:0.00000100,(Turkey/HSGM-6204/2020:0.00018903,Tunisia/COV0880/2020:0.00030533)NODE_0001968:0.00011445)NODE_0001967:0.00003344,((Canada/ON_PHL2273/2020:0.00000100,Norway/1380/2020:0.00000100)NODE_0001970:0.00003344,Canada/ON_SHSC-01/2020:0.00003344,Georgia/Tb-82/2020:0.00010034,(((((((Kazakhstan/26473/2020:0.00000000,Kazakhstan/26584/2020:0.00000000)NODE_0001977:0.00000000,Kazakhstan/26530/2020:0.00000000)NODE_0001976:0.00000000,Kazakhstan/26545/2020:0.00000000)NODE_0001975:0.00000000,Kazakhstan/26582/2020:0.00000000)NODE_0001974:0.00000000,Kazakhstan/26508/2020:0.00000000)NODE_0001973:0.00000000,Kazakhstan/26574/2020:0.00000000)NODE_0001972:0.00000100,Kazakhstan/26475/2020:0.00000100,Kazakhstan/26506/2020:0.00006689,Kazakhstan/NCB-1/2020:0.00003344,Kazakhstan/26501/2020:0.00000100,Kazakhstan/26562/2020:0.00000100)NODE_0001971:0.00010034,Lebanon/S5_762/2020:0.00010034,Lebanon/S9_764/2020:0.00006689,Kuwait/KU12/2020:0.00006689,Kuwait/KU18/2020:0.00006689,(Kuwait/KU09/2020:0.00006689,UnitedArabEmirates/L0287/2020:0.00000100)NODE_0001978:0.00003344,((DRC/299/2020:0.00013682,(UnitedArabEmirates/L1189/2020:0.00006689,UnitedArabEmirates/L5857/2020:0.00003344,UnitedArabEmirates/L0231/2020:0.00003344)NODE_0001981:0.00003344,UnitedArabEmirates/L068/2020:0.00000100,Uganda/UG011/2020:0.00000100)NODE_0001980:0.00006689,UnitedArabEmirates/L4711/2020:0.00000100)NODE_0001979:0.00003344,Oman/RESP-20-1189/2020:0.00016807,Oman/RESP-20-1857/2020:0.00010034,Oman/RESP-20-797/2020:0.00000100,Oman/RESP-20-837/2020:0.00013379,Australia/NSW06/2020:0.00003344,Australia/NSW09/2020:0.00010203)NODE_0001969:0.00006689,Canada/ON_PHL5472/2020:0.00003344,(Canada/BC_17397/2020:0.00006791,Canada/BC_13297/2020:0.00006790,Canada/BC_69243/2020:0.00006851)NODE_0001982:0.00003344,Georgia/Tb-1523/2020:0.00020172,(Sweden/20-04631/2020:0.00006689,Kuwait/KU17/2020:0.00000100,(Thailand/Bangkok-0078/2020:0.00000100,Thailand/Bangkok-0084/2020:0.00000100)NODE_0001984:0.00013379)NODE_0001983:0.00003344,SriLanka/COV38/2020:0.00016724,((Taiwan/CGMH-CGU-03/2020:0.00000100,Taiwan/CGMH-CGU-05/2020:0.00000100,Taiwan/CGMH-CGU-21/2020:0.00010034,Taiwan/CGMH-CGU-04/2020:0.00010167)NODE_0001986:0.00003344,Taiwan/TSGH-26/2020:0.00020174)NODE_0001985:0.00006689,((HongKong/HKU-903a/2020:0.00000000,HongKong/HKU-905a/2020:0.00000000)NODE_0001988:0.00000000,UnitedArabEmirates/L2409/2020:0.00000000)NODE_0001987:0.00000100,HongKong/HKU-903b/2020:0.00000100,UnitedArabEmirates/L0904/2020:0.00016724,UnitedArabEmirates/L6627/2020:0.00003344,(((Iran/HGRC-01-IPI-8206/2020:0.00000100,Iran/KHGRC-1.1-IPI-8206/2020:0.00000100)NODE_0001991:0.00003344,UnitedArabEmirates/L0184/2020:0.00010034)NODE_0001990:0.00003344,Australia/QLD09/2020:0.00003344,Australia/NSW07/2020:0.00000100)NODE_0001989:0.00003344,Turkey/ERAGEM-001/2020:0.00006689,Australia/NSW05/2020:0.00006689,NewZealand/01/2020:0.00003344)NODE_0001966:0.00003282,Oman/RESP-20-2181/2020:0.00000100,UnitedArabEmirates/L4682/2020:0.00006689,(Iran/HGRC-2-2162/2020:0.00000100,Iran/KHGRC-2-2162/2020:0.00000100,Iran/KHGRC-3-2178/2020:0.00003466)NODE_0001992:0.00016724)NODE_0001965:0.00006689,((SaudiArabia/KAUST-Madinah57/2020:0.00016724,Turkey/HSGM-5770/2020:0.00003344)NODE_0001994:0.00003344,Singapore/383/2020:0.00000100)NODE_0001993:0.00003344)NODE_0001964:0.00003344,USA/IL1/2020:0.00000100,(USA/CA-CDPH-UC2/2020:0.00013379,USA/CA-CDPH-UC3/2020:0.00003344,USA/CA-CDPH-UC4/2020:0.00000100,USA/CA9/2020:0.00000100)NODE_0001995:0.00003344,((USA/CA-CZB-1090/2020:0.00000100,USA/CA-CZB-1092/2020:0.00000100,USA/CA-CZB-1239/2020:0.00000100,USA/CA-CZB-1236/2020:0.00000100)NODE_0001997:0.00003344,(USA/CA-CZB-1091/2020:0.00000100,USA/CA-CZB-1237/2020:0.00000100)NODE_0001998:0.00003344)NODE_0001996:0.00003344,(USA/NV_0016/2020:0.00000100,(NewZealand/20VR2932/2020:0.00000100,NewZealand/20VR2941/2020:0.00000100)NODE_0002000:0.00003344)NODE_0001999:0.00006689,(USA/CA5/2020:0.00003344,Taiwan/CGMH-CGU-02/2020:0.00010214,Singapore/175/2020:0.00000100,Guangzhou/GZMU0058/2020:0.00003344)NODE_0002001:0.00003344,((USA/CA8/2020:0.00000000,Wuhan/IVDC-HB-GX02/2019:0.00000000)NODE_0002003:0.00000100,Wuhan/HBCDC-HB-02/2019:0.00000100,Wuhan/WIV02/2019:0.00003344)NODE_0002002:0.00003344,USA/CO-CDC-5607/2020:0.00003344,(USA/CA_2602/2020:0.00000100,(USA/CA-SCCPHD-UC108/2020:0.00000100,USA/CA-SCCPHD-UC102/2020:0.00000100)NODE_0002005:0.00003344,USA/CA-SCCPHD-UC101/2020:0.00000100,USA/CA-SCCPHD-UC105/2020:0.00000100)NODE_0002004:0.00003344,USA/CA6/2020:0.00000100,((USA/NE_6605/2020:0.00000100,USA/NE_7025/2020:0.00000100)NODE_0002007:0.00003344,Finland/14M74/2020:0.00010034,Senegal/306/2020:0.00000100,Germany/NRW-02-1/2020:0.00000100,Germany/NRW-06/2020:0.00000100,Germany/NRW-03/2020:0.00000100,Germany/NRW-05/2020:0.00000100,Germany/NRW-09/2020:0.00003344,(Germany/NRW-04/2020:0.00000100,Germany/NRW-07/2020:0.00003459,(Germany/NRW-01/2020:0.00000100,Germany/NRW-08/2020:0.00000100)NODE_0002009:0.00006689)NODE_0002008:0.00006689,Germany/NRW-10/2020:0.00003344,Latvia/04/2020:0.00020171,Austria/CeMM0002/2020:0.00000100,Germany/BAV-MVP0251/2020:0.00006689,Hungary/SRC-00620/2020:0.00020185,Poland/PL_P1/2020:0.00003344,Belgium/ULG-10187/2020:0.00010034,Croatia/1761_Dubrovnik/2020:0.00010034)NODE_0002006:0.00006689,USA/NJ-QDX-39/2020:0.00000100,USA/CA-CZB-1312/2020:0.00010197,(USA/CA2/2020:0.00003344,(Singapore/10/2020:0.00000100,Singapore/186/2020:0.00000100,Singapore/9/2020:0.00000100,Singapore/5/2020:0.00000100)NODE_0002011:0.00003344,(SriLanka/COV486/2020:0.00006689,((Taiwan/NTU06/2020:0.00000100,Germany/Cento-70002372/2020:0.00000100,Poland/1111112/2020:0.00016838,SouthAfrica/Tygerberg_31/2020:0.00010034)NODE_0002014:0.00006689,SouthAfrica/KRISP-02/2020:0.00006870)NODE_0002013:0.00006689,Oman/RESP-20-2857/2020:0.00000100)NODE_0002012:0.00003344,Sweden/01/2020:0.00020173,((((((Korea/KCDC2001/2020:0.00000000,Australia/VIC03/2020:0.00000000)NODE_0002020:0.00000000,Wuhan/HB-WH6-242/2020:0.00000000)NODE_0002019:0.00000000,Wuhan/HB-WH5-223/2020:0.00000000)NODE_0002018:0.00000000,Wuhan/HB-WH5-226/2020:0.00000000)NODE_0002017:0.00000000,Wuhan/HB-WH5-236/2020:0.00000000)NODE_0002016:0.00000000,Wuhan/HB-WH5-222/2020:0.00000000)NODE_0002015:0.00000100,Taiwan/2/2020:0.00006689,HongKong/HKPU12_2201/2020:0.00003520,HongKong/HKPU17_2201/2020:0.00000100,HongKong/HKPU28_3001/2020:0.00000100,HongKong/HKPU52-3101/2020:0.00003344,HongKong/HKPU48-0202/2020:0.00010034,(HongKong/HKPU19_0402/2020:0.00000100,((HongKong/HKPU102_2802/2020:0.00003344,HongKong/HKPU65-1202/2020:0.00010213)NODE_0002023:0.00003344,((HongKong/HKPU23_2601/2020:0.00000100,(HongKong/HKPU29_0102/2020:0.00000000,HongKong/HKPU39-3001/2020:0.00000000)NODE_0002026:0.00000100,HongKong/HKPU30_2901/2020:0.00000100,HongKong/HKPU35_0402/2020:0.00000100,HongKong/HKPU40-2801/2020:0.00000100,HongKong/HKPU44-0102/2020:0.00000100,HongKong/HKPU33_0202/2020:0.00000100,HongKong/HKPU45-0502/2020:0.00006689,HongKong/VM2003179/2020:0.00006689)NODE_0002025:0.00003344,HongKong/HKPU34_3001/2020:0.00003344)NODE_0002024:0.00003344)NODE_0002022:0.00003344,HongKong/CUHK1/2020:0.00003344,HongKong/VB20024950-2/2020:0.00000100,HongKong/VM20002493-2/2020:0.00006716,HongKong/VM20002507-2/2020:0.00000100,HongKong/VM20002582-2/2020:0.00003344)NODE_0002021:0.00003344,HongKong/HKPU49-3001/2020:0.00003344,HongKong/HKPU42-0302/2020:0.00010053,HongKong/HKPU53-0802/2020:0.00010183,HongKong/HKPU20_3001/2020:0.00013703,(France/IDF0372/2020:0.00000100,France/IDF0373/2020:0.00000100,France/IDF0386-islP1/2020:0.00000100,Germany/BAV-MVP0254/2020:0.00003344)NODE_0002027:0.00003344,Singapore/17/2020:0.00006689,(Thailand/Bangkok_269/2020:0.00000100,Thailand/SI200478-NST/2020:0.00000100)NODE_0002028:0.00003344,(Thailand/NIH-190/2020:0.00003598,Thailand/SI200383-NT/2020:0.00000100)NODE_0002029:0.00003344,Oman/RESP-20-4028/2020:0.00000100,Singapore/8/2020:0.00003344,SouthKorea/KUMC02/2020:0.00010034,(Thailand/Nonthaburi_363/2020:0.00000100,Thailand/SI200893-NT/2020:0.00000100)NODE_0002030:0.00003344,(Thailand/Samutprakarn_840/2020:0.00010034,Thailand/SI201712-NT/2020:0.00000100)NODE_0002031:0.00003344,Australia/VIC01/2020:0.00010034,Australia/VIC02/2020:0.00003344,Singapore/7/2020:0.00003344,Australia/NSW03/2020:0.00000100)NODE_0002010:0.00003338,Sichuan/SC-NJ-089/2020:0.00000100,Singapore/1/2020:0.00003344,Singapore/129/2020:0.00000100,Singapore/136/2020:0.00000100,Singapore/150/2020:0.00000100,Singapore/109/2020:0.00000100,France/RA739/2020:0.00000100,England/200690245/2020:0.00000100,England/200690306/2020:0.00000100,England/200690300/2020:0.00000100,England/200690756/2020:0.00000100,England/20099015104/2020:0.00000100,(Japan/AI-I-004/2020:0.00003344,Pakistan/KHI1/2020:0.00006689,Indonesia/EJ-ITD1273NT/2020:0.00010034)NODE_0002032:0.00003344,((Japan/KY-V-029/2020:0.00006689,(UnitedArabEmirates/L6599/2020:0.00010034,Australia/QLDID922/2020:0.00006689)NODE_0002035:0.00003344)NODE_0002034:0.00003344,UnitedArabEmirates/L4280/2020:0.00000100)NODE_0002033:0.00003344,(Japan/Hu_Kng_19-437/2020:0.00003344,((Japan/Donner17/2020:0.00003344,Japan/Donner28/2020:0.00000100)NODE_0002038:0.00006689,(Japan/Donner38/2020:0.00000100,Japan/Donner18/2020:0.00003469)NODE_0002039:0.00003344,Japan/Donner20/2020:0.00010535)NODE_0002037:0.00010034,Malaysia/IMR_WC1177/2020:0.00003344)NODE_0002036:0.00003344,((Finland/14M82/2020:0.00013379,Germany/NRW-15/2020:0.00000100,Netherlands/Loon_op_zand_1363512/2020:0.00000100,Slovakia/SK-BMC6/2020:0.00000100,Netherlands/NoordBrabant_10003/2020:0.00003344,Netherlands/NA_666/2020:0.00000100)NODE_0002041:0.00003344,Taiwan/NTU29/2020:0.00023536,Ecuador/HEE-01/2020:0.00006982,(Netherlands/Oss_1363500/2020:0.00000100,Netherlands/Tilburg_1363354/2020:0.00006951)NODE_0002042:0.00003344,Netherlands/NoordBrabant_47/2020:0.00006689)NODE_0002040:0.00003344,(Finland/13M79/2020:0.00000100,Latvia/02/2020:0.00003344)NODE_0002043:0.00016724,Finland/1/2020:0.00000100,((Taiwan/8/2020:0.00000100,Taiwan/5/2020:0.00000100)NODE_0002045:0.00003344,Indonesia/EJ-ITD3101NT/2020:0.00010463)NODE_0002044:0.00003344,(Taiwan/NTU02/2020:0.00003344,mouse/Harbin/HRB-26m/2020:0.00016724)NODE_0002046:0.00003344,Taiwan/NTU27/2020:0.00006689,Taiwan/TSGH-27/2020:0.00003344,Taiwan/TSGH-37/2020:0.00016724,Taiwan/CGMH-CGU-22/2020:0.00003344,(Denmark/ALAB-SSI-1378/2020:0.00003344,Denmark/ALAB-SSI-1406/2020:0.00006689)NODE_0002047:0.00003344,(Malaysia/MKAK-CL-2020-5047/2020:0.00000100,Malaysia/MKAK-CL-2020-5045/2020:0.00006689,Malaysia/IMR_WC085/2020:0.00006689,Malaysia/MKAK-CL-2020-5049/2020:0.00000100,Singapore/2/2020:0.00000100,Singapore/6/2020:0.00000100,Singapore/36/2020:0.00000100)NODE_0002048:0.00003344,(Malaysia/IMR_WC413/2020:0.00000100,Malaysia/IMR_WC458/2020:0.00000100,Malaysia/IMR_WC627/2020:0.00000100,Malaysia/MKAK-CL-2020-7554/2020:0.00000100)NODE_0002049:0.00006689,Malaysia/IMR_WC1114/2020:0.00013379,Malaysia/IMR_WC1098/2020:0.00000100,HongKong/HKPU57-0702/2020:0.00000100,HongKong/HKPU60-0802/2020:0.00003344,HongKong/HKPU66-2501/2020:0.00000100,HongKong/HKPU6_2101/2020:0.00006689,HongKong/HKPU63-1402/2020:0.00006689,(HongKong/HKPU2_1801/2020:0.00010382,(HongKong/HKU-902b/2020:0.00000000,HongKong/VB20017970-2/2020:0.00000000)NODE_0002051:0.00000100,HongKong/HKU-902a/2020:0.00000100)NODE_0002050:0.00003344,HongKong/HKU-911a/2020:0.00003344,France/IDF0626/2020:0.00003344,France/CIBU-200634/2020:0.00007266,Singapore/159/2020:0.00000100,Singapore/210/2020:0.00000100,Singapore/187/2020:0.00003344,Singapore/212/2020:0.00000100,Singapore/165/2020:0.00010034,Thailand/Bangkok_323/2020:0.00010034,Thailand/NIH-162/2020:0.00003344,Thailand/NIH-59/2020:0.00000100,Thailand/NIH-15/2020:0.00000100,(Thailand/Bangkok_168/2020:0.00006689,Thailand/SI200615-NT/2020:0.00003344)NODE_0002052:0.00010034,Nepal/61/2020:0.00003344,Bangladesh/NIB_BCSIR_02/2020:0.00000100,Oman/RESP-20-3700/2020:0.00003344,Oman/RESP-20-6560/2020:0.00003344,England/200641094/2020:0.00000100,(Wuhan/HB-WH1-124/2020:0.00000100,India/ILSCV16280/2020:0.00007078)NODE_0002053:0.00003344,Wuhan/HB-WH1-127/2020:0.00003344,Wuhan/HB-WH1-130/2020:0.00003344,UnitedArabEmirates/L1014/2020:0.00003344,UnitedArabEmirates/L4184/2020:0.00006689,(UnitedArabEmirates/L9766/2020:0.00003344,Indonesia/JKT-EIJK01/2020:0.00006689,Indonesia/JKT-EIJK04/2020:0.00013379,Indonesia/JKT-EIJK0317/2020:0.00003344,Indonesia/EJ-ITD1238Sp/2020:0.00013519)NODE_0002054:0.00003344,(Vietnam/19-01S/2020:0.00000100,Vietnam/19-02S/2020:0.00000100)NODE_0002055:0.00003344,Wuhan/HB-WH5-237/2020:0.00003344,Wuhan/HB-WH4-197/2020:0.00003344,Wuhan/HB-WH4-207/2020:0.00000100,Wuhan/HB-WH3-180/2020:0.00000100,Wuhan/IPBCAMS-WH-01/2019:0.00010034,Wuhan/IPBCAMS-WH-03/2019:0.00003344,Wuhan/HB-WH3-189/2020:0.00000100,Wuhan/HB-WH6-244/2020:0.00000100,Wuhan/HB-WH5-225/2020:0.00000100,Wuhan/HBCDC-HB-01/2019:0.00003344,Indonesia/JKT-EIJK02/2020:0.00003344,(Indonesia/EJ-ITD853Sp/2020:0.00003344,Indonesia/JKT-EIJK0141/2020:0.00006689)NODE_0002056:0.00003344,Indonesia/JKT-EIJK03/2020:0.00003344,Ireland/Cork2/2020:0.00006917,(Indonesia/JKT-EIJK07/2020:0.00000100,Australia/NSW219/2020:0.00000100,Australia/NSW08/2020:0.00000100,Australia/NSW10/2020:0.00000100)NODE_0002057:0.00003344,Indonesia/SMR-EIJK05/2020:0.00006689,Indonesia/MND-EIJK06/2020:0.00009927,Cambodia/0012/2020:0.00003344,SouthAfrica/Tygerberg_04/2020:0.00003344,SouthAfrica/R05204/2020:0.00017386,Norway/2087/2020:0.00000100,Thailand/SI200040-NT/2020:0.00000100,Colombia/GUV-92146/2020:0.00003344,Wuhan/IVDC-HB-05/2019:0.00006689,Wuhan/WIV05/2019:0.00006689,Wuhan/WIV07/2019:0.00006689,Singapore/317/2020:0.00000100,Singapore/298/2020:0.00000100,Singapore/394/2020:0.00000100,Singapore/44/2020:0.00000100,Singapore/35/2020:0.00000100,Australia/NSW02/2020:0.00006689,Wuhan/HB-WHCM-115/2020:0.00013379)NODE_0000002:0.00000100,(((((((((((((((((((((((((((((((((((((((((((((((((USA/CA-CZB-1209/2020:0.00000000,Taiwan/TSGH-35/2020:0.00000000)NODE_0002106:0.00000000,Taiwan/4/2020:0.00000000)NODE_0002105:0.00000000,Wuhan/WIV06/2019:0.00000000)NODE_0002104:0.00000000,Wuhan/HB-WH2-160/2020:0.00000000)NODE_0002103:0.00000000,Thailand/SI200433-NT/2020:0.00000000)NODE_0002102:0.00000000,Sweden/20-50125/2020:0.00000000)NODE_0002101:0.00000000,Korea/KCDC2007/2020:0.00000000)NODE_0002100:0.00000000,Beijing/DT-travelDE01/2020:0.00000000)NODE_0002099:0.00000000,Korea/KCDC2005/2020:0.00000000)NODE_0002098:0.00000000,Shanghai/SH0073/2020:0.00000000)NODE_0002097:0.00000000,Wuhan/HBCDC-HB-03/2019:0.00000000)NODE_0002096:0.00000000,Thailand/Nonthaburi_68/2020:0.00000000)NODE_0002095:0.00000000,Thailand/74/2020:0.00000000)NODE_0002094:0.00000000,Wuhan/HB-WH4-214/2020:0.00000000)NODE_0002093:0.00000000,Wuhan/WH03/2020:0.00000000)NODE_0002092:0.00000000,Wuhan/HB-WH1-142/2020:0.00000000)NODE_0002091:0.00000000,Beijing/DT-travelUSA01/2020:0.00000000)NODE_0002090:0.00000000,Taiwan/TSGH-31/2020:0.00000000)NODE_0002089:0.00000000,Wuhan/HB-WH4-205/2020:0.00000000)NODE_0002088:0.00000000,Wuhan/HB-WH4-206/2020:0.00000000)NODE_0002087:0.00000000,Malaysia/IMR_WC1097/2020:0.00000000)NODE_0002086:0.00000000,India/CCMB_J300/2020:0.00000000)NODE_0002085:0.00000000,Malaysia/IMR_WC1170/2020:0.00000000)NODE_0002084:0.00000000,Chongqing/ZX01/2020:0.00000000)NODE_0002083:0.00000000,Thailand/Phuket_247/2020:0.00000000)NODE_0002082:0.00000000,Korea/KCDC2004/2020:0.00000000)NODE_0002081:0.00000000,Thailand/61/2020:0.00000000)NODE_0002080:0.00000000,SouthKorea/KCDC12/2020:0.00000000)NODE_0002079:0.00000000,Iceland/447/2020:0.00000000)NODE_0002078:0.00000000,Taiwan/CGMH-CGU-01/2020:0.00000000)NODE_0002077:0.00000000,Wuhan/IPBCAMS-WH-04/2019:0.00000000)NODE_0002076:0.00000000,Wuhan/WHU02/2020:0.00000000)NODE_0002075:0.00000000,Hangzhou/HZCDC0091L/2020:0.00000000)NODE_0002074:0.00000000,Beijing/IME-HZ01/2020:0.00000000)NODE_0002073:0.00000000,Wuhan/IVDC-HB-01/2019:0.00000000)NODE_0002072:0.00000000,Beijing/DT-travelIT04/2020:0.00000000)NODE_0002071:0.00000000,SouthAfrica/R02827/2020:0.00000000)NODE_0002070:0.00000000,Wuhan/HB-WH2-167/2020:0.00000000)NODE_0002069:0.00000000,Wuhan/HB-WH3-176/2020:0.00000000)NODE_0002068:0.00000000,Sichuan/SC-WCH3-259/2020:0.00000000)NODE_0002067:0.00000000,Sichuan/SC-WCH4-286/2020:0.00000000)NODE_0002066:0.00000000,Jiangsu/JS03/2020:0.00000000)NODE_0002065:0.00000000,Wuhan/HB-WH4-204/2020:0.00000000)NODE_0002064:0.00000000,Japan/OS-20-07-1/2020:0.00000000)NODE_0002063:0.00000000,Wuhan/HB-WH3-179/2020:0.00000000)NODE_0002062:0.00000000,Wuhan/WIV04/2019:0.00000000)NODE_0002061:0.00000000,Japan/NA-20-05-1/2020:0.00000000)NODE_0002060:0.00000000,Wuhan/HB-WH1-122/2020:0.00000000)NODE_0002059:0.00000000,Thailand/Nonthaburi_59/2020:0.00000000)NODE_0002058:0.00000000)NODE_0000001:0.00000000,Wuhan/Hu-1/2019:0.00000000)NODE_0000000:0.00000000;
