# Supplementary material for: Revealing fine-scale spatiotemporal differences in SARS-CoV-2 introduction and spread
Source: Nat Commun. 2020 Nov 3;11:5558. doi: 10.1038/s41467-020-19346-z (PMC7609670; doi:10.1038/s41467-020-19346-z)
Supplement: Supplementary file 3 — Source Data [file 41467_2020_19346_MOESM3_ESM.zip › Source Data/introductions/data/include.txt]

>Fujian/3520022Y/2020
>Ghana/1651_S3/2020
>Ghana/2850_S15/2020
>Ghana/2828_S6/2020
>Ghana/3177_S12/2020
>Ghana/3176_S11/2020
>USA/WI-GMF-00822/2020
>USA/WI-GMF-01993/2020
>USA/WI-GMF-01999/2020
>USA/WI-GMF-01978/2020
>USA/WI-GMF-02263/2020
>USA/WI-GMF-02294/2020
>USA/WI-GMF-01602/2020
>USA/WI-GMF-01854/2020
>USA/WI-GMF-02314/2020
>USA/WI-GMF-03156/2020
>USA/WI-GMF-M00001/2020
>USA/WI-GMF-05143/2020
>USA/WI-GMF-05641/2020
>USA/WI-GMF-06192/2020
>USA/WI-GMF-06190/2020
>USA/WI-GMF-06054/2020
>USA/WI-GMF-06288/2020
>USA/WI-GMF-05945/2020
>USA/WI-GMF-M00007/2020
>USA/WI-GMF-05642/2020
>USA/WI-GMF-05678/2020
>USA/WI-GMF-01992/2020
>USA/WI-GMF-06127/2020
>USA/WI-GMF-04314/2020
>USA/WI-GMF-M00004/2020
>USA/WI-GMF-02728/2020
>USA/WI-GMF-06001/2020
>USA/WI-GMF-03710/2020
>USA/WI-GMF-03823/2020
>USA/WI-GMF-02274/2020
>USA/WI-GMF-M00003/2020
>USA/WI-GMF-M00002/2020
>USA/WI-GMF-05510/2020
>USA/WI-UW-02/2020
>USA/WI-UW-104/2020
>USA/WI-UW-11/2020
>USA/WI-UW-163/2020
>USA/WI-UW-118/2020
>USA/WI-UW-105/2020
>USA/WI-UW-111/2020
>USA/WI-UW-12/2020
>USA/WI-UW-14/2020
>USA/WI-UW-140/2020
>USA/WI-UW-158/2020
>USA/WI-UW-160/2020
>USA/WI-UW-165/2020
>USA/WI-UW-176/2020
>USA/WI-UW-159/2020
>USA/WI-UW-106/2020
>USA/WI-UW-109/2020
>USA/WI-UW-134/2020
>USA/WI-UW-151/2020
>USA/WI-UW-131/2020
>USA/WI-UW-148/2020
>USA/WI-UW-108/2020
>USA/WI-UW-115/2020
>USA/WI-UW-121/2020
>USA/WI-UW-113/2020
>USA/WI-UW-110/2020
>USA/WI-UW-136/2020
>USA/WI-UW-153/2020
>USA/WI-UW-154/2020
>USA/WI-UW-100/2020
>USA/WI-UW-103/2020
>USA/WI-UW-107/2020
>USA/WI-UW-122/2020
>USA/WI-UW-119/2020
>USA/WI-UW-120/2020
>USA/WI-UW-101/2020
>USA/WI-UW-124/2020
>USA/WI-UW-147/2020
>USA/WI-UW-112/2020
>USA/WI-UW-135/2020
>USA/WI-UW-152/2020
>USA/WI-UW-128/2020
>USA/WI-UW-145/2020
>USA/WI-UW-102/2020
>USA/WI-UW-127/2020
>USA/WI-UW-144/2020
>USA/WI-UW-150/2020
>USA/WI-UW-13/2020
>USA/WI-UW-114/2020
>USA/WI-UW-16/2020
>USA/WI-UW-164/2020
>USA/WI-UW-156/2020
>USA/WI-UW-15/2020
>USA/WI-UW-167/2020
>USA/WI-UW-157/2020
>USA/WI-UW-168/2020
>USA/WI-UW-169/2020
>USA/WI-UW-170/2020
>USA/WI-UW-171/2020
>USA/WI-UW-173/2020
>USA/WI-UW-174/2020
>USA/WI-UW-162/2020
>USA/WI-UW-172/2020
>USA/WI-UW-178/2020
>USA/WI-UW-179/2020
>USA/WI-UW-175/2020
>USA/WI-UW-177/2020
>USA/WI-UW-161/2020
>USA/WI-UW-155/2020
>USA/WI-UW-06/2020
>USA/WI-UW-07/2020
>USA/WI-UW-116/2020
>USA/WI-UW-129/2020
>USA/WI-UW-146/2020
>USA/WI-UW-117/2020
>USA/WI-UW-132/2020
>USA/WI-UW-149/2020
>USA/WI-UW-166/2020
>USA/WI-UW-04/2020
>USA/WI-UW-05/2020
>USA/WI-UW-09/2020
>USA/WI-UW-03/2020
>USA/WI-UW-08/2020
>USA/WI-UW-10/2020
>USA/WI-UW-17/2020
>USA/WI-GMF-03151/2020
>USA/NY-PV08148/2020
>USA/FL-BPHL-04/2020
>Senegal/618/2020
>Senegal/620/2020
>Shanghai/SH0002/2020
>Shanghai/SH0003/2020
>Shanghai/SH0117/2020
>Shanghai/SH0035/2020
>Russia/Kabardino-Balkaria-80501/2020
>Russia/Kabardino-Balkaria-80503/2020
>USA/MI-MDHHS-SC20124/2020
>DRC/300/2020
>USA/WI-GMF-00232/2020
>USA/WI-GMF-00557/2020
>USA/WI-GMF-00281/2020
>USA/WI-GMF-00441/2020
>USA/WI-GMF-00227/2020
>USA/WI-GMF-00228/2020
>USA/WI-GMF-00018/2020
>USA/WI-GMF-00498/2020
>SaudiArabia/KAUST-Jeddah70/2020
>SaudiArabia/KAUST-Madinah27/2020
>SaudiArabia/KAUST-Makkah178/2020
>SaudiArabia/KAUST-Makkah166/2020
>SaudiArabia/KAUST-Makkah229/2020
>SaudiArabia/KAUST-Makkah231/2020
>SaudiArabia/KAUST-Jeddah75/2020
>SaudiArabia/KAUST-Makkah188/2020
>SaudiArabia/KAUST-Makkah225/2020
>SaudiArabia/KAUST-Makkah90/2020
>SaudiArabia/KAUST-Jeddah64/2020
>SaudiArabia/KAUST-Makkah03/2020
>SaudiArabia/KAUST-Makkah06/2020
>SaudiArabia/KAUST-Makkah04/2020
>SaudiArabia/KAUST-Makkah13/2020
>SaudiArabia/KAUST-Makkah05/2020
>SaudiArabia/KAUST-Makkah18/2020
>SaudiArabia/KAUST-Makkah12/2020
>Guangdong/2020XN4243-P0035/2020
>USA/WI-UW-18/2020
>USA/WI-UW-251/2020
>USA/WI-UW-265/2020
>USA/WI-UW-188/2020
>USA/WI-UW-230/2020
>USA/WI-UW-242/2020
>USA/WI-UW-257/2020
>USA/WI-UW-19/2020
>USA/WI-UW-267/2020
>USA/WI-UW-204/2020
>USA/WI-UW-205/2020
>USA/WI-UW-226/2020
>USA/WI-UW-309/2020
>USA/WI-UW-295/2020
>USA/WI-UW-307/2020
>USA/WI-UW-273/2020
>USA/WI-UW-275/2020
>USA/WI-UW-276/2020
>USA/WI-UW-277/2020
>USA/WI-UW-285/2020
>USA/WI-UW-296/2020
>USA/WI-UW-288/2020
>USA/WI-UW-21/2020
>USA/WI-UW-195/2020
>USA/WI-UW-248/2020
>USA/WI-UW-312/2020
>USA/WI-UW-200/2020
>USA/WI-UW-250/2020
>USA/WI-UW-268/2020
>USA/WI-UW-31/2020
>USA/WI-UW-29/2020
>USA/WI-UW-239/2020
>USA/WI-UW-263/2020
>USA/WI-UW-262/2020
>USA/WI-UW-220/2020
>USA/WI-UW-190/2020
>USA/WI-UW-20/2020
>USA/WI-UW-261/2020
>USA/WI-UW-260/2020
>USA/WI-UW-30/2020
>USA/WI-UW-304/2020
>USA/WI-UW-271/2020
>USA/WI-UW-308/2020
>USA/WI-UW-313/2020
>USA/WI-UW-249/2020
>USA/WI-UW-27/2020
>USA/WI-UW-264/2020
>USA/WI-UW-280/2020
>USA/WI-UW-198/2020
>USA/WI-UW-24/2020
>USA/WI-UW-258/2020
>USA/WI-UW-180/2020
>USA/WI-UW-181/2020
>USA/WI-UW-182/2020
>USA/WI-UW-185/2020
>USA/WI-UW-186/2020
>USA/WI-UW-187/2020
>USA/WI-UW-192/2020
>USA/WI-UW-193/2020
>USA/WI-UW-194/2020
>USA/WI-UW-196/2020
>USA/WI-UW-197/2020
>USA/WI-UW-201/2020
>USA/WI-UW-202/2020
>USA/WI-UW-208/2020
>USA/WI-UW-214/2020
>USA/WI-UW-215/2020
>USA/WI-UW-219/2020
>USA/WI-UW-222/2020
>USA/WI-UW-223/2020
>USA/WI-UW-225/2020
>USA/WI-UW-232/2020
>USA/WI-UW-233/2020
>USA/WI-UW-238/2020
>USA/WI-UW-240/2020
>USA/WI-UW-243/2020
>USA/WI-UW-244/2020
>USA/WI-UW-272/2020
>USA/WI-UW-217/2020
>USA/WI-UW-253/2020
>USA/WI-UW-246/2020
>USA/WI-UW-203/2020
>USA/WI-UW-209/2020
>USA/WI-UW-211/2020
>USA/WI-UW-213/2020
>USA/WI-UW-221/2020
>USA/WI-UW-229/2020
>USA/WI-UW-231/2020
>USA/WI-UW-234/2020
>USA/WI-UW-236/2020
>USA/WI-UW-254/2020
>USA/WI-UW-266/2020
>USA/WI-UW-210/2020
>USA/WI-UW-256/2020
>USA/WI-UW-199/2020
>USA/WI-UW-224/2020
>USA/WI-UW-216/2020
>USA/WI-UW-247/2020
>USA/WI-UW-212/2020
>USA/WI-UW-241/2020
>USA/WI-UW-191/2020
>USA/WI-UW-237/2020
>USA/WI-UW-300/2020
>USA/WI-UW-303/2020
>USA/WI-UW-297/2020
>USA/WI-UW-290/2020
>USA/WI-UW-284/2020
>USA/WI-UW-274/2020
>USA/WI-UW-207/2020
>USA/WI-UW-227/2020
>USA/WI-UW-283/2020
>USA/WI-UW-293/2020
>USA/WI-UW-311/2020
>USA/WI-UW-206/2020
>USA/WI-UW-228/2020
>USA/WI-UW-183/2020
>USA/WI-UW-278/2020
>USA/WI-UW-279/2020
>USA/WI-UW-287/2020
>USA/WI-UW-289/2020
>USA/WI-UW-291/2020
>USA/WI-UW-299/2020
>USA/WI-UW-306/2020
>USA/WI-UW-281/2020
>USA/WI-UW-292/2020
>USA/WI-UW-305/2020
>USA/WI-UW-294/2020
>USA/WI-UW-298/2020
>USA/WI-UW-314/2020
>USA/WI-UW-282/2020
>USA/WI-UW-286/2020
>USA/WI-UW-315/2020
>USA/WI-UW-310/2020
>USA/WI-UW-301/2020
>USA/WI-UW-302/2020
>USA/WI-UW-23/2020
>USA/WI-UW-259/2020
>USA/WI-UW-26/2020
>USA/WI-UW-270/2020
>USA/WI-UW-269/2020
>USA/WI-UW-22/2020
>USA/WI-UW-255/2020
>USA/WI-UW-25/2020
>USA/WI-UW-184/2020
>USA/WI-UW-189/2020
>USA/WI-UW-218/2020
>USA/WI-UW-245/2020
>USA/WI-UW-28/2020
>USA/WI-UW-252/2020
>USA/WI-UW-235/2020
>India/GBRC15/2020
>USA/NY-NYUMC102/2020
>USA/CA7/2020
>USA/CT-UW158/2020
>USA/CT-UW303/2020
>Australia/QLD01/2020
>Australia/QLD03/2020
>Australia/QLD04/2020
>Australia/QLD02/2020
>Australia/NSW92/2020
>Australia/NSW93/2020
>USA/NY-NYUMC35/2020
>USA/WI1/2020
>USA/WI-WSLH-200056/2020
>USA/WI-WSLH-200059/2020
>USA/WI-WSLH-200060/2020
>USA/WI-WSLH-200082/2020
>USA/WI-WSLH-200085/2020
>USA/WI-WSLH-200076/2020
>USA/WI-WSLH-200071/2020
>USA/WI-WSLH-200072/2020
>USA/WI-WSLH-200077/2020
>USA/WI-WSLH-200101/2020
>USA/WI-WSLH-200065/2020
>USA/WI-WSLH-200090/2020
>USA/WI-WSLH-200091/2020
>USA/WI-WSLH-200070/2020
>USA/WI-WSLH-200097/2020
>USA/WI-WSLH-200067/2020
>USA/WI-WSLH-200098/2020
>USA/WI-WSLH-200073/2020
>USA/WI-WSLH-200069/2020
>USA/WI-WSLH-200095/2020
>USA/WI-WSLH-200093/2020
>USA/WI-WSLH-200064/2020
>USA/WI-WSLH-200084/2020
>USA/WI-WSLH-200086/2020
>USA/WI-WSLH-200081/2020
>USA/WI-WSLH-200079/2020
>USA/WI-WSLH-200066/2020
>USA/WI-WSLH-200083/2020
>USA/WI-WSLH-200089/2020
>USA/WI-WSLH-200096/2020
>USA/WI-WSLH-200100/2020
>USA/WI-WSLH-200099/2020
>USA/WI-WSLH-200068/2020
>USA/WI-WSLH-200074/2020
>USA/WI-WSLH-200088/2020
>USA/WI-WSLH-200102/2020
>USA/WI-WSLH-200087/2020
>USA/WI-WSLH-200092/2020
>USA/WI-WSLH-200062/2020
>USA/WI-WSLH-200075/2020
>USA/WI-WSLH-200061/2020
>USA/WI-WSLH-200094/2020
>USA/WI-WSLH-200078/2020
>USA/WI-WSLH-200063/2020
>USA/WI-WSLH-200057/2020
>USA/WI-WSLH-200058/2020
>Turkey/HSGM-1027/2020
>India/GBRC11/2020
>India/GBRC13/2020
>USA/WI-WSLH-200011/2020
>USA/WI-UW-318/2020
>USA/WI-UW-325/2020
>USA/WI-WSLH-200013/2020
>USA/WI-UW-326/2020
>USA/WI-UW-333/2020
>USA/WI-UW-334/2020
>USA/WI-UW-340/2020
>USA/WI-UW-342/2020
>USA/WI-WSLH-200055/2020
>USA/WI-UW-346/2020
>USA/WI-UW-343/2020
>USA/WI-UW-47/2020
>USA/WI-UW-55/2020
>USA/WI-UW-39/2020
>USA/WI-UW-76/2020
>USA/WI-UW-59/2020
>USA/WI-UW-344/2020
>USA/WI-UW-339/2020
>USA/WI-UW-97/2020
>USA/WI-UW-91/2020
>USA/WI-UW-34/2020
>USA/WI-UW-88/2020
>USA/WI-UW-367/2020
>USA/WI-UW-50/2020
>USA/WI-UW-51/2020
>USA/WI-UW-66/2020
>USA/WI-UW-67/2020
>USA/WI-UW-70/2020
>USA/WI-UW-71/2020
>USA/WI-UW-73/2020
>USA/WI-WSLH-200038/2020
>USA/WI-UW-38/2020
>USA/WI-UW-61/2020
>USA/WI-UW-69/2020
>USA/WI-UW-77/2020
>USA/WI-UW-96/2020
>USA/WI-UW-345/2020
>USA/WI-UW-316/2020
>USA/WI-UW-327/2020
>USA/WI-UW-319/2020
>USA/WI-UW-321/2020
>USA/WI-UW-332/2020
>USA/WI-UW-323/2020
>USA/WI-UW-348/2020
>USA/WI-UW-99/2020
>USA/WI-WSLH-200037/2020
>USA/WI-WSLH-200045/2020
>USA/WI-UW-341/2020
>USA/WI-UW-52/2020
>USA/WI-UW-63/2020
>USA/WI-UW-86/2020
>USA/WI-WSLH-200040/2020
>USA/WI-WSLH-200043/2020
>USA/WI-UW-328/2020
>USA/WI-UW-68/2020
>USA/WI-UW-72/2020
>USA/WI-UW-98/2020
>USA/WI-WSLH-200017/2020
>USA/WI-WSLH-200020/2020
>USA/WI-WSLH-200021/2020
>USA/WI-WSLH-200029/2020
>USA/WI-WSLH-200041/2020
>USA/WI-WSLH-200051/2020
>USA/WI-UW-347/2020
>USA/WI-UW-83/2020
>USA/WI-WSLH-200019/2020
>USA/WI-WSLH-200026/2020
>USA/WI-WSLH-200024/2020
>USA/WI-WSLH-200025/2020
>USA/WI-WSLH-200028/2020
>USA/WI-WSLH-200031/2020
>USA/WI-UW-75/2020
>USA/WI-UW-62/2020
>USA/WI-WSLH-200014/2020
>USA/WI-WSLH-200030/2020
>USA/WI-WSLH-200027/2020
>USA/WI-UW-74/2020
>USA/WI-UW-92/2020
>USA/WI-WSLH-200049/2020
>USA/WI-UW-93/2020
>USA/WI-WSLH-200032/2020
>USA/WI-WSLH-200033/2020
>USA/WI-UW-356/2020
>USA/WI-WSLH-200047/2020
>USA/WI-UW-58/2020
>USA/WI-UW-89/2020
>USA/WI-UW-87/2020
>USA/WI-UW-335/2020
>USA/WI-UW-338/2020
>USA/WI-UW-41/2020
>USA/WI-UW-48/2020
>USA/WI-UW-56/2020
>USA/WI-WSLH-200012/2020
>USA/WI-WSLH-200015/2020
>USA/WI-UW-94/2020
>USA/WI-WSLH-200035/2020
>USA/WI-UW-44/2020
>USA/WI-UW-53/2020
>USA/WI-WSLH-200036/2020
>USA/WI-UW-42/2020
>USA/WI-WSLH-200023/2020
>USA/WI-WSLH-200034/2020
>USA/WI-WSLH-200018/2020
>USA/WI-WSLH-200016/2020
>USA/WI-UW-331/2020
>USA/WI-UW-32/2020
>USA/WI-UW-65/2020
>USA/WI-UW-40/2020
>USA/WI-UW-45/2020
>USA/WI-UW-46/2020
>USA/WI-UW-57/2020
>USA/WI-UW-64/2020
>USA/WI-UW-85/2020
>USA/WI-UW-90/2020
>USA/WI-UW-95/2020
>USA/WI-UW-35/2020
>USA/WI-UW-351/2020
>USA/WI-UW-354/2020
>USA/WI-UW-82/2020
>USA/WI-UW-37/2020
>USA/WI-UW-359/2020
>USA/WI-UW-36/2020
>USA/WI-UW-49/2020
>USA/WI-UW-60/2020
>USA/WI-UW-80/2020
>USA/WI-UW-81/2020
>USA/WI-WSLH-200046/2020
>USA/WI-UW-78/2020
>USA/WI-UW-79/2020
>USA/WI-WSLH-200044/2020
>USA/WI-WSLH-200054/2020
>USA/WI-UW-84/2020
>USA/WI-UW-54/2020
>USA/WI-UW-337/2020
>USA/WI-UW-322/2020
>USA/WI-UW-324/2020
>USA/WI-UW-336/2020
>USA/WI-WSLH-200042/2020
>USA/WI-WSLH-200050/2020
>USA/WI-WSLH-200053/2020
>USA/WI-UW-329/2020
>USA/WI-WSLH-200039/2020
>USA/WI-UW-362/2020
>USA/WI-UW-320/2020
>USA/WI-UW-43/2020
>USA/WI-UW-33/2020
>USA/WI-WSLH-200048/2020
>USA/WI-WSLH-200052/2020
>USA/WI-UW-330/2020
>Wuhan/WH01/2019
>Australia/VIC07/2020
>Netherlands/Utrecht_17/2020
>Singapore/4/2020
>USA/VA_6171/2020
>USA/CT-Yale-102/2020
>USA/CT-Yale-088/2020
>USA/WA-UW-542/2020
>USA/MA-MGH-00439/2020
>USA/MA-MGH-00438/2020
>USA/MA-MGH-00428/2020
>USA/MA-MGH-00440/2020
>USA/MA-MGH-00421/2020
>USA/UT-01578/2020
>USA/UT-01581/2020
>USA/UT-01573/2020
>USA/UT-01562/2020
>USA/UT-01607/2020
>USA/UT-01872/2020
>USA/UT-01598/2020
>USA/UT-00971/2020
>USA/UT-00350/2020
>USA/UT-00361/2020
>USA/UT-0106/2020
>USA/UT-01314/2020
>USA/UT-01595/2020
>USA/UT-0108/2020
>USA/NY-NYUMC726/2020
>USA/NY-NYUMC729/2020
>USA/NY-NYUMC825/2020
>USA/TX-HMH0145/2020
>USA/TX-HMH0185/2020
>USA/TX-HMH0143/2020
>USA/TX-HMH0182/2020
>USA/TX-HMH0281/2020
>USA/TX-HMH0364/2020
>USA/TX-HMH0140/2020
>USA/TX-HMH0230/2020
>USA/TX-HMH0350/2020
>USA/TX-HMH0198/2020
>USA/TX-HMH0300/2020
>USA/TX-HMH0155/2020
>USA/LA-EVTL047/2020
>USA/LA-EVTL052/2020
>USA/LA-EVTL123/2020
>USA/LA-EVTL137/2020
>USA/LA-EVTL142/2020
>USA/LA-EVTL143/2020
>USA/LA-EVTL144/2020
>USA/LA-EVTL146/2020
>USA/LA-EVTL048/2020
>USA/LA-EVTL076/2020
>USA/LA-EVTL042/2020
>USA/LA-EVTL074/2020
>USA/LA-EVTL085/2020
>USA/LA-EVTL114/2020
>USA/LA-EVTL086/2020
>USA/LA-EVTL080/2020
>USA/LA-EVTL044/2020
>USA/LA-EVTL089/2020
>USA/LA-EVTL090/2020
>USA/LA-EVTL093/2020
>USA/LA-EVTL082/2020
>USA/LA-EVTL083/2020
>USA/LA-EVTL135/2020
>USA/LA-EVTL136/2020
>USA/LA-EVTL081/2020
>USA/LA-EVTL08/2020
>USA/IL-NM049/2020
>USA/IL-NM0116/2020
>USA/IL-NM025/2020
>USA/IL-NM045/2020
>USA/IL-NM026/2020
>USA/IL-NM079/2020
>USA/IL-NM083/2020
>USA/IL-NM0124/2020
>USA/IL-NM073/2020
>USA/IA-CDC-8200/2020
>USA/IA_6391/2020
>USA/IA_6390/2020
>USA/IA_6396/2020
>USA/IA_6399/2020
>USA/IA_6401/2020
>USA/IA_6394/2020
>USA/IA_6395/2020
>USA/ID-UW-4383/2020
>USA/ID-UW-4402/2020
>USA/ID-UW-4239/2020
>USA/ID-UW-4357/2020
>USA/ID-UW-4354/2020
>USA/ID-UW-6463/2020
>USA/ID-UW-4255/2020
>USA/ID-UW-4424/2020
>USA/ID-UW-6473/2020
>USA/ID-UW-4552/2020
>USA/ID-UW-6457/2020
>USA/ID-UW-4598/2020
>USA/ID-UW-4595/2020
>USA/ID-UW-4375/2020
>USA/ID-UW-6448/2020
>USA/ID-UW-6455/2020
>USA/ID-UW-6349/2020
>USA/ID-UW-1935/2020
>USA/ID-UW-4308/2020
>USA/ID-UW-6446/2020
>USA/ID-UW-6472/2020
>USA/ID-UW-1925/2020
>USA/ID-UW-1934/2020
>USA/ID-UW-4266/2020
>USA/ID-UW-2160/2020
>USA/ID-UW-4378/2020
>USA/IA-GMF-02699/2020
>USA/IA-GMF-M00005/2020
>USA/ID-UW-6466/2020
>USA/ID-UW-3888/2020
>USA/IL-NM0120/2020
>USA/IL-NM0121/2020
>USA/IL-NM020/2020
>USA/IL-NM064/2020
>USA/IL-NM071/2020
>USA/IL-NM069/2020
>USA/IL-NM081/2020
>USA/IL-NM074/2020
>USA/IL-NM0109/2020
>USA/IL-NM0113/2020
>USA/ID-UW-6467/2020
>USA/ID-UW-1938/2020
>USA/IA-GMF-3912/2020
>USA/WA-UW-1561/2020
>USA/WA-UW-1562/2020
>USA/WA-UW-1947/2020
>USA/MD-HP00058/2020
>USA/MA_0020/2020
>USA/MA_3623/2020
>USA/MA_3672/2020
>USA/MA_8933/2020
>USA/MA_9704/2020
>USA/MD-CDC-0025/2020
>USA/MD_0027/2020
>USA/MD-HP00133/2020
>USA/MD-HP00037/2020
>USA/MD-HP00150/2020
>USA/MD-HP00148/2020
>USA/MD-HP00039/2020
>USA/MD-HP00119/2020
>USA/MD-HP00082/2020
>USA/MD-HP00036/2020
>USA/MD-HP00083/2020
>USA/MD-HP00094/2020
>USA/MA1/2020
>USA/MA-MGH-00716/2020
>USA/MA-QDX-31/2020
>USA/MA-QDX-54/2020
>USA/MA-QDX-135/2020
>USA/MA-MGH-00715/2020
>USA/MD-HP00030/2020
>USA/MD-HP00153/2020
>USA/MD-HP00087/2020
>USA/MD-HP00113/2020
>USA/MD-HP00031/2020
>USA/MD-HP00154/2020
>USA/MD-HP00112/2020
>USA/MD-HP00065/2020
>USA/WA-UW252/2020
>USA/WA-UW227/2020
>USA/WA-UW301/2020
>USA/WA-S685/2020
>USA/WA-S774/2020
>USA/WA-S775/2020
>USA/WA-S778/2020
>USA/WA-S781/2020
>USA/WA-S684/2020
>USA/WA-S725/2020
>USA/NY-PV09423/2020
>USA/OR-OHSU-0056/2020
>USA/OR-OHSU-0058/2020
>USA/OR-OHSU-0167/2020
>USA/OK-QDX-93/2020
>USA/OR-OHSU-0057/2020
>USA/OR-OHSU-0173/2020
>USA/OR-OHSU-0131/2020
>USA/OR-OHSU-0103/2020
>USA/OR-OHSU-0085/2020
>USA/OR-OHSU-0140/2020
>USA/OR-OHSU-0150/2020
>USA/OR-OHSU-0151/2020
>USA/OR-OHSU-0086/2020
>USA/OR-OHSU-0087/2020
>USA/OR-OHSU-0169/2020
>USA/OR-OHSU-0012/2020
>USA/OR-OHSU-0075/2020
>USA/OR-OHSU-0023/2020
>USA/OR-OHSU-0067/2020
>USA/OR_2656/2020
>USA/OR_5430/2020
>USA/OR-UW-4300/2020
>USA/OR-UW-4409/2020
>USA/OH_0023/2020
>USA/PA-CDC-2908/2020
>USA/OH_0019/2020
>USA/OH_0020/2020
>USA/PA-MGEL102/2020
>USA/PA-MGEL103/2020
>USA/OH-MDHHS-SC20370/2020
>USA/PA-MGEL100/2020
>USA/OR-OHSU-0022/2020
>USA/OR-OHSU-0053/2020
>USA/OR-OHSU-0043/2020
>USA/OR-OHSU-0133/2020
>USA/OR-OHSU-0176/2020
>USA/OR-OHSU-0178/2020
>USA/OR-OHSU-0181/2020
>USA/OR-OHSU-0184/2020
>USA/OR-OHSU-0179/2020
>USA/OR-OHSU-0185/2020
>USA/OR-OHSU-0183/2020
>USA/OH-OSUP0017/2020
>USA/OR-OHSU-0080/2020
>USA/OR-UW-4388/2020
>USA/OR-UW135/2020
>USA/OR-UW-4410/2020
>USA/OR-UW-1885/2020
>USA/OR-UW-1849/2020
>USA/OR-UW-1851/2020
>USA/OR-UW-1937/2020
>USA/OR-UW-1887/2020
>USA/NY-Wadsworth-26856-01/2020
>USA/NY1-PV08001/2020
>USA/OH-OSUP0109/2020
>USA/OR-OHSU-0049/2020
>USA/OR-OHSU-0051/2020
>USA/OR-OHSU-0188/2020
>USA/OR-OHSU-0177/2020
>USA/OR-OHSU-0182/2020
>USA/OH-OSUP0016/2020
>USA/PA-MGEL107/2020
>USA/PA-MGEL110/2020
>USA/OH-OSUP0024/2020
>USA/OH-OSUP0112/2020
>USA/OR-OHSU-0079/2020
>USA/OR-OHSU-0174/2020
>USA/OR-OHSU-0071/2020
>USA/OR-OHSU-0187/2020
>USA/OR-OHSU-0047/2020
>USA/WI-GMF-00588/2020
>USA/WI-GMF-01481/2020
>USA/WI-GMF-00986/2020
>USA/WI-GMF-00707/2020
>USA/WI-GMF-00928/2020
>USA/WI-GMF-01158/2020
>USA/WI-GMF-01159/2020
>USA/WI-GMF-01316/2020
>USA/WI-GMF-00744/2020
>USA/WI-GMF-01047/2020
>USA/WI-GMF-01455/2020
>USA/WI-GMF-01535/2020
>USA/WI-GMF-00921/2020
>USA/WI-GMF-01828/2020
>USA/WI-GMF-01551/2020
>USA/WI-GMF-01534/2020
>USA/WI-GMF-01901/2020
>USA/WI-GMF-00857/2020
>USA/WI-GMF-01591/2020
>USA/WI-UW-123/2020
>USA/WI-UW-137/2020
>USA/WI-UW-138/2020
>USA/WI-UW-130/2020
>USA/WI-UW-141/2020
>USA/WI-UW-133/2020
>USA/WI-UW-139/2020
>USA/WI-UW-126/2020
>USA/WI-GMF-02381/2020
>USA/MI-MDHHS-SC20158/2020
>USA/MI-MDHHS-SC20196/2020
>USA/MI-MDHHS-SC20305/2020
>USA/MI-MDHHS-SC20259/2020
>USA/MI-MDHHS-SC20254/2020
>USA/MI-MDHHS-SC20275/2020
>USA/MI-MDHHS-SC20293/2020
>USA/MI-MDHHS-SC20223/2020
>USA/MI-MDHHS-SC20279/2020
>USA/MI-MDHHS-SC20217/2020
>USA/MI-MDHHS-SC20202/2020
>USA/MI-MDHHS-SC20272/2020
>USA/PA-MGSC56-05/2020
>USA/PA-MGSC39-05/2020
>USA/PA-MGSC15-04/2020
>USA/PA-MGSC17-04/2020
>USA/RI_0520/2020
>USA/RI_0556/2020
>USA/SC_3572/2020
>USA/PA_1881/2020
>USA/PA_2317/2020
>USA/PA_2937/2020
>USA/PA_4395/2020
>USA/RI_0702/2020
>USA/RI_0882/2020
>USA/TX-CDC-3008/2020
>USA/PA_2735/2020
>USA/PA-MGEL134/2020
>USA/PA-MGEL140/2020
>USA/PA-MGEL148/2020
>USA/PA-MGEL151/2020
>USA/PA-MGEL88/2020
>USA/PA-MGEL94/2020
>USA/PA-MGEL152/2020
>USA/PA-MGEL155/2020
>USA/PA-MGEL86/2020
>USA/TX-EVTL149/2020
>USA/PA-MGEL146/2020
>USA/PA-MGEL62/2020
>USA/PA-MGSC29-05/2020
>USA/PA-MGSC38-05/2020
>USA/PA-MGSC51-05/2020
>USA/PA-MGEL143/2020
>USA/PA-MGEL84/2020
>USA/PA-MGSC30-05/2020
>USA/PA-MGEL149/2020
>USA/PA-MGEL154/2020
>USA/PA-MGEL92/2020
>USA/PA-MGEL99/2020
>USA/PA-MGEL137/2020
>USA/PA-MGEL98/2020
>USA/PR-CDC-3578/2020
>USA/SC_NHRC_01/2020
>USA/SC_NHRC_03/2020
>USA/SC_NHRC_02/2020
>USA/SEARCH-0064-NBG/2020
>USA/TN-QDX-126/2020
>USA/SC_3520/2020
>USA/SC_3569/2020
>USA/SC_3570/2020
>USA/SC_3571/2020
>USA/SC_3575/2020
>USA/SC_6370/2020
>USA/PA-QDX-30/2020
>USA/NY-NYUMC884/2020
>USA/NY-NYUMC914/2020
>USA/NY-NYUMC886/2020
>USA/NY-NYUMC897/2020
>USA/NY-NYUMC903/2020
>USA/NY-NYUMC907/2020
>USA/NY-NYUMC913/2020
>USA/NY-NYUMC891/2020
>USA/NY-NYUMC920/2020
>USA/NY-NYUMC912/2020
>USA/NY-NYUMC915/2020
>USA/NY-NYUMC893/2020
>USA/DC-HP00090/2020
>USA/DC-HP00091/2020
>USA/DC-HP00099/2020
>USA/DC-HP00116/2020
>USA/HI-QDX-163/2020
>USA/HI-QDX-164/2020
>USA/DC-HP00100/2020
>USA/DC-HP00137/2020
>USA/DC-HP00152/2020
>USA/FL-UF4/2020
>USA/FL-UF5/2020
>USA/DC-HP00096/2020
>USA/DC-HP00135/2020
>USA/FL-BPHL-0117/2020
>USA/FL-BPHL-0116/2020
>USA/FL-UF1/2020
>USA/FL-BPHL-0098/2020
>USA/DC-HP00145/2020
>USA/FL-CDC-6318/2020
>USA/FL_5125/2020
>USA/FL_6318/2020
>USA/GA_1621/2020
>USA/GA_1299/2020
>USA/GA_2741/2020
>USA/GA_2742/2020
>USA/FL_1177/2020
>USA/FL_7169/2020
>USA/GA-CDC-8816/2020
>USA/GA-CDC-4518/2020
>USA/HI_4970/2020
>USA/FL-CDC-2316/2020
>USA/FL-CDC-7619/2020
>USA/DC_0004/2020
>USA/HI_7881/2020
>USA/FL_9656/2020
>USA/FL_5091/2020
>USA/FL-CDC-2718/2020
>USA/FL_9655/2020
>USA/GA-CDC-2059/2020
>USA/GA_1320/2020
>USA/GA_1445/2020
>USA/GA_1847/2020
>USA/GA_2070/2020
>USA/GA_2118/2020
>USA/GA_2343/2020
>USA/FL_9590/2020
>USA/GA-EHC-136H/2020
>USA/FL-QDX-121/2020
>USA/GA-EHC-115L/2020
>USA/GA-EHC-086H/2020
>USA/GA-EHC-087I/2020
>USA/GA-QDX-115/2020
>USA/GA-QDX-122/2020
>USA/GA-QDX-152/2020
>USA/GA-QDX-116/2020
>USA/GA-QDX-53/2020
>USA/FL-BPHL-0073/2020
>USA/FL-BPHL-0115/2020
>USA/FL-BPHL-07/2020
>USA/FL-UF2/2020
>USA/GA-EHC-009I/2020
>USA/FL-BPHL-016/2020
>USA/FL-BPHL-02/2020
>USA/FL-BPHL-045/2020
>USA/FL-BPHL-022/2020
>USA/FL-BPHL-0068/2020
>USA/GA-EHC-083E/2020
>USA/FL-BPHL-051/2020
>USA/FL-BPHL-013/2020
>USA/GA-EHC-209C/2020
>USA/FL-BPHL-0091/2020
>USA/FL-BPHL-059/2020
>USA/FL-BPHL-058/2020
>USA/FL-BPHL-0081/2020
>USA/FL-BPHL-0080/2020
>USA/WA-S99/2020
>USA/WA-S961/2020
>USA/WA-S990/2020
>USA/WA-S978/2020
>USA/WA-UW-10027/2020
>USA/WA-UW-10036/2020
>USA/WA-UW-10029/2020
>USA/WA-UW-10040/2020
>USA/WA-UW-10089/2020
>USA/WA-UW-10094/2020
>USA/WA-UW-10117/2020
>USA/WA-UW-10118/2020
>USA/WA-UW-10130/2020
>USA/WA-UW-10031/2020
>USA/WA-UW-10102/2020
>USA/WA-UW-10091/2020
>USA/WA-UW-10106/2020
>USA/WA-UW-10108/2020
>USA/WA-UW-10090/2020
>USA/WA-UW-10093/2020
>USA/WA-UW-10127/2020
>USA/WA-UW-1322/2020
>USA/IN-Lilly-IPB0170-15bc11/2020
>USA/IN-Lilly-IPB0170-4bc21/2020
>USA/IN-Lilly-IPB0170-15bc12/2020
>USA/IN-Lilly-IPB0170-4bc20/2020
>USA/LA-BIE-081/2020
>USA/LA-BIE-002/2020
>USA/LA-BIE-009/2020
>USA/LA-BIE-015/2020
>USA/LA-BIE-019/2020
>USA/LA-BIE-022/2020
>USA/LA-BIE-044/2020
>USA/LA-BIE-038/2020
>USA/LA-BIE-076/2020
>USA/LA-BIE-079/2020
>USA/IL1/2020
>USA/KS_4126/2020
>USA/LA-CDC-0499/2020
>USA/IN_2001/2020
>USA/KS-CDC-4589/2020
>USA/LA-CDC-1894/2020
>USA/IL2/2020
>USA/IN-CDC-2013/2020
>USA/LA-BIE-054/2020
>USA/LA-BIE-065/2020
>USA/LA-EVTL01/2020
>USA/LA-EVTL011/2020
>USA/KY-9A06/2020
>USA/IN-Lilly-IPB0170-16bc18/2020
>USA/IN-QDX-85/2020
>USA/IL-UW-350/2020
>USA/IL-UW-357/2020
>USA/IL-UW-363/2020
>USA/IL-UW-365/2020
>USA/IL-UW-368/2020
>USA/IL-UW-352/2020
>USA/IL-UW-361/2020
>USA/IL-UW-364/2020
>USA/IL-UW-360/2020
>USA/IL-UW-355/2020
>USA/KY-9A10/2020
>USA/KY-9E09/2020
>USA/IL-UW351/2020
>USA/IN-CDC-2005/2020
>USA/IN-CDC-2006/2020
>USA/IN_72003/2020
>USA/IN_82003/2020
>USA/IN_92003/2020
>USA/IL-UW-349/2020
>USA/IN-Lilly-IPB0170-14bc04/2020
>USA/LA-BIE-006/2020
>USA/LA-SR0146/2020
>USA/LA-SR0149/2020
>USA/LA-SR0282/2020
>USA/LA-SR0330/2020
>USA/LA-SR0279/2020
>USA/LA-SR0206/2020
>USA/LA-SR0148/2020
>USA/LA-SR0266/2020
>USA/LA-SR0164/2020
>USA/LA-SR0275/2020
>USA/LA-SR0162/2020
>USA/LA-SR0324/2020
>USA/LA-SR0328/2020
>USA/LA-SR0283/2020
>USA/LA-SR0207/2020
>USA/LA_0842/2020
>USA/MA-MGH-00005/2020
>USA/MA-MGH-00071/2020
>USA/MA-MGH-00004/2020
>USA/WA-UW-3810/2020
>USA/WA-UW-2228/2020
>PuertoRico/CDC-S10/2020
>PuertoRico/CDC-S18/2020
>PuertoRico/CDC-S11/2020
>PuertoRico/CDC-S5/2020
>PuertoRico/CDC-S8/2020
>PuertoRico/CDC-S9/2020
>PuertoRico/CDC-S6/2020
>PuertoRico/CDC-S2/2020
>PuertoRico/CDC-S19/2020
>PuertoRico/CDC-S1/2020
>PuertoRico/CDC-S3/2020
>PuertoRico/CDC-S7/2020
>USA/TX-HMH0424/2020
>USA/TX-HMH0429/2020
>USA/TX-HMH0422/2020
>USA/TX-HMH0420/2020
>USA/TX-HMH0385/2020
>USA/TX-HMH0384/2020
>USA/TX-HMH0409/2020
>USA/TX-HMH0410/2020
>USA/TX-HMH0436/2020
>USA/TX-HMH0389/2020
>USA/TX-HMH0439/2020
>USA/TX_GCID_192000072/2020
>USA/TX1/2020
>USA/TX_2039/2020
>USA/TX-HMH0435/2020
>USA/TX-HMH0446/2020
>USA/TX-HMH0450/2020
>USA/TX-HMH0400/2020
>USA/TX-HMH0431/2020
>USA/TX-HMH0432/2020
>USA/TX-HMH0430/2020
>USA/TX-HMH0423/2020
>USA/TX-HMH0427/2020
>USA/TX-HMH0428/2020
>USA/TX-HMH051/2020
>USA/TX-HMH0395/2020
>USA/TX-HMH06/2020
>USA/TX-HMH0445/2020
>USA/NY-WCMP12H01P/2020
>USA/NY-WCMP12G06P/2020
>USA/NY-WCMP11E05P/2020
>USA/NY-WCMP4D01P/2020
>USA/NY-WCMP9A05P/2020
>USA/MI-MDHHS-SC20156/2020
>USA/MI-MDHHS-SC20030/2020
>USA/MI-MDHHS-SC20090/2020
>USA/MI-MDHHS-SC20138/2020
>USA/MI-MDHHS-SC20132/2020
>USA/MI-MDHHS-SC20042/2020
>USA/MI-MDHHS-SC20052/2020
>USA/WI-GMF-00466/2020
>USA/WA1/2020
>USA/WA-UW70/2020
>USA/WA4-UW2/2020
>USA/WA-UW54/2020
>USA/WA-UW364/2020
>USA/WA-UW136/2020
>USA/WA-UW104/2020
>USA/WA-UW117/2020
>USA/WA-UW-6327/2020
>USA/WA-S913/2020
>USA/WA-S84/2020
>USA/WA-S91/2020
>USA/WA-S92/2020
>USA/WA-S93/2020
>USA/MA-MGH-00646/2020
>USA/MA-MGH-00693/2020
>USA/MA-MGH-00694/2020
>USA/MA-MGH-00533/2020
>USA/MA-MGH-00660/2020
>USA/MA-MGH-00661/2020
>USA/MA-MGH-00637/2020
>USA/MA-MGH-00707/2020
>USA/MA-MGH-00489/2020
>USA/MA-MGH-00704/2020
>USA/MA-MGH-00664/2020
>USA/MA-MGH-00701/2020
>USA/MA-MGH-00690/2020
>USA/MA-MGH-00642/2020
>USA/MA-MGH-00644/2020
>USA/MA-MGH-00649/2020
>USA/MA-MGH-00680/2020
>USA/MA-MGH-00668/2020
>USA/MA-MGH-00645/2020
>USA/MA-MGH-00633/2020
>USA/MA-MGH-00648/2020
>USA/MA-MGH-00563/2020
>USA/NY-PV09161/2020
>USA/MN-MDH-1089/2020
>USA/MN-MDH-1090/2020
>USA/MN-MDH-1093/2020
>USA/MN-MDH-1094/2020
>USA/MN-MDH-1100/2020
>USA/MN-MDH-1099/2020
>USA/MN-MDH-1104/2020
>USA/MN-MDH-1092/2020
>USA/MN-MDH-1101/2020
>USA/MN-MDH-1106/2020
>USA/MN-MDH-1096/2020
>USA/MN-MDH-1105/2020
>USA/MN-MDH-1109/2020
>USA/MN-MDH-1110/2020
>USA/MN-MDH-1111/2020
>USA/MN-MDH-83/2020
>USA/MN-MDH-1118/2020
>USA/MN-MDH-150/2020
>USA/MN-MDH-95/2020
>USA/MN-MDH-312/2020
>USA/MN-MDH-119/2020
>USA/MN-UMGC-4/2020
>USA/MN-MDH-666/2020
>USA/MN-MDH-336/2020
>USA/MN-MDH-436/2020
>USA/MN-MDH-313/2020
>USA/MN-MDH-84/2020
>USA/MN-MDH-125/2020
>USA/MN-MDH-293/2020
>USA/MN-MDH-164/2020
>USA/MN-MDH-70/2020
>USA/MN-UW251/2020
>USA/MN-MDH-320/2020
>USA/MN-MDH-321/2020
>USA/MN-MDH-139/2020
>USA/MN-MDH-470/2020
>USA/CA-CDPH-UC6/2020
>USA/CA-CDPH-UC9/2020
>USA/AK-PHL283/2020
>USA/AL-MDHHS-SC20345/2020
>USA/AZ-ASU2936/2020
>USA/AR-CDC-2072/2020
>USA/AZ-TG268099/2020
>USA/AZ-TG268915/2020
>USA/AZ-TG269358/2020
>USA/AZ-TG269439/2020
>USA/AZ-TG269883/2020
>USA/AZ-TG270152/2020
>USA/AZ-TG270200/2020
>USA/AZ-TG272213/2020
>USA/AZ-TG268770/2020
>USA/AZ-TG268281/2020
>USA/AZ-TG268657/2020
>USA/AZ-TG269856/2020
>USA/AZ-TG273318/2020
>USA/AZ-TG273304/2020
>USA/AZ-TG273316/2020
>USA/AZ-TG272215/2020
>USA/AZ-TG273294/2020
>USA/AZ-TG273300/2020
>USA/AZ-TG273302/2020
>USA/AZ-TG273308/2020
>USA/AZ-TG273314/2020
>USA/AZ-TG273310/2020
>USA/AZ-TG271856/2020
>USA/AZ-TG271866/2020
>USA/AZ-TG271868/2020
>USA/AZ1/2020
>USA/AZ-TG268188/2020
>USA/CA-CDPH-UC2/2020
>USA/AK-PHL153/2020
>USA/AK-PHL178/2020
>USA/AK-PHL193/2020
>USA/AK-PHL200/2020
>USA/CA-CDPH-UC11/2020
>USA/CA-CDPH-UC7/2020
>USA/CA-CDPH-UC8/2020
>USA/CA-CDPH-UC3/2020
>USA/CA-CDPH-UC1/2020
>USA/CA-CDPH-UC4/2020
>USA/AZ-ASU2949/2020
>USA/CA-CDPH-UC5/2020
>USA/MI-MDHHS-SC20455/2020
>USA/MI-MDHHS-SC20457/2020
>USA/MI-MDHHS-SC20442/2020
>USA/MI-MDHHS-SC20456/2020
>USA/MI-MDHHS-SC20413/2020
>USA/MI-MDHHS-SC20409/2020
>USA/MI-MDHHS-SC20431/2020
>USA/MI-MDHHS-SC20315/2020
>USA/MI-MDHHS-SC20412/2020
>USA/MI-MDHHS-SC20406/2020
>USA/MI-MDHHS-SC20451/2020
>USA/MI-MDHHS-SC20313/2020
>USA/CA-CZB-1090/2020
>USA/CA-CZB-1209/2020
>USA/CA-CZB-1097/2020
>USA/CA-CZB-1092/2020
>USA/CA-CZB-1091/2020
>USA/CA-CZB-1133/2020
>USA/WA-S281/2020
>USA/WA-S3/2020
>USA/WA-S312/2020
>USA/WA-S329/2020
>USA/WA-S277/2020
>USA/WA-S276/2020
>USA/WA-S343/2020
>USA/CA-CZB-1545/2020
>USA/CA-CZB-1522/2020
>USA/CA-CZB-1516/2020
>USA/CA-CZB-1547/2020
>USA/CA-CZB-1621/2020
>USA/CA-CZB-1625/2020
>USA/CA-CZB-1508/2020
>USA/CA-CZB-1513/2020
>USA/CA-CZB-1483/2020
>USA/WA-S6/2020
>USA/WA-S655/2020
>USA/NM-UNM-00043/2020
>USA/NM-UNM-00014/2020
>USA/NM-UNM-00042/2020
>USA/NM-UNM-00002/2020
>USA/NM-UNM-00032/2020
>USA/NM-UNM-00004/2020
>USA/NM-UNM-00025/2020
>USA/NM-UNM-00023/2020
>USA/NM-UNM-00143/2020
>USA/NM-UNM-00028/2020
>USA/NY-NYUMC133/2020
>USA/NM-UNM-00039/2020
>USA/NM-UNM-00040/2020
>USA/NY-NYUMC12/2020
>USA/NM-UNM-00036/2020
>USA/NM-UNM-00099/2020
>USA/NM-UNM-00109/2020
>USA/NM-UNM-00123/2020
>USA/NM-UNM-00027/2020
>USA/NM-UNM-00108/2020
>USA/NM-UNM-00118/2020
>USA/NM-UNM-00110/2020
>USA/NM-UNM-00038/2020
>USA/NM-UNM-00022/2020
>USA/NM-UNM-00105/2020
>USA/NM-UNM-00113/2020
>USA/NM-UNM-00114/2020
>USA/NM-UNM-00115/2020
>USA/NM-UNM-00164/2020
>USA/NM-UNM-00172/2020
>USA/NM-UNM-00100/2020
>USA/NM-UNM-00116/2020
>USA/NM-UNM-00101/2020
>USA/NM-UNM-00112/2020
>USA/NM-UNM-00119/2020
>USA/NV_0016/2020
>USA/NM-UNM-00102/2020
>USA/NV_0052/2020
>USA/NM-UNM-00071/2020
>USA/NM-UNM-00079/2020
>USA/NM-UNM-00058/2020
>USA/NM-UNM-00046/2020
>USA/NM-UNM-00117/2020
>USA/NY-NYUMC623/2020
>USA/NY-NYUMC567/2020
>USA/NY-NYUMC635/2020
>USA/NY-NYUMC608/2020
>USA/NY-NYUMC624/2020
>USA/NY-NYUMC650/2020
>USA/NY-NYUMC69/2020
>USA/CA4/2020
>USA/CA5/2020
>USA/CA8/2020
>USA/CA9/2020
>USA/CO-CDC-5607/2020
>USA/CA_2602/2020
>USA/CO-CDC-5610/2020
>USA/CO-CDC-5667/2020
>USA/CO-CDC-5780/2020
>USA/CA_NHRC_01/2020
>USA/CT-Yale-023/2020
>USA/CA6/2020
>USA/CO-QDX-107/2020
>USA/CO-QDX-89/2020
>USA/CT-Yale-031/2020
>USA/CT-Yale-036/2020
>USA/CT-Yale-053/2020
>USA/CT-UW-4237/2020
>USA/CT-UW238/2020
>USA/CT-UW-5073/2020
>USA/CT-Yale-060/2020
>USA/CT-Yale-067/2020
>USA/CT-UW-5763/2020
>USA/CT-UW223/2020
>USA/CT-UW-6577/2020
>USA/CT-UW-6270/2020
>USA/CT-UW-6576/2020
>USA/CT-UW159/2020
>USA/CT-UW213/2020
>USA/CT-UW258/2020
>USA/CT-UW271/2020
>USA/CO-WYPHL-00036/2020
>USA/CO-WYPHL-00082/2020
>USA/CT-UW-4348/2020
>USA/CT-Yale-056/2020
>USA/CT-UW260/2020
>USA/CT-UW-6568/2020
>USA/CT-Yale-007/2020
>USA/CT-Yale-008/2020
>USA/WA-S1206/2020
>USA/WA-S1208/2020
>USA/CA-SCCPHD-UC130/2020
>USA/CA-SCCPHD-UC108/2020
>USA/CA-QDX-86/2020
>USA/CA-SCCPHD-UC164/2020
>USA/CA-SCCPHD-UC101/2020
>USA/CA-SCCPHD-UC105/2020
>USA/CA-SCCPHD-UC102/2020
>USA/CA-SCCPHD-UC103/2020
>USA/CA-QDX-83/2020
>USA/CA-SR0111/2020
>USA/CA-SCCPHD-UC104/2020
>USA/CA-SCCPHD-UC106/2020
>USA/VA-DCLS-0409/2020
>USA/VA-DCLS-0347/2020
>USA/VA-DCLS-0352/2020
>USA/VA-DCLS-0354/2020
>USA/VA-DCLS-0351/2020
>USA/VA-DCLS-0353/2020
>USA/VA-DCLS-0334/2020
>USA/VA-DCLS-0315/2020
>USA/VA-DCLS-0335/2020
>USA/VA-DCLS-0321/2020
>USA/VA-DCLS-0336/2020
>USA/VA-DCLS-0377/2020
>USA/VA-DCLS-0329/2020
>USA/VA-DCLS-0367/2020
>USA/VA-DCLS-0272/2020
>USA/VA-DCLS-0376/2020
>USA/VA-DCLS-0379/2020
>USA/VA-DCLS-0412/2020
>USA/VA-DCLS-0413/2020
>USA/VA-DCLS-0411/2020
>USA/VA-DCLS-0348/2020
>USA/VA-DCLS-0349/2020
>USA/VA-DCLS-0356/2020
>USA/VA-DCLS-0355/2020
>USA/VA-DCLS-0350/2020
>USA/NY-NYUMC360/2020
>USA/NY-NYUMC353/2020
>USA/NY-NYUMC37/2020
>USA/UT-02041/2020
>USA/UT-02221/2020
>USA/UT-02227/2020
>USA/UT-02234/2020
>USA/UT-0369/2020
>USA/UT-0361/2020
>USA/UT-03871/2020
>USA/UT-02133/2020
>USA/UT-03858/2020
>USA/UT-0288/2020
>USA/WA-S40/2020
>USA/WA-S420/2020
>USA/WA-S422/2020
>USA/WA-S44/2020
>USA/WA-S440/2020
>USA/WA-S46/2020
>USA/WA-S5/2020
>USA/WA-S486/2020
>USA/WA-S506/2020
>USA/WA-S528/2020
>USA/WA-S495/2020
>USA/CA-CZB0122/2020
>USA/CA-CZB071/2020
>USA/CA-CZB084/2020
>USA/CA-CZB0750/2020
>USA/CA-CZB06/2020
>USA/CA-CZB0136/2020
>USA/CA-CZB0137/2020
>USA/CA-CZB0139/2020
>USA/CA-CZB0167/2020
>USA/CA-CZB0741/2020
>USA/CA-CZB043/2020
>USA/CA-QDX-111/2020
>USA/CA-CZB-1682/2020
>USA/CA-CZB-1687/2020
>USA/CA-CZB-1733/2020
>USA/NJ-NYUMC111/2020
>USA/NJ-NYUMC682/2020
>USA/NC-CDC-6999/2020
>USA/NC_6999/2020
>USA/NE_6605/2020
>USA/NE_7025/2020
>USA/MT-BHDH-074/2020
>USA/MO_4470/2020
>USA/NC-CDC-0034/2020
>USA/NC_0031/2020
>USA/NM-CDC-3589/2020
>USA/NJ-CDC-3036/2020
>USA/NJ-CDC-7300/2020
>USA/NH_0004/2020
>USA/NH_0008/2020
>USA/NH_0033/2020
>USA/NJ_3201/2020
>USA/NJ_3592/2020
>USA/NC_0024/2020
>USA/NH_0029/2020
>USA/NC_0025/2020
>USA/NE-10744/2020
>USA/NE-10940/2020
>USA/NE-10967/2020
>USA/NE-10971/2020
>USA/NE-11323/2020
>USA/NE-10965/2020
>USA/NE-11647/2020
>USA/NJ-NYUMC344/2020
>USA/NE-10838/2020
>USA/NE-10725/2020
>USA/NE-10939/2020
>USA/NE-10865/2020
>USA/NE-10882/2020
>USA/NE-11792/2020
>USA/NE-11287/2020
>USA/NE-10933/2020
>USA/NE-10928/2020
>USA/NE-11308/2020
>USA/NJ-NYUMC815/2020
>USA/NJ-NYUMC663/2020
>USA/NJ-NYUMC401/2020
>USA/NJ-NYUMC625/2020
>USA/NJ-NYUMC329/2020
>USA/NJ-NYUMC367/2020
>USA/NJ-NYUMC452/2020
>USA/NJ-NYUMC638/2020
>USA/NJ-NYUMC83/2020
>USA/NJ-NYUMC421/2020
>USA/NJ-NYUMC378/2020
>USA/NJ-NYUMC627/2020
>USA/NJ-NYUMC416/2020
>USA/NE-11263/2020
>USA/NE-11310/2020
>USA/NE-11314/2020
>USA/MN40-MDH40/2020
>USA/MN55-MDH55/2020
>USA/NJ-QDX-123/2020
>USA/NJ-QDX-141/2020
>USA/NJ-QDX-23/2020
>USA/NE-912/2020
>USA/NE-892/2020
>USA/NE-875/2020
>USA/NE-907/2020
>USA/NJ-QDX-124/2020
>USA/NJ-QDX-39/2020
>USA/MN69-MDH69/2020
>USA/NJ-QDX-133/2020
>USA/MO-WUSTL033/2020
>USA/NJ-PV09072/2020
>USA/NJ-PV09465/2020
>USA/NJ-PV09473/2020
>USA/MO-WUSTL035/2020
>USA/NE-886/2020
>USA/NJ-NYUMC841/2020
>USA/MO-WUSTL055/2020
>USA/WY-WYPHL011/2020
>USA/WY-WYPHL012/2020
>USA/WY-WYPHL018/2020
>USA/WY-WYPHL-00058/2020
>USA/WY-WYPHL-00066/2020
>USA/WY-WYPHL-00065/2020
>USA/WY-WYPHL-00077/2020
>USA/WY-WYPHL-00073/2020
>USA/WY-WYPHL-00084/2020
>USA/WY-WYPHL-00063/2020
>USA/WY-WYPHL-00085/2020
>USA/WY-WYPHL-00031/2020
>USA/WY-WYPHL-00049/2020
>USA/WY-WYPHL-00043/2020
>USA/WY-WYPHL-00069/2020
>USA/WY-WYPHL-00024/2020
>USA/WY-WYPHL-00041/2020
>USA/WY-WYPHL-00040/2020
>USA/WY-WYPHL-00029/2020
>USA/WY-WYPHL-00032/2020
>USA/AK-PHL034/2020
>USA/AK-PHL002/2020
>USA/AK-PHL003/2020
>USA/AK-PHL052/2020
>USA/AK-PHL010/2020
>USA/AK-PHL151/2020
>USA/AK-PHL074/2020
>USA/AK-PHL070/2020
>USA/AK-PHL115/2020
>USA/AK-PHL013/2020
>USA/AK-PHL077/2020
>USA/AK-PHL092/2020
>USA/AK-PHL040/2020
>USA/AK-PHL122/2020
>USA/AK-PHL101/2020
>USA/AK-PHL118/2020
>USA/AK-PHL006/2020
>USA/AK-PHL152/2020
>USA/AK-PHL041/2020
>USA/AK-PHL087/2020
>USA/AK-PHL011/2020
>USA/AK-PHL016/2020
>USA/AK-PHL037/2020
>USA/AK-PHL015/2020
>USA/MI-MDHHS-SC20616/2020
>USA/MI-MDHHS-SC20643/2020
>USA/MI-MDHHS-SC20654/2020
>USA/MI-MDHHS-SC20635/2020
>USA/MI-MDHHS-SC20652/2020
>USA/MN-GMF-02870/2020
>USA/MN-MDH-1031/2020
>USA/MN-MDH-1032/2020
>USA/MN-MDH-1028/2020
>USA/MN-MDH-1053/2020
>USA/MN-MDH-1048/2020
>USA/MN-MDH-1026/2020
>USA/MN-MDH-1030/2020
>USA/MN-MDH-1020/2020
>USA/MN-MDH-1069/2020
>USA/MN-MDH-1056/2020
>USA/MN-MDH-1041/2020
>USA/MN-MDH-1002/2020
>USA/MN-MDH-1011/2020
>USA/MN-MDH-1042/2020
>USA/MN-MDH-1014/2020
>USA/MN-MDH-1044/2020
>USA/MN-MDH-1045/2020
>USA/MN-MDH-1005/2020
>USA/MN-MDH-1006/2020
>USA/MN-MDH-1013/2020
>USA/MN-MDH-1073/2020
>USA/MN-MDH-1004/2020
>USA/MN-MDH-1012/2020
>USA/MN-MDH-1074/2020
>USA/MN-MDH-1082/2020
>USA/MN-MDH-1087/2020
>USA/MN-MDH-1078/2020
>USA/MN-MDH-1079/2020
>USA/MN-MDH-1008/2020
>USA/MN-MDH-1081/2020
>USA/MN-MDH-1001/2020
>USA/MN-MDH-1003/2020
>USA/MN-MDH-1043/2020
>USA/MN-MDH-1015/2020
>USA/MN-MDH-1017/2020
>USA/MI-QDX-58/2020
>USA/MN-GMF-04407/2020
>USA/WA-S123/2020
>USA/CA-CZB-1226/2020
>USA/CA-CZB-1237/2020
>USA/CA-CZB-1239/2020
>USA/CA-CZB-1236/2020
>USA/CA-CZB-1228/2020
>USA/CA-CZB-1402/2020
>USA/CA-CZB-1271/2020
>USA/CA-CZB-1324/2020
>USA/CA-CZB-1310/2020
>USA/CA-CZB-1320/2020
>USA/CA-CZB-1322/2020
>USA/CA-CZB-1309/2020
>USA/CA-CZB-1281/2020
>USA/CA-CZB-1312/2020
>env/USA/FL-UF11/2020
>env/USA/UN-UF-12/2020
>env/USA/FL-UF3/2020
>env/USA/MT-BWRF-0327/2020
>USA/MI-MDHHS-SC20515/2020
>USA/MI-MDHHS-SC20523/2020
>USA/MI-MDHHS-SC20537/2020
>USA/MI-MDHHS-SC20538/2020
>USA/MI-MDHHS-SC20533/2020
>USA/MI-MDHHS-SC20530/2020
>USA/MI-MDHHS-SC20534/2020
>USA/MI-MDHHS-SC20510/2020
>USA/MI-MDHHS-SC20484/2020
>USA/MI-MDHHS-SC20608/2020
>USA/MI-MDHHS-SC20535/2020
>USA/MI-MDHHS-SC20477/2020
>USA/MI-MDHHS-SC20520/2020
>USA/MI-MDHHS-SC20598/2020
>USA/MI-MDHHS-SC20514/2020
>USA/MI-MDHHS-SC20553/2020
>USA/MI-MDHHS-SC20532/2020
>USA/MI-MDHHS-SC20559/2020
>USA/MI-MDHHS-SC20580/2020
>USA/MI-MDHHS-SC20527/2020
>USA/MI-MDHHS-SC20497/2020
>USA/MI-MDHHS-SC20544/2020
>USA/VA-DCLS-0077/2020
>USA/VA-DCLS-0089/2020
>USA/VA-DCLS-0090/2020
>USA/VA-DCLS-0081/2020
>USA/VA-DCLS-0050/2020
>USA/VA-DCLS-0076/2020
>USA/VA-DCLS-0080/2020
>USA/VA-DCLS-0073/2020
>USA/VA-DCLS-0087/2020
>USA/VA-DCLS-0078/2020
>USA/VA-DCLS-0057/2020
>USA/VA-DCLS-0075/2020
>USA/VA-DCLS-0129/2020
>USA/VA-DCLS-0048/2020
>USA/VA-DCLS-0072/2020
>USA/VA-DCLS-0088/2020
>USA/VA-DCLS-0164/2020
>USA/VA-DCLS-0056/2020
>USA/VA-DCLS-0165/2020
>USA/VA-DCLS-0163/2020
>USA/VA-DCLS-0166/2020
>USA/VA-DCLS-0070/2020
>USA/VA-DCLS-0071/2020
>USA/VA-DCLS-0095/2020
>USA/VA-DCLS-0098/2020
>USA/VA-DCLS-0079/2020
>USA/VA-DCLS-0154/2020
>USA/CA-SR0404/2020
>USA/CA-SR0449/2020
>USA/CA-SR0416/2020
>USA/CA-SR0445/2020
>USA/CA-SR0369/2020
>USA/CA-SR0355/2020
>USA/CA-SR0376/2020
>USA/CA-SR0434/2020
>USA/CA-SR0381/2020
>USA/CA-UCSF-UC48/2020
>USA/CA1/2020
>USA/CA2/2020
>USA/CA3/2020
>USA/UT_8199/2020
>USA/VA-DCLS-0012/2020
>USA/UT-0445/2020
>USA/UT-0502/2020
>USA/UT-0446/2020
>USA/UT-0895/2020
>USA/VA-DCLS-0009/2020
>USA/UT-0443/2020
>USA/UT-069/2020
>USA/VA-DCLS-0005/2020
>USA/UT-0447/2020
>USA/VA-DCLS-0001/2020
>USA/VA-DCLS-0018/2020
>USA/UT-055/2020
>USA/UT-0894/2020
>USA/UT-QDX-20/2020
>USA/UT-QDX-77/2020
>USA/UT-QDX-119/2020
>USA/UT-QDX-63/2020
>USA/UT-QDX-49/2020
>USA/UT-QDX-57/2020
>USA/VA-DCLS-0021/2020
>USA/NY-NYUMC159/2020
>USA/NY-NYUMC251/2020
>USA/NY-NYUMC270/2020
>USA/NY-NYUMC152/2020
>USA/NY-NYUMC183/2020
>USA/NY-NYUMC220/2020
>USA/NY-NYUMC138/2020
>USA/NY-NYUMC200/2020
>USA/NY-NYUMC424/2020
>USA/NY-NYUMC534/2020
>USA/NY-NYUMC481/2020
>USA/NY-NYUMC426/2020
>USA/NY-NYUMC474/2020
>USA/WA-S10/2020
>USA/WA-S100/2020
>USA/WA-S102/2020
>USA/WA-S103/2020
>USA/WA-S108/2020
>USA/WA-S105/2020
>USA/VT-CDC-0303/2020
>USA/VI-CDC-3688/2020
>USA/VI-CDC-3705/2020
>USA/VA_6352/2020
>USA/VI-CDC-3588/2020
>USA/VI-CDC-4022/2020
>USA/VI-CDC-4371/2020
>USA/VI-CDC-4413/2020
>USA/VI-CDC-4412/2020
>USA/VI-CDC-4408/2020
>USA/VI-CDC-4399/2020
>USA/VI-CDC-4400/2020
>USA/VI-CDC-4670/2020
>USA/VI-CDC-3943/2020
>USA/VI-CDC-4367/2020
>USA/VI-CDC-1999/2020
>USA/VI-CDC-3810/2020
>USA/VI-CDC-1993/2020
>USA/VI-CDC-3661/2020
>USA/VI-CDC-4411/2020
>USA/VI-CDC-3638/2020
>USA/VI-CDC-3884/2020
>USA/CT-Yale-079/2020
>USA/CT-Yale-082/2020
>USA/CT-Yale-099/2020
>USA/CT-Yale-100/2020
>USA/DC-HP00006/2020
>USA/DC-HP00026/2020
>USA/DC-HP00054/2020
>USA/DC-HP00080/2020
>USA/DC-HP00059/2020
>USA/CT-Yale-123/2020
>USA/DC-HP00074/2020
>USA/CT-Yale-120/2020
>USA/CT-Yale-116/2020
>USA/CT-Yale-130/2020
>USA/CT-Yale-153/2020
>USA/CT-Yale-125/2020
>USA/CT-Yale-134/2020
>USA/CT-Yale-333/2020
>USA/CT-Yale-124/2020
>USA/CT-Yale-151/2020
>USA/DC-CDC-0019/2020
>USA/CT-Yale-121/2020
>USA/CT-Yale-127/2020
>USA/DC-HP00052/2020
>USA/CT-Yale-129/2020
>USA/CT-Yale-133/2020
>USA/CT-Yale-114/2020
>USA/DC-HP00072/2020
>USA/CT-Yale-233/2020
>USA/CT-Yale-241/2020
>USA/CT-Yale-254/2020
>USA/CT-Yale-253/2020
>USA/CT-Yale-255/2020
>USA/CT-Yale-286/2020
>USA/CT-Yale-263/2020
>USA/CT-Yale-244/2020
>Jamaica/JM-CDC-6603/2020
>Jamaica/JM-CDC-7286/2020
>Jamaica/JM-CDC-6729/2020
>Mexico/CDMX-INCMNSZ_01/2020
>Mexico/CDMX-INCMNSZ_03/2020
>Mexico/CDMX-INCMNSZ_04/2020
>Mexico/CDMX-INCMNSZ_02/2020
>Jamaica/JM-CDC-0078/2020
>Jamaica/JM-CDC-0869/2020
>Jamaica/JM-CDC-5836/2020
>Jamaica/JM-CDC-6365/2020
>Jamaica/JM-CDC-4376/2020
>Mexico/CDMX-InDRE_01/2020
>Mexico/EdoMex-InDRE_03/2020
>Mexico/Queretaro-InDRE_04/2020
>Mexico/CDMX-INER_04/2020
>Mexico/CDMX-InDRE_18/2020
>Mexico/Puebla-InDRE_05/2020
>Mexico/CDMX-InDRE_07/2020
>Mexico/CDMX-InDRE_08/2020
>Mexico/CDMX-InDRE_13/2020
>Mexico/CDMX-InDRE_10/2020
>Mexico/CDMX-InDRE_17/2020
>Mexico/CDMX-InDRE_14/2020
>Mexico/CDMX-INER_05/2020
>Mexico/CDMX-InDRE_06/2020
>Mexico/CDMX-InDRE_15/2020
>Mexico/CDMX-InDRE_09/2020
>Mexico/CDMX-InDRE_11/2020
>Mexico/CDMX-InDRE_12/2020
>Mexico/CDMX-InDRE_16/2020
>Mexico/CDMX-INER_01/2020
>Mexico/CDMX-INCMNSZ_05/2020
>Mexico/CDMX-INER_02/2020
>Mexico/Chihuahua-IMSS_01/2020
>Panama/328677/2020
>Canada/QC-AJ7/2020
>Canada/QC_AB2/2020
>Canada/QC_AC6.1/2020
>Canada/QC_AB6/2020
>Canada/QC_AA3/2020
>Canada/ON-UHTC_0091/2020
>Canada/ON_QGLO-042/2020
>Canada/ON_QGLO-017/2020
>Canada/ON_MU-S328/2020
>Canada/ON_QGLO-039/2020
>Canada/ON_QGLO-041/2020
>Canada/ON_ON-VIDO-01-2/2020
>Canada/ON_PHL1083/2020
>Canada/ON_PHL3877/2020
>Canada/ON_PHL3802/2020
>Canada/ON_PHL4464/2020
>Canada/ON_PHL5705/2020
>Canada/ON_PHL5710/2020
>Canada/ON_PHL0178/2020
>Canada/ON_PHL4181/2020
>Canada/ON_PHL0743/2020
>Canada/ON_PHL2259/2020
>Canada/ON_PHL8751/2020
>Canada/ON_PHL3650/2020
>Canada/ON_PHL4088/2020
>Canada/ON_PHL3536/2020
>Canada/ON_PHL3695/2020
>Canada/ON_PHL6922/2020
>Canada/ON_PHL5930/2020
>Canada/ON_PHL2273/2020
>Canada/ON_PHL5472/2020
>Canada/ON_PHL3476/2020
>Canada/ON_PHL2445/2020
>Canada/ON_SHSC-01/2020
>Canada/ON_VIDO-01/2020
>Canada/ON_MU-S7/2020
>Canada/BC_0443574/2020
>Canada/BC_17397/2020
>Canada/BC_13297/2020
>Canada/QC_AI5/2020
>Canada/QC_AU9/2020
>Canada/QC_BC5/2020
>Canada/QC_AQ4/2020
>Canada/QC_AU7/2020
>Canada/QC_AE9/2020
>Canada/QC_AF1/2020
>Canada/QC_AQ5/2020
>Canada/QC_AR3/2020
>Canada/QC_AS4/2020
>Canada/QC_BB7/2020
>Canada/Qc-L00240652/2020
>Canada/QC_AV9/2020
>Canada/QC_AO3/2020
>Canada/Qc-L00241115/2020
>Canada/QC_AI3/2020
>Canada/QC_AP1/2020
>Canada/Qc-L00240796/2020
>CostaRica/02/2020
>CostaRica/05/2020
>CostaRica/06/2020
>CostaRica/01/2020
>CostaRica/03/2020
>CostaRica/CV-0007/2020
>Canada/BC_6404889/2020
>Canada/BC_7515663/2020
>Canada/ON-UHTC_0051/2020
>Canada/ON-UHTC_0075/2020
>Canada/ON-UHTC_0047/2020
>Canada/ON-UHTC_0041/2020
>Canada/ON-UHTC_0081/2020
>Canada/ON-UHTC_0086/2020
>Canada/ON-UHTC_0070/2020
>Canada/ON-UHTC_0033/2020
>Canada/ON-UHTC_0049/2020
>Canada/BC_37_0-2/2020
>Canada/BC_69243/2020
>Canada/NS_30/2020
>Canada/NL_101/2020
>Canada/MB_8/2020
>Canada/NL_34/2020
>Portugal/PT0516/2020
>Portugal/PT0533/2020
>Portugal/PT0534/2020
>Portugal/PT0520/2020
>Portugal/PT0501/2020
>Portugal/PT0509/2020
>Portugal/PT0564/2020
>Portugal/PT0487/2020
>Portugal/PT0548/2020
>Portugal/PT0490/2020
>Portugal/PT0491/2020
>Portugal/PT0492/2020
>Portugal/PT0493/2020
>Portugal/PT0494/2020
>Portugal/PT0496/2020
>Portugal/PT0497/2020
>Portugal/PT0474/2020
>Portugal/PT0475/2020
>Portugal/PT0477/2020
>Portugal/PT0489/2020
>Portugal/PT0476/2020
>Portugal/PT0535/2020
>Portugal/PT0448/2020
>Portugal/PT0563/2020
>Portugal/PT0473/2020
>Sichuan/SC-NJ-089/2020
>Sichuan/SC-WCH3-259/2020
>Sichuan/SC-WCH4-286/2020
>Sichuan/SC-NC-067/2020
>Sichuan/SC-WCH3-255/2020
>Sichuan/SC-NC-068/2020
>Sichuan/SC-NC-072/2020
>Singapore/10/2020
>Sichuan/SC-YB-086/2020
>Sichuan/SC-WCH-315/2020
>Sichuan/SC-YA-087/2020
>Singapore/1/2020
>Singapore/12/2020
>Singapore/14/2020
>Singapore/13/2020
>Singapore/12Clin/2020
>Singapore/14Clin/2020
>Singapore/15/2020
>Singapore/129/2020
>Singapore/136/2020
>Singapore/139/2020
>Singapore/126/2020
>Singapore/106/2020
>Singapore/150/2020
>Singapore/115/2020
>Singapore/109/2020
>Singapore/11/2020
>England/CAMB-8473C/2020
>France/N1620/2020
>Germany/BAV-MVP0015/2020
>Germany/BAV-MVP0034/2020
>Germany/BAV-MVP0039/2020
>Germany/BAV-MVP0036/2020
>France/OCC-16/2020
>France/OCC-18/2020
>Germany/BAV-MVP0022/2020
>France/OCC-19/2020
>France/OCC-17/2020
>France/PL1643/2020
>Germany/BAV-MVP0012/2020
>Germany/BAV-MVP0030/2020
>Germany/BAV-MVP0038/2020
>Germany/BAV-MVP0042/2020
>France/IDF5662/2020
>Gambia/GC19-029/2020
>Gambia/GC19-015/2020
>Germany/BAV-MVP0033/2020
>Germany/BAV-MVP0011/2020
>Germany/BAV-MVP0016/2020
>France/OCC-15/2020
>France/OCC-20/2020
>France/IDF4843/2020
>France/IDF5657/2020
>France/IDF4791/2020
>France/IDF4793/2020
>France/IDF6073/2020
>Georgia/Tb-1352/2020
>France/IDF5847/2020
>France/IDF5650/2020
>Fujian/13/2020
>Ganzhou/JX81/2020
>Georgia/Tb-54/2020
>Georgia/Tb-468/2020
>Gambia/0214/2020
>Gambia/0278/2020
>Gambia/0548/2020
>Gambia/0268/2020
>Gambia/1271/2020
>Gambia/0528/2020
>Gambia/0531/2020
>Gambia/0536/2020
>Gambia/0547/2020
>Gambia/1094/2020
>Gambia/1251/2020
>Gambia/1277/2020
>Gambia/1090/2020
>Gambia/1264/2020
>Georgia/Tb-1679/2020
>Georgia/Tb-273/2020
>Georgia/Tb/2020
>Georgia/Tb-673/2020
>Georgia/Tb-712/2020
>Georgia/Tb-537/2020
>France/IDF5986/2020
>Georgia/Tb-22208/2020
>Fujian/IM3520010T/2020
>France/IDF5666/2020
>France/Lyon_06056/2020
>France/Lyon_06487/2020
>France/Lyon_487/2020
>France/RA739/2020
>Georgia/Tb-477/2020
>Georgia/Tb-6572/2020
>Gambia/GC19-026/2020
>Germany/BAV-MVP0027/2020
>Georgia/Tb-390/2020
>France/IDF5778/2020
>France/IDF5850/2020
>Georgia/Tb-3118/2020
>Georgia/Tb-1523/2020
>Georgia/Tb-82/2020
>Georgia/Tb-6598/2020
>France/IDF6037/2020
>Australia/VIC638/2020
>Australia/VIC53/2020
>England/20094061404/2020
>England/20094061504/2020
>England/20072030304/2020
>England/20078003804/2020
>England/20080000104/2020
>England/20078004004/2020
>England/20086030304/2020
>England/20079000204/2020
>England/20079022904/2020
>England/20080000404/2020
>England/20088028304/2020
>England/20079022704/2020
>England/20099048504/2020
>England/20099072604/2020
>England/20098007304/2020
>England/200990006/2020
>England/20099070104/2020
>England/20099038206/2020
>England/20084031204/2020
>England/200690245/2020
>England/200690306/2020
>England/200690300/2020
>England/200690756/2020
>England/20099015104/2020
>England/20099069904/2020
>England/NORW-EAC35/2020
>England/NORW-EAC08/2020
>England/NORW-EA1BE/2020
>Netherlands/NA_266/2020
>Netherlands/NA_201/2020
>Netherlands/NA_230/2020
>Netherlands/NA_27/2020
>Netherlands/NA_331/2020
>Sweden/20-50125/2020
>Sweden/20-50104/2020
>Sweden/20-50219/2020
>Sweden/20-50223/2020
>Sweden/20-50179/2020
>Sweden/20-50230/2020
>Sweden/20-50231/2020
>Sweden/20-51167/2020
>Sweden/20-51678/2020
>Sweden/20-51264/2020
>Sweden/20-51317/2020
>Sweden/20-51391/2020
>Sweden/20-50053/2020
>Sweden/20-50087/2020
>Sweden/20-50098/2020
>Sweden/20-50140/2020
>Sweden/20-50185/2020
>Sweden/20-50247/2020
>Sweden/20-50253/2020
>Sweden/20-50257/2020
>Sweden/20-50132/2020
>Sweden/20-51349/2020
>Sweden/20-51350/2020
>Sweden/20-51445/2020
>Sweden/20-51023/2020
>Sweden/20-51618/2020
>Sweden/20-51311/2020
>Sweden/20-51474/2020
>Sweden/20-51426/2020
>Sweden/20-51891/2020
>Sweden/20-51758/2020
>Sweden/20-51387/2020
>Sweden/20-51160/2020
>Sweden/20-51703/2020
>Sweden/20-51598/2020
>Jiangsu/JS03/2020
>Jiujiang/JX22/2020
>Japan/AI-I-004/2020
>Japan/DP0107/2020
>Japan/DP0134/2020
>Japan/KY-V-029/2020
>Japan/NA-20-05-1/2020
>Japan/OS-20-07-1/2020
>Japan/TY-WK-012/2020
>Japan/TY-WK-501/2020
>Japan/TY-WK-521/2020
>Japan/DP0289/2020
>Japan/DP0438/2020
>Japan/DP0644/2020
>Japan/DP0785/2020
>Japan/DP0699/2020
>Japan/DP0319/2020
>Japan/DP0344/2020
>Japan/DP0568/2020
>Japan/DP0321/2020
>Japan/DP0059/2020
>Japan/DP0346/2020
>Japan/DP0827/2020
>Japan/DP0078/2020
>Japan/DP0104/2020
>Japan/DP0121/2020
>Japan/DP0133/2020
>Japan/DP0184/2020
>Japan/DP0802/2020
>Japan/DP0804/2020
>Japan/DP0274/2020
>Japan/DP0328/2020
>Japan/DP0482/2020
>Japan/DP0890/2020
>Japan/DP0294/2020
>Japan/Hu_DP_Kng_19-020/2020
>Japan/DP0786/2020
>Japan/DP0457/2020
>Japan/P2-1/2020
>Japan/P3-1/2020
>Japan/P3-2/2020
>Japan/P4-2/2020
>Japan/P4-5/2020
>Japan/P5-1/2020
>Japan/P4-8/2020
>Japan/P5-2/2020
>Japan/P4-6/2020
>Japan/Hu_Kng_19-865/2020
>Japan/SMU-0311S2/2020
>Japan/SMU-0311S3/2020
>Japan/Hu_Kng_19-437/2020
>Japan/Donner1/2020
>Japan/Donner12/2020
>Japan/Donner27/2020
>Japan/Donner4/2020
>Japan/Donner11/2020
>Japan/Donner6/2020
>Japan/Donner8/2020
>Japan/Donner2/2020
>Japan/Donner7/2020
>Japan/Donner19/2020
>Japan/Donner3/2020
>Japan/Donner23/2020
>Japan/Donner21/2020
>Japan/Donner22/2020
>Japan/Donner14/2020
>Japan/Donner26/2020
>Japan/Donner35/2020
>Japan/P4-4/2020
>Japan/P4-1/2020
>Japan/P4-3/2020
>Japan/P4-7/2020
>Japan/P5-3/2020
>Japan/Donner15/2020
>Japan/P1/2020
>Japan/P2-2/2020
>Japan/Donner25/2020
>Japan/Donner29/2020
>Japan/Donner24/2020
>Japan/UT-NCGM02/2020
>Japan/Donner30/2020
>Japan/Donner31/2020
>Japan/Donner33/2020
>Japan/Donner34/2020
>Japan/Donner37/2020
>Japan/Donner36/2020
>Japan/Donner32/2020
>Japan/Donner9/2020
>Jordan/SR-032/2020
>Japan/Donner17/2020
>Japan/Donner28/2020
>Japan/Donner38/2020
>Japan/Donner20/2020
>Japan/Donner18/2020
>SriLanka/COV486/2020
>Sweden/20-05627/2020
>Sweden/20-05856/2020
>Sweden/20-06468/2020
>Sweden/20-06817/2020
>SriLanka/COV91/2020
>Sweden/20-07390/2020
>Sweden/20-07452/2020
>Sweden/20-06805/2020
>Sweden/20-07243/2020
>Sweden/20-07439/2020
>Sweden/20-06928/2020
>Sweden/20-07041/2020
>Sweden/20-07295/2020
>SriLanka/COV53/2020
>Sweden/20-07237/2020
>Sweden/20-07459/2020
>Sweden/20-07666/2020
>Sweden/20-07298/2020
>Sweden/20-07480/2020
>Sweden/20-04631/2020
>Sweden/20-07394/2020
>SriLanka/COV38/2020
>Sweden/20-07586/2020
>Sweden/20-07607/2020
>Sweden/01/2020
>England/NORW-E82CC/2020
>England/NORW-E8095/2020
>Netherlands/Leiden-0002/2020
>Netherlands/Gelderland_42/2020
>Netherlands/Gelderland_53/2020
>Netherlands/Gelderland_52/2020
>Netherlands/Gelderland_54/2020
>Netherlands/Gelderland_87/2020
>Netherlands/Gelderland_91/2020
>Netherlands/Gelderland_162/2020
>Netherlands/Gelderland_163/2020
>Netherlands/Gelderland_50/2020
>Netherlands/Gelderland_88/2020
>Netherlands/Gelderland_93/2020
>Netherlands/Gelderland_24/2020
>Netherlands/Gelderland_26/2020
>Netherlands/Gelderland_92/2020
>Netherlands/Gelderland_90/2020
>Netherlands/Gelderland_49/2020
>Netherlands/Gelderland_45/2020
>Netherlands/Houten_1363498/2020
>Netherlands/Helmond_1363548/2020
>Netherlands/Gelderland_89/2020
>Australia/VPRL014/2020
>Australia/VIC871/2020
>Australia/VIC853/2020
>Australia/VPRL009/2020
>Australia/VIC876/2020
>Australia/VIC847/2020
>Australia/VIC873/2020
>Australia/VIC856/2020
>Australia/VIC867/2020
>Australia/VIC868/2020
>Australia/VIC864/2020
>Australia/VIC85/2020
>Australia/VIC875/2020
>Australia/VIC886/2020
>Australia/VIC86/2020
>Australia/WA11/2020
>England/20166006604/2020
>England/CAMB-82A9F/2020
>Finland/FIN-455/2020
>France/B2336/2020
>France/B2330/2020
>France/B1623/2020
>Finland/13M26/2020
>Finland/13M60/2020
>Finland/14M12/2020
>Finland/13M65/2020
>Finland/13M58/2020
>Finland/13M64/2020
>Finland/14M16/2020
>Finland/14M26/2020
>Finland/13M27/2020
>Finland/13M33/2020
>Finland/13M57/2020
>Finland/14M77/2020
>Finland/14M14/2020
>Finland/FIN-114/2020
>Finland/FIN-266/2020
>Finland/FIN-508/2020
>Finland/FIN03032020A/2020
>France/B5310/2020
>Finland/13M69/2020
>France/ARA10257/2020
>France/ARA12996/2020
>France/ARA11995/2020
>France/ARA10184/2020
>Foshan/20SF210/2020
>Foshan/20SF211/2020
>Finland/FIN01032020/2020
>Finland/FIN03032020B/2020
>Finland/14M20/2020
>Finland/13M29/2020
>Finland/13M82/2020
>Finland/14M32/2020
>Finland/14M74/2020
>Finland/14M82/2020
>Finland/13M79/2020
>Finland/13M83/2020
>Finland/1/2020
>Finland/FIN-25/2020
>Finland/FIN-274/2020
>Senegal/306/2020
>Senegal/139/2020
>Senegal/003/2020
>Senegal/016/2020
>Senegal/026/2020
>Senegal/020/2020
>Senegal/073/2020
>Senegal/082/2020
>Senegal/087/2020
>Senegal/094/2020
>Senegal/102/2020
>Senegal/136/2020
>Senegal/119/2020
>Portugal/PT0128/2020
>Portugal/PT0130/2020
>Portugal/PT0129/2020
>Portugal/PT0131/2020
>Portugal/PT0132/2020
>Portugal/PT0248/2020
>Portugal/PT0268/2020
>Portugal/PT0252/2020
>Portugal/PT0258/2020
>Portugal/PT0223/2020
>Portugal/PT0278/2020
>Portugal/PT0279/2020
>Portugal/PT0282/2020
>Portugal/PT0281/2020
>Portugal/PT0280/2020
>Portugal/PT0283a/2020
>Portugal/PT0284/2020
>Portugal/PT0283b/2020
>Portugal/PT0272/2020
>Portugal/PT0209/2020
>Australia/VIC315/2020
>Australia/VIC275/2020
>Australia/VIC336/2020
>Australia/VIC229/2020
>Australia/VIC28/2020
>Australia/VIC32/2020
>Australia/VIC33/2020
>Australia/VIC35/2020
>Belgium/ITM_C285/2020
>Belgium/GHB-03021/2020
>Belgium/DEJ-0403381/2020
>Belgium/HI-0507421/2020
>Belgium/CA-0319111/2020
>Belgium/DMT-0411408/2020
>Belgium/DNM-0330351/2020
>Belgium/HN-0317324/2020
>Belgium/CK-0404276/2020
>Belgium/FFJ-0324124/2020
>Belgium/DVBJ-030468/2020
>Belgium/IMJ-0401373/2020
>Belgium/BJ-0325181/2020
>Belgium/CL-0330332/2020
>Belgium/HAA-030953/2020
>Belgium/DHWM-03041/2020
>Germany/NRW-02-1/2020
>Germany/NRW-06/2020
>Germany/NRW-03/2020
>Germany/NRW-05/2020
>Germany/NRW-09/2020
>Germany/NRW-04/2020
>Germany/NRW-07/2020
>Germany/NRW-10/2020
>Germany/FrankfurtFFM7/2020
>Germany/NRW-51/2020
>Germany/NRW-12/2020
>Germany/NRW-18/2020
>Germany/NRW-20/2020
>Germany/NRW-22/2020
>Germany/NRW-23/2020
>Germany/NRW-26/2020
>Germany/NRW-37/2020
>Germany/NRW-40/2020
>Germany/NRW-42/2020
>Germany/FrankfurtFFM3/2020
>Germany/NRW-19/2020
>Germany/NRW-41/2020
>Germany/NRW-15/2020
>Greece/127_HPI/2020
>Germany/NRW-39/2020
>Greece/10/2020
>Germany/NRW-01/2020
>Greece/133/2020
>Greece/144/2020
>Greece/135/2020
>Greece/138/2020
>Greece/139/2020
>Greece/142/2020
>Greece/143/2020
>Greece/148/2020
>Greece/151/2020
>Greece/155/2020
>Greece/156/2020
>Greece/203_33026/2020
>Greece/216_34732/2020
>Greece/250_32267/2020
>Greece/255_32525/2020
>Greece/259_31928/2020
>Greece/262_32443/2020
>Greece/263_32477/2020
>Greece/224_35200/2020
>Greece/234_31670/2020
>Greece/246_32206/2020
>Greece/146/2020
>Greece/225_35203/2020
>Germany/NRW-08/2020
>Ghana/1565_S13/2020
>Ghana/2230_S4/2020
>Ghana/2914_S8/2020
>Ghana/2333_S5/2020
>Ghana/1659_S14/2020
>Ghana/1622_S2/2020
>Poland/Pom5/2020
>Poland/Pom6/2020
>Poland/Sla1/2020
>Poland/Sla10/2020
>Poland/Sla2/2020
>Poland/Sla4/2020
>Poland/Sla5/2020
>Poland/Sla6/2020
>Poland/Sla8/2020
>Poland/Sla9/2020
>Poland/Sla3/2020
>Poland/Sla7/2020
>Portugal/PT0021/2020
>Portugal/PT0024/2020
>Portugal/PT0044/2020
>Portugal/PT0123/2020
>Portugal/PT0020/2020
>Portugal/PT0063/2020
>Portugal/PT0064/2020
>Portugal/PT0098/2020
>Portugal/PT0124/2020
>Poland/Pom12/2020
>Poland/Pom13/2020
>Poland/Pom3/2020
>Poland/Pom4/2020
>Poland/Pom7/2020
>Poland/Pom9/2020
>Poland/Pom8/2020
>Poland/Pom2/2020
>Portugal/IGC00009/2020
>Poland/Wro-02/2020
>Portugal/PT0100/2020
>Russia/StPetersburg-RII4949S/2020
>Russia/StPetersburg-RII5942S/2020
>Russia/StPetersburg-RII6027S/2020
>Russia/StPetersburg-RII6031S/2020
>Russia/StPetersburg-RII6704V/2020
>Russia/Samara-73406/2020
>Russia/StPetersburg-RII3992/2020
>Russia/StPetersburg-RII4326S/2020
>Russia/StPetersburg-RII4936S/2020
>Russia/StPetersburg-RII8913S/2020
>Russia/StPetersburg-RII8876S/2020
>Russia/StPetersburg-RII6055S/2020
>Russia/StPetersburg-RII6790V/2020
>Russia/StPetersburg-RII4386V/2020
>Russia/StPetersburg-RII5247S/2020
>Russia/StPetersburg-64304/2020
>Russia/StPetersburg-RII4328S/2020
>Russia/StPetersburg-RII4332S/2020
>Russia/StPetersburg-RII4532V/2020
>Russia/StPetersburg-RII5169S/2020
>Russia/StPetersburg-RII7039V/2020
>Russia/StPetersburg-RII7488S/2020
>Russia/StPetersburg-RII7896S/2020
>Russia/StPetersburg-RII6060S/2020
>Russia/StPetersburg-RII6065S/2020
>Russia/StPetersburg-RII7545S/2020
>Russia/StPetersburg-RII7603S/2020
>Russia/StPetersburg-RII7656S/2020
>Russia/StPetersburg-RII8289S/2020
>Russia/StPetersburg-RII5170S/2020
>Russia/Samara-73403/2020
>Russia/StPetersburg-RII8397S/2020
>Russia/StPetersburg-RII8890S/2020
>Russia/StPetersburg-RII4985S/2020
>Russia/StPetersburg-RII7520S/2020
>Russia/SCPM-O-06/2020
>Russia/SCPM-O-03/2020
>Spain/Valencia603/2020
>Spain/Valencia598/2020
>Spain/Valencia613/2020
>Spain/Valencia597/2020
>Spain/Valencia610/2020
>Spain/Valencia52/2020
>Spain/Valencia34/2020
>Spain/Valencia4/2020
>Spain/Valencia5/2020
>Spain/Valencia54/2020
>Spain/Valencia6/2020
>England/LOND-D604F/2020
>Wales/PHWC-2ED9C/2020
>England/NORW-EC899/2020
>Latvia/03/2020
>Kazakhstan/NCB-2/2020
>Latvia/01/2020
>Latvia/08/2020
>Latvia/010/2020
>Latvia/09/2020
>Jordan/SR-0335/2020
>Kazakhstan/21399/2020
>Kazakhstan/22517/2020
>Latvia/016/2020
>Latvia/05/2020
>Lebanon/S1_758/2020
>Lebanon/S2_759/2020
>Kazakhstan/NCB-3/2020
>Latvia/011/2020
>Latvia/06/2020
>Latvia/017/2020
>Latvia/012/2020
>Latvia/013/2020
>Latvia/014/2020
>Latvia/07/2020
>Latvia/015/2020
>Latvia/020/2020
>Latvia/021/2020
>Latvia/022/2020
>Lebanon/S4_761/2020
>Kuwait/KU008/2020
>Latvia/019/2020
>Latvia/023/2020
>Korea/KCDC2004/2020
>Korea/KCDC2007/2020
>Kazakhstan/20679/2020
>Kazakhstan/33496/2020
>Kazakhstan/38716/2020
>Jordan/SR-0333/2020
>Korea/KCDC2020/2020
>Korea/KCDC2021/2020
>Jordan/SR-0338/2020
>Korea/KCDC2017/2020
>Korea/KCDC2019/2020
>Korea/BA-ACH_2604/2020
>Korea/BA-ACH_2718/2020
>Korea/BA-ACH_2719/2020
>Latvia/04/2020
>Jordan/SR-0336/2020
>Kazakhstan/16173/2020
>Kazakhstan/16183/2020
>Kazakhstan/17920/2020
>Kazakhstan/18148/2020
>Kazakhstan/18287/2020
>Kazakhstan/22001/2020
>Kazakhstan/22044/2020
>Kazakhstan/7341/2020
>Kazakhstan/18243/2020
>Kazakhstan/26827/2020
>Kazakhstan/26828/2020
>Kazakhstan/NCB-5/2020
>Kazakhstan/16537/2020
>Kazakhstan/34391/2020
>Kazakhstan/7263/2020
>Kazakhstan/16238/2020
>Kazakhstan/21927/2020
>Kazakhstan/26829/2020
>Kazakhstan/38533/2020
>Korea/KCDC2018/2020
>Lishui/LS557/2020
>Korea/KCDC2001/2020
>Korea/KCDC2005/2020
>Korea/KCDC2015/2020
>Korea/KCDC2006/2020
>Korea/KCDC2009/2020
>Korea/KCDC2011/2020
>Korea/KCDC2010/2020
>Korea/KCDC2012/2020
>Korea/KCDC2013/2020
>Korea/KCDC2014/2020
>Korea/KCDC2008/2020
>Korea/KCDC2002/2020
>Jordan/SR-033/2020
>Jordan/SR-034/2020
>Jordan/SR-041/2020
>Jordan/SR-045/2020
>Jordan/SR-052/2020
>Jordan/SR-054/2020
>Jordan/SR-049/2020
>Jordan/SR-043/2020
>Jordan/SR-044/2020
>Jordan/SR-046/2020
>Jordan/SR-055/2020
>Jordan/SR-036/2020
>Jordan/SR-048/2020
>Jordan/SR-047/2020
>Jordan/SR-039/2020
>Jordan/SR-035/2020
>Jordan/SR-042/2020
>Jordan/SR-053/2020
>Jordan/SR-037/2020
>Jordan/SR-056/2020
>Jordan/SR-051/2020
>Jordan/SR-057/2020
>Jordan/SR-084/2020
>Kazakhstan/26473/2020
>Kazakhstan/26475/2020
>Kazakhstan/26508/2020
>Kazakhstan/26530/2020
>Kazakhstan/26545/2020
>Kazakhstan/26574/2020
>Kazakhstan/26582/2020
>Kazakhstan/26584/2020
>Kazakhstan/26506/2020
>Kazakhstan/NCB-1/2020
>Kazakhstan/26501/2020
>Kazakhstan/26562/2020
>Lebanon/S5_762/2020
>Lebanon/S9_764/2020
>Kuwait/KU12/2020
>Kuwait/KU17/2020
>Kuwait/KU18/2020
>Kuwait/KU09/2020
>Korea/KCDC2016/2020
>Kenya/D6/2020
>Korea/KCDC2003/2020
>Latvia/018/2020
>Latvia/024/2020
>Latvia/02/2020
>Kuwait/KU006/2020
>Lebanon/S8_767/2020
>Lebanon/S7_763/2020
>Kuwait/KU005/2020
>Lebanon/S10_768/2020
>Kuwait/KU001/2020
>Kenya/D5/2020
>Denmark/ALAB-SSI117/2020
>Denmark/ALAB-SSI324/2020
>Denmark/ALAB-SSI109/2020
>Denmark/ALAB-SSI125/2020
>Denmark/ALAB-SSI216/2020
>Denmark/ALAB-SSI235/2020
>Denmark/ALAB-SSI263/2020
>Denmark/ALAB-SSI-991/2020
>England/CAMB-1AC032/2020
>England/CAMB-1AD71E/2020
>Switzerland/100816/2020
>Switzerland/100810/2020
>Switzerland/100827/2020
>Switzerland/101168/2020
>Switzerland/100814/2020
>Switzerland/100809/2020
>Switzerland/110439/2020
>Switzerland/101155/2020
>Switzerland/110437/2020
>Switzerland/101156/2020
>Switzerland/110467/2020
>Switzerland/100844/2020
>Switzerland/110454/2020
>Switzerland/110452/2020
>Switzerland/100796/2020
>Switzerland/110448/2020
>Switzerland/110465/2020
>Switzerland/110459/2020
>Switzerland/110486/2020
>Taiwan/TSGH-31/2020
>Taiwan/TSGH-35/2020
>Taiwan/TSGH-23/2020
>Taiwan/TSGH-38/2020
>Taiwan/TSGH-08/2020
>Taiwan/TSGH-24/2020
>Taiwan/CGMH-CGU-14/2020
>Taiwan/CGMH-CGU-23/2020
>Switzerland/GE1422/2020
>Switzerland/GE2164/2020
>Switzerland/GE6679/2020
>Switzerland/GE8102/2020
>Taiwan/TSGH-03/2020
>Switzerland/GE4135/2020
>Switzerland/GR2988/2020
>Switzerland/GR3043/2020
>Switzerland/GE3895/2020
>Switzerland/VD0503/2020
>Switzerland/GE5007/2020
>Taiwan/TSGH-18/2020
>Switzerland/GE9586/2020
>Switzerland/GE1402/2020
>Switzerland/GE5373/2020
>Thailand/61/2020
>Switzerland/GE3121/2020
>Switzerland/TI9486/2020
>Taiwan/108/2020
>Taiwan/NTU28/2020
>Taiwan/3/2020
>Taiwan/4/2020
>Taiwan/8/2020
>Taiwan/NTU02/2020
>Taiwan/NTU27/2020
>Taiwan/NTU03/2020
>Taiwan/NTU08/2020
>Taiwan/NTU10/2020
>Taiwan/NTU09/2020
>Taiwan/NTU12/2020
>Taiwan/TSGH-05/2020
>Taiwan/TSGH-27/2020
>Taiwan/NTU06/2020
>Taiwan/TSGH-36/2020
>Taiwan/5/2020
>Taiwan/NTU18/2020
>Taiwan/TSGH-16/2020
>Taiwan/TSGH-34/2020
>Taiwan/CGMH-CGU-19/2020
>Taiwan/CGMH-CGU-30/2020
>Taiwan/CGMH-CGU-01/2020
>Taiwan/NTU01/2020
>Taiwan/125/2020
>Taiwan/170/2020
>Taiwan/TSGH-07/2020
>Taiwan/TSGH-14/2020
>Taiwan/CGMH-CGU-16/2020
>Taiwan/TSGH-21/2020
>Taiwan/CGMH-CGU-03/2020
>Taiwan/CGMH-CGU-05/2020
>Taiwan/CGMH-CGU-21/2020
>Taiwan/CGMH-CGU-09/2020
>Taiwan/CGMH-CGU-04/2020
>Taiwan/TSGH-01/2020
>Taiwan/CGMH-CGU-26/2020
>Taiwan/CGMH-CGU-27/2020
>Taiwan/2/2020
>Taiwan/128/2020
>Taiwan/NTU29/2020
>Taiwan/TSGH-37/2020
>Taiwan/CGMH-CGU-02/2020
>Taiwan/CGMH-CGU-29/2020
>Taiwan/NTU13/2020
>Taiwan/CGMH-CGU-22/2020
>Taiwan/TSGH-26/2020
>Taiwan/TSGH-10/2020
>Denmark/ALAB-SSI-1391/2020
>Denmark/ALAB-SSI-1398/2020
>Denmark/ALAB-SSI-1280/2020
>Denmark/ALAB-SSI-1348/2020
>Denmark/ALAB-SSI-1334/2020
>Denmark/ALAB-SSI-1126/2020
>Denmark/ALAB-SSI-1388/2020
>Denmark/ALAB-SSI-245/2020
>Denmark/ALAB-SSI-1086/2020
>Denmark/ALAB-SSI-1288/2020
>Denmark/ALAB-SSI-615/2020
>Denmark/ALAB-SSI-1378/2020
>Denmark/ALAB-SSI-1406/2020
>England/NOTT-10F905/2020
>Luxembourg/LNS9371718/2020
>Luxembourg/LNS6690193/2020
>Luxembourg/LNS9175349/2020
>Luxembourg/LNS7991123/2020
>Luxembourg/LNS9080444/2020
>Luxembourg/LNS9862689/2020
>Luxembourg/LNS6500589/2020
>Luxembourg/LNS9831617/2020
>Luxembourg/LNS7174465/2020
>Luxembourg/LNS6613781/2020
>Luxembourg/LNS5807524/2020
>Luxembourg/LNS7188652/2020
>Luxembourg/LNS8742871/2020
>Luxembourg/Lux1/2020
>Malaysia/IMR_WC1097/2020
>Malaysia/MKAK-CL-2020-5047/2020
>Malaysia/IMR_WC1170/2020
>Malaysia/IMR_WC413/2020
>Malaysia/IMR_WC458/2020
>Malaysia/IMR_WC627/2020
>Malaysia/MKAK-CL-2020-5096/2020
>Malaysia/MKAK-CL-2020-7554/2020
>Malaysia/MKAK-CL-2020-5045/2020
>Malaysia/MKAK-CL-2020-6430/2020
>Malaysia/IMR_WC1114/2020
>Malaysia/IMR_WC1177/2020
>Luxembourg/LNS7543365/2020
>Malaysia/188407/2020
>Malaysia/IIUM316/2020
>Malaysia/189332/2020
>Malaysia/IMR_WC2423/2020
>Malaysia/IMR_WC9127/2020
>Luxembourg/LNS5507695/2020
>Luxembourg/LNS6862754/2020
>Luxembourg/LNS6387933/2020
>Luxembourg/LNS6469209/2020
>Luxembourg/LNS7820945/2020
>Luxembourg/LNS5711030/2020
>Luxembourg/LNS9652104/2020
>Malaysia/IMR_WC085/2020
>Malaysia/IMR_WC2665/2020
>Malaysia/IMR_WC10180/2020
>Malaysia/IMR_WC119/2020
>Malaysia/IMR_WC2453/2020
>Malaysia/IMR_WC1098/2020
>Luxembourg/LNS6274573/2020
>Luxembourg/LNS6546078/2020
>Luxembourg/LNS6733162/2020
>Luxembourg/LNS7342327/2020
>Malaysia/IIUM91/2020
>Malaysia/MKAK-CL-2020-5049/2020
>Wales/PHWC-318B3/2020
>Denmark/ALAB-HH-128/2020
>Denmark/ALAB-HH-156/2020
>Denmark/ALAB-HH-195/2020
>Denmark/ALAB-HH-263/2020
>Denmark/ALAB-HH-212/2020
>Denmark/ALAB-HH-218/2020
>Denmark/ALAB-HH-249/2020
>Denmark/ALAB-HH-181/2020
>Denmark/ALAB-HH-119/2020
>Denmark/ALAB-HH-246/2020
>Denmark/ALAB-HH-260/2020
>Denmark/ALAB-HH-262/2020
>Denmark/ALAB-HH-210/2020
>Denmark/ALAB-HH-211/2020
>Denmark/ALAB-HH-191/2020
>Denmark/ALAB-HH-206/2020
>Denmark/ALAB-HH-252/2020
>Denmark/ALAB-HH-254/2020
>Denmark/ALAB-HH-245/2020
>Denmark/ALAB-HH-247/2020
>Denmark/ALAB-HH-97/2020
>Denmark/ALAB-HH-264/2020
>Denmark/ALAB-HH-266/2020
>Denmark/ALAB-HH-267/2020
>DRC/KN-13/2020
>England/CAMB-80FB0/2020
>HongKong/HKPU57-0702/2020
>HongKong/HKPU60-0802/2020
>HongKong/HKPU66-2501/2020
>HongKong/HKPU6_2101/2020
>HongKong/HKPU12_2201/2020
>HongKong/HKPU17_2201/2020
>HongKong/HKPU28_3001/2020
>HongKong/HKPU52-3101/2020
>HongKong/HKPU48-0202/2020
>HongKong/HKPU19_0402/2020
>HongKong/HKPU63-1402/2020
>HongKong/HKPU49-3001/2020
>HongKong/HKSH0003/2020
>HongKong/HKSH0004/2020
>Hungary/MBL-002/2020
>Hungary/MBL-465/2020
>Hungary/MBL-469/2020
>Hungary/SRC-00066/2020
>Hungary/MBL-003/2020
>Hungary/MBL-464/2020
>Hungary/SRC-00067/2020
>Hungary/SRC-00183/2020
>Hungary/SRC-00419/2020
>HongKong/HKSH0007/2020
>Hungary/SRC-00055/2020
>Hungary/SRC-00126/2020
>Hungary/SRC-00186/2020
>Hungary/SRC-00105w/2020
>Hungary/SRC-00278w/2020
>Hungary/SRC-00175/2020
>Hungary/SRC-00417/2020
>HongKong/HKPU102_2802/2020
>HongKong/HKPU23_2601/2020
>HongKong/HKPU29_0102/2020
>HongKong/HKPU30_2901/2020
>HongKong/HKPU35_0402/2020
>HongKong/HKPU39-3001/2020
>HongKong/HKPU40-2801/2020
>HongKong/HKPU44-0102/2020
>HongKong/HKPU33_0202/2020
>HongKong/HKPU34_3001/2020
>HongKong/HKPU45-0502/2020
>HongKong/HKPU65-1202/2020
>HongKong/HKPU42-0302/2020
>HongKong/HKPU2_1801/2020
>HongKong/HKPU53-0802/2020
>Guangzhou/GZMU0083/2020
>Guangzhou/GZMU0095/2020
>Guangzhou/GZMU0099/2020
>HongKong/HKU-907b/2020
>HongKong/HKU-902b/2020
>HongKong/HKU-911a/2020
>HongKong/HKU-913a/2020
>HongKong/HKU-915a/2020
>HongKong/HKU-908a/2020
>HongKong/HKU-903a/2020
>HongKong/HKU-903b/2020
>HongKong/HKU-905a/2020
>HongKong/HKU-902a/2020
>HongKong/HKU-907a/2020
>HongKong/HKU-001a/2020
>HongKong/HKU-904a/2020
>HongKong/HKU-908b/2020
>HongKong/VB20017970-2/2020
>HongKong/CUHK1/2020
>HongKong/HKPU20_3001/2020
>HongKong/VB20024950-2/2020
>HongKong/VM20002493-2/2020
>HongKong/VM20002507-2/2020
>HongKong/VM20002582-2/2020
>HongKong/VM2003179/2020
>HongKong/VM20002849/2020
>HongKong/VM20009579/2020
>HongKong/VB20026565-2/2020
>Hangzhou/HZCDC0091L/2020
>HongKong/VM20001061-2/2020
>Austria/Graz-MUG5/2020
>Austria/Graz-MUG11/2020
>Austria/Graz-MUG7/2020
>Austria/Graz-MUG15/2020
>Austria/Graz-MUG16/2020
>Austria/Graz-MUG6/2020
>Austria/Graz-MUG8/2020
>Austria/Graz-MUG9/2020
>Austria/CeMM0212/2020
>Austria/CeMM0240/2020
>Austria/CeMM0279/2020
>Austria/CeMM0233/2020
>Austria/CeMM0254/2020
>Austria/Graz-MUG17/2020
>Austria/CeMM0359/2020
>Austria/CeMM0251/2020
>Austria/CeMM0265/2020
>Austria/CeMM0275/2020
>Austria/CeMM0295/2020
>Austria/CeMM0288/2020
>Austria/CeMM0262/2020
>Austria/CeMM0292/2020
>Austria/CeMM0195/2020
>Austria/CeMM0201/2020
>Austria/CeMM0193/2020
>Austria/CeMM0194/2020
>Austria/CeMM0360/2020
>Austria/CeMM0363/2020
>Austria/CeMM0365/2020
>Austria/CeMM0364/2020
>Bangladesh/BCSIR-NILMRC_005/2020
>Bangladesh/BCSIR-NILMRC_006.2/2020
>Bangladesh/BCSIR-NILMRC_051/2020
>Bangladesh/BCSIR-NILMRC_054/2020
>Bangladesh/BCSIR-NILMRC_058/2020
>Bangladesh/BCSIR-NILMRC_056/2020
>Bangladesh/BCSIR-NILMRC_062/2020
>Bangladesh/BCSIR-NILMRC_052/2020
>Bangladesh/BCSIR-NILMRC_053/2020
>Austria/CeMM0255/2020
>Bangladesh/BARJ_CVASU_CTG_502/2020
>Bangladesh/BARJ_CVASU_CTG_503/2020
>Bangladesh/BARJ_CVASU_CTG_506/2020
>Bangladesh/BARJ_CVASU_CTG_518/2020
>Bangladesh/Akbiomed_01/2020
>Bangladesh/BARJ_CVASU_CTG_501/2020
>Bangladesh/BARJ_CVASU_CTG_511/2020
>Bangladesh/BARJ_CVASU_CTG_517/2020
>England/20140071604/2020
>Sweden/20-08715/2020
>Sweden/20-08082/2020
>Sweden/20-08104/2020
>Sweden/20-08116/2020
>Sweden/20-08117/2020
>Sweden/20-08719/2020
>Sweden/20-07768/2020
>Sweden/20-07856/2020
>Sweden/20-07833/2020
>Sweden/20-07847/2020
>Sweden/20-14087/2020
>Sweden/20-08125/2020
>Sweden/20-08146/2020
>Sweden/20-08162/2020
>Sweden/20-14262/2020
>Sweden/20-07921/2020
>Sweden/20-08102/2020
>Sweden/20-08103/2020
>Sweden/20-08148/2020
>Sweden/20-14094/2020
>Sweden/20-14377/2020
>Sweden/20-50052/2020
>Sweden/20-14318/2020
>Sweden/20-07919/2020
>Sweden/20-14785/2020
>Sweden/20-19192/2020
>Sweden/20-14827/2020
>Sweden/20-14317/2020
>Sweden/20-19008/2020
>Sweden/20-14647/2020
>Sweden/20-14696/2020
>Sweden/20-14697/2020
>Sweden/20-07739/2020
>Sweden/20-07741/2020
>Netherlands/NA_152/2020
>Netherlands/NA_129/2020
>Netherlands/NA_144/2020
>Netherlands/Limburg_9/2020
>Netherlands/NA_14/2020
>Netherlands/Loon_op_zand_1363512/2020
>England/NORT-28C987/2020
>Wales/PHWC-29C58/2020
>Italy/CDG1/2020
>Italy/2389/2020
>Italy/4870/2020
>Italy/5062/2020
>Italy/SPL1/2020
>Italy/6193/2020
>Italy/TE6572/2020
>Italy/TE5543/2020
>Italy/4411/2020
>Italy/TE13491/2020
>Italy/TE4880/2020
>Italy/TE4953/2020
>Italy/FVG-ICGEB_S1/2020
>Italy/TE5674/2020
>Italy/TE13484/2020
>Italy/TE13858/2020
>Italy/FVG-ICGEB_S8/2020
>Italy/TE14162/2020
>Italy/TE14297/2020
>Italy/206/2020
>Italy/INMI3/2020
>Italy/INMI4/2020
>Italy/2629/2020
>Italy/PV-5314-B/2020
>Italy/LO-13075-N/2020
>Italy/LO-13075-B/2020
>Italy/PV-5314-N/2020
>Italy/BG-11639-28Feb/2020
>Italy/CR-9491-26Feb/2020
>Italy/MI-5925-22Feb/2020
>Italy/BG-5825-22Feb/2020
>Italy/BG-9225-26Feb/2020
>Italy/CR-13221-1Mar/2020
>Italy/CR-7070-24Feb/2020
>Italy/CR-9206-26Feb/2020
>Italy/INMI6/2020
>Italy/LO-11550-28Feb/2020
>Italy/PV-8058-25Feb/2020
>Italy/BG-9209-26Feb/2020
>Italy/BS-12256-29Feb/2020
>Italy/PV-11951-28Feb/2020
>Italy/PV-9675-26Feb/2020
>Italy/PV-12578-29Feb/2020
>Italy/BG-7158-24Feb/2020
>Italy/484/2020
>Italy/CR-9214-26Feb/2020
>Italy/UniMI03/2020
>Italy/AMC1-4634/2020
>Italy/VR_20COV33-126/2020
>Italy/VR_20COV18-48/2020
>Italy/VR_20COV46-23/2020
>Italy/VR_20COV46-8/2020
>Italy/VR_20COV21-37/2020
>Italy/FVG-ICGEB_S9/2020
>Israel/990430265/2020
>Italy/TE5166/2020
>Israel/ISR_IT0320/2020
>Italy/TE12774/2020
>Italy/TE26643/2020
>Italy/TE27020/2020
>Italy/TE26539/2020
>Italy/TE12337/2020
>Italy/TE12759/2020
>Italy/TE26425/2020
>Israel/ISR_JP0320/2020
>Italy/INMI1-cs/2020
>Italy/INMI1-B1/2020
>Italy/INMI1-B2/2020
>Italy/INMI1-N/2020
>Italy/INMI2-B/2020
>Italy/INMI2-N/2020
>Italy/TE14168/2020
>Italy/TE26533/2020
>Italy/TE26540/2020
>Italy/TE26423/2020
>Italy/TE13457/2020
>Italy/TE5056/2020
>Italy/TE6195/2020
>Italy/TE6222/2020
>Italy/TE5780/2020
>Italy/TE5473/2020
>Italy/TE5541/2020
>Italy/TE5687/2020
>Italy/UniMI01/2020
>Wales/PHWC-2B861/2020
>Portugal/PT0383/2020
>Portugal/PT0358/2020
>Portugal/PT0341/2020
>England/SHEF-D0EC3/2020
>Austria/CeMM0002/2020
>Austria/CeMM0023/2020
>Austria/CeMM0071/2020
>Austria/CeMM0041/2020
>Austria/CeMM0034/2020
>Austria/CeMM0058/2020
>Austria/CeMM0109/2020
>Austria/CeMM0007/2020
>Austria/CeMM0003/2020
>Austria/CeMM0146/2020
>Austria/CeMM0143/2020
>Austria/CeMM0045/2020
>Austria/CeMM0153/2020
>Austria/CeMM0098/2020
>Austria/CeMM0147/2020
>Austria/CeMM0126/2020
>Austria/CeMM0127/2020
>Austria/CeMM0140/2020
>Austria/CeMM0005/2020
>Austria/CeMM0048/2020
>Austria/CeMM0067/2020
>Australia/WA34/2020
>France/CIBU200132/2020
>France/HF1684/2020
>France/IDF1980/2020
>France/GE1973/2020
>France/B5465/2020
>France/HF6466/2020
>France/B5685/2020
>France/B5678/2020
>France/B5687/2020
>France/HF2797/2020
>France/IDF3324/2020
>France/IDF2684/2020
>France/IDF3518/2020
>France/IDF3276/2020
>France/B5688/2020
>France/GE2720/2020
>France/HF2196/2020
>France/HF2381/2020
>France/HF2597/2020
>France/HF2748/2020
>France/GE2722/2020
>France/CIBU200107/2020
>France/IDF3081/2020
>France/HF1463/2020
>France/HF1645/2020
>France/HF2060/2020
>France/BFC5017/2020
>France/BFC5011/2020
>France/IDF2792/2020
>France/B5447/2020
>France/IDF2420/2020
>France/IDF3345/2020
>France/HF1465/2020
>France/IDF0372/2020
>France/IDF0626/2020
>France/IDF0373/2020
>France/IDF0386-islP1/2020
>France/IDF0515/2020
>France/BFC5019/2020
>France/BFC5012/2020
>France/GE6058/2020
>France/CIBU-200634/2020
>France/GE1583/2020
>Senegal/315/2020
>Senegal/600/2020
>Senegal/382/2020
>Senegal/611/2020
>Serbia/CA3002-04/2020
>Shangrao/JX1948/2020
>Shangrao/JX29/2020
>Shanghai/SH0011/2020
>Shanghai/SH0013/2020
>Shanghai/SH0043/2020
>Shanghai/SH0073/2020
>Shanghai/SH0109/2020
>Serbia/CA3089-04/2020
>Serbia/KV26-04/2020
>Serbia/NP363-04/2020
>Serbia/KV22-05/2020
>Serbia/KV26/2020
>Serbia/NoviPazar-363/2020
>Serbia/NS838-04/2020
>Serbia/KV27-04/2020
>Serbia/UE38-04/2020
>Serbia/KV77-04/2020
>Senegal/370/2020
>Senegal/328/2020
>Singapore/159/2020
>Singapore/210/2020
>Singapore/188/2020
>Singapore/175/2020
>Singapore/17/2020
>Singapore/174/2020
>Singapore/187/2020
>Singapore/212/2020
>Singapore/238/2020
>Singapore/203/2020
>Singapore/234/2020
>Singapore/206/2020
>Singapore/289/2020
>Singapore/254/2020
>Singapore/230/2020
>Singapore/239/2020
>Singapore/250/2020
>Singapore/275/2020
>Singapore/235/2020
>Singapore/166/2020
>Singapore/178/2020
>Singapore/248/2020
>Singapore/278/2020
>Singapore/216/2020
>Singapore/20/2020
>Singapore/165/2020
>Singapore/16/2020
>Singapore/21/2020
>Singapore/158/2020
>Singapore/265/2020
>Singapore/244/2020
>Singapore/222/2020
>Singapore/2/2020
>Singapore/186/2020
>Singapore/280/2020
>Singapore/232/2020
>Singapore/209/2020
>Singapore/264/2020
>Singapore/249/2020
>Germany/BAV-MVP0251/2020
>Germany/BAV-MVP0096/2020
>Germany/BAV-MVP0100/2020
>Germany/BAV-MVP0101/2020
>Germany/BAV-MVP0062/2020
>Germany/BAV-MVP0098/2020
>Germany/BAV-MVP0082/2020
>Germany/BAV-MVP0095/2020
>Germany/BAV-MVP0247/2020
>Germany/BAV-MVP0084/2020
>Germany/BAV-MVP0271/2020
>Germany/BAV-MVP0268/2020
>Germany/BAV-MVP0183/2020
>Germany/BAV-MVP0254/2020
>Germany/BAV-MVP0270/2020
>Germany/BAV-MVP0276/2020
>Germany/BAV-MVP0277/2020
>Germany/BAV-MVP0296/2020
>Germany/BAV-MVP0272/2020
>Germany/BAV-MVP0284/2020
>Germany/BAV-MVP0287/2020
>Germany/BAV-MVP0288/2020
>Germany/BAV-MVP0289/2020
>Germany/BAV-MVP0294/2020
>Germany/BAV-MVP0291/2020
>Germany/BAV-MVP0273/2020
>Germany/BAV-MVP0274/2020
>Germany/BAV-V2012856/2020
>Germany/BAV-MVP0050/2020
>Germany/BAV-MVP0061/2020
>Germany/Cento-70004280/2020
>Germany/BAV-MVP0283/2020
>Germany/BAV-MVP0246/2020
>Germany/BAV-MVP0281/2020
>Germany/BAV-MVP0253/2020
>Germany/BAV-MVP0269/2020
>Germany/BAV-MVP0190/2020
>Germany/BAV-MVP0218/2020
>Germany/BAV-MVP0226/2020
>Germany/BAV-MVP0200/2020
>Germany/BAV-MVP0185/2020
>Germany/BAV-MVP0184/2020
>Germany/BAV-MVP0187/2020
>Germany/BAV-MVP0249/2020
>Germany/BAV-MVP0044/2020
>Germany/Cento-70002372/2020
>Germany/BavPat1-ChVir929/2020
>Germany/BavPat1/2020
>Germany/BavPat10-ChVir1482/2020
>Germany/BavPat14-ChVir1483/2020
>Germany/BavPat8-ChVir1356/2020
>Germany/BavPat2-ChVir984-ChVir1017/2020
>Germany/BavPat3-ChVir1020/2020
>Germany/BavPat7-ChVir1289/2020
>Germany/BavPat4-ChVir1019/2020
>Germany/BAV-MVP0087/2020
>Germany/BAV-MVP0225/2020
>Germany/BavPat3/2020
>Germany/Baden-Wuerttemberg-1/2020
>Germany/BAV-MVP0240/2020
>Germany/BAV-MVP0192/2020
>Germany/BAV-MVP0173/2020
>Australia/VIC843/2020
>Australia/VIC836/2020
>Australia/VIC73/2020
>Australia/VIC77/2020
>Romania/283584/2020
>Romania/Bucuresti-294285/2020
>Romania/284508/2020
>Romania/285388/2020
>Russia/Omsk-89001/2020
>Russia/Khabarovsk-71403/2020
>Russia/Krasnoyarsk-66501/2020
>Russia/Moscow-67117/2020
>Russia/Moscow-80402/2020
>Romania/Bucuresti-293034/2020
>Romania/Buzau-292638/2020
>Romania/278406/2020
>Romania/284371/2020
>Romania/284489/2020
>Russia/Buryatia-84506/2020
>Russia/Buryatia-84508/2020
>Russia/Buryatia-87104/2020
>Russia/Buryatia-87105/2020
>Russia/Buryatia-87106/2020
>Russia/Buryatia-88903/2020
>Russia/Primorskiy-79001/2020
>Russia/Moscow-67609/2020
>Romania/284762/2020
>Romania/284783/2020
>Romania/Buzau-292711/2020
>Romania/Buzau-293197/2020
>Romania/284056/2020
>Romania/Buzau-291946/2020
>Romania/Valcea/2020
>Romania/284168/2020
>Romania/ChVir7246/2020
>Russia/Moscow_PMVL-2/2020
>Russia/Moscow_PMVL-7/2020
>Russia/Moscow_PMVL-5/2020
>Russia/Moscow_PMVL-3/2020
>Portugal/PT0588/2020
>Portugal/PT0590/2020
>Portugal/PT0601/2020
>Russia/Moscow_PMVL-9/2020
>Romania/279067/2020
>Romania/279068/2020
>Russia/CRIE156278/2020
>Romania/Iasi-296512/2020
>Romania/284213/2020
>Romania/ChVir7248/2020
>Portugal/PT0587/2020
>Romania/284468/2020
>Romania/Focsani-268927/2020
>Portugal/PT0593/2020
>England/20102088002/2020
>Netherlands/NA_335/2020
>Netherlands/NA_48/2020
>Netherlands/NA_348/2020
>Netherlands/NA_34/2020
>Netherlands/NA_42/2020
>England/NORW-E935F/2020
>Switzerland/100139/2020
>Switzerland/100093/2020
>Switzerland/100125/2020
>Switzerland/100124/2020
>Switzerland/100081/2020
>Switzerland/100129/2020
>Switzerland/100086/2020
>Switzerland/100027/2020
>Switzerland/100790/2020
>Switzerland/100083/2020
>Switzerland/100144/2020
>Switzerland/100090/2020
>Switzerland/1000477377/2020
>Switzerland/1000477757/2020
>Switzerland/1000477796/2020
>Switzerland/1000477806/2020
>Switzerland/1000477797/2020
>Switzerland/1000477102/2020
>Wales/PHWC-32199/2020
>England/201380238/2020
>Thailand/Bangkok_269/2020
>Thailand/Bangkok_323/2020
>Thailand/Bangkok-0037/2020
>Thailand/Bangkok_1716/2020
>Thailand/Bangkok_2295/2020
>Thailand/Bangkok_2974/2020
>Thailand/Nakhonnayok_2829/2020
>Thailand/Bangkok_2489/2020
>Thailand/Bangkok_237/2020
>Thailand/Nonthaburi_193/2020
>Thailand/Bangkok_238/2020
>Thailand/Bangkok_580/2020
>Thailand/74/2020
>Thailand/NIH-162/2020
>Thailand/NIH-59/2020
>Thailand/NIH-15/2020
>Thailand/Bangkok_168/2020
>Thailand/Bangkok-0066/2020
>Thailand/Bangkok-0087/2020
>Thailand/Bangkok-0077/2020
>Thailand/Bangkok-0081/2020
>Thailand/Bangkok-0082/2020
>Thailand/Bangkok-0088/2020
>Thailand/Bangkok-0085/2020
>Thailand/Bangkok-0080/2020
>Thailand/Bangkok-0089/2020
>Thailand/Bangkok-0079/2020
>Thailand/Bangkok-0083/2020
>Thailand/Bangkok-0041/2020
>Thailand/NIH-2296/2020
>Thailand/Bangkok-CONI-0155/2020
>Thailand/Bangkok-0029/2020
>Thailand/Bangkok-CONI-0109/2020
>Thailand/Bangkok-0034/2020
>Thailand/Bangkok-CONI-0108/2020
>Thailand/Bangkok-CONI-0135/2020
>Thailand/Bangkok-CONI-0154/2020
>Thailand/Bangkok-CONI-0106/2020
>Thailand/NIH-2492-2/2020
>Thailand/NIH-2492/2020
>Thailand/Bangkok-0078/2020
>Thailand/Bangkok-0084/2020
>Thailand/Bangkok-CONI-0128/2020
>Thailand/Bangkok-CONI-0098/2020
>Thailand/Bangkok-CONI-0105/2020
>Thailand/Bangkok-CONI-0132/2020
>Thailand/Bangkok-CONI-0152/2020
>Thailand/Bangkok-CONI-0136/2020
>Thailand/Bangkok-CONI-0111/2020
>Thailand/Bangkok-CONI-0099/2020
>Thailand/Bangkok-CONI-0097/2020
>Thailand/Bangkok-0064/2020
>Thailand/NIH-190/2020
>Denmark/ALAB-SSI-675/2020
>Denmark/ALAB-SSI-806/2020
>Denmark/ALAB-SSI-817/2020
>Denmark/ALAB-SSI-770/2020
>Denmark/ALAB-SSI-718/2020
>Denmark/ALAB-SSI-640/2020
>Denmark/ALAB-SSI-799/2020
>Denmark/ALAB-SSI-876/2020
>Denmark/ALAB-SSI-827/2020
>Denmark/ALAB-SSI-839/2020
>Morocco/RMPS-01/2020
>Morocco/RMPS-04/2020
>Morocco/RMPS-05/2020
>Morocco/RMPS-06/2020
>Morocco/RMPS-02/2020
>Morocco/6889/2020
>Morocco/6894/2020
>Morocco/RMPS-03/2020
>Morocco/6896/2020
>Morocco/6890/2020
>Nepal/61/2020
>Morocco/6887/2020
>Netherlands/Delft_1363424/2020
>Netherlands/Diemen_1363454/2020
>Morocco/6891/2020
>Morocco/6898/2020
>Morocco/6900/2020
>Morocco/6905/2020
>Morocco/6897/2020
>Morocco/6892/2020
>Morocco/6888/2020
>Morocco/6895/2020
>Morocco/6906/2020
>Morocco/6899/2020
>Morocco/6902/2020
>Netherlands/Flevoland_11/2020
>Netherlands/Flevoland_8/2020
>Netherlands/Flevoland_9/2020
>Netherlands/Flevoland_16/2020
>Netherlands/Flevoland_18/2020
>Netherlands/Flevoland_5/2020
>Netherlands/Friesland_45/2020
>Netherlands/Friesland_20/2020
>Netherlands/Friesland_23/2020
>Netherlands/Friesland_24/2020
>Netherlands/Friesland_26/2020
>Netherlands/Friesland_22/2020
>Netherlands/Friesland_21/2020
>Netherlands/Friesland_27/2020
>Netherlands/Friesland_28/2020
>Netherlands/Friesland_25/2020
>Morocco/6901/2020
>Netherlands/Berlicum_1363564/2020
>Netherlands/Flevoland_13/2020
>Netherlands/Gelderland_1-2/2020
>Netherlands/Flevoland_17/2020
>Netherlands/Friesland_16/2020
>Netherlands/Friesland_17/2020
>Nanchang/JX149/2020
>Morocco/OUA677-19/2020
>Morocco/6903/2020
>Morocco/6904/2020
>Morocco/6893/2020
>Morocco/15N/2020
>Hungary/SRC-00827/2020
>Iceland/106/2020
>Hungary/SRC-01136/2020
>Hungary/SRC-1788lc/2020
>Iceland/111/2020
>Iceland/214/2020
>Hungary/SRC-03597w/2020
>Iceland/212/2020
>Hungary/SRC-00836/2020
>Hungary/SRC-00792/2020
>Hungary/SRC-00541/2020
>Hungary/SRC-02801w/2020
>Hungary/SRC-03670w/2020
>Hungary/SRC-00777/2020
>Iceland/207/2020
>Iceland/138/2020
>Hungary/SRC-00572w/2020
>Iceland/13/2020
>Hungary/SRC-00620/2020
>Hungary/mbl1/2020
>Hungary/mbl2/2020
>Hungary/mbl49/2020
>ITALY/SardiniaNuoro04039046/2020
>ITALY/SardiniaNuoroCOV28/2020
>England/20139059504/2020
>England/20139064704/2020
>Beijing/DT-travelDE01/2020
>Beijing/DT-travelIT04/2020
>Beijing/DT-travelUSA01/2020
>Beijing/DT-travelCA01/2020
>Bangladesh/CHRF_0002/2020
>Bangladesh/CHRF_0010/2020
>Bangladesh/BCSIR-NILMRC_073/2020
>Bangladesh/BCSIR-NILMRC_075/2020
>Bangladesh/BCSIR-NILMRC_094/2020
>Bangladesh/BCSIR-NILMRC_100/2020
>Bangladesh/BCSIR-NILMRC_095/2020
>Bangladesh/CHRF_0001/2020
>Bangladesh/BCSIR-NILMRC_087/2020
>Bangladesh/BCSIR-NILMRC_080/2020
>Beijing/IVDC-02-06/2020
>Beijing/IVDC-01-06/2020
>Bangladesh/BCSIR-NILMRC_084/2020
>Bangladesh/BCSIR-NILMRC_077/2020
>Bangladesh/BCSIR-NILMRC_088/2020
>Bangladesh/BCSIR-NILMRC_091/2020
>Bangladesh/CHRF_0009/2020
>Bangladesh/BCSIR-NILMRC_074/2020
>Bangladesh/BCSIR-NILMRC_082/2020
>Bangladesh/BCSIR-NILMRC_076/2020
>Bangladesh/BCSIR-NILMRC_085/2020
>Bangladesh/BCSIR_NILMRC_003/2020
>Bangladesh/BCSIR_NILMRC_007/2020
>Bangladesh/BCSIR-NILMRC_086/2020
>Bangladesh/BCSIR-NILMRC_078/2020
>Bangladesh/BCSIR-NILMRC_090/2020
>Bangladesh/BCSIR-NILMRC_083/2020
>Bangladesh/BCSIR-NILMRC_069/2020
>Bangladesh/BCSIR-NILMRC_070/2020
>Bangladesh/CHRF_0006/2020
>Bangladesh/CHRF_0007/2020
>Bangladesh/DNAS_CPH_466/2020
>Belgium/20A30/2020
>Belgium/20A55/2020
>Belgium/20A38/2020
>Bangladesh/DU_50768/2020
>Bangladesh/NIB_BCSIR_02/2020
>Beijing/IME-HZ01/2020
>Belgium/AF-0327321/2020
>Belgium/BA-02291/2020
>Belgium/20A49/2020
>Bangladesh/BCSIR-NILMRC_081/2020
>Bangladesh/BCSIR-NILMRC_067/2020
>Bangladesh/icddrb-2083/2020
>Bangladesh/DNAS_CPH_471/2020
>Bangladesh/BCSIR-NILMRC_071/2020
>Bangladesh/CHRF_0004/2020
>Bangladesh/CHRF_0003/2020
>Scotland/CVR1598/2020
>DRC/1131/2020
>DRC/2580/2020
>DRC/2169/2020
>DRC/2299/2020
>DRC/82/2020
>DRC/1249/2020
>DRC/2529/2020
>DRC/2904/2020
>DRC/2536/2020
>DRC/2827/2020
>DRC/1982/2020
>DRC/3041/2020
>DRC/4020/2020
>DRC/998/2020
>DRC/1516/2020
>DRC/4012/2020
>DRC/3633/2020
>DRC/4145/2020
>DRC/3632/2020
>DRC/3827/2020
>DRC/3595/2020
>DRC/253/2020
>DRC/3829/2020
>DRC/73/2020
>DRC/396/2020
>DRC/397/2020
>DRC/402/2020
>DRC/521/2020
>DRC/94/2020
>DRC/108/2020
>DRC/214/2020
>DRC/431/2020
>DRC/236/2020
>DRC/248/2020
>DRC/80/2020
>DRC/KN-0070/2020
>DRC/KN-0058/2020
>DRC/KN-0072/2020
>DRC/241/2020
>CzechRepublic/NRL_2615/2020
>CzechRepublic/IAB_8/2020
>CzechRepublic/IAB_9/2020
>CzechRepublic/Seq3/2020
>CzechRepublic/Seq5/2020
>CzechRepublic/Seq4/2020
>CzechRepublic/Seq6/2020
>CzechRepublic/Seq7/2020
>DRC/254/2020
>DRC/1234/2020
>DRC/191/2020
>DRC/KN-0054/2020
>DRC/376/2020
>DRC/243/2020
>DRC/2727/2020
>DRC/4186/2020
>DRC/4187/2020
>DRC/4188/2020
>DRC/158/2020
>DRC/2364/2020
>DRC/2819/2020
>DRC/KN-0038/2020
>DRC/KN-0060/2020
>DRC/3834/2020
>DRC/81/2020
>DRC/299/2020
>DRC/4026/2020
>Oman/RESP-20-3700/2020
>Oman/RESP-20-6560/2020
>Oman/RESP-20-2857/2020
>Oman/RESP-20-4028/2020
>Poland/Pom1/2020
>Oman/RESP-20-4400/2020
>Oman/RESP-20-6081/2020
>Poland/PL_P1/2020
>Oman/RESP-20-2181/2020
>Oman/RESP-20-2282/2020
>Oman/RESP-20-2523/2020
>Poland/PL_P31/2020
>Oman/RESP-20-3343/2020
>Poland/PL_P16/2020
>Poland/PL_P27/2020
>Poland/PL_P36/2020
>Poland/PL_P11/2020
>Poland/PL_P18/2020
>Poland/PL_P17/2020
>Poland/PL_P37/2020
>Oman/RESP-20-3080/2020
>Poland/PL_P29/2020
>Oman/RESP-20-4153/2020
>Oman/RESP-20-4810/2020
>Poland/PL_P10/2020
>Poland/PL_P14/2020
>Poland/PL_P19/2020
>Poland/PL_P25/2020
>Poland/PL_P30/2020
>Poland/PL_P35/2020
>Poland/PL_P28/2020
>Poland/PL_P21/2020
>Poland/PL_P20/2020
>Poland/IHG_PAS_1_69/2020
>Poland/IHG_PAS_1_73/2020
>Poland/IHG_PAS_1_77/2020
>Oman/RESP-20-4252/2020
>Oman/RESP-20-5505/2020
>Poland/PL_P32/2020
>Poland/PL_P33/2020
>Poland/PL_P38/2020
>Oman/RESP-20-3515/2020
>Oman/RESP-20-1189/2020
>Oman/RESP-20-1857/2020
>Oman/RESP-20-797/2020
>Oman/RESP-20-837/2020
>Poland/PL_P15/2020
>Poland/1105644/2020
>Oman/RESP-20-6417/2020
>Oman/RESP-20-1976/2020
>Oman/RESP-20-2631/2020
>Oman/RESP-20-4736/2020
>Oman/RESP-20-5414/2020
>Poland/PL_P13/2020
>Poland/PL_P26/2020
>Poland/PL_P22/2020
>Oman/RESP-20-2850/2020
>Philippines/RITM-07/2020
>Philippines/RITM-03/2020
>Poland/PL_P39/2020
>Norway/2114/2020
>Oman/RESP-20-6701/2020
>Norway/Trondheim-E10/2020
>Norway/Trondheim-S10/2020
>Norway/Trondheim-S4/2020
>Norway/Trondheim-S5/2020
>Norway/Trondheim-S12/2020
>Norway/Trondheim-S15/2020
>Norway/Trondheim-E9/2020
>Oman/205024076/2020
>Poland/1109201/2020
>Poland/1110551/2020
>Poland/1109500/2020
>Poland/1110540/2020
>Poland/1111628/2020
>Poland/Pom10/2020
>Poland/Pom11/2020
>Poland/1107355/2020
>Poland/PL_P2/2020
>Poland/PL_P3/2020
>Poland/PL_P4/2020
>Poland/PL_P6/2020
>Poland/PL_P5/2020
>Poland/PL_P7/2020
>Philippines/PGC03/2020
>Philippines/PGC06/2020
>Norway/2246/2020
>Norway/2526/2020
>Norway/2534/2020
>Pakistan/NIH-45090/2020
>Pakistan/NIH-45579/2020
>Pakistan/NIH-45143/2020
>Norway/2380/2020
>Norway/2466/2020
>Pakistan/NIH-44905/2020
>Pakistan/NIH-HAS001/2020
>Norway/2200/2020
>Norway/2390/2020
>Norway/2382/2020
>Norway/2454/2020
>Norway/2383/2020
>Norway/2386/2020
>Norway/2387/2020
>Norway/2388/2020
>Norway/2549/2020
>Norway/2356-2/2020
>Pakistan/Gilgit1/2020
>Oman/205024123/2020
>Oman/205026358/2020
>Oman/205027285/2020
>Oman/205028472/2020
>Oman/205030448/2020
>Oman/205028997/2020
>Oman/205034466/2020
>Oman/205033010/2020
>Oman/205033013/2020
>Oman/205034603/2020
>Oman/205028718/2020
>Oman/205026721/2020
>Oman/205029065/2020
>Oman/205032386/2020
>Oman/205033293/2020
>Oman/205031572/2020
>Peru/010/2020
>Poland/1105973/2020
>Poland/IHG_PAS_3_57/2020
>Poland/PL_P40/2020
>Pakistan/KHI1/2020
>Poland/1111112/2020
>Poland/1104795/2020
>Norway/2381/2020
>Norway/2483/2020
>Philippines/PGC02/2020
>Norway/2244/2020
>Philippines/PGC04/2020
>Philippines/PGC01/2020
>Philippines/PGC05/2020
>Oman/205027556/2020
>SaudiArabia/KAUST-Jeddah76/2020
>SaudiArabia/KAUST-Jeddah61/2020
>SaudiArabia/KAUST-Madinah269/2020
>SaudiArabia/KAUST-Jeddah73/2020
>SaudiArabia/KAUST-Madinah24/2020
>SaudiArabia/KAUST-Madinah249/2020
>SaudiArabia/KAUST-Madinah254/2020
>SaudiArabia/KAUST-Madinah258/2020
>SaudiArabia/KAUST-Madinah261/2020
>SaudiArabia/KAUST-Madinah266/2020
>SaudiArabia/KAUST-Madinah267/2020
>SaudiArabia/KAUST-Madinah30/2020
>SaudiArabia/KAUST-Madinah47/2020
>SaudiArabia/KAUST-Madinah48/2020
>SaudiArabia/KAUST-Madinah54/2020
>SaudiArabia/KAUST-Madinah55/2020
>SaudiArabia/KAUST-Makkah177/2020
>SaudiArabia/KAUST-Makkah179/2020
>SaudiArabia/KAUST-Makkah193/2020
>SaudiArabia/KAUST-Makkah217/2020
>SaudiArabia/KAUST-Makkah237/2020
>SaudiArabia/KAUST-Madinah49/2020
>SaudiArabia/KAUST-Madinah50/2020
>SaudiArabia/KAUST-Makkah97/2020
>SaudiArabia/KAUST-Madinah51/2020
>SaudiArabia/KAUST-Madinah31/2020
>SaudiArabia/KAUST-Makkah163/2020
>SaudiArabia/KAUST-Makkah218/2020
>SaudiArabia/KAUST-Madinah23/2020
>Russia/Tatarstan-82208/2020
>Russia/Ulan-Ude-RII4562V/2020
>Russia/Vector_84801/2020
>SaudiArabia/KAUST-Jeddah60/2020
>SaudiArabia/KAUST-Jeddah66/2020
>SaudiArabia/86327/2020
>SaudiArabia/86650/2020
>SaudiArabia/KAUST-Madinah34/2020
>SaudiArabia/KAUST-Madinah45/2020
>SaudiArabia/KAUST-Madinah44/2020
>SaudiArabia/KAUST-Madinah57/2020
>SaudiArabia/KAUST-Madinah25/2020
>SaudiArabia/SCDC-3321/2020
>SaudiArabia/SCDC-3324/2020
>SaudiArabia/KAUST-Makkah10/2020
>Russia/Sverdlovsk-84302/2020
>SaudiArabia/85613/2020
>Belgium/ITM_C511/2020
>Belgium/ITM_C585/2020
>Belgium/LA-0403382/2020
>Belgium/LV-0324133/2020
>Belgium/NKR-030645/2020
>Belgium/NML-0325127/2020
>Belgium/RDC-030961/2020
>Belgium/Rega-0327213/2020
>Belgium/Rega-0329219/2020
>Belgium/MG-0402383/2020
>Belgium/Rega-0327216/2020
>Guangzhou/GZMU0058/2020
>Guangzhou/GZMU0008/2020
>Guangzhou/GZMU0023/2020
>Guangzhou/GZMU0024/2020
>Guangzhou/GZMU0025/2020
>Guangzhou/GZMU0041/2020
>Guangzhou/GZMU0045/2020
>Guangzhou/GZMU0077/2020
>Guangzhou/GZMU0075/2020
>Guangzhou/GZMU0078/2020
>Guangzhou/GZMU0017/2020
>Guangdong/SYSU-IHV/2020
>Guam/GU_NHG_01/2020
>Guam/GU_NHG_02/2020
>Guam/GU_NHG_03/2020
>Guangdong/20SF813/2020
>Guangzhou/GZMU0048/2020
>Greece/54_37163/2020
>Greece/41_36861/2020
>Greece/43_35679/2020
>Greece/37/2020
>Greece/44/2020
>Greece/46/2020
>Greece/52_37266/2020
>Greece/53/2020
>Australia/VIC458/2020
>Luxembourg/LNS0000001/2020
>Luxembourg/LNS0078676/2020
>Luxembourg/LNS0756270/2020
>Luxembourg/LNS2580723/2020
>Luxembourg/LNS4569788/2020
>Luxembourg/LNS0102413/2020
>Luxembourg/LNS0972189/2020
>Luxembourg/LNS1368952/2020
>Luxembourg/LNS3052946/2020
>Luxembourg/LNS1644489/2020
>Luxembourg/LNS2335124/2020
>Luxembourg/LNS0364174/2020
>Luxembourg/LNS2907333/2020
>Luxembourg/LNS3029697/2020
>Luxembourg/LNS2614631/2020
>Luxembourg/LNS3711853/2020
>Luxembourg/LNS4423730/2020
>Luxembourg/LNS0928727/2020
>Luxembourg/LNS3702558/2020
>Luxembourg/LNS0819394/2020
>Luxembourg/LNS0857930/2020
>Luxembourg/LNS1314000/2020
>Luxembourg/LNS2299410/2020
>Luxembourg/LNS1387711/2020
>Luxembourg/LNS3169999/2020
>Luxembourg/LNS2334563/2020
>Luxembourg/LNS2818424/2020
>Luxembourg/LNS1667297/2020
>Luxembourg/LNS2913521/2020
>Luxembourg/LNS0158952/2020
>Luxembourg/LNS1234709/2020
>Luxembourg/LNS4885848/2020
>Luxembourg/LNS4530810/2020
>Luxembourg/LNS4535024/2020
>Luxembourg/LNS0641910/2020
>Luxembourg/LNS3694003/2020
>Luxembourg/LNS0945359/2020
>Luxembourg/LNS0188413/2020
>Luxembourg/LNS1673015/2020
>Luxembourg/LNS2629386/2020
>Luxembourg/LNS0681882/2020
>Luxembourg/LNS1646752/2020
>Luxembourg/LNS3660996/2020
>Luxembourg/LNS1586475/2020
>Luxembourg/LNS4245799/2020
>Luxembourg/LNS1870254/2020
>Luxembourg/LNS3923316/2020
>Luxembourg/LNS0591129/2020
>Luxembourg/LNS3059908/2020
>England/09c/2020
>Denmark/ALAB-SSI522/2020
>Denmark/ALAB-SSI497/2020
>Denmark/ALAB-SSI481/2020
>Denmark/ALAB-SSI412/2020
>Denmark/ALAB-SSI469/2020
>Ecuador/HGSQ-USFQ-018/2020
>Ecuador/USFQ-106/2020
>Ecuador/USFQ-112/2020
>Ecuador/USFQ-707/2020
>Ecuador/USFQ-045/2020
>Ecuador/USFQ-020/2020
>England/200641094/2020
>Denmark/SSI-09/2020
>Egypt/CUNCI-HGC007-2/2020
>Egypt/CUNCI-HGC002-2/2020
>Egypt/CUNCI-HGC002/2020
>Egypt/CUNCI-HGC023/2020
>Egypt/CUNCI-HGC003/2020
>Egypt/CUNCI-HGC007/2020
>Egypt/CUNCI-HGC008/2020
>Egypt/CUNCI-HGC014/2020
>Egypt/CUNCI-HGC015/2020
>Egypt/CUNCI-HGC004/2020
>Egypt/CUNCI-HGC005/2020
>Egypt/CUNCI-HGC011/2020
>Egypt/CUNCI-HGC009/2020
>Egypt/CUNCI-HGC006/2020
>Egypt/CUNCI-HGC013/2020
>Egypt/CUNCI-HGC012/2020
>Denmark/SSI-02/2020
>Denmark/ALAB-SSI396/2020
>England/01/2020
>England/02/2020
>Egypt/NRC-01/2020
>Denmark/SSI-01/2020
>Egypt/NRC-03/2020
>Egypt/CUNCI-HGC010/2020
>Egypt/CUNCI-HGC021/2020
>Egypt/CUNCI-HGC016/2020
>Egypt/CUNCI-HGC028/2020
>Ecuador/HEE-01/2020
>Switzerland/120045/2020
>Switzerland/120169/2020
>Switzerland/120172/2020
>Switzerland/GE06207/2020
>Switzerland/42169171/2020
>Switzerland/42202622/2020
>Switzerland/42169310/2020
>Switzerland/42170345/2020
>Switzerland/42169471/2020
>Switzerland/110505/2020
>Switzerland/130006/2020
>Switzerland/120205/2020
>Switzerland/120244/2020
>Switzerland/120221/2020
>Switzerland/120237/2020
>Switzerland/AG7120/2020
>Switzerland/BE2536/2020
>Switzerland/GE0056/2020
>Switzerland/BE6651/2020
>Switzerland/GE0199/2020
>Switzerland/130008/2020
>Switzerland/130003/2020
>Switzerland/130015/2020
>Switzerland/AG0361/2020
>Switzerland/120068/2020
>Switzerland/120040/2020
>Switzerland/BL0902/2020
>Switzerland/120029/2020
>Switzerland/110504/2020
>Switzerland/120009/2020
>Switzerland/120039/2020
>Switzerland/120166/2020
>Switzerland/130001/2020
>Switzerland/120003/2020
>Switzerland/120007/2020
>Switzerland/130032/2020
>Switzerland/130028/2020
>Switzerland/130012/2020
>Switzerland/120232/2020
>Switzerland/130020/2020
>Switzerland/120035/2020
>Switzerland/120227/2020
>Switzerland/130007/2020
>Switzerland/120230/2020
>Switzerland/120219/2020
>Switzerland/120234/2020
>Switzerland/120228/2020
>Switzerland/110499/2020
>Switzerland/120236/2020
>Switzerland/120241/2020
>Switzerland/120229/2020
>Switzerland/120238/2020
>Switzerland/120235/2020
>Switzerland/120200/2020
>Switzerland/120242/2020
>Switzerland/120198/2020
>Switzerland/130014/2020
>Switzerland/120233/2020
>Switzerland/130004/2020
>Switzerland/130026/2020
>Switzerland/130018/2020
>Switzerland/130021/2020
>Switzerland/130005/2020
>Wales/PHWC-30CC7/2020
>Wales/PHWC-30E85/2020
>Wales/PHWC-30B8E/2020
>Spain/Valencia235/2020
>Spain/Valencia214/2020
>Spain/Valencia23/2020
>Spain/Valencia266/2020
>Spain/Valencia172/2020
>Spain/Valencia25/2020
>England/NORT-28BA94/2020
>Wuhan/HB-WH1-122/2020
>Wuhan/HB-WH1-142/2020
>Wuhan/HB-WH1-124/2020
>Wuhan/HB-WH1-127/2020
>Wuhan/HB-WH1-130/2020
>Spain/COV003644/2020
>Spain/COV002718/2020
>Spain/COV002732/2020
>Spain/COV002041/2020
>England/LIVE-9F3D0/2020
>England/LIVE-9F534/2020
>England/LIVE-9F5CB/2020
>Iceland/59/2020
>Iceland/590/2020
>Iceland/61/2020
>Iceland/81/2020
>Iceland/84/2020
>Iceland/93/2020
>Iceland/595/2020
>Iceland/597/2020
>Iceland/601/2020
>Iceland/584/2020
>India/773/2020
>India/777/2020
>India/772/2020
>India/781/2020
>India/1-31/2020
>India/1-27/2020
>UnitedArabEmirates/L1014/2020
>UnitedArabEmirates/L4280/2020
>UnitedArabEmirates/L4184/2020
>UnitedArabEmirates/L9766/2020
>UnitedArabEmirates/L5630/2020
>UnitedArabEmirates/L6599/2020
>UnitedArabEmirates/L1758/2020
>UnitedArabEmirates/L2185/2020
>Vietnam/VNHN_1167/2020
>UnitedArabEmirates/L5621/2020
>UnitedArabEmirates/L9119/2020
>UnitedArabEmirates/L7356/2020
>Vietnam/VNHN_2406/2020
>UnitedArabEmirates/L9440/2020
>UnitedArabEmirates/L0879/2020
>UnitedArabEmirates/L0881/2020
>Vietnam/VNHN_301/2020
>Vietnam/VNHN_3096/2020
>Vietnam/VNHN_4851/2020
>UnitedArabEmirates/L3779/2020
>Vietnam/VNHN_4189/2020
>Vietnam/VNHN_4868/2020
>Vietnam/VNHN_4875/2020
>Vietnam/VNHN_1099/2020
>Vietnam/VNHN_4864/2020
>Vietnam/VNHN_1492/2020
>Vietnam/VNHN_1226/2020
>Vietnam/VNHN_1713/2020
>Vietnam/VNHN_4806/2020
>Vietnam/CM296/2020
>UnitedArabEmirates/L6841/2020
>UnitedArabEmirates/L0904/2020
>UnitedArabEmirates/L1189/2020
>UnitedArabEmirates/L5857/2020
>UnitedArabEmirates/L2409/2020
>UnitedArabEmirates/L6627/2020
>UnitedArabEmirates/L4682/2020
>UnitedArabEmirates/L4711/2020
>Uruguay/Mdeo-1/2020
>Uruguay/UY-1/2020
>Uruguay/UY-2/2020
>Uruguay/UY-4/2020
>Uruguay/UY-9/2020
>Uruguay/UY-5/2020
>Uruguay/UY-6/2020
>Uruguay/UY-7/2020
>Uruguay/UY-8/2020
>Vietnam/19-01S/2020
>Vietnam/19-02S/2020
>Vietnam/VNHN_979/2020
>UnitedArabEmirates/L1076/2020
>UnitedArabEmirates/L9768/2020
>Vietnam/39607/2020
>Vietnam/VNHN_026/2020
>Vietnam/VNHN_022/2020
>Vietnam/VNHN_0299/2020
>Vietnam/VNHN_0418/2020
>Vietnam/CM295/2020
>Vietnam/VNHN_0300/2020
>Vietnam/VNHN_0419/2020
>Wales/PHW1/2020
>Vietnam/VNHN_4958/2020
>Vietnam/CM99/2020
>Uruguay/UY-NYUMC844/2020
>Uruguay/UY-NYUMC846/2020
>Uruguay/UY-NYUMC856/2020
>Uruguay/UY-NYUMC860/2020
>Uruguay/UY-NYUMC862/2020
>Uruguay/UY-NYUMC855/2020
>Uruguay/UY-NYUMC852/2020
>Uruguay/UY-NYUMC847/2020
>Uruguay/UY-NYUMC869/2020
>Uruguay/UY-NYUMC845/2020
>Uruguay/UY-NYUMC850/2020
>Uruguay/UY-NYUMC857/2020
>Uruguay/UY-NYUMC873/2020
>Uruguay/UY-NYUMC858/2020
>Uruguay/UY-NYUMC871/2020
>Uruguay/UY-NYUMC876/2020
>Uruguay/UY-NYUMC861/2020
>Uruguay/UY-NYUMC866/2020
>Uruguay/UY-NYUMC867/2020
>Uruguay/UY-NYUMC872/2020
>Uruguay/UY-NYUMC875/2020
>Uruguay/UY-NYUMC863/2020
>Uruguay/UY-NYUMC865/2020
>Uruguay/UY-NYUMC864/2020
>Vietnam/VNHN_01097/2020
>Vietnam/VNHN_0985/2020
>Uruguay/UY-NYUMC848/2020
>Vietnam/38142/2020
>Vietnam/VR03-38142/2020
>Vietnam/HCMC-05004/2020
>Vietnam/HCMC-35005/2020
>Vietnam/HCMC-35020/2020
>Vietnam/HCMC-35021/2020
>Vietnam/HCMC-35011/2020
>Vietnam/HCMC-35016/2020
>Vietnam/HCMC-35019/2020
>Vietnam/IBT-14Mar/2020
>Vietnam/VNHN_0762/2020
>Vietnam/VNHN_302/2020
>UnitedArabEmirates/P1/2020
>Uruguay/UY-NYUMC877/2020
>Uruguay/UY-NYUMC868/2020
>Uruguay/UY-10/2020
>Iceland/447/2020
>Iceland/464/2020
>Iceland/372/2020
>Iceland/412/2020
>Iceland/445/2020
>Wuhan/HB-WH2-160/2020
>Wuhan/HB-WH2-167/2020
>Wuhan/HB-WH3-176/2020
>Wuhan/HB-WH3-179/2020
>Wuhan/HB-WH4-204/2020
>Wuhan/HB-WH4-205/2020
>Wuhan/HB-WH4-206/2020
>Wuhan/HB-WH4-214/2020
>Wuhan/Hu-1/2019
>Wuhan/HB-WH5-237/2020
>Wuhan/HB-WH4-197/2020
>Wuhan/HB-WH5-222/2020
>Wuhan/HB-WH5-223/2020
>Wuhan/HB-WH5-226/2020
>Wuhan/HB-WH5-236/2020
>Wuhan/HB-WH6-242/2020
>Wuhan/HB-WHCM-104/2020
>Wuhan/HB-WH4-207/2020
>Wuhan/HB-WH3-180/2020
>Wuhan/IPBCAMS-WH-01/2019
>Wuhan/IPBCAMS-WH-03/2019
>Wuhan/IPBCAMS-WH-04/2019
>Wuhan/HB-WH3-189/2020
>Wuhan/HB-WH6-244/2020
>Wuhan/HB-WH5-225/2020
>Wuhan/HBCDC-HB-01/2019
>Wuhan/HBCDC-HB-02/2019
>Wuhan/HBCDC-HB-03/2019
>Wuhan/HB-WHCM-118/2020
>Australia/VIC1284/2020
>Australia/VIC1135/2020
>Australia/VIC13/2020
>Australia/VIC115/2020
>Australia/VIC1235/2020
>Australia/VIC112/2020
>Australia/VIC1230/2020
>Australia/VIC1305/2020
>England/OXON-AEF43/2020
>England/PORT-2CF6AF/2020
>England/PORT-2CF6BE/2020
>England/PORT-2CF6CD/2020
>England/PORT-2CF6EB/2020
>England/PORT-2CF715/2020
>England/PORT-2CF733/2020
>England/PORT-2CF742/2020
>England/PORT-2CF6DC/2020
>England/PORT-2CF78E/2020
>England/OXON-AF2C1/2020
>NewZealand/20VR1928/2020
>NewZealand/20VR2932/2020
>NewZealand/20VR2941/2020
>NewZealand/20VR2046/2020
>NewZealand/20VR2055/2020
>NewZealand/20VR2541/2020
>NewZealand/20VR2659/2020
>NewZealand/20VR2485/2020
>NewZealand/20VR2063/2020
>NewZealand/20VR3045/2020
>NewZealand/20VR3027/2020
>NewZealand/20VR3034/2020
>NewZealand/20VR2065/2020
>NewZealand/20VR2085/2020
>NewZealand/20VR2539/2020
>NewZealand/20VR2931/2020
>NewZealand/20VR1899/2020
>NewZealand/20VR2097/2020
>NewZealand/20VR2917/2020
>NewZealand/20VR1995/2020
>NewZealand/20VR2083/2020
>NewZealand/20VR1896/2020
>NewZealand/20VR2014/2020
>NewZealand/20VR1833/2020
>NewZealand/20VR2015/2020
>NewZealand/20VR2034/2020
>NewZealand/20VR2108/2020
>NewZealand/20VR2109/2020
>NewZealand/20VR1927/2020
>NewZealand/20VR1985/2020
>NewZealand/20VR2556/2020
>Nigeria/OY008-CV29/2020
>Nigeria/KW017-CV24/2020
>Nigeria/OG007-CV22/2020
>Nigeria/OY045A-CV35/2020
>Nigeria/OS016-CV3/2020
>Nigeria/OS030-CV5/2020
>Nigeria/OS085-CV14/2020
>Nigeria/OS055-CV8/2020
>Nigeria/OS070-CV11/2020
>Nigeria/OS075-CV12/2020
>Nigeria/OS122-CV18/2020
>NewZealand/20VR1836/2020
>NewZealand/20VR2019/2020
>NewZealand/20VR2038/2020
>Nigeria/OS060-CV9/2020
>Nigeria/Lagos01/2020
>Nigeria/OS125-CV20/2020
>Nigeria/OS116-CV17/2020
>Chongqing/ZX01/2020
>Chile/Santiago_43/2020
>Chile/Santiago_24/2020
>Chile/Santiago_55/2020
>Chile/Talca-2/2020
>Chile/Santiago-1/2020
>Chile/Santiago_op2d1/2020
>Chile/Santiago_op4d1/2020
>Chile/Santiago_op3d1/2020
>Colombia/GUR-0072/2020
>Chile/Santiago_16/2020
>Chile/Santiago_3/2020
>Chile/Santiago_15/2020
>Colombia/GUR-0084/2020
>Colombia/GUR-0206/2020
>Colombia/GUR-0454/2020
>Colombia/GUR-0212/2020
>Colombia/GUR-0215/2020
>Colombia/GUR-0210/2020
>Chile/Santiago_46/2020
>Colombia/GUR-0207/2020
>Colombia/GUR-0209/2020
>Chile/Valparaiso_2/2020
>Chile/Santiago_23/2020
>Chile/Santiago-05426/2020
>Chile/Santiago-23741/2020
>Chile/Santiago_56/2020
>Chile/Santiago_73/2020
>Chile/Santiago_52/2020
>Chile/Santiago_8/2020
>Chile/Santiago_80/2020
>Chile/Santiago_71/2020
>Chile/Santiago_32/2020
>Chile/Santiago-05230/2020
>Chile/Santiago_38/2020
>Chile/Santiago_76/2020
>Chile/Santiago_78/2020
>Chile/Temuco_14/2020
>Chile/Santiago_10/2020
>Chile/Santiago_79/2020
>Chile/Santiago-05015/2020
>Chile/Santiago_69/2020
>Chile/Santiago-25669/2020
>Chile/Talca-25343/2020
>Chile/Santiago_26/2020
>Chile/Santiago_40/2020
>Chile/Santiago_42/2020
>Chile/Santiago_74/2020
>Chile/Santiago_57/2020
>Chile/Santiago_54/2020
>Chile/Santiago_66/2020
>Chile/Santiago-04917/2020
>Chile/Santiago-05207/2020
>Chile/Santiago_77/2020
>Chile/Santiago_58/2020
>Chile/Santiago_81/2020
>Scotland/CVR2281/2020
>England/20206140604/2020
>NorthernIreland/NIRE-FB484/2020
>Belgium/ULG-10030/2020
>Belgium/ULG-10074/2020
>Belgium/ULG-10142/2020
>Belgium/ULG-10049/2020
>Belgium/ULG-10062/2020
>Belgium/ULG-10099/2020
>Belgium/ULG-10055/2020
>Belgium/ULG-10136/2020
>Belgium/ULG-10141/2020
>Belgium/ULG-10128/2020
>Belgium/ULG-10057/2020
>Belgium/ULG-10072/2020
>Belgium/ULG-10082/2020
>Belgium/ULG-10061/2020
>Belgium/ULG-10172/2020
>Belgium/ULG-10171/2020
>Belgium/ULG-10125/2020
>Australia/VIC1663/2020
>Australia/VIC1737/2020
>Australia/VIC1664/2020
>Australia/VIC1698/2020
>Australia/VIC1710/2020
>Australia/VIC1665/2020
>Australia/VIC1679/2020
>Australia/VIC1783/2020
>Australia/VIC168/2020
>Australia/VIC1787/2020
>Australia/VIC1743/2020
>Australia/VIC17/2020
>Australia/VIC215/2020
>Australia/VIC1669/2020
>Australia/VIC1668/2020
>Scotland/CVR3211/2020
>England/CAMB-1ADBA9/2020
>Wales/PHWC-2516C/2020
>India/GBRC2/2020
>India/GBRC50/2020
>India/GBRC147/2020
>India/GBRC153a/2020
>India/GBRC154/2020
>India/GBRC169a/2020
>India/GBRC173a/2020
>India/GBRC174a/2020
>India/GBRC175/2020
>India/GBRC185a/2020
>India/GBRC202/2020
>India/GBRC178a/2020
>India/GBRC180a/2020
>India/GBRC188/2020
>India/GBRC180b/2020
>India/GBRC178b/2020
>India/GBRC169b/2020
>India/GBRC177b/2020
>India/GBRC179b/2020
>India/GBRC174b/2020
>India/GBRC170a/2020
>India/GBRC170b/2020
>India/GBRC185b/2020
>India/GBRC173b/2020
>India/GBRC187a/2020
>India/GBRC153b/2020
>India/GBRC198/2020
>India/GBRC177a/2020
>India/GBRC40/2020
>India/GBRC192/2020
>India/GBRC187b/2020
>India/GBRC189/2020
>India/GBRC186b/2020
>India/GBRC190/2020
>India/GBRC196/2020
>India/GBRC193b/2020
>India/GBRC201b/2020
>England/20130063804/2020
>Spain/Madrid201105/2020
>Spain/Madrid_H12_2902/2020
>Spain/Madrid_H11_40/2020
>Spain/LaRioja201277/2020
>Spain/LaRioja201576/2020
>Spain/PaisVasco201388/2020
>Spain/Donostia-San_Sebastian2170/2020
>Spain/Donostia-San_Sebastian2151/2020
>Spain/Donostia-San_Sebastian2166/2020
>Spain/Donostia-San_Sebastian2152/2020
>Wales/PHWC-27AAB/2020
>Wales/PHWC-27F7F/2020
>England/CAMB-1B1717/2020
>England/CAMB-1B2822/2020
>Spain/COV000935/2020
>Spain/COV001056/2020
>Indonesia/JKT-EIJK02/2020
>Indonesia/EJ-ITD853Sp/2020
>Indonesia/JKT-EIJK03/2020
>Indonesia/JKT-EIJK01/2020
>Indonesia/EJ-ITD1273NT/2020
>Indonesia/JKT-EIJK04/2020
>Indonesia/JKT-EIJK2444/2020
>India/S62/2020
>Ireland/21023/2020
>Ireland/21145/2020
>Ireland/24052/2020
>Ireland/Dublin-22428/2020
>Ireland/Dublin-22361/2020
>Indonesia/JKT-EIJK0317/2020
>Ireland/22901/2020
>Ireland/24042/2020
>Ireland/Cork2/2020
>Indonesia/EJ-ITD3590NT/2020
>Ireland/Dublin-19072/2020
>Ireland/Limerick-19933/2020
>Ireland/Limerick-19935/2020
>Ireland/Limerick-19934/2020
>India/c31/2020
>India/c32/2020
>Israel/13075879/2020
>Indonesia/JKT-EIJK07/2020
>Indonesia/SMR-EIJK05/2020
>Israel/13075788/2020
>Israel/13075882/2020
>Israel/13075914/2020
>Israel/13077711/2020
>Israel/130710211/2020
>Israel/130711082/2020
>Israel/13077558/2020
>Israel/13075790/2020
>Israel/13077803/2020
>Israel/13077498/2020
>Israel/1639953/2020
>Israel/13077882/2020
>Israel/130711367/2020
>Israel/13075832/2020
>Israel/13077413/2020
>Israel/13077564/2020
>Israel/2020038/2020
>Israel/13075703/2020
>Israel/13077726/2020
>Indonesia/JKT-EIJK0141/2020
>India/S29/2020
>India/S51/2020
>India/nimh-0113/2020
>Iran/HGRC-01-IPI-8206/2020
>Iran/KHGRC-1.1-IPI-8206/2020
>Iran/HGRC-2-2162/2020
>Iran/KHGRC-2-2162/2020
>Iran/KHGRC-3-2178/2020
>Israel/13077723/2020
>Indonesia/MND-EIJK06/2020
>Indonesia/EJ-ITD1238Sp/2020
>Indonesia/EJ-ITD3101NT/2020
>Belgium/ULG-10187/2020
>Belgium/ULG-10177/2020
>Belgium/ULG-10178/2020
>Belgium/ULG-10189/2020
>Belgium/ULG-10190/2020
>Belgium/ULG-10195/2020
>Belgium/ULG-10197/2020
>Belgium/ULG-10198/2020
>Belgium/ULG-10196/2020
>Belgium/ULG-10202/2020
>Belgium/ULG-10188/2020
>Belgium/ULG-10191/2020
>Belgium/ULG-10192/2020
>Belgium/ULG-10193/2020
>Belgium/ULG-10185/2020
>Belgium/ULG-10176/2020
>Belgium/ULG-10181/2020
>Belgium/ULG-10199/2020
>Belgium/ULG-10200/2020
>Belgium/ULG-10182/2020
>Belgium/ULG-10184/2020
>Belgium/ULG-10194/2020
>Belgium/ULG-7500/2020
>Belgium/VAM-0506416/2020
>Belgium/VHV-0324118/2020
>Belgium/VRJM-0323114/2020
>Belgium/ULG-10183/2020
>Belgium/ULG-10186/2020
>Belgium/ULG-10203/2020
>Netherlands/ZuidHolland_163/2020
>Netherlands/ZuidHolland_162/2020
>Netherlands/ZuidHolland_164/2020
>Netherlands/ZuidHolland_151/2020
>Australia/SAP019/2020
>Australia/SAP073/2020
>Australia/SAP027/2020
>Australia/SAP089/2020
>Australia/SAP014/2020
>Australia/NT01/2020
>Australia/SAP097/2020
>Australia/NT02/2020
>Australia/NT04/2020
>Australia/NT05/2020
>Australia/QLDID920/2020
>Australia/QLDID919/2020
>Australia/QLD09/2020
>Australia/QLDID929/2020
>Australia/QLDID922/2020
>Australia/SAP015/2020
>England/20169023204/2020
>Australia/NSW219/2020
>Australia/NSW294/2020
>Australia/NSW332/2020
>SouthAfrica/KRISP-0001/2020
>Slovakia/SK-BMC1/2020
>SouthAfrica/KRISP-0016/2020
>SouthAfrica/KRISP-0066/2020
>SouthAfrica/KRISP-0081/2020
>SouthAfrica/KRISP-0088/2020
>SouthAfrica/KRISP-011/2020
>SouthAfrica/KRISP-07/2020
>SouthAfrica/KRISP-0080/2020
>SouthAfrica/KRISP-0084/2020
>SouthAfrica/KRISP-0091/2020
>SouthAfrica/KRISP-0112/2020
>SouthAfrica/KRISP-0118/2020
>SouthAfrica/KRISP-0089/2020
>SouthAfrica/KRISP-0116/2020
>SouthAfrica/KRISP-0075/2020
>SouthAfrica/KRISP-0121/2020
>SouthAfrica/KRISP-0122/2020
>SouthAfrica/KRISP-0017/2020
>SouthAfrica/KRISP-0019/2020
>SouthAfrica/KRISP-0035/2020
>SouthAfrica/KRISP-0041/2020
>SouthAfrica/KRISP-0055/2020
>SouthAfrica/KRISP-0067/2020
>SouthAfrica/KRISP-0160/2020
>SouthAfrica/KRISP-0115/2020
>SouthAfrica/KRISP-0119/2020
>SouthAfrica/KRISP-0159/2020
>SouthAfrica/KRISP-0040/2020
>SouthAfrica/KRISP-0057/2020
>SouthAfrica/KRISP-0145/2020
>SouthAfrica/KRISP-101/2020
>SouthAfrica/KRISP-0021/2020
>SouthAfrica/KRISP-0158/2020
>SouthAfrica/KRISP-0161/2020
>SouthAfrica/KRISP-0162/2020
>SouthAfrica/KRISP-0163/2020
>SouthAfrica/KRISP-0168/2020
>SouthAfrica/KRISP-0174/2020
>SouthAfrica/KRISP-0164/2020
>SouthAfrica/KRISP-0167/2020
>SouthAfrica/KRISP-0171/2020
>SouthAfrica/KRISP-0173/2020
>SouthAfrica/KRISP-0172/2020
>SouthAfrica/KRISP-0065/2020
>SouthAfrica/KRISP-0123/2020
>SouthAfrica/KRISP-0131/2020
>SouthAfrica/KRISP-0127/2020
>SouthAfrica/KRISP-0144/2020
>SouthAfrica/KRISP-0146/2020
>SouthAfrica/KRISP-0147/2020
>SouthAfrica/KRISP-0136/2020
>SouthAfrica/KRISP-0169/2020
>Slovakia/SK-BMC5/2020
>SouthAfrica/KRISP-0096/2020
>SouthAfrica/KRISP-0097/2020
>SouthAfrica/KRISP-0124/2020
>SouthAfrica/KRISP-0128/2020
>SouthAfrica/KRISP-0130/2020
>SouthAfrica/KRISP-0135/2020
>SouthAfrica/KRISP-0139/2020
>SouthAfrica/KRISP-0134/2020
>SouthAfrica/KRISP-0149/2020
>SouthAfrica/KRISP-0154/2020
>SouthAfrica/KRISP-102/2020
>SouthAfrica/KRISP-0143/2020
>SouthAfrica/KRISP-0152/2020
>SouthAfrica/KRISP-0153/2020
>SouthAfrica/KRISP-0133/2020
>SouthAfrica/KRISP-0125/2020
>SouthAfrica/KRISP-0137/2020
>SouthAfrica/KRISP-0129/2020
>SouthAfrica/KRISP-0156/2020
>SouthAfrica/KRISP-0138/2020
>SouthAfrica/KRISP-0148/2020
>SouthAfrica/KRISP-0165/2020
>SouthAfrica/KRISP-0132/2020
>SouthAfrica/KRISP-0151/2020
>SouthAfrica/KRISP-04/2020
>SouthAfrica/KRISP-045/2020
>Singapore/9/2020
>Slovakia/SK-BMC6/2020
>SouthAfrica/KRISP-0026/2020
>SouthAfrica/KRISP-051/2020
>SouthAfrica/KRISP-0033/2020
>Slovenia/MB0419/2020
>SouthAfrica/KRISP-105/2020
>Slovakia/SK-BMC2/2020
>SouthAfrica/KRISP-06/2020
>Slovenia/12304/2020
>Slovenia/4584/2020
>Singapore/8/2020
>Slovenia/808/2020
>SouthAfrica/KRISP-02/2020
>Singapore/92/2020
>Singapore/89/2020
>Slovenia/MB0329/2020
>SouthAfrica/KRISP-0155/2020
>SouthAfrica/KRISP-104/2020
>England/SHEF-C77F1/2020
>Netherlands/NoordHolland_28/2020
>Netherlands/Overijssel_34/2020
>Netherlands/Overijssel_35/2020
>Netherlands/Overijssel_25/2020
>Netherlands/NoordHolland_22/2020
>Netherlands/NoordHolland_16/2020
>Netherlands/NoordBrabant_76/2020
>Netherlands/NoordHolland_10001/2020
>Netherlands/NoordHolland_10002/2020
>Netherlands/Oss_1363500/2020
>Netherlands/Tilburg_1363354/2020
>Netherlands/NoordBrabant_47/2020
>Netherlands/Utrecht_10015/2020
>Brazil/SPBR-02/2020
>Brazil/SPBR-08/2020
>Brazil/SPBR-05/2020
>Brazil/SPBR-09/2020
>Brazil/SPBR-01/2020
>Brazil/SPBR-06/2020
>Brazil/SPBR-13/2020
>Brazil/SPBR-144/2020
>Brazil/RJ0249/2020
>Brazil/RJ0262/2020
>Brazil/SC0246/2020
>Brazil/RJ0257/2020
>Brazil/RJ0261/2020
>Brazil/RJ0275/2020
>Brazil/RJ0268/2020
>Brazil/RJ0250/2020
>Brazil/RJ0284/2020
>Brazil/RJ0252/2020
>Brazil/RJ0263/2020
>Brazil/RJ0253/2020
>Bucuresti/ChVir7245/2020
>Brazil/RJ0247/2020
>Bucuresti/ChVir7244/2020
>Brunei/3/2020
>Cambodia/0012/2020
>Brunei/2/2020
>Brazil/RJ-1574/2020
>Brazil/RJ-2840/2020
>Brazil/RJ-2195/2020
>Brazil/RJ-2696/2020
>Brazil/RJ-2233/2020
>Brazil/RJ-2822/2020
>Brazil/RJ-2208/2020
>Brazil/RJ-2669/2020
>Brazil/RJ-763/2020
>Brazil/RJ-1691/2020
>Brazil/RJ-1948/2020
>Brazil/RJ-2033/2020
>Brazil/RJ-2072/2020
>Brazil/RJ-1927/2020
>Brazil/RJ-899/2020
>Brunei/4/2020
>Brunei/5/2020
>Brunei/1/2020
>England/20129033804/2020
>India/NCDC-01326/2020
>India/NCDC-01757/2020
>India/NCDC-01711/2020
>India/NCDC-4877/2020
>India/NCDC-4876/2020
>India/NCDC-01705/2020
>India/NCDC-4476/2020
>India/NCDC-4878/2020
>India/NCDC-01710/2020
>India/NCDC-01475/2020
>India/NCDC-01744/2020
>India/NCDC-02415/2020
>India/NCDC-01457/2020
>India/NCDC-01501/2020
>SouthAfrica/R02827/2020
>SouthAfrica/KRISP-106/2020
>SouthAfrica/R07601/2020
>SouthAfrica/R03006/2020
>SouthAfrica/Tygerberg_02/2020
>SouthAfrica/Tygerberg_05/2020
>SouthAfrica/Tygerberg_03/2020
>Spain/ACoruna_002/2020
>Spain/ACoruna_006/2020
>SouthAfrica/Tygerberg_01/2020
>Spain/ACoruna_013/2020
>Spain/ACoruna_014/2020
>Spain/ACoruna_011/2020
>SouthAfrica/KRISP-109/2020
>SouthAfrica/Tygerberg_30/2020
>SouthAfrica/R07552/2020
>SouthAfrica/R07719/2020
>Spain/ACoruna_007/2020
>Spain/Andalucia201613/2020
>SouthAfrica/R05360/2020
>SouthAfrica/R09103/2020
>SouthAfrica/R04827/2020
>Spain/Andalucia201257/2020
>SouthAfrica/Tygerberg_04/2020
>SouthAfrica/Tygerberg_06/2020
>Spain/Andalucia201272/2020
>SouthAfrica/Tygerberg_31/2020
>Spain/100_20/2020
>Spain/96_19/2020
>Spain/Alicante569/2020
>Spain/67_20/2020
>Spain/68_19/2020
>Spain/86_17/2020
>Spain/80_19/2020
>SouthKorea/KCDC03/2020
>SouthKorea/KUMC02/2020
>SouthKorea/KUMC03/2020
>SouthKorea/KUMC04/2020
>SouthKorea/KUMC05/2020
>SouthKorea/KUMC06/2020
>Spain/ACoruna_001/2020
>SouthKorea/KCDC05/2020
>SouthKorea/KCDC06/2020
>SouthKorea/KCDC07/2020
>SouthKorea/KCDC12/2020
>SouthKorea/KCDC24/2020
>Spain/ACoruna_012/2020
>SouthAfrica/KRISP-108/2020
>SouthAfrica/R05929/2020
>SouthAfrica/R05204/2020
>Wales/PHWC-2663F/2020
>Wales/PHWC-26918/2020
>Netherlands/NoordBrabant_10003/2020
>Netherlands/NoordBrabant_102/2020
>Netherlands/NA_708/2020
>Netherlands/NoordBrabant_20/2020
>Netherlands/NoordBrabant_25/2020
>Netherlands/NA_85/2020
>Netherlands/NA_74/2020
>Netherlands/NA_686/2020
>Netherlands/NA_688/2020
>Netherlands/NoordBrabant_146/2020
>Australia/VIC1592/2020
>Australia/VIC1593/2020
>Australia/VIC1558/2020
>Australia/VIC1566/2020
>Australia/VIC1513/2020
>Australia/VIC1511/2020
>Australia/VIC1584/2020
>Australia/VIC1617/2020
>Australia/VIC1585/2020
>Australia/VIC1621/2020
>Australia/VIC1560/2020
>Australia/VIC1599/2020
>Australia/VIC138/2020
>Australia/VIC14/2020
>Australia/VIC139/2020
>Australia/VIC160/2020
>Australia/VIC1612/2020
>Australia/VIC1591/2020
>Australia/VIC1510/2020
>Belgium/UGent-58/2020
>Belgium/UGent-40/2020
>Belgium/UGent-28/2020
>Belgium/UGent-9/2020
>Belgium/Rega-0329236/2020
>Belgium/Rega-0329237/2020
>Belgium/SA-0409296/2020
>Belgium/STM-0324170/2020
>Belgium/Rega-0329245/2020
>Belgium/Rega-0329232/2020
>Belgium/SG-0507420/2020
>England/20192085601/2020
>Chile/Copiapo-00007/2020
>Chile/Copiapo-00014/2020
>Chile/Copiapo-00063/2020
>Chile/Copiapo-00064/2020
>Chile/Copiapo-00015/2020
>Chile/Punta_Arenas_4/2020
>Chile/Chillan_4/2020
>Chile/PuenteAlto-29192/2020
>Chile/Punta_Arenas_6/2020
>Chile/Copiapo-00006/2020
>Chile/Huasco-00013/2020
>Norway/1526/2020
>Norway/1953/2020
>Norway/1955/2020
>Norway/1989/2020
>Norway/2087/2020
>Norway/1811/2020
>Norway/2088/2020
>Norway/1495/2020
>Norway/1951/2020
>Norway/1781/2020
>Norway/2084/2020
>Norway/1917/2020
>Norway/1949/2020
>Norway/2065/2020
>Norway/1379/2020
>Norway/1538/2020
>Norway/1694/2020
>Norway/1455/2020
>Norway/1493/2020
>Norway/1494/2020
>Norway/1443/2020
>Norway/1380/2020
>Norway/1772/2020
>NorthernIreland/NIRE-FBFDE/2020
>NorthernIreland/NIRE-FBFFC/2020
>Norway/1867/2020
>Norway/2052/2020
>England/SHEF-C0242/2020
>England/SHEF-C028E/2020
>India/GBRC93/2020
>India/GMC-KP1125/2020
>India/GBRC56b/2020
>India/GBRC7/2020
>India/GBRC70/2020
>India/GBRC92/2020
>India/GMC-KN318/2020
>India/GMC-TC469/2020
>India/ILSCV13907/2020
>India/ILSCV13929/2020
>India/ILSCV14262/2020
>India/ILSCV17741/2020
>India/ILSCV20165/2020
>India/ILSCV20166/2020
>India/ILSCV14847/2020
>India/ILSCV18556/2020
>India/ILSCV14831/2020
>India/ILSCV16012/2020
>India/ILSCV19048/2020
>India/ILSCV16280/2020
>India/GBRC80/2020
>Spain/Palma2570/2020
>Spain/Palma2580/2020
>Spain/Palma2513/2020
>Spain/Valencia119/2020
>Spain/Valencia125/2020
>Spain/Valencia128/2020
>Wales/PHWC-2465F/2020
>England/CAMB-1AFD38/2020
>England/CAMB-1AFD56/2020
>England/CAMB-1AEC96/2020
>England/CAMB-1AFBC5/2020
>UnitedArabEmirates/L0484/2020
>UnitedArabEmirates/L0/2020
>UnitedArabEmirates/L0184/2020
>UnitedArabEmirates/L0231/2020
>UnitedArabEmirates/L068/2020
>UnitedArabEmirates/L0287/2020
>Uganda/UG019/2020
>Uganda/UG015/2020
>Uganda/UG016/2020
>Uganda/UG020/2020
>Uganda/UG017/2020
>Uganda/UG001/2020
>Uganda/UG012/2020
>Uganda/UG002/2020
>Uganda/UG004/2020
>Uganda/UG010/2020
>Uganda/UG007/2020
>Uganda/UG009/2020
>Uganda/UG011/2020
>Uganda/UG008/2020
>Uganda/UG013/2020
>Uganda/UG006/2020
>Uganda/UG005/2020
>Uganda/UG014/2020
>Uganda/UG003/2020
>England/NOTT-1115DF/2020
>England/CAMB-74D5B/2020
>England/CAMB-751C7/2020
>Thailand/Nonthaburi_363/2020
>Thailand/Nonthaburi_59/2020
>Thailand/Nonthaburi_68/2020
>Thailand/Phuket_247/2020
>Thailand/Samutprakarn_840/2020
>Turkey/ERAGEM-001/2020
>Timor-Leste/TL05/2020
>Timor-Leste/TL07/2020
>Timor-Leste/TL23/2020
>Timor-Leste/TL06/2020
>Timor-Leste/TL14/2020
>Timor-Leste/TL17/2020
>Timor-Leste/TL19/2020
>Timor-Leste/TL25/2020
>Timor-Leste/TL21/2020
>Turkey/GLAB-CoV008/2020
>Turkey/GLAB-CoV012/2020
>Turkey/HSGM-1418/2020
>Turkey/HSGM-1428/2020
>Turkey/HSGM-302/2020
>Turkey/HSGM-10241/2020
>Turkey/HSGM-4236/2020
>Turkey/HSGM-4505/2020
>Turkey/HSGM-5602/2020
>Turkey/HSGM-4701/2020
>Turkey/HSGM-5711/2020
>Turkey/HSGM-8968/2020
>Turkey/HSGM-8964/2020
>Turkey/HSGM-5624/2020
>Turkey/HSGM-8975/2020
>Turkey/HSGM-8003/2020
>Turkey/HSGM-7718/2020
>Turkey/HSGM-8001/2020
>Turkey/HSGM-1081/2020
>Turkey/HSGM-674/2020
>Turkey/HSGM-942/2020
>Turkey/HSGM-4706/2020
>Turkey/HSGM-5769/2020
>Turkey/HSGM-1432/2020
>Turkey/HSGM-1452/2020
>Turkey/HSGM-7668/2020
>Turkey/HSGM-5770/2020
>Turkey/VETAL1902_2/2020
>Turkey/HSGM-6204/2020
>Turkey/IMU-SP-01/2020
>Turkey/IMU-SP-02/2020
>Turkey/IMU-SP-03/2020
>Turkey/IMU-SP-04/2020
>Turkey/GLAB-CoV013/2020
>Tunisia/COV0010-12/2020
>Tunisia/MHT_2/2020
>Tunisia/MHT_1/2020
>Tunisia/COV0425/2020
>Thailand/Nonthaburi_3478/2020
>Thailand/SI200040-NT/2020
>Thailand/SI200433-NT/2020
>Thailand/SI200383-NT/2020
>Thailand/SI200478-NST/2020
>Thailand/SI200893-NT/2020
>Thailand/SI201712-NT/2020
>Thailand/SI202205-NT/2020
>Thailand/SI200468-NT/2020
>Thailand/SI202620-NT/2020
>Thailand/SI203285-NT/2020
>Thailand/SI204514-NT/2020
>Thailand/SI206377-NST/2020
>Thailand/SI206917-NT/2020
>Thailand/SI206587-NT/2020
>Thailand/SI202872-NT/2020
>Thailand/SI200615-NT/2020
>Thailand/SI202769-NT/2020
>Turkey/HSGM-4698/2020
>Tunisia/COV1339/2020
>Turkey/Istanbul-BezmCoV1/2020
>Timor-Leste/TL16/2020
>Timor-Leste/TL18/2020
>Timor-Leste/TL15/2020
>Timor-Leste/TL22/2020
>Timor-Leste/TL20/2020
>Tunisia/COV0880/2020
>Turkey/VETAL1902_1/2020
>Spain/COV003667/2020
>Spain/COV003681/2020
>Spain/Donostia-San_Sebastian2093/2020
>Spain/COV003695/2020
>Spain/COV003694/2020
>Spain/COV003691/2020
>Spain/COV003685/2020
>Spain/COV003719/2020
>Spain/COV003722/2020
>Spain/Donostia-San_Sebastian2122/2020
>Spain/Donostia-San_Sebastian2139/2020
>Spain/Donostia-San_Sebastian2121/2020
>Spain/Donostia-San_Sebastian2089/2020
>Spain/COV003723/2020
>Spain/Donostia-San_Sebastian2120/2020
>Spain/COV003684/2020
>Spain/Donostia-San_Sebastian2090/2020
>Spain/COV003725/2020
>Spain/COV003724/2020
>Spain/CastillayLeon201061/2020
>Spain/Canarias201939/2020
>England/20132106104/2020
>England/20134010904/2020
>India/GBRC115/2020
>India/GBRC132/2020
>India/GBRC102/2020
>India/GBRC101/2020
>India/GBRC119/2020
>India/CCMB_J300/2020
>India/CCMB_NIV3/2020
>India/CCMB_NIV4/2020
>NorthernIreland/NIRE-10540E/2020
>England/OXON-ACE2A/2020
>England/NOTT-111B73/2020
>England/OXON-ACAEA/2020
>England/NOTT-111BA0/2020
>England/NOTT-111B28/2020
>England/NOTT-111B46/2020
>England/NOTT-111B82/2020
>England/NOTT-111B64/2020
>England/NOTT-111B37/2020
>England/NOTT-111BBF/2020
>England/BRIS-121D4D/2020
>England/BRIS-122025/2020
>Colombia/INS-82457/2020
>Colombia/INS-101935/2020
>Colombia/INS-81035/2020
>Colombia/INS-80705/2020
>Colombia/INS-103039/2020
>Colombia/INS-79738/2020
>Colombia/INS-79890/2020
>Colombia/INS-82320/2020
>Colombia/INS-80825/2020
>Colombia/INS-81251/2020
>Colombia/INS-94514/2020
>Cyprus/001/2020
>Cyprus/005/2020
>Cyprus/006/2020
>Cyprus/008/2020
>Cyprus/002/2020
>Cyprus/003/2020
>Cyprus/004/2020
>Colombia/INS-80191/2020
>Croatia/7R-S8new/2020
>Croatia/I7-S21new/2020
>Croatia/8U-S17new/2020
>Croatia/AU-S10new/2020
>Croatia/LG-S2new/2020
>Croatia/OY-S1new/2020
>Croatia/17-S7new/2020
>Cyprus/007/2020
>CzechRepublic/IAB_15/2020
>CzechRepublic/IAB_20/2020
>CzechRepublic/2122/2020
>CzechRepublic/IAB_14/2020
>CzechRepublic/IAB_23/2020
>CzechRepublic/2308/2020
>CzechRepublic/ChVir1912/2020
>CzechRepublic/IAB_17/2020
>CzechRepublic/IAB_22/2020
>CzechRepublic/IAB_16/2020
>Croatia/1146_Split/2020
>Croatia/1560_Split/2020
>Croatia/1761_Dubrovnik/2020
>Croatia/297_Varazdin/2020
>CzechRepublic/2741/2020
>CzechRepublic/IAB_4/2020
>Colombia/INS-81279/2020
>Croatia/ZG-297-20/2020
>Colombia/GUV-92087/2020
>Colombia/GVI-93457/2020
>Colombia/GVI-97769/2020
>Colombia/GUV-92061/2020
>Colombia/GUV-92250/2020
>Colombia/GUV-92256/2020
>Colombia/GVI-93476/2020
>Colombia/GVI-97588/2020
>Colombia/GVI-97855/2020
>Colombia/GVI-93366/2020
>Colombia/GVI-98006/2020
>Colombia/GVI-93381/2020
>Colombia/GVI-97161/2020
>Colombia/GVI-93511/2020
>Colombia/GVI-97875/2020
>Colombia/GVI-92161/2020
>Colombia/GVI-97718/2020
>Colombia/GVI-97921/2020
>Colombia/GVI-98087/2020
>Colombia/GVI-97349/2020
>Colombia/GVI-97203/2020
>Colombia/GVI-93450/2020
>Colombia/GUV-92155/2020
>Colombia/GVI-98290/2020
>Colombia/GVI-93534/2020
>Colombia/GVI-97795/2020
>Colombia/GVI-98032/2020
>CzechRepublic/ChVir1630/2020
>CzechRepublic/IAB_18/2020
>CzechRepublic/951/2020
>CzechRepublic/IAB_21/2020
>Colombia/GVI-93477/2020
>Colombia/GVI97527/2020
>Colombia/GVI-93352/2020
>Colombia/GVI-98011/2020
>CzechRepublic/IAB_10/2020
>CzechRepublic/IAB_12/2020
>Colombia/INS-79253/2020
>Colombia/INS-79489/2020
>Colombia/INS-79256/2020
>Colombia/GUV-92052/2020
>Colombia/GUV-92146/2020
>CzechRepublic/IAB_1/2020
>Colombia/GVI-93301/2020
>Colombia/INS-82307/2020
>Croatia/592_Osijek/2020
>CzechRepublic/2282/2020
>CzechRepublic/2556/2020
>Wuhan/IVDC-HB-01/2019
>Wuhan/WIV04/2019
>Wuhan/IVDC-HB-05/2019
>Wuhan/IVDC-HB-GX02/2019
>Xinyu/JX122/2020
>Wuhan/WH03/2020
>Wuhan/WIV06/2019
>Wuhan/YB012506/2020
>Wuhan/WHU02/2020
>Wuhan/WIV02/2019
>Wuhan/WH04/2020
>Zhejiang/OS2/2020
>Zhejiang/OS5/2020
>Wuhan/WIV05/2019
>Wuhan/WIV07/2019
>canine/HongKong/20-03695/2020
>env/Beijing/IVDC-03-06/2020
>cat/France/53/2020
>Wuhan/WHUH012/2020
>mouse/Harbin/HRB-26m/2020
>Australia/SAP305/2020
>Australia/VIC03/2020
>Australia/VIC110/2020
>Australia/VIC1087/2020
>Australia/SAP212/2020
>Australia/SAP214/2020
>Australia/VIC1023/2020
>Australia/VIC1079/2020
>Australia/VIC01/2020
>Australia/VIC02/2020
>Australia/VIC1092/2020
>Iceland/220/2020
>Iceland/248/2020
>Iceland/234/2020
>Iceland/31/2020
>Iceland/325/2020
>Iceland/36/2020
>Iceland/270/2020
>Iceland/233/2020
>Iceland/259/2020
>Netherlands/ZuidHolland_10005/2020
>Netherlands/ZuidHolland_10004/2020
>Netherlands/Utrecht_16/2020
>Netherlands/Utrecht_48/2020
>Netherlands/Utrecht_49/2020
>Netherlands/Utrecht_44/2020
>Netherlands/Utrecht_50/2020
>Singapore/317/2020
>Singapore/298/2020
>Singapore/383/2020
>Singapore/394/2020
>Singapore/7/2020
>Singapore/314/2020
>Singapore/313/2020
>Singapore/358/2020
>Singapore/45/2020
>Singapore/3Clin/2020
>Singapore/319/2020
>Singapore/302/2020
>Singapore/295/2020
>Singapore/3/2020
>Singapore/5/2020
>Singapore/6/2020
>Singapore/44/2020
>Singapore/36/2020
>Singapore/48/2020
>Singapore/35/2020
>Singapore/49/2020
>Singapore/353/2020
>Singapore/299/2020
>Singapore/393/2020
>Singapore/400/2020
>Singapore/365/2020
>Singapore/390/2020
>Singapore/342/2020
>Singapore/362/2020
>Singapore/352/2020
>Singapore/387/2020
>Singapore/396/2020
>Singapore/70/2020
>Singapore/65/2020
>Singapore/57/2020
>Singapore/66/2020
>Singapore/60/2020
>Singapore/391/2020
>Singapore/347/2020
>Singapore/360/2020
>Singapore/309/2020
>Singapore/294/2020
>Singapore/397/2020
>Singapore/398/2020
>Singapore/43/2020
>Singapore/51/2020
>Singapore/315/2020
>Argentina/C3013/2020
>Argentina/C1374/2020
>Argentina/C121/2020
>Argentina/PAIS_A005/2020
>Algeria/G0638_2264/2020
>Algeria/G0860_2262/2020
>Algeria/G0640_2265/2020
>Australia/NSW01/2020
>Australia/NSW04/2020
>Australia/NSW03/2020
>Australia/NSW05/2020
>Australia/NSW07/2020
>Australia/NSW06/2020
>Australia/NSW02/2020
>Australia/NSW08/2020
>Australia/NSW10/2020
>Australia/NSW09/2020
>Argentina/PAIS_A001/2020
>Argentina/PAIS_A017/2020
>Argentina/PAIS_A020/2020
>Argentina/PAIS_A022/2020
>Argentina/PAIS_A004/2020
>Argentina/PAIS_A008/2020
>Argentina/PAIS_A012/2020
>Argentina/PAIS_A007/2020
>Argentina/PAIS_A013/2020
>Argentina/PAIS_A011/2020
>Argentina/PAIS_A016/2020
>Argentina/PAIS_A018/2020
>Argentina/PAIS_A025/2020
>Argentina/PAIS_A006/2020
>Argentina/PAIS_A019/2020
>Argentina/PAIS_A003/2020
>Argentina/PAIS_A023/2020
>Argentina/PAIS_A026/2020
>Argentina/PAIS_A024/2020
>Argentina/PAIS_A021/2020
>Argentina/PAIS_A009/2020
>Argentina/PAIS_A015/2020
>Argentina/PAIS_A014/2020
>Argentina/PAIS_A002/2020
>Argentina/PAIS_A027/2020
>Netherlands/NA_650/2020
>Netherlands/NA_613/2020
>Netherlands/NA_626/2020
>Netherlands/NA_55/2020
>Netherlands/NA_57/2020
>Netherlands/NA_60/2020
>Netherlands/NA_670/2020
>Netherlands/NA_666/2020
>India/NIV-4130/2020
>India/S13/2020
>India/S15/2020
>India/S19/2020
>India/RMRC103/2020
>India/RMRC162/2020
>India/RMRC108/2020
>India/RMRC164/2020
>India/RMRC166/2020
>India/RMRC171/2020
>India/RMRC167/2020
>India/RMRC159/2020
>India/RMRC160/2020
>India/RMRC163/2020
>India/RMRC24/2020
>India/RMRC30/2020
>India/RMRC28/2020
>India/RMRC46/2020
>India/RMRC38/2020
>India/NIV-2810/2020
>India/NIV-4367/2020
>India/NIV-5119/2020
>India/NIV-5109/2020
>India/RMRC106/2020
>India/RMRC2/2020
>India/NIV-4369/2020
>India/NIV-5102/2020
>Spain/COV000727/2020
>Spain/COV000860/2020
>Spain/COV000692/2020
>Spain/COV000792/2020
>Spain/COV001436/2020
>Spain/COV001467/2020
>Spain/COV001522/2020
>Spain/COV001528/2020
>Spain/COV001539/2020
>Spain/COV001594/2020
>Spain/COV001604/2020
>Spain/COV001606/2020
>Spain/COV001611/2020
>Spain/COV001566/2020
>Spain/COV001587/2020
>Israel/2020078/2020
>Israel/2046129/2020
>Israel/2047738/2020
>Israel/2089723/2020
>Israel/2113256/2020
>Israel/2020084/2020
>Israel/2099251/2020
>Israel/2113601/2020
>Israel/701002403/2020
>Israel/2047772/2020
>Israel/2047004/2020
>Israel/2086045/2020
>Israel/2089866/2020
>Israel/2115701/2020
>Israel/701002504/2020
>Israel/2089698/2020
>Israel/2047883/2020
>Israel/51146500/2020
>Israel/2089697/2020
>Israel/2086022/2020
>Israel/2047145/2020
>Israel/2047188/2020
>Israel/2047189/2020
>Israel/2047418/2020
>Israel/51137031/2020
>Israel/701002455/2020
>Israel/701002431/2020
>Israel/51141014/2020
>Israel/51145198/2020
>Israel/2047749/2020
>Israel/2046434/2020
>Israel/2113255/2020
>Israel/2086033/2020
>Israel/2086034/2020
>Israel/2089839/2020
>Israel/2089852/2020
>Israel/51144342/2020
>England/LIVE-9C467/2020
>England/LIVE-9C0FA/2020
>England/20118151404/2020
>England/201141047/2020
>Wales/PHWC-27838/2020
>Wales/PHWC-2716A/2020
>Wales/PHWC-277FF/2020
>England/CAMB-1B05E1/2020
>England/20172043604/2020
>Australia/NSW551/2020
>Australia/NSW347/2020
>Australia/NSW560/2020
>Brazil/AC162535-IEC/2020
>Brazil/AP161167-IEC/2020
>Brazil/AP163972-IEC/2020
>Brazil/AP164082-IEC/2020
>Brazil/PA161548-IEC/2020
>Brazil/DF-615i/2020
>Brazil/DF-619i/2020
>Brazil/RJ-1100/2020
>Brazil/DF-891/2020
>Brazil/DF-862/2020
>Brazil/RJ-1111/2020
>Brazil/RJ-1056/2020
>Brazil/RJ-1119/2020
>Brazil/RJ-1065/2020
>Brazil/DF-861/2020
>Brazil/RJ-1466/2020
>Brazil/BA-510/2020
>Brazil/CV32/2020
>Brazil/MG0211/2020
>Brazil/GO0210/2020
>Brazil/MG0217/2020
>Brazil/MG0218/2020
>Brazil/MG0219/2020
>Brazil/MG0290/2020
>Brazil/PI0239/2020
>Brazil/MG0214/2020
>Brazil/MG0216/2020
>Belgium/rega-0405288/2020
>Belgium/rega-0407287/2020
>BosniaandHerzegovina/ChVir7343/2020
>BosniaandHerzegovina/ChVir7350/2020
>BosniaandHerzegovina/ChVir7344/2020
>BosniaandHerzegovina/ChVir7387/2020
>BosniaandHerzegovina/ChVir7375/2020
>BosniaandHerzegovina/ChVir7346/2020
>BosniaandHerzegovina/ChVir7354/2020
>BosniaandHerzegovina/ChVir7367/2020
>BosniaandHerzegovina/ChVir7347/2020
>BosniaandHerzegovina/ChVir7348/2020
>BosniaandHerzegovina/ChVir7353/2020
>BosniaandHerzegovina/ChVir7352/2020
>BosniaandHerzegovina/ChVir7362/2020
>BosniaandHerzegovina/ChVir7370/2020
>BosniaandHerzegovina/ChVir7402/2020
>BosniaandHerzegovina/ChVir7349/2020
>BosniaandHerzegovina/ChVir7382/2020
>BosniaandHerzegovina/ChVir7366/2020
>BosniaandHerzegovina/ChVir7357/2020
>BosniaandHerzegovina/ChVir7372/2020
>BosniaandHerzegovina/ChVir7396/2020
>BosniaandHerzegovina/ChVir7377/2020
>BosniaandHerzegovina/ChVir7361/2020
>BosniaandHerzegovina/ChVir7365/2020
>BosniaandHerzegovina/ChVir7379/2020
>BosniaandHerzegovina/ChVir7360/2020
>Brazil/CV21/2020
>BosniaandHerzegovina/04-Sarajevo/2020
>BosniaandHerzegovina/ChVir7340/2020
>Brazil/ES-225/2020
>BosniaandHerzegovina/01-Livno/2020
>BosniaandHerzegovina/02-BanjaLuka/2020
>NewZealand/20VR1616/2020
>NewZealand/20VR0189/2020
>NewZealand/20VR0712/2020
>NewZealand/20VR1133/2020
>NewZealand/20VR0933/2020
>NewZealand/20VR1078/2020
>NewZealand/20VR1450/2020
>NewZealand/20VR1274/2020
>NewZealand/20VR1828/2020
>NewZealand/20VR1779/2020
>NewZealand/20VR1281/2020
>NewZealand/20VR1561/2020
>NewZealand/20VR1796/2020
>NewZealand/20VR0275/2020
>NewZealand/20VR0987/2020
>NewZealand/20VR1275/2020
>NewZealand/20VR0989/2020
>NewZealand/20VR0276/2020
>NewZealand/20VR1798/2020
>NewZealand/20VR1799/2020
>NewZealand/01/2020
>NewZealand/20VR1782/2020
>NewZealand/20VR0999/2020
>NewZealand/20VR1380/2020
>NewZealand/20VR1016/2020
>NewZealand/20VR1290/2020
>NewZealand/20VR1297/2020
>England/SHEF-C90E5/2020
>USA/WA-UW-5205/2020
>Portugal/PT0502/2020
>USA/MA-MGH-00417/2020
>Germany/BAV-MVP0006/2020
>Australia/VIC606/2020
>Australia/VIC67/2020
>Japan/DP0763/2020
>USA/NY-NYUMC760/2020
>USA/TX-HMH0133/2020
>Australia/VIC942/2020
>USA/ID-UW-4254/2020
>USA/NY-Wadsworth-26551-01/2020
>USA/WI-UW-143/2020
>USA/PA-MGSC52-05/2020
>USA/MA-MGH-00086/2020
>USA/NY-SURV0144/2020
>DRC/2939/2020
>USA/WA-UW110/2020
>USA/NY-PV09340/2020
>England/NORT-28945C/2020
>USA/MN-MDH-276/2020
>USA/AZ-TG271880/2020
>Wuhan/HB-WHCM-115/2020
>USA/CA-CZB-1107/2020
>USA/WA-S359/2020
>Canada/ON_PHL0539/2020
>Canada/ON_PHL3741/2020
>USA/NY-NYUMC694/2020
>Australia/SAP081/2020
>Australia/SAP083/2020
>USA/CA-SCCPHD-UC129/2020
>USA/CA-SCCPHD-UC16/2020
>USA/CA-SCCPHD-UC158/2020
>USA/NY-NYUMC33/2020
>Australia/VIC142/2020
>USA/CA-CZB09/2020
>India/GBRC63/2020
>Scotland/CVR1663/2020
>Australia/VIC104/2020
>England/LIVE-99A0E/2020
