# Supplementary material for: Revealing fine-scale spatiotemporal differences in SARS-CoV-2 introduction and spread
Source: Nat Commun. 2020 Nov 3;11:5558. doi: 10.1038/s41467-020-19346-z (PMC7609670; doi:10.1038/s41467-020-19346-z)
Supplement: Supplementary file 3 — Source Data [file 41467_2020_19346_MOESM3_ESM.zip › Source Data/introductions/data/metadata_adjusted.tsv]

strain	virus	gisaid_epi_isl	genbank_accession	date	region	country	division	location	region_exposure	country_exposure	division_exposure	segment	length	host	age	sex	originating_lab	submitting_lab	authors	url	title	paper_url	date_submitted
Wuhan-Hu-1/2019	ncov	EPI_ISL_402125	MN908947	2019-12-26	Asia	China	Hubei	Wuhan	Asia	China	Hubei	genome	29903	Human	?	?	National Institute for Communicable Disease Control and Prevention (ICDC) Chinese Center for Disease Control and Prevention (China CDC)	National Institute for Communicable Disease Control and Prevention (ICDC) Chinese Center for Disease Control and Prevention (China CDC)	Zhang et al	https://www.gisaid.org		>	2020-1-12
Algeria/G0638_2264/2020	ncov	EPI_ISL_418241	?	2020-3-2	Africa	Algeria	Boufarik		Africa	Algeria	Boufarik	genome	29862	Human	28	Female	NIC Viral Respiratory Unit - Institut Pasteur of Algeria	National Reference Center for Viruses of Respiratory Infections, Institut Pasteur, Paris	Mélanie Albert et al	https://www.gisaid.org	?	?	2020-3-29
Algeria/G0640_2265/2020	ncov	EPI_ISL_418242	?	2020-3-8	Africa	Algeria	Blida		Africa	Algeria	Blida	genome	29867	Human	87	Male	NIC Viral Respiratory Unit - Institut Pasteur of Algeria	National Reference Center for Viruses of Respiratory Infections, Institut Pasteur, Paris	Mélanie Albert et al	https://www.gisaid.org	?	?	2020-3-29
Algeria/G0860_2262/2020	ncov	EPI_ISL_420037	?	2020-3-2	Africa	Algeria	Boufarik		Africa	Algeria	Boufarik	genome	29862	Human	41	Male	NIC Viral Respiratory Unit - Institut Pasteur of Algeria	National Reference Center for Viruses of Respiratory Infections, Institut Pasteur, Paris	Mélanie Albert et al	https://www.gisaid.org	?	?	2020-4-4
Andalusia/COV001884/2020	ncov	EPI_ISL_452463	?	2020-3-12	Europe	Spain	Andalusia	Cadiz	Europe	Spain	Andalusia	genome	29903	Human	67	Male	Hospital Universitario Puerta del Mar de Cádiz - INIBICA	SeqCOVID-SPAIN consortium/IBV(CSIC)	Salud Rodríguez-Pallares et al	https://www.gisaid.org	?	?	2020-5-27
Anhui/SZ005/2020	ncov	EPI_ISL_413485	?	2020-1-24	Asia	China	Anhui	Suzhou	Asia	China	Anhui	genome	29860	Human	58	Male	Department of microbiology laboratory,Anhui Provincial Center for Disease Control and Prevention	Department of microbiology laboratory,Anhui Provincial Center for Disease Control and Prevention	Weiwei Li et al	https://www.gisaid.org	?	?	2020-3-5
Argentina/C121/2020	ncov	EPI_ISL_420600	?	2020-3-7	South America	Argentina	Argentina		South America	Argentina	Argentina	genome	29903	Human	51	Male	Servicio Virosis Respiratorias-Departamento Virología-INEI	Instituto Nacional Enfermedades Infecciosas C.G.Malbran	Baumeister E. et al	https://www.gisaid.org	?	?	2020-4-6
Argentina/C1374/2020	ncov	EPI_ISL_420599	?	2020-3-18	South America	Argentina	Argentina		South America	Argentina	Argentina	genome	29903	Human	47	Male	Servicio Virosis Respiratorias-Departamento Virología-INEI	Instituto Nacional Enfermedades Infecciosas C.G.Malbran	Baumeister E. et al	https://www.gisaid.org	?	?	2020-4-6
Argentina/C3013/2020	ncov	EPI_ISL_420598	?	2020-3-22	South America	Argentina	Argentina		South America	Argentina	Argentina	genome	29903	Human	73	Male	Servicio Virosis Respiratorias-Departamento Virología-INEI	Instituto Nacional Enfermedades Infecciosas C.G.Malbran	Baumeister E. et al	https://www.gisaid.org	?	?	2020-4-6
Argentina/PAIS_A001/2020	ncov	EPI_ISL_430793	?	2020-3-1	South America	Argentina	Ciudad Autonoma de Buenos Aires		South America	Argentina	Ciudad Autonoma de Buenos Aires	genome	29798	Human	40	Male	Laboratorio Análisis Clínicos, Unidad de Servicios Diagnósticos, Swiss Medical Group	Área de Secuenciación del Laboratorio de Virología del Hospital de Niños Dr. Ricardo Gutierrez	Nabaes Jodar et al	https://www.gisaid.org	?	?	2020-4-27
Argentina/PAIS_A002/2020	ncov	EPI_ISL_430794	?	2020-3-24	South America	Argentina	Ciudad Autonoma de Buenos Aires		South America	Argentina	Ciudad Autonoma de Buenos Aires	genome	29600	Human	40	Male	Laboratorio Análisis Clínicos, Unidad de Servicios Diagnósticos, Swiss Medical Group	Área de Secuenciación del Laboratorio de Virología del Hospital de Niños Dr. Ricardo Gutierrez	Nabaes Jodar et al	https://www.gisaid.org	?	?	2020-4-27
Argentina/PAIS_A003/2020	ncov	EPI_ISL_430795	?	2020-3-26	South America	Argentina	Ciudad Autonoma de Buenos Aires		South America	Argentina	Ciudad Autonoma de Buenos Aires	genome	29793	Human	57	Female	Laboratorio de Virología del Hospital de Niños Dr. Ricardo Gutierrez	Área de Secuenciación del Laboratorio de Virología del Hospital de Niños Dr. Ricardo Gutierrez	Nabaes Jodar et al	https://www.gisaid.org	?	?	2020-4-27
Argentina/PAIS_A004/2020	ncov	EPI_ISL_430796	?	2020-3-27	South America	Argentina	Ciudad Autonoma de Buenos Aires		South America	Argentina	Ciudad Autonoma de Buenos Aires	genome	29803	Human	30	Male	Departamento de Biología y genética molecular, IACA Laboratorios.	Área de Secuenciación del Laboratorio de Virología del Hospital de Niños Dr. Ricardo Gutierrez	Nabaes Jodar et al	https://www.gisaid.org	?	?	2020-4-27
Argentina/PAIS_A005/2020	ncov	EPI_ISL_430797	?	2020-3-27	South America	Argentina	Buenos Aires		North America	Mexico	Mexico	genome	29811	Human	59	Male	Departamento de Biología y genética molecular, IACA Laboratorios.	Área de Secuenciación del Laboratorio de Virología del Hospital de Niños Dr. Ricardo Gutierrez	Nabaes Jodar et al	https://www.gisaid.org	?	?	2020-4-27
Argentina/PAIS_A006/2020	ncov	EPI_ISL_430798	?	2020-3-28	South America	Argentina	Buenos Aires	Quilmes	South America	Argentina	Buenos Aires	genome	29808	Human	27	Female	Departamento de Biología y genética molecular, IACA Laboratorios.	Área de Secuenciación del Laboratorio de Virología del Hospital de Niños Dr. Ricardo Gutierrez	Nabaes Jodar et al	https://www.gisaid.org	?	?	2020-4-27
Argentina/PAIS_A007/2020	ncov	EPI_ISL_430799	?	2020-3-30	South America	Argentina	Ciudad Autonoma de Buenos Aires		South America	Argentina	Ciudad Autonoma de Buenos Aires	genome	29810	Human	37	Male	Laboratorio de Virología del Hospital de Niños Dr. Ricardo Gutierrez	Área de Secuenciación del Laboratorio de Virología del Hospital de Niños Dr. Ricardo Gutierrez	Nabaes Jodar et al	https://www.gisaid.org	?	?	2020-4-27
Argentina/PAIS_A008/2020	ncov	EPI_ISL_430800	?	2020-3-30	South America	Argentina	Ciudad Autonoma de Buenos Aires		South America	Argentina	Ciudad Autonoma de Buenos Aires	genome	29803	Human	32	Male	Laboratorio de Virología del Hospital de Niños Dr. Ricardo Gutierrez	Área de Secuenciación del Laboratorio de Virología del Hospital de Niños Dr. Ricardo Gutierrez	Nabaes Jodar et al	https://www.gisaid.org	?	?	2020-4-27
Argentina/PAIS_A009/2020	ncov	EPI_ISL_430801	?	2020-3-31	South America	Argentina	Ciudad Autonoma de Buenos Aires		South America	Brazil	Brazil	genome	29797	Human	70	Male	Laboratorio de Virología del Hospital de Niños Dr. Ricardo Gutierrez	Área de Secuenciación del Laboratorio de Virología del Hospital de Niños Dr. Ricardo Gutierrez	Nabaes Jodar et al	https://www.gisaid.org	?	?	2020-4-27
Argentina/PAIS_A011/2020	ncov	EPI_ISL_430802	?	2020-3-31	South America	Argentina	Buenos Aires	Bahia Blanca	South America	Argentina	Buenos Aires	genome	29810	Human	29	Female	Departamento de Biología y genética molecular, IACA Laboratorios.	Área de Secuenciación del Laboratorio de Virología del Hospital de Niños Dr. Ricardo Gutierrez	Nabaes Jodar et al	https://www.gisaid.org	?	?	2020-4-27
Argentina/PAIS_A012/2020	ncov	EPI_ISL_430803	?	2020-4-1	South America	Argentina	Ciudad Autonoma de Buenos Aires		South America	Argentina	Ciudad Autonoma de Buenos Aires	genome	29803	Human	38	Male	Laboratorio de Virología del Hospital de Niños Dr. Ricardo Gutierrez	Área de Secuenciación del Laboratorio de Virología del Hospital de Niños Dr. Ricardo Gutierrez	Nabaes Jodar et al	https://www.gisaid.org	?	?	2020-4-27
Argentina/PAIS_A013/2020	ncov	EPI_ISL_430804	?	2020-4-1	South America	Argentina	Ciudad Autonoma de Buenos Aires		Europe	Spain	Spain	genome	29812	Human	34	Male	Laboratorio de Virología del Hospital de Niños Dr. Ricardo Gutierrez	Área de Secuenciación del Laboratorio de Virología del Hospital de Niños Dr. Ricardo Gutierrez	Nabaes Jodar et al	https://www.gisaid.org	?	?	2020-4-27
Argentina/PAIS_A014/2020	ncov	EPI_ISL_430805	?	2020-4-1	South America	Argentina	Buenos Aires	Bahia Blanca	South America	Argentina	Buenos Aires	genome	29818	Human	22	Female	Departamento de Biología y genética molecular, IACA Laboratorios.	Área de Secuenciación del Laboratorio de Virología del Hospital de Niños Dr. Ricardo Gutierrez	Nabaes Jodar et al	https://www.gisaid.org	?	?	2020-4-27
Argentina/PAIS_A015/2020	ncov	EPI_ISL_430806	?	2020-4-1	South America	Argentina	Buenos Aires		Asia	Israel	Israel	genome	29790	Human	54	Female	Departamento de Biología y genética molecular, IACA Laboratorios.	Área de Secuenciación del Laboratorio de Virología del Hospital de Niños Dr. Ricardo Gutierrez	Nabaes Jodar et al	https://www.gisaid.org	?	?	2020-4-27
Argentina/PAIS_A016/2020	ncov	EPI_ISL_430807	?	2020-4-2	South America	Argentina	Ciudad Autonoma de Buenos Aires		Europe	France	France	genome	29803	Human	69	Female	Laboratorio de Virología del Hospital de Niños Dr. Ricardo Gutierrez	Área de Secuenciación del Laboratorio de Virología del Hospital de Niños Dr. Ricardo Gutierrez	Nabaes Jodar et al	https://www.gisaid.org	?	?	2020-4-27
Argentina/PAIS_A017/2020	ncov	EPI_ISL_430808	?	2020-4-3	South America	Argentina	Rio Negro	San Carlos de Bariloche	South America	Argentina	Rio Negro	genome	29810	Human	34	Male	Departamento de Biología y genética molecular, IACA Laboratorios.	Área de Secuenciación del Laboratorio de Virología del Hospital de Niños Dr. Ricardo Gutierrez	Nabaes Jodar et al	https://www.gisaid.org	?	?	2020-4-27
Argentina/PAIS_A018/2020	ncov	EPI_ISL_430809	?	2020-4-4	South America	Argentina	Ciudad Autonoma de Buenos Aires		South America	Argentina	Ciudad Autonoma de Buenos Aires	genome	29801	Human	95	Male	Laboratorio de Virología del Hospital de Niños Dr. Ricardo Gutierrez	Área de Secuenciación del Laboratorio de Virología del Hospital de Niños Dr. Ricardo Gutierrez	Nabaes Jodar et al	https://www.gisaid.org	?	?	2020-4-27
Argentina/PAIS_A019/2020	ncov	EPI_ISL_430810	?	2020-4-7	South America	Argentina	Ciudad Autonoma de Buenos Aires		South America	Argentina	Ciudad Autonoma de Buenos Aires	genome	29811	Human	50	Male	Laboratorio de Virología del Hospital de Niños Dr. Ricardo Gutierrez	Área de Secuenciación del Laboratorio de Virología del Hospital de Niños Dr. Ricardo Gutierrez	Nabaes Jodar et al	https://www.gisaid.org	?	?	2020-4-27
Argentina/PAIS_A020/2020	ncov	EPI_ISL_430811	?	2020-4-11	South America	Argentina	Ciudad Autonoma de Buenos Aires		Europe	United Kingdom	United Kingdom	genome	29810	Human	29	Female	Laboratorio de Virología del Hospital de Niños Dr. Ricardo Gutierrez	Área de Secuenciación del Laboratorio de Virología del Hospital de Niños Dr. Ricardo Gutierrez	Nabaes Jodar et al	https://www.gisaid.org	?	?	2020-4-27
Argentina/PAIS_A021/2020	ncov	EPI_ISL_430812	?	2020-4-11	South America	Argentina	Ciudad Autonoma de Buenos Aires		South America	Argentina	Ciudad Autonoma de Buenos Aires	genome	29809	Human	27	Female	Laboratorio de Virología del Hospital de Niños Dr. Ricardo Gutierrez	Área de Secuenciación del Laboratorio de Virología del Hospital de Niños Dr. Ricardo Gutierrez	Nabaes Jodar et al	https://www.gisaid.org	?	?	2020-4-27
Argentina/PAIS_A022/2020	ncov	EPI_ISL_430813	?	2020-4-11	South America	Argentina	Ciudad Autonoma de Buenos Aires		South America	Argentina	Ciudad Autonoma de Buenos Aires	genome	29798	Human	29	Male	Laboratorio de Virología del Hospital de Niños Dr. Ricardo Gutierrez	Área de Secuenciación del Laboratorio de Virología del Hospital de Niños Dr. Ricardo Gutierrez	Nabaes Jodar et al	https://www.gisaid.org	?	?	2020-4-27
Argentina/PAIS_A023/2020	ncov	EPI_ISL_430814	?	2020-4-17	South America	Argentina	Ciudad Autonoma de Buenos Aires		South America	Argentina	Ciudad Autonoma de Buenos Aires	genome	29805	Human	34	Female	Laboratorio de Virología del Hospital de Niños Dr. Ricardo Gutierrez	Área de Secuenciación del Laboratorio de Virología del Hospital de Niños Dr. Ricardo Gutierrez	Nabaes Jodar et al	https://www.gisaid.org	?	?	2020-4-27
Argentina/PAIS_A024/2020	ncov	EPI_ISL_430815	?	2020-4-18	South America	Argentina	Ciudad Autonoma de Buenos Aires		South America	Argentina	Ciudad Autonoma de Buenos Aires	genome	29800	Human	92	Male	Laboratorio de Virología del Hospital de Niños Dr. Ricardo Gutierrez	Área de Secuenciación del Laboratorio de Virología del Hospital de Niños Dr. Ricardo Gutierrez	Nabaes Jodar et al	https://www.gisaid.org	?	?	2020-4-27
Argentina/PAIS_A025/2020	ncov	EPI_ISL_430816	?	2020-4-18	South America	Argentina	Ciudad Autonoma de Buenos Aires		South America	Argentina	Ciudad Autonoma de Buenos Aires	genome	29803	Human	43	Female	Laboratorio de Virología del Hospital de Niños Dr. Ricardo Gutierrez	Área de Secuenciación del Laboratorio de Virología del Hospital de Niños Dr. Ricardo Gutierrez	Nabaes Jodar et al	https://www.gisaid.org	?	?	2020-4-27
Argentina/PAIS_A026/2020	ncov	EPI_ISL_430817	?	2020-4-18	South America	Argentina	Ciudad Autonoma de Buenos Aires		South America	Argentina	Ciudad Autonoma de Buenos Aires	genome	29804	Human	48	Male	Laboratorio de Virología del Hospital de Niños Dr. Ricardo Gutierrez	Área de Secuenciación del Laboratorio de Virología del Hospital de Niños Dr. Ricardo Gutierrez	Nabaes Jodar et al	https://www.gisaid.org	?	?	2020-4-27
Argentina/PAIS_A027/2020	ncov	EPI_ISL_430818	?	2020-4-19	South America	Argentina	Ciudad Autonoma de Buenos Aires		South America	Argentina	Ciudad Autonoma de Buenos Aires	genome	29811	Human	38	Male	Laboratorio de Virología del Hospital de Niños Dr. Ricardo Gutierrez	Área de Secuenciación del Laboratorio de Virología del Hospital de Niños Dr. Ricardo Gutierrez	Nabaes Jodar et al	https://www.gisaid.org	?	?	2020-4-27
Australia/NSW01/2020	ncov	EPI_ISL_407893	?	2020-1-24	Oceania	Australia	New South Wales	Sydney	Asia	China	Hubei	genome	29782	Human	43	Male	Centre for Infectious Diseases and Microbiology Laboratory Services	NSW Health Pathology - Institute of Clinical Pathology and Medical Research; Westmead Hospital; University of Sydney	Eden J-S et al	https://www.gisaid.org	?	?	2020-2-6
Australia/NSW02/2020	ncov	EPI_ISL_408976	?	2020-1-22	Oceania	Australia	New South Wales	Sydney	Asia	China	China	genome	29741	Human	53	Male	Centre for Infectious Diseases and Microbiology Laboratory Services	NSW Health Pathology - Institute of Clinical Pathology and Medical Research; Westmead Hospital; University of Sydney	Rockett R et al	https://www.gisaid.org	?	?	2020-2-11
Australia/NSW03/2020	ncov	EPI_ISL_408977	?	2020-1-25	Oceania	Australia	New South Wales	Sydney	Asia	China	China	genome	29782	Human	21	Female	Serology, Virology and OTDS Laboratories (SAViD), NSW Health Pathology Randwick	NSW Health Pathology - Institute of Clinical Pathology and Medical Research; Centre for Infectious Diseases and Microbiology Laboratory Services; Westmead Hospital; University of Sydney	Eden J-S et al	https://www.gisaid.org	?	?	2020-2-11
Australia/NSW04/2020	ncov	EPI_ISL_417030	?	2020-1-24	Oceania	Australia	New South Wales	Sydney	Oceania	Australia	New South Wales	genome	29782	Human	35	Male	Centre for Infectious Diseases and Microbiology Laboratory Services	NSW Health Pathology - Institute of Clinical Pathology and Medical Research; Westmead Hospital; University of Sydney	Eden J-S et al	https://www.gisaid.org	?	?	2020-3-24
Australia/NSW05/2020	ncov	EPI_ISL_412975	?	2020-2-28	Oceania	Australia	New South Wales	Sydney	Asia	Iran	Iran	genome	29782	Human	43	Male	Centre for Infectious Diseases and Microbiology Laboratory Services	NSW Health Pathology - Institute of Clinical Pathology and Medical Research; Westmead Hospital; University of Sydney	Eden J-S et al	https://www.gisaid.org	?	?	2020-3-2
Australia/NSW06/2020	ncov	EPI_ISL_413213	?	2020-2-29	Oceania	Australia	New South Wales	Sydney	Asia	Iran	Iran	genome	29782	Human	51	Female	Centre for Infectious Diseases and Microbiology Laboratory Services	NSW Health Pathology - Institute of Clinical Pathology and Medical Research; Westmead Hospital; University of Sydney	Eden J-S et al	https://www.gisaid.org	?	?	2020-3-4
Australia/NSW07/2020	ncov	EPI_ISL_413214	?	2020-2-29	Oceania	Australia	New South Wales	Sydney	Oceania	Australia	New South Wales	genome	29782	Human	53	Male	Centre for Infectious Diseases and Microbiology Laboratory Services	NSW Health Pathology - Institute of Clinical Pathology and Medical Research; Westmead Hospital; University of Sydney	Eden J-S et al	https://www.gisaid.org	?	?	2020-3-4
Australia/NSW08/2020	ncov	EPI_ISL_413594	?	2020-2-28	Oceania	Australia	New South Wales	Sydney	Oceania	Australia	New South Wales	genome	29409	Human	53	Male	Centre for Infectious Diseases and Microbiology Laboratory Services	NSW Health Pathology - Institute of Clinical Pathology and Medical Research; Westmead Hospital; University of Sydney	Rockett R et al	https://www.gisaid.org	?	?	2020-3-8
Australia/NSW09/2020	ncov	EPI_ISL_413595	?	2020-2-28	Oceania	Australia	New South Wales	Sydney	Oceania	Australia	New South Wales	genome	29409	Human	60	Female	Centre for Infectious Diseases and Microbiology Laboratory Services	NSW Health Pathology - Institute of Clinical Pathology and Medical Research; Westmead Hospital; University of Sydney	Rockett R et al	https://www.gisaid.org	?	?	2020-3-8
Australia/NSW10/2020	ncov	EPI_ISL_413596	?	2020-2-28	Oceania	Australia	New South Wales	Sydney	Oceania	Australia	New South Wales	genome	29409	Human	62	Female	Centre for Infectious Diseases and Microbiology - Public Health	NSW Health Pathology - Institute of Clinical Pathology and Medical Research; Westmead Hospital; University of Sydney	Rockett R et al	https://www.gisaid.org	?	?	2020-3-8
Australia/NSW100/2020	ncov	EPI_ISL_427722	?	2020-3-18	Oceania	Australia	New South Wales	Sydney	Oceania	Australia	New South Wales	genome	29412	Human	?	?	Centre for Infectious Diseases and Microbiology Public Health	NSW Health Pathology - Institute of Clinical Pathology and Medical Research; Westmead Hospital; University of Sydney	Draper J et al	https://www.gisaid.org	?	?	2020-4-19
Australia/NSW101/2020	ncov	EPI_ISL_427717	?	2020-3-17	Oceania	Australia	New South Wales	Sydney	Oceania	Australia	New South Wales	genome	29412	Human	?	?	ACT Pathology, The Canberra Hospital	NSW Health Pathology - Institute of Clinical Pathology and Medical Research; Westmead Hospital; University of Sydney	Sim E et al	https://www.gisaid.org	?	?	2020-4-19
Australia/NSW102/2020	ncov	EPI_ISL_427656	?	2020-3-11	Oceania	Australia	New South Wales	Sydney	Oceania	Australia	New South Wales	genome	29412	Human	?	?	Centre for Infectious Diseases and Microbiology Public Health	NSW Health Pathology - Institute of Clinical Pathology and Medical Research; Westmead Hospital; University of Sydney	Bachmann N et al	https://www.gisaid.org	?	?	2020-4-19
Australia/NSW103/2020	ncov	EPI_ISL_427657	?	2020-3-10	Oceania	Australia	New South Wales	Sydney	Oceania	Australia	New South Wales	genome	29412	Human	?	?	Centre for Infectious Diseases and Microbiology Public Health	NSW Health Pathology - Institute of Clinical Pathology and Medical Research; Westmead Hospital; University of Sydney	Rockett R et al	https://www.gisaid.org	?	?	2020-4-19
Australia/NSW104/2020	ncov	EPI_ISL_427677	?	2020-3-16	Oceania	Australia	New South Wales	Sydney	Oceania	Australia	New South Wales	genome	29412	Human	?	?	Centre for Infectious Diseases and Microbiology Public Health	NSW Health Pathology - Institute of Clinical Pathology and Medical Research; Westmead Hospital; University of Sydney	Lam C et al	https://www.gisaid.org	?	?	2020-4-19
Australia/NSW105/2020	ncov	EPI_ISL_427686	?	2020-3-23	Oceania	Australia	New South Wales	Sydney	Oceania	Australia	New South Wales	genome	29412	Human	?	?	Centre for Infectious Diseases and Microbiology Public Health	NSW Health Pathology - Institute of Clinical Pathology and Medical Research; Westmead Hospital; University of Sydney	Gray K et al	https://www.gisaid.org	?	?	2020-4-19
Australia/NSW106/2020	ncov	EPI_ISL_427748	?	2020-3-22	Oceania	Australia	New South Wales	Sydney	Oceania	Australia	New South Wales	genome	29412	Human	?	?	Centre for Infectious Diseases and Microbiology Public Health	NSW Health Pathology - Institute of Clinical Pathology and Medical Research; Westmead Hospital; University of Sydney	Timms V et al	https://www.gisaid.org	?	?	2020-4-19
Australia/NSW107/2020	ncov	EPI_ISL_427772	?	2020-3-22	Oceania	Australia	New South Wales	Sydney	Oceania	Australia	New South Wales	genome	29412	Human	?	?	Centre for Infectious Diseases and Microbiology Public Health	NSW Health Pathology - Institute of Clinical Pathology and Medical Research; Westmead Hospital; University of Sydney	Gall M et al	https://www.gisaid.org	?	?	2020-4-19
Australia/NSW108/2020	ncov	EPI_ISL_427804	?	2020-3-23	Oceania	Australia	New South Wales	Sydney	Oceania	Australia	New South Wales	genome	29412	Human	?	?	Centre for Infectious Diseases and Microbiology Public Health	NSW Health Pathology - Institute of Clinical Pathology and Medical Research; Westmead Hospital; University of Sydney	Arnott A et al	https://www.gisaid.org	?	?	2020-4-19
Australia/NSW109/2020	ncov	EPI_ISL_427754	?	2020-3-24	Oceania	Australia	New South Wales	Sydney	Oceania	Australia	New South Wales	genome	29412	Human	?	?	Centre for Infectious Diseases and Microbiology Public Health	NSW Health Pathology - Institute of Clinical Pathology and Medical Research; Westmead Hospital; University of Sydney	Sadsad R et al	https://www.gisaid.org	?	?	2020-4-19
Australia/NSW11/2020	ncov	EPI_ISL_413597	?	2020-3-2	Oceania	Australia	New South Wales	Sydney	Asia	Iran	Iran	genome	29409	Human	38	Male	Centre for Infectious Diseases and Microbiology- Public Health	NSW Health Pathology - Institute of Clinical Pathology and Medical Research; Westmead Hospital; University of Sydney	Lam C et al	https://www.gisaid.org	?	?	2020-3-8
Australia/NSW110/2020	ncov	EPI_ISL_427741	?	2020-3-21	Oceania	Australia	New South Wales	Sydney	Oceania	Australia	New South Wales	genome	29412	Human	?	?	Centre for Infectious Diseases and Microbiology Public Health	NSW Health Pathology - Institute of Clinical Pathology and Medical Research; Westmead Hospital; University of Sydney	Draper J et al	https://www.gisaid.org	?	?	2020-4-19
Australia/NSW111/2020	ncov	EPI_ISL_427661	?	2020-3-16	Oceania	Australia	New South Wales	Sydney	Oceania	Australia	New South Wales	genome	29412	Human	?	?	Centre for Infectious Diseases and Microbiology Public Health	NSW Health Pathology - Institute of Clinical Pathology and Medical Research; Westmead Hospital; University of Sydney	Sim E et al	https://www.gisaid.org	?	?	2020-4-19
Australia/NSW112/2020	ncov	EPI_ISL_427666	?	2020-3-15	Oceania	Australia	New South Wales	Sydney	Oceania	Australia	New South Wales	genome	29412	Human	?	?	Centre for Infectious Diseases and Microbiology Public Health	NSW Health Pathology - Institute of Clinical Pathology and Medical Research; Westmead Hospital; University of Sydney	Bachmann N et al	https://www.gisaid.org	?	?	2020-4-19
Australia/NSW113/2020	ncov	EPI_ISL_427728	?	2020-3-17	Oceania	Australia	New South Wales	Sydney	Oceania	Australia	New South Wales	genome	29412	Human	?	?	Centre for Infectious Diseases and Microbiology Public Health	NSW Health Pathology - Institute of Clinical Pathology and Medical Research; Westmead Hospital; University of Sydney	Rockett R et al	https://www.gisaid.org	?	?	2020-4-19
Australia/NSW114/2020	ncov	EPI_ISL_427724	?	2020-3-19	Oceania	Australia	New South Wales	Sydney	Oceania	Australia	New South Wales	genome	29412	Human	?	?	Centre for Infectious Diseases and Microbiology Public Health	NSW Health Pathology - Institute of Clinical Pathology and Medical Research; Westmead Hospital; University of Sydney	Lam C et al	https://www.gisaid.org	?	?	2020-4-19
Australia/NSW115/2020	ncov	EPI_ISL_427696	?	2020-3-21	Oceania	Australia	New South Wales	Sydney	Oceania	Australia	New South Wales	genome	29412	Human	?	?	Centre for Infectious Diseases and Microbiology Public Health	NSW Health Pathology - Institute of Clinical Pathology and Medical Research; Westmead Hospital; University of Sydney	Gray K et al	https://www.gisaid.org	?	?	2020-4-19
Australia/NSW116/2020	ncov	EPI_ISL_427698	?	2020-3-21	Oceania	Australia	New South Wales	Sydney	Oceania	Australia	New South Wales	genome	29412	Human	?	?	Centre for Infectious Diseases and Microbiology Public Health	NSW Health Pathology - Institute of Clinical Pathology and Medical Research; Westmead Hospital; University of Sydney	Timms V et al	https://www.gisaid.org	?	?	2020-4-19
Australia/NSW117/2020	ncov	EPI_ISL_427756	?	2020-3-25	Oceania	Australia	New South Wales	Sydney	Oceania	Australia	New South Wales	genome	29412	Human	?	?	Centre for Infectious Diseases and Microbiology Public Health	NSW Health Pathology - Institute of Clinical Pathology and Medical Research; Westmead Hospital; University of Sydney	Gall M et al	https://www.gisaid.org	?	?	2020-4-19
Australia/NSW118/2020	ncov	EPI_ISL_427693	?	2020-3-22	Oceania	Australia	New South Wales	Sydney	Oceania	Australia	New South Wales	genome	29412	Human	?	?	Centre for Infectious Diseases and Microbiology Public Health	NSW Health Pathology - Institute of Clinical Pathology and Medical Research; Westmead Hospital; University of Sydney	Arnott A et al	https://www.gisaid.org	?	?	2020-4-19
Australia/NSW119/2020	ncov	EPI_ISL_427669	?	2020-3-22	Oceania	Australia	New South Wales	Sydney	Oceania	Australia	New South Wales	genome	29412	Human	?	?	Centre for Infectious Diseases and Microbiology Public Health	NSW Health Pathology - Institute of Clinical Pathology and Medical Research; Westmead Hospital; University of Sydney	Sadsad R et al	https://www.gisaid.org	?	?	2020-4-19
Australia/NSW12/2020	ncov	EPI_ISL_413598	?	2020-3-4	Oceania	Australia	New South Wales	Sydney	Asia	Iran	Iran	genome	29409	Human	31	Male	Centre for Infectious Diseases and Microbiology - Public Health	NSW Health Pathology - Institute of Clinical Pathology and Medical Research; Westmead Hospital; University of Sydney	Gray K et al	https://www.gisaid.org	?	?	2020-3-8
Australia/NSW120/2020	ncov	EPI_ISL_427679	?	2020-3-22	Oceania	Australia	New South Wales	Sydney	Oceania	Australia	New South Wales	genome	29412	Human	?	?	Centre for Infectious Diseases and Microbiology Public Health	NSW Health Pathology - Institute of Clinical Pathology and Medical Research; Westmead Hospital; University of Sydney	Draper J et al	https://www.gisaid.org	?	?	2020-4-19
Australia/NSW121/2020	ncov	EPI_ISL_427688	?	2020-3-22	Oceania	Australia	New South Wales	Sydney	Oceania	Australia	New South Wales	genome	29412	Human	?	?	Centre for Infectious Diseases and Microbiology Public Health	NSW Health Pathology - Institute of Clinical Pathology and Medical Research; Westmead Hospital; University of Sydney	Sim E et al	https://www.gisaid.org	?	?	2020-4-19
Australia/NSW122/2020	ncov	EPI_ISL_427778	?	2020-3-25	Oceania	Australia	New South Wales	Sydney	Oceania	Australia	New South Wales	genome	29412	Human	?	?	Centre for Infectious Diseases and Microbiology Public Health	NSW Health Pathology - Institute of Clinical Pathology and Medical Research; Westmead Hospital; University of Sydney	Bachmann N et al	https://www.gisaid.org	?	?	2020-4-19
Australia/NSW123/2020	ncov	EPI_ISL_427780	?	2020-3-23	Oceania	Australia	New South Wales	Sydney	Oceania	Australia	New South Wales	genome	29412	Human	?	?	Centre for Infectious Diseases and Microbiology Public Health	NSW Health Pathology - Institute of Clinical Pathology and Medical Research; Westmead Hospital; University of Sydney	Rockett R et al	https://www.gisaid.org	?	?	2020-4-19
Australia/NSW124/2020	ncov	EPI_ISL_427782	?	2020-3-25	Oceania	Australia	New South Wales	Sydney	Oceania	Australia	New South Wales	genome	29412	Human	?	?	Centre for Infectious Diseases and Microbiology Public Health	NSW Health Pathology - Institute of Clinical Pathology and Medical Research; Westmead Hospital; University of Sydney	Lam C et al	https://www.gisaid.org	?	?	2020-4-19
Australia/NSW125/2020	ncov	EPI_ISL_427785	?	2020-3-23	Oceania	Australia	New South Wales	Sydney	Oceania	Australia	New South Wales	genome	29412	Human	?	?	Centre for Infectious Diseases and Microbiology Public Health	NSW Health Pathology - Institute of Clinical Pathology and Medical Research; Westmead Hospital; University of Sydney	Gray K et al	https://www.gisaid.org	?	?	2020-4-19
Australia/NSW126/2020	ncov	EPI_ISL_427794	?	2020-3-23	Oceania	Australia	New South Wales	Sydney	Oceania	Australia	New South Wales	genome	29412	Human	?	?	Centre for Infectious Diseases and Microbiology Public Health	NSW Health Pathology - Institute of Clinical Pathology and Medical Research; Westmead Hospital; University of Sydney	Timms V et al	https://www.gisaid.org	?	?	2020-4-19
Australia/NSW127/2020	ncov	EPI_ISL_427808	?	2020-3-24	Oceania	Australia	New South Wales	Sydney	Oceania	Australia	New South Wales	genome	29412	Human	?	?	Centre for Infectious Diseases and Microbiology Public Health	NSW Health Pathology - Institute of Clinical Pathology and Medical Research; Westmead Hospital; University of Sydney	Gall M et al	https://www.gisaid.org	?	?	2020-4-19
Australia/NSW128/2020	ncov	EPI_ISL_427689	?	2020-3-22	Oceania	Australia	New South Wales	Sydney	Oceania	Australia	New South Wales	genome	29412	Human	?	?	Centre for Infectious Diseases and Microbiology Public Health	NSW Health Pathology - Institute of Clinical Pathology and Medical Research; Westmead Hospital; University of Sydney	Arnott A et al	https://www.gisaid.org	?	?	2020-4-19
Australia/NSW129/2020	ncov	EPI_ISL_427760	?	2020-3-24	Oceania	Australia	New South Wales	Sydney	Oceania	Australia	New South Wales	genome	29412	Human	?	?	Centre for Infectious Diseases and Microbiology Public Health	NSW Health Pathology - Institute of Clinical Pathology and Medical Research; Westmead Hospital; University of Sydney	Sadsad R et al	https://www.gisaid.org	?	?	2020-4-19
Australia/NSW13/2020	ncov	EPI_ISL_413599	?	2020-3-4	Oceania	Australia	New South Wales	Sydney	Asia	Iran	Iran	genome	29409	Human	81	Male	Centre for Infectious Diseases and Microbiology - Public Health	NSW Health Pathology - Institute of Clinical Pathology and Medical Research; Westmead Hospital; University of Sydney	Timms et al	https://www.gisaid.org	?	?	2020-3-8
Australia/NSW130/2020	ncov	EPI_ISL_427768	?	2020-3-23	Oceania	Australia	New South Wales	Sydney	Oceania	Australia	New South Wales	genome	29412	Human	?	?	Centre for Infectious Diseases and Microbiology Public Health	NSW Health Pathology - Institute of Clinical Pathology and Medical Research; Westmead Hospital; University of Sydney	Draper J et al	https://www.gisaid.org	?	?	2020-4-19
Australia/NSW131/2020	ncov	EPI_ISL_427783	?	2020-3-25	Oceania	Australia	New South Wales	Sydney	Oceania	Australia	New South Wales	genome	29412	Human	?	?	Centre for Infectious Diseases and Microbiology Public Health	NSW Health Pathology - Institute of Clinical Pathology and Medical Research; Westmead Hospital; University of Sydney	Sim E et al	https://www.gisaid.org	?	?	2020-4-19
Australia/NSW132/2020	ncov	EPI_ISL_427787	?	2020-3-26	Oceania	Australia	New South Wales	Sydney	Oceania	Australia	New South Wales	genome	29412	Human	?	?	Centre for Infectious Diseases and Microbiology Public Health	NSW Health Pathology - Institute of Clinical Pathology and Medical Research; Westmead Hospital; University of Sydney	Bachmann N et al	https://www.gisaid.org	?	?	2020-4-19
Australia/NSW133/2020	ncov	EPI_ISL_427791	?	2020-3-24	Oceania	Australia	New South Wales	Sydney	Oceania	Australia	New South Wales	genome	29412	Human	?	?	Centre for Infectious Diseases and Microbiology Public Health	NSW Health Pathology - Institute of Clinical Pathology and Medical Research; Westmead Hospital; University of Sydney	Rockett R et al	https://www.gisaid.org	?	?	2020-4-19
Australia/NSW134/2020	ncov	EPI_ISL_427742	?	2020-3-21	Oceania	Australia	New South Wales	Sydney	Oceania	Australia	New South Wales	genome	29412	Human	?	?	Centre for Infectious Diseases and Microbiology Public Health	NSW Health Pathology - Institute of Clinical Pathology and Medical Research; Westmead Hospital; University of Sydney	Lam C et al	https://www.gisaid.org	?	?	2020-4-19
Australia/NSW135/2020	ncov	EPI_ISL_427673	?	2020-3-22	Oceania	Australia	New South Wales	Sydney	Oceania	Australia	New South Wales	genome	29412	Human	?	?	Centre for Infectious Diseases and Microbiology Public Health	NSW Health Pathology - Institute of Clinical Pathology and Medical Research; Westmead Hospital; University of Sydney	Gray K et al	https://www.gisaid.org	?	?	2020-4-19
Australia/NSW136/2020	ncov	EPI_ISL_427692	?	2020-3-23	Oceania	Australia	New South Wales	Sydney	Oceania	Australia	New South Wales	genome	29412	Human	?	?	Centre for Infectious Diseases and Microbiology Public Health	NSW Health Pathology - Institute of Clinical Pathology and Medical Research; Westmead Hospital; University of Sydney	Timms V et al	https://www.gisaid.org	?	?	2020-4-19
Australia/NSW137/2020	ncov	EPI_ISL_427700	?	2020-3-23	Oceania	Australia	New South Wales	Sydney	Oceania	Australia	New South Wales	genome	29412	Human	?	?	Centre for Infectious Diseases and Microbiology Public Health	NSW Health Pathology - Institute of Clinical Pathology and Medical Research; Westmead Hospital; University of Sydney	Gall M et al	https://www.gisaid.org	?	?	2020-4-19
Australia/NSW138/2020	ncov	EPI_ISL_427761	?	2020-3-24	Oceania	Australia	New South Wales	Sydney	Oceania	Australia	New South Wales	genome	29412	Human	?	?	Centre for Infectious Diseases and Microbiology Public Health	NSW Health Pathology - Institute of Clinical Pathology and Medical Research; Westmead Hospital; University of Sydney	Arnott A et al	https://www.gisaid.org	?	?	2020-4-19
Australia/NSW139/2020	ncov	EPI_ISL_427795	?	2020-3-24	Oceania	Australia	New South Wales	Sydney	Oceania	Australia	New South Wales	genome	29412	Human	?	?	Centre for Infectious Diseases and Microbiology Public Health	NSW Health Pathology - Institute of Clinical Pathology and Medical Research; Westmead Hospital; University of Sydney	Sadsad R et al	https://www.gisaid.org	?	?	2020-4-19
Australia/NSW14/2020	ncov	EPI_ISL_413600	?	2020-3-3	Oceania	Australia	New South Wales	Sydney	Oceania	Australia	New South Wales	genome	29409	Human	41	Female	Centre for Infectious Diseases and Microbiology - Public Health	NSW Health Pathology - Institute of Clinical Pathology and Medical Research; Westmead Hospital; University of Sydney	Gall et al	https://www.gisaid.org	?	?	2020-3-8
Australia/NSW140/2020	ncov	EPI_ISL_427799	?	2020-3-17	Oceania	Australia	New South Wales	Sydney	Oceania	Australia	New South Wales	genome	29412	Human	?	?	Centre for Infectious Diseases and Microbiology Public Health	NSW Health Pathology - Institute of Clinical Pathology and Medical Research; Westmead Hospital; University of Sydney	Draper J et al	https://www.gisaid.org	?	?	2020-4-19
Australia/NSW141/2020	ncov	EPI_ISL_427802	?	2020-3-18	Oceania	Australia	New South Wales	Sydney	Oceania	Australia	New South Wales	genome	29412	Human	?	?	Centre for Infectious Diseases and Microbiology Public Health	NSW Health Pathology - Institute of Clinical Pathology and Medical Research; Westmead Hospital; University of Sydney	Sim E et al	https://www.gisaid.org	?	?	2020-4-19
Australia/NSW142/2020	ncov	EPI_ISL_427749	?	2020-3-23	Oceania	Australia	New South Wales	Sydney	Oceania	Australia	New South Wales	genome	29412	Human	?	?	Centre for Infectious Diseases and Microbiology Public Health	NSW Health Pathology - Institute of Clinical Pathology and Medical Research; Westmead Hospital; University of Sydney	Bachmann N et al	https://www.gisaid.org	?	?	2020-4-19
Australia/NSW143/2020	ncov	EPI_ISL_427737	?	2020-3-20	Oceania	Australia	New South Wales	Sydney	Oceania	Australia	New South Wales	genome	29412	Human	?	?	Centre for Infectious Diseases and Microbiology Public Health	NSW Health Pathology - Institute of Clinical Pathology and Medical Research; Westmead Hospital; University of Sydney	Rockett R et al	https://www.gisaid.org	?	?	2020-4-19
Australia/NSW144/2020	ncov	EPI_ISL_427738	?	2020-3-21	Oceania	Australia	New South Wales	Sydney	Oceania	Australia	New South Wales	genome	29412	Human	?	?	Centre for Infectious Diseases and Microbiology Public Health	NSW Health Pathology - Institute of Clinical Pathology and Medical Research; Westmead Hospital; University of Sydney	Lam C et al	https://www.gisaid.org	?	?	2020-4-19
Australia/NSW145/2020	ncov	EPI_ISL_427708	?	2020-3-21	Oceania	Australia	New South Wales	Sydney	Oceania	Australia	New South Wales	genome	29412	Human	?	?	Centre for Infectious Diseases and Microbiology Public Health	NSW Health Pathology - Institute of Clinical Pathology and Medical Research; Westmead Hospital; University of Sydney	Gray K et al	https://www.gisaid.org	?	?	2020-4-19
Australia/NSW146/2020	ncov	EPI_ISL_427682	?	2020-3-23	Oceania	Australia	New South Wales	Sydney	Oceania	Australia	New South Wales	genome	29412	Human	?	?	Centre for Infectious Diseases and Microbiology Public Health	NSW Health Pathology - Institute of Clinical Pathology and Medical Research; Westmead Hospital; University of Sydney	Timms V et al	https://www.gisaid.org	?	?	2020-4-19
Australia/NSW147/2020	ncov	EPI_ISL_427764	?	2020-3-23	Oceania	Australia	New South Wales	Sydney	Oceania	Australia	New South Wales	genome	29412	Human	?	?	Centre for Infectious Diseases and Microbiology Public Health	NSW Health Pathology - Institute of Clinical Pathology and Medical Research; Westmead Hospital; University of Sydney	Gall M et al	https://www.gisaid.org	?	?	2020-4-19
Australia/NSW148/2020	ncov	EPI_ISL_427683	?	2020-3-23	Oceania	Australia	New South Wales	Sydney	Oceania	Australia	New South Wales	genome	29412	Human	?	?	Centre for Infectious Diseases and Microbiology Public Health	NSW Health Pathology - Institute of Clinical Pathology and Medical Research; Westmead Hospital; University of Sydney	Arnott A et al	https://www.gisaid.org	?	?	2020-4-19
Australia/NSW149/2020	ncov	EPI_ISL_427775	?	2020-3-25	Oceania	Australia	New South Wales	Sydney	Oceania	Australia	New South Wales	genome	29412	Human	?	?	Centre for Infectious Diseases and Microbiology Public Health	NSW Health Pathology - Institute of Clinical Pathology and Medical Research; Westmead Hospital; University of Sydney	Sadsad R et al	https://www.gisaid.org	?	?	2020-4-19
Australia/NSW15/2020	ncov	EPI_ISL_417383	?	2020-3-3	Oceania	Australia	New South Wales	Sydney	Oceania	Australia	New South Wales	genome	29782	Human	21	Male	Centre for Infectious Diseases and Microbiology Public Health	NSW Health Pathology - Institute of Clinical Pathology and Medical Research; Westmead Hospital; University of Sydney	Rockett R et al	https://www.gisaid.org	?	?	2020-3-25
Australia/NSW150/2020	ncov	EPI_ISL_427796	?	2020-3-25	Oceania	Australia	New South Wales	Sydney	Oceania	Australia	New South Wales	genome	29412	Human	?	?	Centre for Infectious Diseases and Microbiology Public Health	NSW Health Pathology - Institute of Clinical Pathology and Medical Research; Westmead Hospital; University of Sydney	Draper J et al	https://www.gisaid.org	?	?	2020-4-19
Australia/NSW151/2020	ncov	EPI_ISL_427721	?	2020-3-19	Oceania	Australia	New South Wales	Sydney	Oceania	Australia	New South Wales	genome	29412	Human	?	?	ACT Pathology, The Canberra Hospital	NSW Health Pathology - Institute of Clinical Pathology and Medical Research; Westmead Hospital; University of Sydney	Sim E et al	https://www.gisaid.org	?	?	2020-4-19
Australia/NSW152/2020	ncov	EPI_ISL_427648	?	2020-3-6	Oceania	Australia	New South Wales	Sydney	Oceania	Australia	New South Wales	genome	29412	Human	?	?	Centre for Infectious Diseases and Microbiology Public Health	NSW Health Pathology - Institute of Clinical Pathology and Medical Research; Westmead Hospital; University of Sydney	Bachmann N et al	https://www.gisaid.org	?	?	2020-4-19
Australia/NSW153/2020	ncov	EPI_ISL_427653	?	2020-3-8	Oceania	Australia	New South Wales	Sydney	Oceania	Australia	New South Wales	genome	29412	Human	?	?	Centre for Infectious Diseases and Microbiology Public Health	NSW Health Pathology - Institute of Clinical Pathology and Medical Research; Westmead Hospital; University of Sydney	Rockett R et al	https://www.gisaid.org	?	?	2020-4-19
Australia/NSW154/2020	ncov	EPI_ISL_427652	?	2020-3-9	Oceania	Australia	New South Wales	Sydney	Oceania	Australia	New South Wales	genome	29412	Human	?	?	Centre for Infectious Diseases and Microbiology Public Health	NSW Health Pathology - Institute of Clinical Pathology and Medical Research; Westmead Hospital; University of Sydney	Lam C et al	https://www.gisaid.org	?	?	2020-4-19
Australia/NSW155/2020	ncov	EPI_ISL_427647	?	2020-3-6	Oceania	Australia	New South Wales	Sydney	Oceania	Australia	New South Wales	genome	29412	Human	?	?	Centre for Infectious Diseases and Microbiology Public Health	NSW Health Pathology - Institute of Clinical Pathology and Medical Research; Westmead Hospital; University of Sydney	Gray K et al	https://www.gisaid.org	?	?	2020-4-19
Australia/NSW156/2020	ncov	EPI_ISL_427719	?	2020-3-21	Oceania	Australia	New South Wales	Sydney	Oceania	Australia	New South Wales	genome	29412	Human	?	?	ACT Pathology, The Canberra Hospital	NSW Health Pathology - Institute of Clinical Pathology and Medical Research; Westmead Hospital; University of Sydney	Timms V et al	https://www.gisaid.org	?	?	2020-4-19
Australia/NSW157/2020	ncov	EPI_ISL_427674	?	2020-3-22	Oceania	Australia	New South Wales	Sydney	Oceania	Australia	New South Wales	genome	29412	Human	?	?	Centre for Infectious Diseases and Microbiology Public Health	NSW Health Pathology - Institute of Clinical Pathology and Medical Research; Westmead Hospital; University of Sydney	Gall M et al	https://www.gisaid.org	?	?	2020-4-19
Australia/NSW158/2020	ncov	EPI_ISL_427735	?	2020-3-18	Oceania	Australia	New South Wales	Sydney	Oceania	Australia	New South Wales	genome	29412	Human	?	?	Centre for Infectious Diseases and Microbiology Public Health	NSW Health Pathology - Institute of Clinical Pathology and Medical Research; Westmead Hospital; University of Sydney	Arnott A et al	https://www.gisaid.org	?	?	2020-4-19
Australia/NSW159/2020	ncov	EPI_ISL_427781	?	2020-3-22	Oceania	Australia	New South Wales	Sydney	Oceania	Australia	New South Wales	genome	29412	Human	?	?	Centre for Infectious Diseases and Microbiology Public Health	NSW Health Pathology - Institute of Clinical Pathology and Medical Research; Westmead Hospital; University of Sydney	Sadsad R et al	https://www.gisaid.org	?	?	2020-4-19
Australia/NSW160/2020	ncov	EPI_ISL_427784	?	2020-3-20	Oceania	Australia	New South Wales	Sydney	Oceania	Australia	New South Wales	genome	29412	Human	?	?	Centre for Infectious Diseases and Microbiology Public Health	NSW Health Pathology - Institute of Clinical Pathology and Medical Research; Westmead Hospital; University of Sydney	Draper J et al	https://www.gisaid.org	?	?	2020-4-19
Australia/NSW161/2020	ncov	EPI_ISL_427788	?	2020-3-20	Oceania	Australia	New South Wales	Sydney	Oceania	Australia	New South Wales	genome	29412	Human	?	?	Centre for Infectious Diseases and Microbiology Public Health	NSW Health Pathology - Institute of Clinical Pathology and Medical Research; Westmead Hospital; University of Sydney	Sim E et al	https://www.gisaid.org	?	?	2020-4-19
Australia/NSW162/2020	ncov	EPI_ISL_427758	?	2020-3-20	Oceania	Australia	New South Wales	Sydney	Oceania	Australia	New South Wales	genome	29412	Human	?	?	Centre for Infectious Diseases and Microbiology Public Health	NSW Health Pathology - Institute of Clinical Pathology and Medical Research; Westmead Hospital; University of Sydney	Bachmann N et al	https://www.gisaid.org	?	?	2020-4-19
Australia/NSW163/2020	ncov	EPI_ISL_427789	?	2020-3-20	Oceania	Australia	New South Wales	Sydney	Oceania	Australia	New South Wales	genome	29412	Human	?	?	Centre for Infectious Diseases and Microbiology Public Health	NSW Health Pathology - Institute of Clinical Pathology and Medical Research; Westmead Hospital; University of Sydney	Rockett R et al	https://www.gisaid.org	?	?	2020-4-19
Australia/NSW164/2020	ncov	EPI_ISL_427715	?	2020-3-22	Oceania	Australia	New South Wales	Sydney	Oceania	Australia	New South Wales	genome	29412	Human	?	?	Centre for Infectious Diseases and Microbiology Public Health	NSW Health Pathology - Institute of Clinical Pathology and Medical Research; Westmead Hospital; University of Sydney	Lam C et al	https://www.gisaid.org	?	?	2020-4-19
Australia/NSW165/2020	ncov	EPI_ISL_427731	?	2020-3-17	Oceania	Australia	New South Wales	Sydney	Oceania	Australia	New South Wales	genome	29412	Human	?	?	Centre for Infectious Diseases and Microbiology Public Health	NSW Health Pathology - Institute of Clinical Pathology and Medical Research; Westmead Hospital; University of Sydney	Gray K et al	https://www.gisaid.org	?	?	2020-4-19
Australia/NSW166/2020	ncov	EPI_ISL_427771	?	2020-3-23	Oceania	Australia	New South Wales	Sydney	Oceania	Australia	New South Wales	genome	29412	Human	?	?	Centre for Infectious Diseases and Microbiology Public Health	NSW Health Pathology - Institute of Clinical Pathology and Medical Research; Westmead Hospital; University of Sydney	Timms V et al	https://www.gisaid.org	?	?	2020-4-19
Australia/NSW167/2020	ncov	EPI_ISL_427697	?	2020-3-22	Oceania	Australia	New South Wales	Sydney	Oceania	Australia	New South Wales	genome	29412	Human	?	?	Centre for Infectious Diseases and Microbiology Public Health	NSW Health Pathology - Institute of Clinical Pathology and Medical Research; Westmead Hospital; University of Sydney	Gall M et al	https://www.gisaid.org	?	?	2020-4-19
Australia/NSW168/2020	ncov	EPI_ISL_427739	?	2020-3-21	Oceania	Australia	New South Wales	Sydney	Oceania	Australia	New South Wales	genome	29412	Human	?	?	Centre for Infectious Diseases and Microbiology Public Health	NSW Health Pathology - Institute of Clinical Pathology and Medical Research; Westmead Hospital; University of Sydney	Arnott A et al	https://www.gisaid.org	?	?	2020-4-19
Australia/NSW169/2020	ncov	EPI_ISL_427779	?	2020-3-24	Oceania	Australia	New South Wales	Sydney	Oceania	Australia	New South Wales	genome	29412	Human	?	?	Centre for Infectious Diseases and Microbiology Public Health	NSW Health Pathology - Institute of Clinical Pathology and Medical Research; Westmead Hospital; University of Sydney	Sadsad R et al	https://www.gisaid.org	?	?	2020-4-19
Australia/NSW170/2020	ncov	EPI_ISL_427676	?	2020-3-22	Oceania	Australia	New South Wales	Sydney	Oceania	Australia	New South Wales	genome	29412	Human	?	?	Centre for Infectious Diseases and Microbiology Public Health	NSW Health Pathology - Institute of Clinical Pathology and Medical Research; Westmead Hospital; University of Sydney	Draper J et al	https://www.gisaid.org	?	?	2020-4-19
Australia/NSW171/2020	ncov	EPI_ISL_427743	?	2020-3-21	Oceania	Australia	New South Wales	Sydney	Oceania	Australia	New South Wales	genome	29412	Human	?	?	Centre for Infectious Diseases and Microbiology Public Health	NSW Health Pathology - Institute of Clinical Pathology and Medical Research; Westmead Hospital; University of Sydney	Sim E et al	https://www.gisaid.org	?	?	2020-4-19
Australia/NSW173/2020	ncov	EPI_ISL_427801	?	2020-3-26	Oceania	Australia	New South Wales	Sydney	Oceania	Australia	New South Wales	genome	29409	Human	?	?	Centre for Infectious Diseases and Microbiology Public Health	NSW Health Pathology - Institute of Clinical Pathology and Medical Research; Westmead Hospital; University of Sydney	Rockett R et al	https://www.gisaid.org	?	?	2020-4-19
Australia/NSW174/2020	ncov	EPI_ISL_427668	?	2020-3-21	Oceania	Australia	New South Wales	Sydney	Oceania	Australia	New South Wales	genome	29412	Human	?	?	Centre for Infectious Diseases and Microbiology Public Health	NSW Health Pathology - Institute of Clinical Pathology and Medical Research; Westmead Hospital; University of Sydney	Lam C et al	https://www.gisaid.org	?	?	2020-4-19
Australia/NSW175/2020	ncov	EPI_ISL_427687	?	2020-3-18	Oceania	Australia	New South Wales	Sydney	Oceania	Australia	New South Wales	genome	29412	Human	?	?	Centre for Infectious Diseases and Microbiology Public Health	NSW Health Pathology - Institute of Clinical Pathology and Medical Research; Westmead Hospital; University of Sydney	Gray K et al	https://www.gisaid.org	?	?	2020-4-19
Australia/NSW176/2020	ncov	EPI_ISL_427734	?	2020-3-18	Oceania	Australia	New South Wales	Sydney	Oceania	Australia	New South Wales	genome	29412	Human	?	?	Centre for Infectious Diseases and Microbiology Public Health	NSW Health Pathology - Institute of Clinical Pathology and Medical Research; Westmead Hospital; University of Sydney	Timms V et al	https://www.gisaid.org	?	?	2020-4-19
Australia/NSW177/2020	ncov	EPI_ISL_427667	?	2020-3-23	Oceania	Australia	New South Wales	Sydney	Oceania	Australia	New South Wales	genome	29412	Human	?	?	Centre for Infectious Diseases and Microbiology Public Health	NSW Health Pathology - Institute of Clinical Pathology and Medical Research; Westmead Hospital; University of Sydney	Gall M et al	https://www.gisaid.org	?	?	2020-4-19
Australia/NSW178/2020	ncov	EPI_ISL_427670	?	2020-3-21	Oceania	Australia	New South Wales	Sydney	Oceania	Australia	New South Wales	genome	29412	Human	?	?	Centre for Infectious Diseases and Microbiology Public Health	NSW Health Pathology - Institute of Clinical Pathology and Medical Research; Westmead Hospital; University of Sydney	Arnott A et al	https://www.gisaid.org	?	?	2020-4-19
Australia/NSW179/2020	ncov	EPI_ISL_427685	?	2020-3-23	Oceania	Australia	New South Wales	Sydney	Oceania	Australia	New South Wales	genome	29412	Human	?	?	Centre for Infectious Diseases and Microbiology Public Health	NSW Health Pathology - Institute of Clinical Pathology and Medical Research; Westmead Hospital; University of Sydney	Sadsad R et al	https://www.gisaid.org	?	?	2020-4-19
Australia/NSW18/2020	ncov	EPI_ISL_417384	?	2020-3-5	Oceania	Australia	New South Wales	Sydney	Oceania	Australia	New South Wales	genome	29782	Human	45	Male	Centre for Infectious Diseases and Microbiology Public Health	NSW Health Pathology - Institute of Clinical Pathology and Medical Research; Westmead Hospital; University of Sydney	Eden J-S et al	https://www.gisaid.org	?	?	2020-3-25
Australia/NSW180/2020	ncov	EPI_ISL_427701	?	2020-3-22	Oceania	Australia	New South Wales	Sydney	Oceania	Australia	New South Wales	genome	29412	Human	?	?	Centre for Infectious Diseases and Microbiology Public Health	NSW Health Pathology - Institute of Clinical Pathology and Medical Research; Westmead Hospital; University of Sydney	Draper J et al	https://www.gisaid.org	?	?	2020-4-19
Australia/NSW181/2020	ncov	EPI_ISL_427709	?	2020-3-21	Oceania	Australia	New South Wales	Sydney	Oceania	Australia	New South Wales	genome	29412	Human	?	?	Centre for Infectious Diseases and Microbiology Public Health	NSW Health Pathology - Institute of Clinical Pathology and Medical Research; Westmead Hospital; University of Sydney	Sim E et al	https://www.gisaid.org	?	?	2020-4-19
Australia/NSW182/2020	ncov	EPI_ISL_427713	?	2020-3-21	Oceania	Australia	New South Wales	Sydney	Oceania	Australia	New South Wales	genome	29412	Human	?	?	Centre for Infectious Diseases and Microbiology Public Health	NSW Health Pathology - Institute of Clinical Pathology and Medical Research; Westmead Hospital; University of Sydney	Bachmann N et al	https://www.gisaid.org	?	?	2020-4-19
Australia/NSW183/2020	ncov	EPI_ISL_427714	?	2020-3-21	Oceania	Australia	New South Wales	Sydney	Oceania	Australia	New South Wales	genome	29412	Human	?	?	Centre for Infectious Diseases and Microbiology Public Health	NSW Health Pathology - Institute of Clinical Pathology and Medical Research; Westmead Hospital; University of Sydney	Rockett R et al	https://www.gisaid.org	?	?	2020-4-19
Australia/NSW184/2020	ncov	EPI_ISL_427752	?	2020-3-24	Oceania	Australia	New South Wales	Sydney	Oceania	Australia	New South Wales	genome	29412	Human	?	?	Centre for Infectious Diseases and Microbiology Public Health	NSW Health Pathology - Institute of Clinical Pathology and Medical Research; Westmead Hospital; University of Sydney	Lam C et al	https://www.gisaid.org	?	?	2020-4-19
Australia/NSW185/2020	ncov	EPI_ISL_427793	?	2020-3-26	Oceania	Australia	New South Wales	Sydney	Oceania	Australia	New South Wales	genome	29412	Human	?	?	Centre for Infectious Diseases and Microbiology Public Health	NSW Health Pathology - Institute of Clinical Pathology and Medical Research; Westmead Hospital; University of Sydney	Gray K et al	https://www.gisaid.org	?	?	2020-4-19
Australia/NSW186/2020	ncov	EPI_ISL_427803	?	2020-3-24	Oceania	Australia	New South Wales	Sydney	Oceania	Australia	New South Wales	genome	29412	Human	?	?	Centre for Infectious Diseases and Microbiology Public Health	NSW Health Pathology - Institute of Clinical Pathology and Medical Research; Westmead Hospital; University of Sydney	Timms V et al	https://www.gisaid.org	?	?	2020-4-19
Australia/NSW187/2020	ncov	EPI_ISL_427691	?	2020-3-22	Oceania	Australia	New South Wales	Sydney	Oceania	Australia	New South Wales	genome	29412	Human	?	?	Centre for Infectious Diseases and Microbiology Public Health	NSW Health Pathology - Institute of Clinical Pathology and Medical Research; Westmead Hospital; University of Sydney	Gall M et al	https://www.gisaid.org	?	?	2020-4-19
Australia/NSW188/2020	ncov	EPI_ISL_427694	?	2020-3-22	Oceania	Australia	New South Wales	Sydney	Oceania	Australia	New South Wales	genome	29412	Human	?	?	Centre for Infectious Diseases and Microbiology Public Health	NSW Health Pathology - Institute of Clinical Pathology and Medical Research; Westmead Hospital; University of Sydney	Arnott A et al	https://www.gisaid.org	?	?	2020-4-19
Australia/NSW189/2020	ncov	EPI_ISL_427740	?	2020-3-21	Oceania	Australia	New South Wales	Sydney	Oceania	Australia	New South Wales	genome	29412	Human	?	?	Centre for Infectious Diseases and Microbiology Public Health	NSW Health Pathology - Institute of Clinical Pathology and Medical Research; Westmead Hospital; University of Sydney	Sadsad R et al	https://www.gisaid.org	?	?	2020-4-19
Australia/NSW19/2020	ncov	EPI_ISL_417385	?	2020-3-6	Oceania	Australia	New South Wales	Sydney	Oceania	Australia	New South Wales	genome	29782	Human	36	Female	Centre for Infectious Diseases and Microbiology Public Health	NSW Health Pathology - Institute of Clinical Pathology and Medical Research; Westmead Hospital; University of Sydney	Lam C et al	https://www.gisaid.org	?	?	2020-3-25
Australia/NSW190/2020	ncov	EPI_ISL_427736	?	2020-3-16	Oceania	Australia	New South Wales	Sydney	Oceania	Australia	New South Wales	genome	29412	Human	?	?	Centre for Infectious Diseases and Microbiology Public Health	NSW Health Pathology - Institute of Clinical Pathology and Medical Research; Westmead Hospital; University of Sydney	Draper J et al	https://www.gisaid.org	?	?	2020-4-19
Australia/NSW191/2020	ncov	EPI_ISL_427786	?	2020-3-25	Oceania	Australia	New South Wales	Sydney	Oceania	Australia	New South Wales	genome	29412	Human	?	?	Centre for Infectious Diseases and Microbiology Public Health	NSW Health Pathology - Institute of Clinical Pathology and Medical Research; Westmead Hospital; University of Sydney	Sim E et al	https://www.gisaid.org	?	?	2020-4-19
Australia/NSW192/2020	ncov	EPI_ISL_427797	?	2020-3-26	Oceania	Australia	New South Wales	Sydney	Oceania	Australia	New South Wales	genome	29412	Human	?	?	Centre for Infectious Diseases and Microbiology Public Health	NSW Health Pathology - Institute of Clinical Pathology and Medical Research; Westmead Hospital; University of Sydney	Bachmann N et al	https://www.gisaid.org	?	?	2020-4-19
Australia/NSW193/2020	ncov	EPI_ISL_427798	?	2020-3-20	Oceania	Australia	New South Wales	Sydney	Oceania	Australia	New South Wales	genome	29412	Human	?	?	Centre for Infectious Diseases and Microbiology Public Health	NSW Health Pathology - Institute of Clinical Pathology and Medical Research; Westmead Hospital; University of Sydney	Rockett R et al	https://www.gisaid.org	?	?	2020-4-19
Australia/NSW194/2020	ncov	EPI_ISL_427763	?	2020-3-23	Oceania	Australia	New South Wales	Sydney	Oceania	Australia	New South Wales	genome	29412	Human	?	?	Centre for Infectious Diseases and Microbiology Public Health	NSW Health Pathology - Institute of Clinical Pathology and Medical Research; Westmead Hospital; University of Sydney	Lam C et al	https://www.gisaid.org	?	?	2020-4-19
Australia/NSW195/2020	ncov	EPI_ISL_427767	?	2020-3-22	Oceania	Australia	New South Wales	Sydney	Oceania	Australia	New South Wales	genome	29412	Human	?	?	Centre for Infectious Diseases and Microbiology Public Health	NSW Health Pathology - Institute of Clinical Pathology and Medical Research; Westmead Hospital; University of Sydney	Gray K et al	https://www.gisaid.org	?	?	2020-4-19
Australia/NSW196/2020	ncov	EPI_ISL_427806	?	2020-3-26	Oceania	Australia	New South Wales	Sydney	Oceania	Australia	New South Wales	genome	29412	Human	?	?	Centre for Infectious Diseases and Microbiology Public Health	NSW Health Pathology - Institute of Clinical Pathology and Medical Research; Westmead Hospital; University of Sydney	Timms V et al	https://www.gisaid.org	?	?	2020-4-19
Australia/NSW197/2020	ncov	EPI_ISL_427746	?	2020-3-21	Oceania	Australia	New South Wales	Sydney	Oceania	Australia	New South Wales	genome	29412	Human	?	?	Centre for Infectious Diseases and Microbiology Public Health	NSW Health Pathology - Institute of Clinical Pathology and Medical Research; Westmead Hospital; University of Sydney	Gall M et al	https://www.gisaid.org	?	?	2020-4-19
Australia/NSW198/2020	ncov	EPI_ISL_427707	?	2020-3-23	Oceania	Australia	New South Wales	Sydney	Oceania	Australia	New South Wales	genome	29412	Human	?	?	Centre for Infectious Diseases and Microbiology Public Health	NSW Health Pathology - Institute of Clinical Pathology and Medical Research; Westmead Hospital; University of Sydney	Arnott A et al	https://www.gisaid.org	?	?	2020-4-19
Australia/NSW199/2020	ncov	EPI_ISL_427747	?	2020-3-22	Oceania	Australia	New South Wales	Sydney	Oceania	Australia	New South Wales	genome	29412	Human	?	?	Centre for Infectious Diseases and Microbiology Public Health	NSW Health Pathology - Institute of Clinical Pathology and Medical Research; Westmead Hospital; University of Sydney	Sadsad R et al	https://www.gisaid.org	?	?	2020-4-19
Australia/NSW200/2020	ncov	EPI_ISL_427684	?	2020-3-23	Oceania	Australia	New South Wales	Sydney	Oceania	Australia	New South Wales	genome	29412	Human	?	?	Centre for Infectious Diseases and Microbiology Public Health	NSW Health Pathology - Institute of Clinical Pathology and Medical Research; Westmead Hospital; University of Sydney	Draper J et al	https://www.gisaid.org	?	?	2020-4-19
Australia/NSW201/2020	ncov	EPI_ISL_427710	?	2020-3-21	Oceania	Australia	New South Wales	Sydney	Oceania	Australia	New South Wales	genome	29412	Human	?	?	Centre for Infectious Diseases and Microbiology Public Health	NSW Health Pathology - Institute of Clinical Pathology and Medical Research; Westmead Hospital; University of Sydney	Sim E et al	https://www.gisaid.org	?	?	2020-4-19
Australia/NSW202/2020	ncov	EPI_ISL_427762	?	2020-3-22	Oceania	Australia	New South Wales	Sydney	Oceania	Australia	New South Wales	genome	29412	Human	?	?	Centre for Infectious Diseases and Microbiology Public Health	NSW Health Pathology - Institute of Clinical Pathology and Medical Research; Westmead Hospital; University of Sydney	Bachmann N et al	https://www.gisaid.org	?	?	2020-4-19
Australia/NSW203/2020	ncov	EPI_ISL_427765	?	2020-3-22	Oceania	Australia	New South Wales	Sydney	Oceania	Australia	New South Wales	genome	29412	Human	?	?	Centre for Infectious Diseases and Microbiology Public Health	NSW Health Pathology - Institute of Clinical Pathology and Medical Research; Westmead Hospital; University of Sydney	Rockett R et al	https://www.gisaid.org	?	?	2020-4-19
Australia/NSW204/2020	ncov	EPI_ISL_427792	?	2020-3-25	Oceania	Australia	New South Wales	Sydney	Oceania	Australia	New South Wales	genome	29412	Human	?	?	Centre for Infectious Diseases and Microbiology Public Health	NSW Health Pathology - Institute of Clinical Pathology and Medical Research; Westmead Hospital; University of Sydney	Lam C et al	https://www.gisaid.org	?	?	2020-4-19
Australia/NSW205/2020	ncov	EPI_ISL_427745	?	2020-3-21	Oceania	Australia	New South Wales	Sydney	Oceania	Australia	New South Wales	genome	29412	Human	?	?	Centre for Infectious Diseases and Microbiology Public Health	NSW Health Pathology - Institute of Clinical Pathology and Medical Research; Westmead Hospital; University of Sydney	Gray K et al	https://www.gisaid.org	?	?	2020-4-19
Australia/NSW206/2020	ncov	EPI_ISL_427695	?	2020-3-22	Oceania	Australia	New South Wales	Sydney	Oceania	Australia	New South Wales	genome	29412	Human	?	?	Centre for Infectious Diseases and Microbiology Public Health	NSW Health Pathology - Institute of Clinical Pathology and Medical Research; Westmead Hospital; University of Sydney	Timms V et al	https://www.gisaid.org	?	?	2020-4-19
Australia/NSW207/2020	ncov	EPI_ISL_427807	?	2020-3-23	Oceania	Australia	New South Wales	Sydney	Oceania	Australia	New South Wales	genome	29412	Human	?	?	Centre for Infectious Diseases and Microbiology Public Health	NSW Health Pathology - Institute of Clinical Pathology and Medical Research; Westmead Hospital; University of Sydney	Gall M et al	https://www.gisaid.org	?	?	2020-4-19
Australia/NSW208/2020	ncov	EPI_ISL_427753	?	2020-3-24	Oceania	Australia	New South Wales	Sydney	Oceania	Australia	New South Wales	genome	29412	Human	?	?	Centre for Infectious Diseases and Microbiology Public Health	NSW Health Pathology - Institute of Clinical Pathology and Medical Research; Westmead Hospital; University of Sydney	Arnott A et al	https://www.gisaid.org	?	?	2020-4-19
Australia/NSW209/2020	ncov	EPI_ISL_427755	?	2020-3-23	Oceania	Australia	New South Wales	Sydney	Oceania	Australia	New South Wales	genome	29412	Human	?	?	Centre for Infectious Diseases and Microbiology Public Health	NSW Health Pathology - Institute of Clinical Pathology and Medical Research; Westmead Hospital; University of Sydney	Sadsad R et al	https://www.gisaid.org	?	?	2020-4-19
Australia/NSW21/2020	ncov	EPI_ISL_417386	?	2020-3-4	Oceania	Australia	New South Wales	Sydney	Oceania	Australia	New South Wales	genome	29782	Human	?	?	Centre for Infectious Diseases and Microbiology Public Health	NSW Health Pathology - Institute of Clinical Pathology and Medical Research; Westmead Hospital; University of Sydney	Gray K et al	https://www.gisaid.org	?	?	2020-3-25
Australia/NSW210/2020	ncov	EPI_ISL_427766	?	2020-3-25	Oceania	Australia	New South Wales	Sydney	Oceania	Australia	New South Wales	genome	29412	Human	?	?	Centre for Infectious Diseases and Microbiology Public Health	NSW Health Pathology - Institute of Clinical Pathology and Medical Research; Westmead Hospital; University of Sydney	Draper J et al	https://www.gisaid.org	?	?	2020-4-19
Australia/NSW211/2020	ncov	EPI_ISL_427699	?	2020-3-21	Oceania	Australia	New South Wales	Sydney	Oceania	Australia	New South Wales	genome	29406	Human	?	?	Centre for Infectious Diseases and Microbiology Public Health	NSW Health Pathology - Institute of Clinical Pathology and Medical Research; Westmead Hospital; University of Sydney	Sim E et al	https://www.gisaid.org	?	?	2020-4-19
Australia/NSW212/2020	ncov	EPI_ISL_427671	?	2020-3-21	Oceania	Australia	New South Wales	Sydney	Oceania	Australia	New South Wales	genome	29406	Human	?	?	Centre for Infectious Diseases and Microbiology Public Health	NSW Health Pathology - Institute of Clinical Pathology and Medical Research; Westmead Hospital; University of Sydney	Bachmann N et al	https://www.gisaid.org	?	?	2020-4-19
Australia/NSW213/2020	ncov	EPI_ISL_427726	?	2020-3-19	Oceania	Australia	New South Wales	Sydney	Oceania	Australia	New South Wales	genome	29412	Human	?	?	Centre for Infectious Diseases and Microbiology Public Health	NSW Health Pathology - Institute of Clinical Pathology and Medical Research; Westmead Hospital; University of Sydney	Rockett R et al	https://www.gisaid.org	?	?	2020-4-19
Australia/NSW214/2020	ncov	EPI_ISL_427727	?	2020-3-17	Oceania	Australia	New South Wales	Sydney	Oceania	Australia	New South Wales	genome	29412	Human	?	?	Centre for Infectious Diseases and Microbiology Public Health	NSW Health Pathology - Institute of Clinical Pathology and Medical Research; Westmead Hospital; University of Sydney	Lam C et al	https://www.gisaid.org	?	?	2020-4-19
Australia/NSW215/2020	ncov	EPI_ISL_427730	?	2020-3-17	Oceania	Australia	New South Wales	Sydney	Oceania	Australia	New South Wales	genome	29412	Human	?	?	Centre for Infectious Diseases and Microbiology Public Health	NSW Health Pathology - Institute of Clinical Pathology and Medical Research; Westmead Hospital; University of Sydney	Gray K et al	https://www.gisaid.org	?	?	2020-4-19
Australia/NSW216/2020	ncov	EPI_ISL_427732	?	2020-3-17	Oceania	Australia	New South Wales	Sydney	Oceania	Australia	New South Wales	genome	29412	Human	?	?	Centre for Infectious Diseases and Microbiology Public Health	NSW Health Pathology - Institute of Clinical Pathology and Medical Research; Westmead Hospital; University of Sydney	Gray K et al	https://www.gisaid.org	?	?	2020-4-19
Australia/NSW217/2020	ncov	EPI_ISL_427644	?	2020-3-2	Oceania	Australia	New South Wales	Sydney	Oceania	Australia	New South Wales	genome	29412	Human	?	?	Centre for Infectious Diseases and Microbiology Public Health	NSW Health Pathology - Institute of Clinical Pathology and Medical Research; Westmead Hospital; University of Sydney	Rockett R et al	https://www.gisaid.org	?	?	2020-4-19
Australia/NSW218/2020	ncov	EPI_ISL_427665	?	2020-3-11	Oceania	Australia	New South Wales	Sydney	Oceania	Australia	New South Wales	genome	29412	Human	?	?	Centre for Infectious Diseases and Microbiology Public Health	NSW Health Pathology - Institute of Clinical Pathology and Medical Research; Westmead Hospital; University of Sydney	Timms V et al	https://www.gisaid.org	?	?	2020-4-19
Australia/NSW219/2020	ncov	EPI_ISL_427643	?	2020-2-28	Oceania	Australia	New South Wales	Sydney	Oceania	Australia	New South Wales	genome	29412	Human	?	?	Centre for Infectious Diseases and Microbiology Public Health	NSW Health Pathology - Institute of Clinical Pathology and Medical Research; Westmead Hospital; University of Sydney	Timms V et al	https://www.gisaid.org	?	?	2020-4-19
Australia/NSW22/2020	ncov	EPI_ISL_427649	?	2020-3-3	Oceania	Australia	New South Wales	Sydney	Oceania	Australia	New South Wales	genome	29412	Human	?	?	Centre for Infectious Diseases and Microbiology Public Health	NSW Health Pathology - Institute of Clinical Pathology and Medical Research; Westmead Hospital; University of Sydney	Timms V et al	https://www.gisaid.org	?	?	2020-4-19
Australia/NSW220/2020	ncov	EPI_ISL_451486	?	2020-3-26	Oceania	Australia	New South Wales	Sydney	Oceania	Australia	New South Wales	genome	29408	Human	?	?	Australian Clinical Labs	NSW Health Pathology - Institute of Clinical Pathology and Medical Research; Westmead Hospital; University of Sydney	CIDM-PH et al. et al	https://www.gisaid.org	?	?	2020-5-25
Australia/NSW221/2020	ncov	EPI_ISL_451487	?	2020-3-25	Oceania	Australia	New South Wales	Sydney	Oceania	Australia	New South Wales	genome	29408	Human	?	?	Pathology North - NSW Health Pathology	NSW Health Pathology - Institute of Clinical Pathology and Medical Research; Westmead Hospital; University of Sydney	CIDM-PH et al. et al	https://www.gisaid.org	?	?	2020-5-25
Australia/NSW222/2020	ncov	EPI_ISL_451488	?	2020-3-25	Oceania	Australia	New South Wales	Sydney	Oceania	Australia	New South Wales	genome	29408	Human	?	?	Pathology North - NSW Health Pathology	NSW Health Pathology - Institute of Clinical Pathology and Medical Research; Westmead Hospital; University of Sydney	CIDM-PH et al. et al	https://www.gisaid.org	?	?	2020-5-25
Australia/NSW223/2020	ncov	EPI_ISL_451489	?	2020-3-26	Oceania	Australia	New South Wales	Sydney	Oceania	Australia	New South Wales	genome	29408	Human	?	?	Laverty Pathology	NSW Health Pathology - Institute of Clinical Pathology and Medical Research; Westmead Hospital; University of Sydney	CIDM-PH et al. et al	https://www.gisaid.org	?	?	2020-5-25
Australia/NSW224/2020	ncov	EPI_ISL_451490	?	2020-3-29	Oceania	Australia	New South Wales	Sydney	Oceania	Australia	New South Wales	genome	29408	Human	?	?	Pathology West - NSW Health Pathology	NSW Health Pathology - Institute of Clinical Pathology and Medical Research; Westmead Hospital; University of Sydney	CIDM-PH et al. et al	https://www.gisaid.org	?	?	2020-5-25
Australia/NSW225/2020	ncov	EPI_ISL_451491	?	2020-3-28	Oceania	Australia	New South Wales	Sydney	Oceania	Australia	New South Wales	genome	29408	Human	?	?	Pathology West - NSW Health Pathology	NSW Health Pathology - Institute of Clinical Pathology and Medical Research; Westmead Hospital; University of Sydney	CIDM-PH et al. et al	https://www.gisaid.org	?	?	2020-5-25
Australia/NSW226/2020	ncov	EPI_ISL_451492	?	2020-3-28	Oceania	Australia	New South Wales	Sydney	Oceania	Australia	New South Wales	genome	29408	Human	?	?	Pathology West - NSW Health Pathology	NSW Health Pathology - Institute of Clinical Pathology and Medical Research; Westmead Hospital; University of Sydney	CIDM-PH et al. et al	https://www.gisaid.org	?	?	2020-5-25
Australia/NSW227/2020	ncov	EPI_ISL_451493	?	2020-3-28	Oceania	Australia	New South Wales	Sydney	Oceania	Australia	New South Wales	genome	29408	Human	?	?	Pathology West - NSW Health Pathology	NSW Health Pathology - Institute of Clinical Pathology and Medical Research; Westmead Hospital; University of Sydney	CIDM-PH et al. et al	https://www.gisaid.org	?	?	2020-5-25
Australia/NSW228/2020	ncov	EPI_ISL_451494	?	2020-3-29	Oceania	Australia	New South Wales	Sydney	Oceania	Australia	New South Wales	genome	29408	Human	?	?	Pathology West - NSW Health Pathology	NSW Health Pathology - Institute of Clinical Pathology and Medical Research; Westmead Hospital; University of Sydney	CIDM-PH et al. et al	https://www.gisaid.org	?	?	2020-5-25
Australia/NSW229/2020	ncov	EPI_ISL_451495	?	2020-3-28	Oceania	Australia	New South Wales	Sydney	Oceania	Australia	New South Wales	genome	29408	Human	?	?	Pathology West - NSW Health Pathology	NSW Health Pathology - Institute of Clinical Pathology and Medical Research; Westmead Hospital; University of Sydney	CIDM-PH et al. et al	https://www.gisaid.org	?	?	2020-5-25
Australia/NSW23/2020	ncov	EPI_ISL_427650	?	2020-3-4	Oceania	Australia	New South Wales	Sydney	Oceania	Australia	New South Wales	genome	29412	Human	?	?	Centre for Infectious Diseases and Microbiology Public Health	NSW Health Pathology - Institute of Clinical Pathology and Medical Research; Westmead Hospital; University of Sydney	Gall M et al	https://www.gisaid.org	?	?	2020-4-19
Australia/NSW230/2020	ncov	EPI_ISL_451496	?	2020-3-31	Oceania	Australia	New South Wales	Sydney	Oceania	Australia	New South Wales	genome	29408	Human	?	?	Pathology West - NSW Health Pathology	NSW Health Pathology - Institute of Clinical Pathology and Medical Research; Westmead Hospital; University of Sydney	CIDM-PH et al. et al	https://www.gisaid.org	?	?	2020-5-25
Australia/NSW231/2020	ncov	EPI_ISL_451497	?	2020-3-27	Oceania	Australia	New South Wales	Sydney	Oceania	Australia	New South Wales	genome	29408	Human	?	?	Pathology West - NSW Health Pathology	NSW Health Pathology - Institute of Clinical Pathology and Medical Research; Westmead Hospital; University of Sydney	CIDM-PH et al. et al	https://www.gisaid.org	?	?	2020-5-25
Australia/NSW232/2020	ncov	EPI_ISL_451498	?	2020-3-27	Oceania	Australia	New South Wales	Sydney	Oceania	Australia	New South Wales	genome	29408	Human	?	?	Pathology West - NSW Health Pathology	NSW Health Pathology - Institute of Clinical Pathology and Medical Research; Westmead Hospital; University of Sydney	CIDM-PH et al. et al	https://www.gisaid.org	?	?	2020-5-25
Australia/NSW233/2020	ncov	EPI_ISL_451499	?	2020-3-27	Oceania	Australia	New South Wales	Sydney	Oceania	Australia	New South Wales	genome	29408	Human	?	?	Pathology West - NSW Health Pathology	NSW Health Pathology - Institute of Clinical Pathology and Medical Research; Westmead Hospital; University of Sydney	CIDM-PH et al. et al	https://www.gisaid.org	?	?	2020-5-25
Australia/NSW234/2020	ncov	EPI_ISL_451500	?	2020-3-27	Oceania	Australia	New South Wales	Sydney	Oceania	Australia	New South Wales	genome	29408	Human	?	?	Pathology West - NSW Health Pathology	NSW Health Pathology - Institute of Clinical Pathology and Medical Research; Westmead Hospital; University of Sydney	CIDM-PH et al. et al	https://www.gisaid.org	?	?	2020-5-25
Australia/NSW235/2020	ncov	EPI_ISL_451501	?	2020-3-26	Oceania	Australia	New South Wales	Sydney	Oceania	Australia	New South Wales	genome	29408	Human	?	?	Pathology West - NSW Health Pathology	NSW Health Pathology - Institute of Clinical Pathology and Medical Research; Westmead Hospital; University of Sydney	CIDM-PH et al. et al	https://www.gisaid.org	?	?	2020-5-25
Australia/NSW236/2020	ncov	EPI_ISL_451502	?	2020-3-26	Oceania	Australia	New South Wales	Sydney	Oceania	Australia	New South Wales	genome	29408	Human	?	?	Pathology West - NSW Health Pathology	NSW Health Pathology - Institute of Clinical Pathology and Medical Research; Westmead Hospital; University of Sydney	CIDM-PH et al. et al	https://www.gisaid.org	?	?	2020-5-25
Australia/NSW237/2020	ncov	EPI_ISL_451503	?	2020-3-29	Oceania	Australia	New South Wales	Sydney	Oceania	Australia	New South Wales	genome	29408	Human	?	?	Pathology West - NSW Health Pathology	NSW Health Pathology - Institute of Clinical Pathology and Medical Research; Westmead Hospital; University of Sydney	CIDM-PH et al. et al	https://www.gisaid.org	?	?	2020-5-25
Australia/NSW238/2020	ncov	EPI_ISL_451504	?	2020-3-28	Oceania	Australia	New South Wales	Sydney	Oceania	Australia	New South Wales	genome	29408	Human	?	?	Pathology West - NSW Health Pathology	NSW Health Pathology - Institute of Clinical Pathology and Medical Research; Westmead Hospital; University of Sydney	CIDM-PH et al. et al	https://www.gisaid.org	?	?	2020-5-25
Australia/NSW239/2020	ncov	EPI_ISL_451505	?	2020-3-25	Oceania	Australia	New South Wales	Sydney	Oceania	Australia	New South Wales	genome	29408	Human	?	?	Pathology West - NSW Health Pathology	NSW Health Pathology - Institute of Clinical Pathology and Medical Research; Westmead Hospital; University of Sydney	CIDM-PH et al. et al	https://www.gisaid.org	?	?	2020-5-25
Australia/NSW24/2020	ncov	EPI_ISL_417387	?	2020-3-6	Oceania	Australia	New South Wales	Sydney	Oceania	Australia	New South Wales	genome	29782	Human	18	Female	Centre for Infectious Diseases and Microbiology Public Health	NSW Health Pathology - Institute of Clinical Pathology and Medical Research; Westmead Hospital; University of Sydney	Timms V et al	https://www.gisaid.org	?	?	2020-3-25
Australia/NSW240/2020	ncov	EPI_ISL_451506	?	2020-3-25	Oceania	Australia	New South Wales	Sydney	Oceania	Australia	New South Wales	genome	29408	Human	?	?	Pathology West - NSW Health Pathology	NSW Health Pathology - Institute of Clinical Pathology and Medical Research; Westmead Hospital; University of Sydney	CIDM-PH et al. et al	https://www.gisaid.org	?	?	2020-5-25
Australia/NSW241/2020	ncov	EPI_ISL_451507	?	2020-3-25	Oceania	Australia	New South Wales	Sydney	Oceania	Australia	New South Wales	genome	29408	Human	?	?	Pathology West - NSW Health Pathology	NSW Health Pathology - Institute of Clinical Pathology and Medical Research; Westmead Hospital; University of Sydney	CIDM-PH et al. et al	https://www.gisaid.org	?	?	2020-5-25
Australia/NSW242/2020	ncov	EPI_ISL_451508	?	2020-3-25	Oceania	Australia	New South Wales	Sydney	Oceania	Australia	New South Wales	genome	29408	Human	?	?	Pathology West - NSW Health Pathology	NSW Health Pathology - Institute of Clinical Pathology and Medical Research; Westmead Hospital; University of Sydney	CIDM-PH et al. et al	https://www.gisaid.org	?	?	2020-5-25
Australia/NSW243/2020	ncov	EPI_ISL_451509	?	2020-3-30	Oceania	Australia	New South Wales	Sydney	Oceania	Australia	New South Wales	genome	29408	Human	?	?	Pathology West - NSW Health Pathology	NSW Health Pathology - Institute of Clinical Pathology and Medical Research; Westmead Hospital; University of Sydney	CIDM-PH et al. et al	https://www.gisaid.org	?	?	2020-5-25
Australia/NSW245/2020	ncov	EPI_ISL_451510	?	2020-3-30	Oceania	Australia	New South Wales	Sydney	Oceania	Australia	New South Wales	genome	29408	Human	?	?	Pathology West - NSW Health Pathology	NSW Health Pathology - Institute of Clinical Pathology and Medical Research; Westmead Hospital; University of Sydney	CIDM-PH et al. et al	https://www.gisaid.org	?	?	2020-5-25
Australia/NSW246/2020	ncov	EPI_ISL_451511	?	2020-3-29	Oceania	Australia	New South Wales	Sydney	Oceania	Australia	New South Wales	genome	29408	Human	?	?	Pathology West - NSW Health Pathology	NSW Health Pathology - Institute of Clinical Pathology and Medical Research; Westmead Hospital; University of Sydney	CIDM-PH et al. et al	https://www.gisaid.org	?	?	2020-5-25
Australia/NSW247/2020	ncov	EPI_ISL_451512	?	2020-3-28	Oceania	Australia	New South Wales	Sydney	Oceania	Australia	New South Wales	genome	29408	Human	?	?	Pathology West - NSW Health Pathology	NSW Health Pathology - Institute of Clinical Pathology and Medical Research; Westmead Hospital; University of Sydney	CIDM-PH et al. et al	https://www.gisaid.org	?	?	2020-5-25
Australia/NSW248/2020	ncov	EPI_ISL_451513	?	2020-3-29	Oceania	Australia	New South Wales	Sydney	Oceania	Australia	New South Wales	genome	29408	Human	?	?	Pathology West - NSW Health Pathology	NSW Health Pathology - Institute of Clinical Pathology and Medical Research; Westmead Hospital; University of Sydney	CIDM-PH et al. et al	https://www.gisaid.org	?	?	2020-5-25
Australia/NSW249/2020	ncov	EPI_ISL_451514	?	2020-3-29	Oceania	Australia	New South Wales	Sydney	Oceania	Australia	New South Wales	genome	29408	Human	?	?	Pathology West - NSW Health Pathology	NSW Health Pathology - Institute of Clinical Pathology and Medical Research; Westmead Hospital; University of Sydney	CIDM-PH et al. et al	https://www.gisaid.org	?	?	2020-5-25
Australia/NSW25/2020	ncov	EPI_ISL_417388	?	2020-3-5	Oceania	Australia	New South Wales	Sydney	Oceania	Australia	New South Wales	genome	29782	Human	36	Female	Centre for Infectious Diseases and Microbiology Public Health	NSW Health Pathology - Institute of Clinical Pathology and Medical Research; Westmead Hospital; University of Sydney	Gall M et al	https://www.gisaid.org	?	?	2020-3-25
Australia/NSW250/2020	ncov	EPI_ISL_451515	?	2020-3-29	Oceania	Australia	New South Wales	Sydney	Oceania	Australia	New South Wales	genome	29408	Human	?	?	Pathology West - NSW Health Pathology	NSW Health Pathology - Institute of Clinical Pathology and Medical Research; Westmead Hospital; University of Sydney	CIDM-PH et al. et al	https://www.gisaid.org	?	?	2020-5-25
Australia/NSW251/2020	ncov	EPI_ISL_451516	?	2020-3-28	Oceania	Australia	New South Wales	Sydney	Oceania	Australia	New South Wales	genome	29408	Human	?	?	Pathology West - NSW Health Pathology	NSW Health Pathology - Institute of Clinical Pathology and Medical Research; Westmead Hospital; University of Sydney	CIDM-PH et al. et al	https://www.gisaid.org	?	?	2020-5-25
Australia/NSW252/2020	ncov	EPI_ISL_451517	?	2020-3-8	Oceania	Australia	New South Wales	Sydney	Oceania	Australia	New South Wales	genome	29411	Human	?	?	South Eastern Area Laboratory Services	NSW Health Pathology - Institute of Clinical Pathology and Medical Research; Westmead Hospital; University of Sydney	CIDM-PH et al. et al	https://www.gisaid.org	?	?	2020-5-25
Australia/NSW253/2020	ncov	EPI_ISL_451518	?	2020-3-19	Oceania	Australia	New South Wales	Sydney	Oceania	Australia	New South Wales	genome	29408	Human	?	?	South Eastern Area Laboratory Services	NSW Health Pathology - Institute of Clinical Pathology and Medical Research; Westmead Hospital; University of Sydney	CIDM-PH et al. et al	https://www.gisaid.org	?	?	2020-5-25
Australia/NSW254/2020	ncov	EPI_ISL_451519	?	2020-3-12	Oceania	Australia	New South Wales	Sydney	Oceania	Australia	New South Wales	genome	29408	Human	?	?	South Eastern Area Laboratory Services	NSW Health Pathology - Institute of Clinical Pathology and Medical Research; Westmead Hospital; University of Sydney	CIDM-PH et al. et al	https://www.gisaid.org	?	?	2020-5-25
Australia/NSW255/2020	ncov	EPI_ISL_451520	?	2020-3-20	Oceania	Australia	New South Wales	Sydney	Oceania	Australia	New South Wales	genome	29408	Human	?	?	South Eastern Area Laboratory Services	NSW Health Pathology - Institute of Clinical Pathology and Medical Research; Westmead Hospital; University of Sydney	CIDM-PH et al. et al	https://www.gisaid.org	?	?	2020-5-25
Australia/NSW256/2020	ncov	EPI_ISL_451521	?	2020-3-14	Oceania	Australia	New South Wales	Sydney	Oceania	Australia	New South Wales	genome	29408	Human	?	?	South Eastern Area Laboratory Services	NSW Health Pathology - Institute of Clinical Pathology and Medical Research; Westmead Hospital; University of Sydney	CIDM-PH et al. et al	https://www.gisaid.org	?	?	2020-5-25
Australia/NSW257/2020	ncov	EPI_ISL_451522	?	2020-3-26	Oceania	Australia	New South Wales	Sydney	Oceania	Australia	New South Wales	genome	29405	Human	?	?	Pathology West - NSW Health Pathology	NSW Health Pathology - Institute of Clinical Pathology and Medical Research; Westmead Hospital; University of Sydney	CIDM-PH et al. et al	https://www.gisaid.org	?	?	2020-5-25
Australia/NSW258/2020	ncov	EPI_ISL_451523	?	2020-3-27	Oceania	Australia	New South Wales	Sydney	Oceania	Australia	New South Wales	genome	29408	Human	?	?	Pathology West - NSW Health Pathology	NSW Health Pathology - Institute of Clinical Pathology and Medical Research; Westmead Hospital; University of Sydney	CIDM-PH et al. et al	https://www.gisaid.org	?	?	2020-5-25
Australia/NSW259/2020	ncov	EPI_ISL_451524	?	2020-3-28	Oceania	Australia	New South Wales	Sydney	Oceania	Australia	New South Wales	genome	29408	Human	?	?	Pathology West - NSW Health Pathology	NSW Health Pathology - Institute of Clinical Pathology and Medical Research; Westmead Hospital; University of Sydney	CIDM-PH et al. et al	https://www.gisaid.org	?	?	2020-5-25
Australia/NSW26/2020	ncov	EPI_ISL_417389	?	2020-3-9	Oceania	Australia	New South Wales	Sydney	Oceania	Australia	New South Wales	genome	29782	Human	22	Female	Centre for Infectious Diseases and Microbiology Public Health	NSW Health Pathology - Institute of Clinical Pathology and Medical Research; Westmead Hospital; University of Sydney	Arnott A et al	https://www.gisaid.org	?	?	2020-3-25
Australia/NSW260/2020	ncov	EPI_ISL_451525	?	2020-3-26	Oceania	Australia	New South Wales	Sydney	Oceania	Australia	New South Wales	genome	29408	Human	?	?	Pathology West - NSW Health Pathology	NSW Health Pathology - Institute of Clinical Pathology and Medical Research; Westmead Hospital; University of Sydney	CIDM-PH et al. et al	https://www.gisaid.org	?	?	2020-5-25
Australia/NSW261/2020	ncov	EPI_ISL_451526	?	2020-3-27	Oceania	Australia	New South Wales	Sydney	Oceania	Australia	New South Wales	genome	29408	Human	?	?	Pathology West - NSW Health Pathology	NSW Health Pathology - Institute of Clinical Pathology and Medical Research; Westmead Hospital; University of Sydney	CIDM-PH et al. et al	https://www.gisaid.org	?	?	2020-5-25
Australia/NSW262/2020	ncov	EPI_ISL_451527	?	2020-3-27	Oceania	Australia	New South Wales	Sydney	Oceania	Australia	New South Wales	genome	29408	Human	?	?	Pathology West - NSW Health Pathology	NSW Health Pathology - Institute of Clinical Pathology and Medical Research; Westmead Hospital; University of Sydney	CIDM-PH et al. et al	https://www.gisaid.org	?	?	2020-5-25
Australia/NSW263/2020	ncov	EPI_ISL_451528	?	2020-3-27	Oceania	Australia	New South Wales	Sydney	Oceania	Australia	New South Wales	genome	29408	Human	?	?	Pathology West - NSW Health Pathology	NSW Health Pathology - Institute of Clinical Pathology and Medical Research; Westmead Hospital; University of Sydney	CIDM-PH et al. et al	https://www.gisaid.org	?	?	2020-5-25
Australia/NSW264/2020	ncov	EPI_ISL_451529	?	2020-3-26	Oceania	Australia	New South Wales	Sydney	Oceania	Australia	New South Wales	genome	29408	Human	?	?	Pathology West - NSW Health Pathology	NSW Health Pathology - Institute of Clinical Pathology and Medical Research; Westmead Hospital; University of Sydney	CIDM-PH et al. et al	https://www.gisaid.org	?	?	2020-5-25
Australia/NSW265/2020	ncov	EPI_ISL_451530	?	2020-3-28	Oceania	Australia	New South Wales	Sydney	Oceania	Australia	New South Wales	genome	29408	Human	?	?	Pathology Sydney South West - NSW Health Pathology	NSW Health Pathology - Institute of Clinical Pathology and Medical Research; Westmead Hospital; University of Sydney	CIDM-PH et al. et al	https://www.gisaid.org	?	?	2020-5-25
Australia/NSW266/2020	ncov	EPI_ISL_451531	?	2020-3-28	Oceania	Australia	New South Wales	Sydney	Oceania	Australia	New South Wales	genome	29408	Human	?	?	Pathology Sydney South West - NSW Health Pathology	NSW Health Pathology - Institute of Clinical Pathology and Medical Research; Westmead Hospital; University of Sydney	CIDM-PH et al. et al	https://www.gisaid.org	?	?	2020-5-25
Australia/NSW267/2020	ncov	EPI_ISL_451532	?	2020-4-5	Oceania	Australia	New South Wales	Sydney	Oceania	Australia	New South Wales	genome	29408	Human	?	?	Pathology West - NSW Health Pathology	NSW Health Pathology - Institute of Clinical Pathology and Medical Research; Westmead Hospital; University of Sydney	CIDM-PH et al. et al	https://www.gisaid.org	?	?	2020-5-25
Australia/NSW268/2020	ncov	EPI_ISL_451533	?	2020-3-30	Oceania	Australia	New South Wales	Sydney	Oceania	Australia	New South Wales	genome	29399	Human	?	?	Pathology Sydney South West - NSW Health Pathology	NSW Health Pathology - Institute of Clinical Pathology and Medical Research; Westmead Hospital; University of Sydney	CIDM-PH et al. et al	https://www.gisaid.org	?	?	2020-5-25
Australia/NSW269/2020	ncov	EPI_ISL_451534	?	2020-4-3	Oceania	Australia	New South Wales	Sydney	Oceania	Australia	New South Wales	genome	29408	Human	?	?	Medlab Pathology	NSW Health Pathology - Institute of Clinical Pathology and Medical Research; Westmead Hospital; University of Sydney	CIDM-PH et al. et al	https://www.gisaid.org	?	?	2020-5-25
Australia/NSW27/2020	ncov	EPI_ISL_417390	?	2020-3-8	Oceania	Australia	New South Wales	Sydney	Oceania	Australia	New South Wales	genome	29782	Human	72	Male	Centre for Infectious Diseases and Microbiology Public Health	NSW Health Pathology - Institute of Clinical Pathology and Medical Research; Westmead Hospital; University of Sydney	Sadsad R et al	https://www.gisaid.org	?	?	2020-3-25
Australia/NSW270/2020	ncov	EPI_ISL_451535	?	2020-4-2	Oceania	Australia	New South Wales	Sydney	Oceania	Australia	New South Wales	genome	29408	Human	?	?	Pathology West - NSW Health Pathology	NSW Health Pathology - Institute of Clinical Pathology and Medical Research; Westmead Hospital; University of Sydney	CIDM-PH et al. et al	https://www.gisaid.org	?	?	2020-5-25
Australia/NSW271/2020	ncov	EPI_ISL_451536	?	2020-3-27	Oceania	Australia	New South Wales	Sydney	Oceania	Australia	New South Wales	genome	29408	Human	?	?	Pathology Sydney South West - NSW Health Pathology	NSW Health Pathology - Institute of Clinical Pathology and Medical Research; Westmead Hospital; University of Sydney	CIDM-PH et al. et al	https://www.gisaid.org	?	?	2020-5-25
Australia/NSW272/2020	ncov	EPI_ISL_451537	?	2020-4-4	Oceania	Australia	New South Wales	Sydney	Oceania	Australia	New South Wales	genome	29408	Human	?	?	Pathology West - NSW Health Pathology	NSW Health Pathology - Institute of Clinical Pathology and Medical Research; Westmead Hospital; University of Sydney	CIDM-PH et al. et al	https://www.gisaid.org	?	?	2020-5-25
Australia/NSW273/2020	ncov	EPI_ISL_451538	?	2020-3-31	Oceania	Australia	New South Wales	Sydney	Oceania	Australia	New South Wales	genome	29408	Human	?	?	Pathology West - NSW Health Pathology	NSW Health Pathology - Institute of Clinical Pathology and Medical Research; Westmead Hospital; University of Sydney	CIDM-PH et al. et al	https://www.gisaid.org	?	?	2020-5-25
Australia/NSW275/2020	ncov	EPI_ISL_451539	?	2020-4-5	Oceania	Australia	New South Wales	Sydney	Oceania	Australia	New South Wales	genome	29408	Human	?	?	Pathology West - NSW Health Pathology	NSW Health Pathology - Institute of Clinical Pathology and Medical Research; Westmead Hospital; University of Sydney	CIDM-PH et al. et al	https://www.gisaid.org	?	?	2020-5-25
Australia/NSW276/2020	ncov	EPI_ISL_451540	?	2020-3-20	Oceania	Australia	New South Wales	Sydney	Oceania	Australia	New South Wales	genome	29408	Human	?	?	ACT pathology	NSW Health Pathology - Institute of Clinical Pathology and Medical Research; Westmead Hospital; University of Sydney	CIDM-PH et al. et al	https://www.gisaid.org	?	?	2020-5-25
Australia/NSW277/2020	ncov	EPI_ISL_451541	?	2020-4-2	Oceania	Australia	New South Wales	Sydney	Oceania	Australia	New South Wales	genome	29408	Human	?	?	Pathology West - NSW Health Pathology	NSW Health Pathology - Institute of Clinical Pathology and Medical Research; Westmead Hospital; University of Sydney	CIDM-PH et al. et al	https://www.gisaid.org	?	?	2020-5-25
Australia/NSW278/2020	ncov	EPI_ISL_451542	?	2020-3-27	Oceania	Australia	New South Wales	Sydney	Oceania	Australia	New South Wales	genome	29408	Human	?	?	Pathology Sydney South West - NSW Health Pathology	NSW Health Pathology - Institute of Clinical Pathology and Medical Research; Westmead Hospital; University of Sydney	CIDM-PH et al. et al	https://www.gisaid.org	?	?	2020-5-25
Australia/NSW279/2020	ncov	EPI_ISL_451543	?	2020-3-28	Oceania	Australia	New South Wales	Sydney	Oceania	Australia	New South Wales	genome	29408	Human	?	?	Pathology Sydney South West - NSW Health Pathology	NSW Health Pathology - Institute of Clinical Pathology and Medical Research; Westmead Hospital; University of Sydney	CIDM-PH et al. et al	https://www.gisaid.org	?	?	2020-5-25
Australia/NSW28/2020	ncov	EPI_ISL_417391	?	2020-3-8	Oceania	Australia	New South Wales	Sydney	Oceania	Australia	New South Wales	genome	29782	Human	37	Female	Centre for Infectious Diseases and Microbiology Public Health	NSW Health Pathology - Institute of Clinical Pathology and Medical Research; Westmead Hospital; University of Sydney	Carter I et al	https://www.gisaid.org	?	?	2020-3-25
Australia/NSW280/2020	ncov	EPI_ISL_451544	?	2020-3-24	Oceania	Australia	New South Wales	Sydney	Oceania	Australia	New South Wales	genome	29408	Human	?	?	Pathology Sydney South West - NSW Health Pathology	NSW Health Pathology - Institute of Clinical Pathology and Medical Research; Westmead Hospital; University of Sydney	CIDM-PH et al. et al	https://www.gisaid.org	?	?	2020-5-25
Australia/NSW281/2020	ncov	EPI_ISL_451545	?	2020-3-24	Oceania	Australia	New South Wales	Sydney	Oceania	Australia	New South Wales	genome	29408	Human	?	?	Laverty Pathology	NSW Health Pathology - Institute of Clinical Pathology and Medical Research; Westmead Hospital; University of Sydney	CIDM-PH et al. et al	https://www.gisaid.org	?	?	2020-5-25
Australia/NSW282/2020	ncov	EPI_ISL_451546	?	2020-4-1	Oceania	Australia	New South Wales	Sydney	Oceania	Australia	New South Wales	genome	29408	Human	?	?	Pathology West - NSW Health Pathology	NSW Health Pathology - Institute of Clinical Pathology and Medical Research; Westmead Hospital; University of Sydney	CIDM-PH et al. et al	https://www.gisaid.org	?	?	2020-5-25
Australia/NSW283/2020	ncov	EPI_ISL_451547	?	2020-4-1	Oceania	Australia	New South Wales	Sydney	Oceania	Australia	New South Wales	genome	29408	Human	?	?	Pathology West - NSW Health Pathology	NSW Health Pathology - Institute of Clinical Pathology and Medical Research; Westmead Hospital; University of Sydney	CIDM-PH et al. et al	https://www.gisaid.org	?	?	2020-5-25
Australia/NSW284/2020	ncov	EPI_ISL_451548	?	2020-4-2	Oceania	Australia	New South Wales	Sydney	Oceania	Australia	New South Wales	genome	29408	Human	?	?	Childrens Hospital Westmead	NSW Health Pathology - Institute of Clinical Pathology and Medical Research; Westmead Hospital; University of Sydney	CIDM-PH et al. et al	https://www.gisaid.org	?	?	2020-5-25
Australia/NSW285/2020	ncov	EPI_ISL_451549	?	2020-4-1	Oceania	Australia	New South Wales	Sydney	Oceania	Australia	New South Wales	genome	29408	Human	?	?	Pathology Sydney South West - NSW Health Pathology	NSW Health Pathology - Institute of Clinical Pathology and Medical Research; Westmead Hospital; University of Sydney	CIDM-PH et al. et al	https://www.gisaid.org	?	?	2020-5-25
Australia/NSW286/2020	ncov	EPI_ISL_451550	?	2020-4-3	Oceania	Australia	New South Wales	Sydney	Oceania	Australia	New South Wales	genome	29408	Human	?	?	Pathology West - NSW Health Pathology	NSW Health Pathology - Institute of Clinical Pathology and Medical Research; Westmead Hospital; University of Sydney	CIDM-PH et al. et al	https://www.gisaid.org	?	?	2020-5-25
Australia/NSW287/2020	ncov	EPI_ISL_451551	?	2020-4-3	Oceania	Australia	New South Wales	Sydney	Oceania	Australia	New South Wales	genome	29408	Human	?	?	Pathology West - NSW Health Pathology	NSW Health Pathology - Institute of Clinical Pathology and Medical Research; Westmead Hospital; University of Sydney	CIDM-PH et al. et al	https://www.gisaid.org	?	?	2020-5-25
Australia/NSW288/2020	ncov	EPI_ISL_451552	?	2020-3-30	Oceania	Australia	New South Wales	Sydney	Oceania	Australia	New South Wales	genome	29408	Human	?	?	Pathology North - NSW Health Pathology	NSW Health Pathology - Institute of Clinical Pathology and Medical Research; Westmead Hospital; University of Sydney	CIDM-PH et al. et al	https://www.gisaid.org	?	?	2020-5-25
Australia/NSW289/2020	ncov	EPI_ISL_451553	?	2020-3-31	Oceania	Australia	New South Wales	Sydney	Oceania	Australia	New South Wales	genome	29408	Human	?	?	Medlab Pathology	NSW Health Pathology - Institute of Clinical Pathology and Medical Research; Westmead Hospital; University of Sydney	CIDM-PH et al. et al	https://www.gisaid.org	?	?	2020-5-25
Australia/NSW29/2020	ncov	EPI_ISL_427651	?	2020-3-8	Oceania	Australia	New South Wales	Sydney	Oceania	Australia	New South Wales	genome	29412	Human	?	?	Centre for Infectious Diseases and Microbiology Public Health	NSW Health Pathology - Institute of Clinical Pathology and Medical Research; Westmead Hospital; University of Sydney	Arnott A et al	https://www.gisaid.org	?	?	2020-4-19
Australia/NSW290/2020	ncov	EPI_ISL_451554	?	2020-4-2	Oceania	Australia	New South Wales	Sydney	Oceania	Australia	New South Wales	genome	29408	Human	?	?	Medlab Pathology	NSW Health Pathology - Institute of Clinical Pathology and Medical Research; Westmead Hospital; University of Sydney	CIDM-PH et al. et al	https://www.gisaid.org	?	?	2020-5-25
Australia/NSW291/2020	ncov	EPI_ISL_451555	?	2020-4-3	Oceania	Australia	New South Wales	Sydney	Oceania	Australia	New South Wales	genome	29408	Human	?	?	Medlab Pathology	NSW Health Pathology - Institute of Clinical Pathology and Medical Research; Westmead Hospital; University of Sydney	CIDM-PH et al. et al	https://www.gisaid.org	?	?	2020-5-25
Australia/NSW292/2020	ncov	EPI_ISL_451556	?	2020-3-30	Oceania	Australia	New South Wales	Sydney	Oceania	Australia	New South Wales	genome	29408	Human	?	?	Pathology West - NSW Health Pathology	NSW Health Pathology - Institute of Clinical Pathology and Medical Research; Westmead Hospital; University of Sydney	CIDM-PH et al. et al	https://www.gisaid.org	?	?	2020-5-25
Australia/NSW293/2020	ncov	EPI_ISL_451557	?	2020-3-31	Oceania	Australia	New South Wales	Sydney	Oceania	Australia	New South Wales	genome	29408	Human	?	?	Pathology West - NSW Health Pathology	NSW Health Pathology - Institute of Clinical Pathology and Medical Research; Westmead Hospital; University of Sydney	CIDM-PH et al. et al	https://www.gisaid.org	?	?	2020-5-25
Australia/NSW294/2020	ncov	EPI_ISL_451558	?	2020-4-8	Oceania	Australia	New South Wales	Sydney	Oceania	Australia	New South Wales	genome	29408	Human	?	?	Medlab Pathology	NSW Health Pathology - Institute of Clinical Pathology and Medical Research; Westmead Hospital; University of Sydney	CIDM-PH et al. et al	https://www.gisaid.org	?	?	2020-5-25
Australia/NSW295/2020	ncov	EPI_ISL_451559	?	2020-4-4	Oceania	Australia	New South Wales	Sydney	Oceania	Australia	New South Wales	genome	29408	Human	?	?	Pathology Sydney South West - NSW Health Pathology	NSW Health Pathology - Institute of Clinical Pathology and Medical Research; Westmead Hospital; University of Sydney	CIDM-PH et al. et al	https://www.gisaid.org	?	?	2020-5-25
Australia/NSW296/2020	ncov	EPI_ISL_451560	?	2020-4-4	Oceania	Australia	New South Wales	Sydney	Oceania	Australia	New South Wales	genome	29408	Human	?	?	Pathology Sydney South West - NSW Health Pathology	NSW Health Pathology - Institute of Clinical Pathology and Medical Research; Westmead Hospital; University of Sydney	CIDM-PH et al. et al	https://www.gisaid.org	?	?	2020-5-25
Australia/NSW297/2020	ncov	EPI_ISL_451561	?	2020-4-2	Oceania	Australia	New South Wales	Sydney	Oceania	Australia	New South Wales	genome	29408	Human	?	?	Pathology Sydney South West - NSW Health Pathology	NSW Health Pathology - Institute of Clinical Pathology and Medical Research; Westmead Hospital; University of Sydney	CIDM-PH et al. et al	https://www.gisaid.org	?	?	2020-5-25
Australia/NSW298/2020	ncov	EPI_ISL_451562	?	2020-4-4	Oceania	Australia	New South Wales	Sydney	Oceania	Australia	New South Wales	genome	29408	Human	?	?	Pathology Sydney South West - NSW Health Pathology	NSW Health Pathology - Institute of Clinical Pathology and Medical Research; Westmead Hospital; University of Sydney	CIDM-PH et al. et al	https://www.gisaid.org	?	?	2020-5-25
Australia/NSW299/2020	ncov	EPI_ISL_451563	?	2020-3-25	Oceania	Australia	New South Wales	Sydney	Oceania	Australia	New South Wales	genome	29408	Human	?	?	Pathology Sydney South West - NSW Health Pathology	NSW Health Pathology - Institute of Clinical Pathology and Medical Research; Westmead Hospital; University of Sydney	CIDM-PH et al. et al	https://www.gisaid.org	?	?	2020-5-25
Australia/NSW300/2020	ncov	EPI_ISL_451564	?	2020-4-1	Oceania	Australia	New South Wales	Sydney	Oceania	Australia	New South Wales	genome	29408	Human	?	?	Pathology Sydney South West - NSW Health Pathology	NSW Health Pathology - Institute of Clinical Pathology and Medical Research; Westmead Hospital; University of Sydney	CIDM-PH et al. et al	https://www.gisaid.org	?	?	2020-5-25
Australia/NSW301/2020	ncov	EPI_ISL_451565	?	2020-4-3	Oceania	Australia	New South Wales	Sydney	Oceania	Australia	New South Wales	genome	29408	Human	?	?	Pathology Sydney South West - NSW Health Pathology	NSW Health Pathology - Institute of Clinical Pathology and Medical Research; Westmead Hospital; University of Sydney	CIDM-PH et al. et al	https://www.gisaid.org	?	?	2020-5-25
Australia/NSW302/2020	ncov	EPI_ISL_451566	?	2020-4-8	Oceania	Australia	New South Wales	Sydney	Oceania	Australia	New South Wales	genome	29408	Human	?	?	Pathology West - NSW Health Pathology	NSW Health Pathology - Institute of Clinical Pathology and Medical Research; Westmead Hospital; University of Sydney	CIDM-PH et al. et al	https://www.gisaid.org	?	?	2020-5-25
Australia/NSW303/2020	ncov	EPI_ISL_451567	?	2020-3-30	Oceania	Australia	New South Wales	Sydney	Oceania	Australia	New South Wales	genome	29408	Human	?	?	Medlab Pathology	NSW Health Pathology - Institute of Clinical Pathology and Medical Research; Westmead Hospital; University of Sydney	CIDM-PH et al. et al	https://www.gisaid.org	?	?	2020-5-25
Australia/NSW304/2020	ncov	EPI_ISL_451568	?	2020-4-2	Oceania	Australia	New South Wales	Sydney	Oceania	Australia	New South Wales	genome	29408	Human	?	?	Pathology West - NSW Health Pathology	NSW Health Pathology - Institute of Clinical Pathology and Medical Research; Westmead Hospital; University of Sydney	CIDM-PH et al. et al	https://www.gisaid.org	?	?	2020-5-25
Australia/NSW305/2020	ncov	EPI_ISL_451569	?	2020-3-27	Oceania	Australia	New South Wales	Sydney	Oceania	Australia	New South Wales	genome	29408	Human	?	?	Pathology West - NSW Health Pathology	NSW Health Pathology - Institute of Clinical Pathology and Medical Research; Westmead Hospital; University of Sydney	CIDM-PH et al. et al	https://www.gisaid.org	?	?	2020-5-25
Australia/NSW306/2020	ncov	EPI_ISL_451570	?	2020-4-1	Oceania	Australia	New South Wales	Sydney	Oceania	Australia	New South Wales	genome	29408	Human	?	?	Pathology West - NSW Health Pathology	NSW Health Pathology - Institute of Clinical Pathology and Medical Research; Westmead Hospital; University of Sydney	CIDM-PH et al. et al	https://www.gisaid.org	?	?	2020-5-25
Australia/NSW307/2020	ncov	EPI_ISL_451571	?	2020-4-2	Oceania	Australia	New South Wales	Sydney	Oceania	Australia	New South Wales	genome	29408	Human	?	?	Pathology West - NSW Health Pathology	NSW Health Pathology - Institute of Clinical Pathology and Medical Research; Westmead Hospital; University of Sydney	CIDM-PH et al. et al	https://www.gisaid.org	?	?	2020-5-25
Australia/NSW308/2020	ncov	EPI_ISL_451572	?	2020-3-25	Oceania	Australia	New South Wales	Sydney	Oceania	Australia	New South Wales	genome	29408	Human	?	?	Laverty Pathology	NSW Health Pathology - Institute of Clinical Pathology and Medical Research; Westmead Hospital; University of Sydney	CIDM-PH et al. et al	https://www.gisaid.org	?	?	2020-5-25
Australia/NSW309/2020	ncov	EPI_ISL_451573	?	2020-4-4	Oceania	Australia	New South Wales	Sydney	Oceania	Australia	New South Wales	genome	29408	Human	?	?	Pathology West - NSW Health Pathology	NSW Health Pathology - Institute of Clinical Pathology and Medical Research; Westmead Hospital; University of Sydney	CIDM-PH et al. et al	https://www.gisaid.org	?	?	2020-5-25
Australia/NSW31/2020	ncov	EPI_ISL_417392	?	2020-3-10	Oceania	Australia	New South Wales	Sydney	Oceania	Australia	New South Wales	genome	29785	Human	37	Female	Centre for Infectious Diseases and Microbiology Public Health	NSW Health Pathology - Institute of Clinical Pathology and Medical Research; Westmead Hospital; University of Sydney	Rahman H et al	https://www.gisaid.org	?	?	2020-3-25
Australia/NSW310/2020	ncov	EPI_ISL_451574	?	2020-3-26	Oceania	Australia	New South Wales	Sydney	Oceania	Australia	New South Wales	genome	29408	Human	?	?	Australian Clinical Labs	NSW Health Pathology - Institute of Clinical Pathology and Medical Research; Westmead Hospital; University of Sydney	CIDM-PH et al. et al	https://www.gisaid.org	?	?	2020-5-25
Australia/NSW311/2020	ncov	EPI_ISL_451575	?	2020-3-29	Oceania	Australia	New South Wales	Sydney	Oceania	Australia	New South Wales	genome	29408	Human	?	?	Pathology West - NSW Health Pathology	NSW Health Pathology - Institute of Clinical Pathology and Medical Research; Westmead Hospital; University of Sydney	CIDM-PH et al. et al	https://www.gisaid.org	?	?	2020-5-25
Australia/NSW312/2020	ncov	EPI_ISL_451576	?	2020-3-27	Oceania	Australia	New South Wales	Sydney	Oceania	Australia	New South Wales	genome	29408	Human	?	?	Pathology West - NSW Health Pathology	NSW Health Pathology - Institute of Clinical Pathology and Medical Research; Westmead Hospital; University of Sydney	CIDM-PH et al. et al	https://www.gisaid.org	?	?	2020-5-25
Australia/NSW314/2020	ncov	EPI_ISL_451577	?	2020-3-31	Oceania	Australia	New South Wales	Sydney	Oceania	Australia	New South Wales	genome	29408	Human	?	?	Pathology West - NSW Health Pathology	NSW Health Pathology - Institute of Clinical Pathology and Medical Research; Westmead Hospital; University of Sydney	CIDM-PH et al. et al	https://www.gisaid.org	?	?	2020-5-25
Australia/NSW315/2020	ncov	EPI_ISL_451578	?	2020-3-27	Oceania	Australia	New South Wales	Sydney	Oceania	Australia	New South Wales	genome	29408	Human	?	?	Pathology Sydney South West - NSW Health Pathology	NSW Health Pathology - Institute of Clinical Pathology and Medical Research; Westmead Hospital; University of Sydney	CIDM-PH et al. et al	https://www.gisaid.org	?	?	2020-5-25
Australia/NSW316/2020	ncov	EPI_ISL_451579	?	2020-3-30	Oceania	Australia	New South Wales	Sydney	Oceania	Australia	New South Wales	genome	29408	Human	?	?	Pathology West - NSW Health Pathology	NSW Health Pathology - Institute of Clinical Pathology and Medical Research; Westmead Hospital; University of Sydney	CIDM-PH et al. et al	https://www.gisaid.org	?	?	2020-5-25
Australia/NSW317/2020	ncov	EPI_ISL_451580	?	2020-3-31	Oceania	Australia	New South Wales	Sydney	Oceania	Australia	New South Wales	genome	29408	Human	?	?	Pathology West - NSW Health Pathology	NSW Health Pathology - Institute of Clinical Pathology and Medical Research; Westmead Hospital; University of Sydney	CIDM-PH et al. et al	https://www.gisaid.org	?	?	2020-5-25
Australia/NSW318/2020	ncov	EPI_ISL_451581	?	2020-4-1	Oceania	Australia	New South Wales	Sydney	Oceania	Australia	New South Wales	genome	29408	Human	?	?	Pathology Sydney South West - NSW Health Pathology	NSW Health Pathology - Institute of Clinical Pathology and Medical Research; Westmead Hospital; University of Sydney	CIDM-PH et al. et al	https://www.gisaid.org	?	?	2020-5-25
Australia/NSW319/2020	ncov	EPI_ISL_451582	?	2020-4-1	Oceania	Australia	New South Wales	Sydney	Oceania	Australia	New South Wales	genome	29408	Human	?	?	Pathology West - NSW Health Pathology	NSW Health Pathology - Institute of Clinical Pathology and Medical Research; Westmead Hospital; University of Sydney	CIDM-PH et al. et al	https://www.gisaid.org	?	?	2020-5-25
Australia/NSW321/2020	ncov	EPI_ISL_451583	?	2020-4-6	Oceania	Australia	New South Wales	Sydney	Oceania	Australia	New South Wales	genome	29408	Human	?	?	Medlab Pathology	NSW Health Pathology - Institute of Clinical Pathology and Medical Research; Westmead Hospital; University of Sydney	CIDM-PH et al. et al	https://www.gisaid.org	?	?	2020-5-25
Australia/NSW322/2020	ncov	EPI_ISL_451584	?	2020-3-28	Oceania	Australia	New South Wales	Sydney	Oceania	Australia	New South Wales	genome	29408	Human	?	?	Pathology West - NSW Health Pathology	NSW Health Pathology - Institute of Clinical Pathology and Medical Research; Westmead Hospital; University of Sydney	CIDM-PH et al. et al	https://www.gisaid.org	?	?	2020-5-25
Australia/NSW323/2020	ncov	EPI_ISL_451585	?	2020-3-27	Oceania	Australia	New South Wales	Sydney	Oceania	Australia	New South Wales	genome	29408	Human	?	?	Pathology West - NSW Health Pathology	NSW Health Pathology - Institute of Clinical Pathology and Medical Research; Westmead Hospital; University of Sydney	CIDM-PH et al. et al	https://www.gisaid.org	?	?	2020-5-25
Australia/NSW324/2020	ncov	EPI_ISL_451586	?	2020-3-26	Oceania	Australia	New South Wales	Sydney	Oceania	Australia	New South Wales	genome	29408	Human	?	?	Pathology West - NSW Health Pathology	NSW Health Pathology - Institute of Clinical Pathology and Medical Research; Westmead Hospital; University of Sydney	CIDM-PH et al. et al	https://www.gisaid.org	?	?	2020-5-25
Australia/NSW325/2020	ncov	EPI_ISL_451587	?	2020-4-9	Oceania	Australia	New South Wales	Sydney	Oceania	Australia	New South Wales	genome	29408	Human	?	?	Pathology North Hunter- NSW Health Pathology	NSW Health Pathology - Institute of Clinical Pathology and Medical Research; Westmead Hospital; University of Sydney	CIDM-PH et al. et al	https://www.gisaid.org	?	?	2020-5-25
Australia/NSW326/2020	ncov	EPI_ISL_451588	?	2020-3-23	Oceania	Australia	New South Wales	Sydney	Oceania	Australia	New South Wales	genome	29408	Human	?	?	ACT pathology	NSW Health Pathology - Institute of Clinical Pathology and Medical Research; Westmead Hospital; University of Sydney	CIDM-PH et al. et al	https://www.gisaid.org	?	?	2020-5-25
Australia/NSW327/2020	ncov	EPI_ISL_451589	?	2020-4-5	Oceania	Australia	New South Wales	Sydney	Oceania	Australia	New South Wales	genome	29408	Human	?	?	Pathology North Hunter- NSW Health Pathology	NSW Health Pathology - Institute of Clinical Pathology and Medical Research; Westmead Hospital; University of Sydney	CIDM-PH et al. et al	https://www.gisaid.org	?	?	2020-5-25
Australia/NSW328/2020	ncov	EPI_ISL_451590	?	2020-3-30	Oceania	Australia	New South Wales	Sydney	Oceania	Australia	New South Wales	genome	29408	Human	?	?	ACT pathology	NSW Health Pathology - Institute of Clinical Pathology and Medical Research; Westmead Hospital; University of Sydney	CIDM-PH et al. et al	https://www.gisaid.org	?	?	2020-5-25
Australia/NSW329/2020	ncov	EPI_ISL_451591	?	2020-3-31	Oceania	Australia	New South Wales	Sydney	Oceania	Australia	New South Wales	genome	29408	Human	?	?	ACT pathology	NSW Health Pathology - Institute of Clinical Pathology and Medical Research; Westmead Hospital; University of Sydney	CIDM-PH et al. et al	https://www.gisaid.org	?	?	2020-5-25
Australia/NSW33/2020	ncov	EPI_ISL_427654	?	2020-3-6	Oceania	Australia	New South Wales	Sydney	Oceania	Australia	New South Wales	genome	29412	Human	?	?	Centre for Infectious Diseases and Microbiology Public Health	NSW Health Pathology - Institute of Clinical Pathology and Medical Research; Westmead Hospital; University of Sydney	Sadsad R et al	https://www.gisaid.org	?	?	2020-4-19
Australia/NSW330/2020	ncov	EPI_ISL_451592	?	2020-3-20	Oceania	Australia	New South Wales	Sydney	Oceania	Australia	New South Wales	genome	29408	Human	?	?	ACT pathology	NSW Health Pathology - Institute of Clinical Pathology and Medical Research; Westmead Hospital; University of Sydney	CIDM-PH et al. et al	https://www.gisaid.org	?	?	2020-5-25
Australia/NSW331/2020	ncov	EPI_ISL_451593	?	2020-3-25	Oceania	Australia	New South Wales	Sydney	Oceania	Australia	New South Wales	genome	29408	Human	?	?	ACT pathology	NSW Health Pathology - Institute of Clinical Pathology and Medical Research; Westmead Hospital; University of Sydney	CIDM-PH et al. et al	https://www.gisaid.org	?	?	2020-5-25
Australia/NSW332/2020	ncov	EPI_ISL_451594	?	2020-4-11	Oceania	Australia	New South Wales	Sydney	Oceania	Australia	New South Wales	genome	29408	Human	?	?	Childrens Hospital Westmead	NSW Health Pathology - Institute of Clinical Pathology and Medical Research; Westmead Hospital; University of Sydney	CIDM-PH et al. et al	https://www.gisaid.org	?	?	2020-5-25
Australia/NSW333/2020	ncov	EPI_ISL_451595	?	2020-3-23	Oceania	Australia	New South Wales	Sydney	Oceania	Australia	New South Wales	genome	29408	Human	?	?	ACT pathology	NSW Health Pathology - Institute of Clinical Pathology and Medical Research; Westmead Hospital; University of Sydney	CIDM-PH et al. et al	https://www.gisaid.org	?	?	2020-5-25
Australia/NSW334/2020	ncov	EPI_ISL_451596	?	2020-3-23	Oceania	Australia	New South Wales	Sydney	Oceania	Australia	New South Wales	genome	29408	Human	?	?	ACT pathology	NSW Health Pathology - Institute of Clinical Pathology and Medical Research; Westmead Hospital; University of Sydney	CIDM-PH et al. et al	https://www.gisaid.org	?	?	2020-5-25
Australia/NSW335/2020	ncov	EPI_ISL_451597	?	2020-4-8	Oceania	Australia	New South Wales	Sydney	Oceania	Australia	New South Wales	genome	29408	Human	?	?	Medlab Pathology	NSW Health Pathology - Institute of Clinical Pathology and Medical Research; Westmead Hospital; University of Sydney	CIDM-PH et al. et al	https://www.gisaid.org	?	?	2020-5-25
Australia/NSW336/2020	ncov	EPI_ISL_451598	?	2020-3-28	Oceania	Australia	New South Wales	Sydney	Oceania	Australia	New South Wales	genome	29408	Human	?	?	ACT pathology	NSW Health Pathology - Institute of Clinical Pathology and Medical Research; Westmead Hospital; University of Sydney	CIDM-PH et al. et al	https://www.gisaid.org	?	?	2020-5-25
Australia/NSW337/2020	ncov	EPI_ISL_451599	?	2020-3-31	Oceania	Australia	New South Wales	Sydney	Oceania	Australia	New South Wales	genome	29408	Human	?	?	Australian Clinical Labs	NSW Health Pathology - Institute of Clinical Pathology and Medical Research; Westmead Hospital; University of Sydney	CIDM-PH et al. et al	https://www.gisaid.org	?	?	2020-5-25
Australia/NSW338/2020	ncov	EPI_ISL_451600	?	2020-4-5	Oceania	Australia	New South Wales	Sydney	Oceania	Australia	New South Wales	genome	29408	Human	?	?	Pathology North Hunter- NSW Health Pathology	NSW Health Pathology - Institute of Clinical Pathology and Medical Research; Westmead Hospital; University of Sydney	CIDM-PH et al. et al	https://www.gisaid.org	?	?	2020-5-25
Australia/NSW339/2020	ncov	EPI_ISL_451601	?	2020-3-25	Oceania	Australia	New South Wales	Sydney	Oceania	Australia	New South Wales	genome	29408	Human	?	?	Douglas Hanly Moir Pathology	NSW Health Pathology - Institute of Clinical Pathology and Medical Research; Westmead Hospital; University of Sydney	CIDM-PH et al. et al	https://www.gisaid.org	?	?	2020-5-25
Australia/NSW34/2020	ncov	EPI_ISL_427655	?	2020-3-11	Oceania	Australia	New South Wales	Sydney	Oceania	Australia	New South Wales	genome	29412	Human	?	?	Centre for Infectious Diseases and Microbiology Public Health	NSW Health Pathology - Institute of Clinical Pathology and Medical Research; Westmead Hospital; University of Sydney	Draper J et al	https://www.gisaid.org	?	?	2020-4-19
Australia/NSW340/2020	ncov	EPI_ISL_451602	?	2020-3-24	Oceania	Australia	New South Wales	Sydney	Oceania	Australia	New South Wales	genome	29408	Human	?	?	Laverty Pathology	NSW Health Pathology - Institute of Clinical Pathology and Medical Research; Westmead Hospital; University of Sydney	CIDM-PH et al. et al	https://www.gisaid.org	?	?	2020-5-25
Australia/NSW341/2020	ncov	EPI_ISL_451603	?	2020-4-1	Oceania	Australia	New South Wales	Sydney	Oceania	Australia	New South Wales	genome	29408	Human	?	?	Pathology Sydney South West - NSW Health Pathology	NSW Health Pathology - Institute of Clinical Pathology and Medical Research; Westmead Hospital; University of Sydney	CIDM-PH et al. et al	https://www.gisaid.org	?	?	2020-5-25
Australia/NSW342/2020	ncov	EPI_ISL_451604	?	2020-3-29	Oceania	Australia	New South Wales	Sydney	Oceania	Australia	New South Wales	genome	29408	Human	?	?	Pathology North - NSW Health Pathology	NSW Health Pathology - Institute of Clinical Pathology and Medical Research; Westmead Hospital; University of Sydney	CIDM-PH et al. et al	https://www.gisaid.org	?	?	2020-5-25
Australia/NSW344/2020	ncov	EPI_ISL_451605	?	2020-4-2	Oceania	Australia	New South Wales	Sydney	Oceania	Australia	New South Wales	genome	29408	Human	?	?	Childrens Hospital Westmead	NSW Health Pathology - Institute of Clinical Pathology and Medical Research; Westmead Hospital; University of Sydney	CIDM-PH et al. et al	https://www.gisaid.org	?	?	2020-5-25
Australia/NSW345/2020	ncov	EPI_ISL_451606	?	2020-4-1	Oceania	Australia	New South Wales	Sydney	Oceania	Australia	New South Wales	genome	29408	Human	?	?	Pathology West - NSW Health Pathology	NSW Health Pathology - Institute of Clinical Pathology and Medical Research; Westmead Hospital; University of Sydney	CIDM-PH et al. et al	https://www.gisaid.org	?	?	2020-5-25
Australia/NSW346/2020	ncov	EPI_ISL_451607	?	2020-3-30	Oceania	Australia	New South Wales	Sydney	Oceania	Australia	New South Wales	genome	29408	Human	?	?	Pathology West - NSW Health Pathology	NSW Health Pathology - Institute of Clinical Pathology and Medical Research; Westmead Hospital; University of Sydney	CIDM-PH et al. et al	https://www.gisaid.org	?	?	2020-5-25
Australia/NSW347/2020	ncov	EPI_ISL_451608	?	2020-3-27	Oceania	Australia	New South Wales	Sydney	Oceania	Australia	New South Wales	genome	29408	Human	?	?	Pathology Sydney South West - NSW Health Pathology	NSW Health Pathology - Institute of Clinical Pathology and Medical Research; Westmead Hospital; University of Sydney	CIDM-PH et al. et al	https://www.gisaid.org	?	?	2020-5-25
Australia/NSW348/2020	ncov	EPI_ISL_451609	?	2020-3-23	Oceania	Australia	New South Wales	Sydney	Oceania	Australia	New South Wales	genome	29408	Human	?	?	Laverty Pathology	NSW Health Pathology - Institute of Clinical Pathology and Medical Research; Westmead Hospital; University of Sydney	CIDM-PH et al. et al	https://www.gisaid.org	?	?	2020-5-25
Australia/NSW349/2020	ncov	EPI_ISL_451610	?	2020-4-2	Oceania	Australia	New South Wales	Sydney	Oceania	Australia	New South Wales	genome	29399	Human	?	?	Medlab Pathology	NSW Health Pathology - Institute of Clinical Pathology and Medical Research; Westmead Hospital; University of Sydney	CIDM-PH et al. et al	https://www.gisaid.org	?	?	2020-5-25
Australia/NSW35/2020	ncov	EPI_ISL_417393	?	2020-3-8	Oceania	Australia	New South Wales	Sydney	Oceania	Australia	New South Wales	genome	29409	Human	37	Female	Centre for Infectious Diseases and Microbiology Public Health	NSW Health Pathology - Institute of Clinical Pathology and Medical Research; Westmead Hospital; University of Sydney	Holmes EC et al	https://www.gisaid.org	?	?	2020-3-25
Australia/NSW350/2020	ncov	EPI_ISL_451611	?	2020-3-24	Oceania	Australia	New South Wales	Sydney	Oceania	Australia	New South Wales	genome	29408	Human	?	?	Laverty Pathology	NSW Health Pathology - Institute of Clinical Pathology and Medical Research; Westmead Hospital; University of Sydney	CIDM-PH et al. et al	https://www.gisaid.org	?	?	2020-5-25
Australia/NSW351/2020	ncov	EPI_ISL_451612	?	2020-3-20	Oceania	Australia	New South Wales	Sydney	Oceania	Australia	New South Wales	genome	29408	Human	?	?	ACT pathology	NSW Health Pathology - Institute of Clinical Pathology and Medical Research; Westmead Hospital; University of Sydney	CIDM-PH et al. et al	https://www.gisaid.org	?	?	2020-5-25
Australia/NSW352/2020	ncov	EPI_ISL_451613	?	2020-4-8	Oceania	Australia	New South Wales	Sydney	Oceania	Australia	New South Wales	genome	29408	Human	?	?	Pathology West - NSW Health Pathology	NSW Health Pathology - Institute of Clinical Pathology and Medical Research; Westmead Hospital; University of Sydney	CIDM-PH et al. et al	https://www.gisaid.org	?	?	2020-5-25
Australia/NSW353/2020	ncov	EPI_ISL_451614	?	2020-4-17	Oceania	Australia	New South Wales	Sydney	Oceania	Australia	New South Wales	genome	29408	Human	?	?	Pathology West - NSW Health Pathology	NSW Health Pathology - Institute of Clinical Pathology and Medical Research; Westmead Hospital; University of Sydney	CIDM-PH et al. et al	https://www.gisaid.org	?	?	2020-5-25
Australia/NSW354/2020	ncov	EPI_ISL_451615	?	2020-4-17	Oceania	Australia	New South Wales	Sydney	Oceania	Australia	New South Wales	genome	29408	Human	?	?	Pathology West - NSW Health Pathology	NSW Health Pathology - Institute of Clinical Pathology and Medical Research; Westmead Hospital; University of Sydney	CIDM-PH et al. et al	https://www.gisaid.org	?	?	2020-5-25
Australia/NSW355/2020	ncov	EPI_ISL_451616	?	2020-4-17	Oceania	Australia	New South Wales	Sydney	Oceania	Australia	New South Wales	genome	29408	Human	?	?	Pathology West - NSW Health Pathology	NSW Health Pathology - Institute of Clinical Pathology and Medical Research; Westmead Hospital; University of Sydney	CIDM-PH et al. et al	https://www.gisaid.org	?	?	2020-5-25
Australia/NSW356/2020	ncov	EPI_ISL_451617	?	2020-4-14	Oceania	Australia	New South Wales	Sydney	Oceania	Australia	New South Wales	genome	29408	Human	?	?	Pathology West - NSW Health Pathology	NSW Health Pathology - Institute of Clinical Pathology and Medical Research; Westmead Hospital; University of Sydney	CIDM-PH et al. et al	https://www.gisaid.org	?	?	2020-5-25
Australia/NSW357/2020	ncov	EPI_ISL_451618	?	2020-4-14	Oceania	Australia	New South Wales	Sydney	Oceania	Australia	New South Wales	genome	29408	Human	?	?	Pathology West - NSW Health Pathology	NSW Health Pathology - Institute of Clinical Pathology and Medical Research; Westmead Hospital; University of Sydney	CIDM-PH et al. et al	https://www.gisaid.org	?	?	2020-5-25
Australia/NSW358/2020	ncov	EPI_ISL_451619	?	2020-4-14	Oceania	Australia	New South Wales	Sydney	Oceania	Australia	New South Wales	genome	29408	Human	?	?	Pathology West - NSW Health Pathology	NSW Health Pathology - Institute of Clinical Pathology and Medical Research; Westmead Hospital; University of Sydney	CIDM-PH et al. et al	https://www.gisaid.org	?	?	2020-5-25
Australia/NSW359/2020	ncov	EPI_ISL_451620	?	2020-4-14	Oceania	Australia	New South Wales	Sydney	Oceania	Australia	New South Wales	genome	29408	Human	?	?	Pathology West - NSW Health Pathology	NSW Health Pathology - Institute of Clinical Pathology and Medical Research; Westmead Hospital; University of Sydney	CIDM-PH et al. et al	https://www.gisaid.org	?	?	2020-5-25
Australia/NSW36/2020	ncov	EPI_ISL_417394	?	2020-3-10	Oceania	Australia	New South Wales	Sydney	Oceania	Australia	New South Wales	genome	29409	Human	35	Female	Centre for Infectious Diseases and Microbiology Public Health	NSW Health Pathology - Institute of Clinical Pathology and Medical Research; Westmead Hospital; University of Sydney	O’Sullivan MV et al	https://www.gisaid.org	?	?	2020-3-25
Australia/NSW360/2020	ncov	EPI_ISL_451621	?	2020-4-17	Oceania	Australia	New South Wales	Sydney	Oceania	Australia	New South Wales	genome	29408	Human	?	?	Pathology West - NSW Health Pathology	NSW Health Pathology - Institute of Clinical Pathology and Medical Research; Westmead Hospital; University of Sydney	CIDM-PH et al. et al	https://www.gisaid.org	?	?	2020-5-25
Australia/NSW361/2020	ncov	EPI_ISL_451622	?	2020-4-17	Oceania	Australia	New South Wales	Sydney	Oceania	Australia	New South Wales	genome	29408	Human	?	?	Pathology West - NSW Health Pathology	NSW Health Pathology - Institute of Clinical Pathology and Medical Research; Westmead Hospital; University of Sydney	CIDM-PH et al. et al	https://www.gisaid.org	?	?	2020-5-25
Australia/NSW362/2020	ncov	EPI_ISL_451623	?	2020-4-15	Oceania	Australia	New South Wales	Sydney	Oceania	Australia	New South Wales	genome	29408	Human	?	?	Pathology West - NSW Health Pathology	NSW Health Pathology - Institute of Clinical Pathology and Medical Research; Westmead Hospital; University of Sydney	CIDM-PH et al. et al	https://www.gisaid.org	?	?	2020-5-25
Australia/NSW363/2020	ncov	EPI_ISL_451624	?	2020-4-19	Oceania	Australia	New South Wales	Sydney	Oceania	Australia	New South Wales	genome	29408	Human	?	?	Pathology West - NSW Health Pathology	NSW Health Pathology - Institute of Clinical Pathology and Medical Research; Westmead Hospital; University of Sydney	CIDM-PH et al. et al	https://www.gisaid.org	?	?	2020-5-25
Australia/NSW364/2020	ncov	EPI_ISL_451625	?	2020-4-14	Oceania	Australia	New South Wales	Sydney	Oceania	Australia	New South Wales	genome	29408	Human	?	?	Pathology West - NSW Health Pathology	NSW Health Pathology - Institute of Clinical Pathology and Medical Research; Westmead Hospital; University of Sydney	CIDM-PH et al. et al	https://www.gisaid.org	?	?	2020-5-25
Australia/NSW365/2020	ncov	EPI_ISL_451626	?	2020-4-14	Oceania	Australia	New South Wales	Sydney	Oceania	Australia	New South Wales	genome	29408	Human	?	?	Pathology West - NSW Health Pathology	NSW Health Pathology - Institute of Clinical Pathology and Medical Research; Westmead Hospital; University of Sydney	CIDM-PH et al. et al	https://www.gisaid.org	?	?	2020-5-25
Australia/NSW366/2020	ncov	EPI_ISL_451627	?	2020-4-14	Oceania	Australia	New South Wales	Sydney	Oceania	Australia	New South Wales	genome	29408	Human	?	?	Pathology West - NSW Health Pathology	NSW Health Pathology - Institute of Clinical Pathology and Medical Research; Westmead Hospital; University of Sydney	CIDM-PH et al. et al	https://www.gisaid.org	?	?	2020-5-25
Australia/NSW367/2020	ncov	EPI_ISL_451628	?	2020-4-14	Oceania	Australia	New South Wales	Sydney	Oceania	Australia	New South Wales	genome	29408	Human	?	?	Pathology West - NSW Health Pathology	NSW Health Pathology - Institute of Clinical Pathology and Medical Research; Westmead Hospital; University of Sydney	CIDM-PH et al. et al	https://www.gisaid.org	?	?	2020-5-25
Australia/NSW368/2020	ncov	EPI_ISL_451629	?	2020-4-14	Oceania	Australia	New South Wales	Sydney	Oceania	Australia	New South Wales	genome	29408	Human	?	?	Pathology West - NSW Health Pathology	NSW Health Pathology - Institute of Clinical Pathology and Medical Research; Westmead Hospital; University of Sydney	CIDM-PH et al. et al	https://www.gisaid.org	?	?	2020-5-25
Australia/NSW369/2020	ncov	EPI_ISL_451630	?	2020-4-20	Oceania	Australia	New South Wales	Sydney	Oceania	Australia	New South Wales	genome	29408	Human	?	?	Pathology West - NSW Health Pathology	NSW Health Pathology - Institute of Clinical Pathology and Medical Research; Westmead Hospital; University of Sydney	CIDM-PH et al. et al	https://www.gisaid.org	?	?	2020-5-25
Australia/NSW37/2020	ncov	EPI_ISL_417395	?	2020-3-10	Oceania	Australia	New South Wales	Sydney	Oceania	Australia	New South Wales	genome	29409	Human	?	?	Centre for Infectious Diseases and Microbiology Public Health	NSW Health Pathology - Institute of Clinical Pathology and Medical Research; Westmead Hospital; University of Sydney	Sintchenko V et al	https://www.gisaid.org	?	?	2020-3-25
Australia/NSW370/2020	ncov	EPI_ISL_451631	?	2020-3-26	Oceania	Australia	New South Wales	Sydney	Oceania	Australia	New South Wales	genome	29408	Human	?	?	Laverty Pathology	NSW Health Pathology - Institute of Clinical Pathology and Medical Research; Westmead Hospital; University of Sydney	CIDM-PH et al. et al	https://www.gisaid.org	?	?	2020-5-25
Australia/NSW371/2020	ncov	EPI_ISL_451632	?	2020-3-27	Oceania	Australia	New South Wales	Sydney	Oceania	Australia	New South Wales	genome	29408	Human	?	?	South Eastern Area Laboratory Services	NSW Health Pathology - Institute of Clinical Pathology and Medical Research; Westmead Hospital; University of Sydney	CIDM-PH et al. et al	https://www.gisaid.org	?	?	2020-5-25
Australia/NSW373/2020	ncov	EPI_ISL_451633	?	2020-3-22	Oceania	Australia	New South Wales	Sydney	Oceania	Australia	New South Wales	genome	29408	Human	?	?	South Eastern Area Laboratory Services	NSW Health Pathology - Institute of Clinical Pathology and Medical Research; Westmead Hospital; University of Sydney	CIDM-PH et al. et al	https://www.gisaid.org	?	?	2020-5-25
Australia/NSW374/2020	ncov	EPI_ISL_451634	?	2020-3-21	Oceania	Australia	New South Wales	Sydney	Oceania	Australia	New South Wales	genome	29408	Human	?	?	South Eastern Area Laboratory Services	NSW Health Pathology - Institute of Clinical Pathology and Medical Research; Westmead Hospital; University of Sydney	CIDM-PH et al. et al	https://www.gisaid.org	?	?	2020-5-25
Australia/NSW375/2020	ncov	EPI_ISL_451635	?	2020-3-8	Oceania	Australia	New South Wales	Sydney	Oceania	Australia	New South Wales	genome	29408	Human	?	?	South Eastern Area Laboratory Services	NSW Health Pathology - Institute of Clinical Pathology and Medical Research; Westmead Hospital; University of Sydney	CIDM-PH et al. et al	https://www.gisaid.org	?	?	2020-5-25
Australia/NSW376/2020	ncov	EPI_ISL_451636	?	2020-3-10	Oceania	Australia	New South Wales	Sydney	Oceania	Australia	New South Wales	genome	29408	Human	?	?	South Eastern Area Laboratory Services	NSW Health Pathology - Institute of Clinical Pathology and Medical Research; Westmead Hospital; University of Sydney	CIDM-PH et al. et al	https://www.gisaid.org	?	?	2020-5-25
Australia/NSW377/2020	ncov	EPI_ISL_451637	?	2020-4-13	Oceania	Australia	New South Wales	Sydney	Oceania	Australia	New South Wales	genome	29408	Human	?	?	Pathology West - NSW Health Pathology	NSW Health Pathology - Institute of Clinical Pathology and Medical Research; Westmead Hospital; University of Sydney	CIDM-PH et al. et al	https://www.gisaid.org	?	?	2020-5-25
Australia/NSW378/2020	ncov	EPI_ISL_451638	?	2020-4-13	Oceania	Australia	New South Wales	Sydney	Oceania	Australia	New South Wales	genome	29408	Human	?	?	Pathology West - NSW Health Pathology	NSW Health Pathology - Institute of Clinical Pathology and Medical Research; Westmead Hospital; University of Sydney	CIDM-PH et al. et al	https://www.gisaid.org	?	?	2020-5-25
Australia/NSW379/2020	ncov	EPI_ISL_451639	?	2020-4-13	Oceania	Australia	New South Wales	Sydney	Oceania	Australia	New South Wales	genome	29408	Human	?	?	Pathology West - NSW Health Pathology	NSW Health Pathology - Institute of Clinical Pathology and Medical Research; Westmead Hospital; University of Sydney	CIDM-PH et al. et al	https://www.gisaid.org	?	?	2020-5-25
Australia/NSW38/2020	ncov	EPI_ISL_417396	?	2020-3-10	Oceania	Australia	New South Wales	Sydney	Oceania	Australia	New South Wales	genome	29409	Human	14	Female	Centre for Infectious Diseases and Microbiology Public Health	NSW Health Pathology - Institute of Clinical Pathology and Medical Research; Westmead Hospital; University of Sydney	Chen SC et al	https://www.gisaid.org	?	?	2020-3-25
Australia/NSW380/2020	ncov	EPI_ISL_451640	?	2020-4-13	Oceania	Australia	New South Wales	Sydney	Oceania	Australia	New South Wales	genome	29408	Human	?	?	Pathology West - NSW Health Pathology	NSW Health Pathology - Institute of Clinical Pathology and Medical Research; Westmead Hospital; University of Sydney	CIDM-PH et al. et al	https://www.gisaid.org	?	?	2020-5-25
Australia/NSW381/2020	ncov	EPI_ISL_451641	?	2020-4-6	Oceania	Australia	New South Wales	Sydney	Oceania	Australia	New South Wales	genome	29408	Human	?	?	Laverty Pathology	NSW Health Pathology - Institute of Clinical Pathology and Medical Research; Westmead Hospital; University of Sydney	CIDM-PH et al. et al	https://www.gisaid.org	?	?	2020-5-25
Australia/NSW382/2020	ncov	EPI_ISL_451642	?	2020-4-21	Oceania	Australia	New South Wales	Sydney	Oceania	Australia	New South Wales	genome	29408	Human	?	?	Pathology Sydney South West - NSW Health Pathology	NSW Health Pathology - Institute of Clinical Pathology and Medical Research; Westmead Hospital; University of Sydney	CIDM-PH et al. et al	https://www.gisaid.org	?	?	2020-5-25
Australia/NSW383/2020	ncov	EPI_ISL_451643	?	2020-4-7	Oceania	Australia	New South Wales	Sydney	Oceania	Australia	New South Wales	genome	29408	Human	?	?	Pathology Sydney South West - NSW Health Pathology	NSW Health Pathology - Institute of Clinical Pathology and Medical Research; Westmead Hospital; University of Sydney	CIDM-PH et al. et al	https://www.gisaid.org	?	?	2020-5-25
Australia/NSW39/2020	ncov	EPI_ISL_417397	?	2020-3-11	Oceania	Australia	New South Wales	Sydney	Oceania	Australia	New South Wales	genome	29409	Human	30	Male	Centre for Infectious Diseases and Microbiology Public Health	NSW Health Pathology - Institute of Clinical Pathology and Medical Research; Westmead Hospital; University of Sydney	Maddocks S et al	https://www.gisaid.org	?	?	2020-3-25
Australia/NSW40/2020	ncov	EPI_ISL_417398	?	2020-3-11	Oceania	Australia	New South Wales	Sydney	Oceania	Australia	New South Wales	genome	29409	Human	41	Female	Centre for Infectious Diseases and Microbiology Public Health	NSW Health Pathology - Institute of Clinical Pathology and Medical Research; Westmead Hospital; University of Sydney	Kok J et al	https://www.gisaid.org	?	?	2020-3-25
Australia/NSW41/2020	ncov	EPI_ISL_417399	?	2020-3-10	Oceania	Australia	New South Wales	Sydney	Oceania	Australia	New South Wales	genome	29409	Human	41	Male	Centre for Infectious Diseases and Microbiology Public Health	NSW Health Pathology - Institute of Clinical Pathology and Medical Research; Westmead Hospital; University of Sydney	Dwyer DE et al	https://www.gisaid.org	?	?	2020-3-25
Australia/NSW44/2020	ncov	EPI_ISL_417400	?	2020-3-10	Oceania	Australia	New South Wales	Sydney	Oceania	Australia	New South Wales	genome	29409	Human	34	Female	Centre for Infectious Diseases and Microbiology Public Health	NSW Health Pathology - Institute of Clinical Pathology and Medical Research; Westmead Hospital; University of Sydney	Rockett R et al	https://www.gisaid.org	?	?	2020-3-25
Australia/NSW45/2020	ncov	EPI_ISL_417401	?	2020-3-13	Oceania	Australia	New South Wales	Sydney	Oceania	Australia	New South Wales	genome	29409	Human	47	Female	Centre for Infectious Diseases and Microbiology Public Health	NSW Health Pathology - Institute of Clinical Pathology and Medical Research; Westmead Hospital; University of Sydney	Eden J-S et al	https://www.gisaid.org	?	?	2020-3-25
Australia/NSW46/2020	ncov	EPI_ISL_427658	?	2020-3-10	Oceania	Australia	New South Wales	Sydney	Oceania	Australia	New South Wales	genome	29403	Human	?	?	Centre for Infectious Diseases and Microbiology Public Health	NSW Health Pathology - Institute of Clinical Pathology and Medical Research; Westmead Hospital; University of Sydney	Sim E et al	https://www.gisaid.org	?	?	2020-4-19
Australia/NSW47/2020	ncov	EPI_ISL_417402	?	2020-3-13	Oceania	Australia	New South Wales	Sydney	Oceania	Australia	New South Wales	genome	29409	Human	42	Female	Centre for Infectious Diseases and Microbiology Public Health	NSW Health Pathology - Institute of Clinical Pathology and Medical Research; Westmead Hospital; University of Sydney	Lam C et al	https://www.gisaid.org	?	?	2020-3-25
Australia/NSW48/2020	ncov	EPI_ISL_417403	?	2020-3-14	Oceania	Australia	New South Wales	Sydney	Oceania	Australia	New South Wales	genome	29409	Human	55	Female	Centre for Infectious Diseases and Microbiology Public Health	NSW Health Pathology - Institute of Clinical Pathology and Medical Research; Westmead Hospital; University of Sydney	Gray K et al	https://www.gisaid.org	?	?	2020-3-25
Australia/NSW488/2020	ncov	EPI_ISL_455028	?	2020-4-22	Oceania	Australia	New South Wales	Sydney	Oceania	Australia	New South Wales	genome	29408	Human	?	?	Pathology West - NSW Health Pathology	NSW Health Pathology - Institute of Clinical Pathology and Medical Research; Westmead Hospital; University of Sydney	CIDM-PH et al. et al	https://www.gisaid.org	?	?	2020-5-29
Australia/NSW489/2020	ncov	EPI_ISL_455029	?	2020-4-23	Oceania	Australia	New South Wales	Sydney	Oceania	Australia	New South Wales	genome	29408	Human	?	?	Pathology West - NSW Health Pathology	NSW Health Pathology - Institute of Clinical Pathology and Medical Research; Westmead Hospital; University of Sydney	CIDM-PH et al. et al	https://www.gisaid.org	?	?	2020-5-29
Australia/NSW49/2020	ncov	EPI_ISL_427659	?	2020-3-10	Oceania	Australia	New South Wales	Sydney	Oceania	Australia	New South Wales	genome	29412	Human	?	?	Centre for Infectious Diseases and Microbiology Public Health	NSW Health Pathology - Institute of Clinical Pathology and Medical Research; Westmead Hospital; University of Sydney	Bachmann N et al	https://www.gisaid.org	?	?	2020-4-19
Australia/NSW490/2020	ncov	EPI_ISL_455030	?	2020-4-23	Oceania	Australia	New South Wales	Sydney	Oceania	Australia	New South Wales	genome	29408	Human	?	?	Pathology West - NSW Health Pathology	NSW Health Pathology - Institute of Clinical Pathology and Medical Research; Westmead Hospital; University of Sydney	CIDM-PH et al. et al	https://www.gisaid.org	?	?	2020-5-29
Australia/NSW491/2020	ncov	EPI_ISL_455031	?	2020-4-23	Oceania	Australia	New South Wales	Sydney	Oceania	Australia	New South Wales	genome	29408	Human	?	?	Pathology West - NSW Health Pathology	NSW Health Pathology - Institute of Clinical Pathology and Medical Research; Westmead Hospital; University of Sydney	CIDM-PH et al. et al	https://www.gisaid.org	?	?	2020-5-29
Australia/NSW492/2020	ncov	EPI_ISL_455032	?	2020-4-23	Oceania	Australia	New South Wales	Sydney	Oceania	Australia	New South Wales	genome	29408	Human	?	?	Pathology West - NSW Health Pathology	NSW Health Pathology - Institute of Clinical Pathology and Medical Research; Westmead Hospital; University of Sydney	CIDM-PH et al. et al	https://www.gisaid.org	?	?	2020-5-29
Australia/NSW493/2020	ncov	EPI_ISL_455033	?	2020-4-23	Oceania	Australia	New South Wales	Sydney	Oceania	Australia	New South Wales	genome	29408	Human	?	?	Pathology West - NSW Health Pathology	NSW Health Pathology - Institute of Clinical Pathology and Medical Research; Westmead Hospital; University of Sydney	CIDM-PH et al. et al	https://www.gisaid.org	?	?	2020-5-29
Australia/NSW494/2020	ncov	EPI_ISL_455034	?	2020-4-11	Oceania	Australia	New South Wales	Sydney	Oceania	Australia	New South Wales	genome	29408	Human	?	?	Pathology West - NSW Health Pathology	NSW Health Pathology - Institute of Clinical Pathology and Medical Research; Westmead Hospital; University of Sydney	CIDM-PH et al. et al	https://www.gisaid.org	?	?	2020-5-29
Australia/NSW495/2020	ncov	EPI_ISL_455035	?	2020-4-26	Oceania	Australia	New South Wales	Sydney	Oceania	Australia	New South Wales	genome	29408	Human	?	?	Pathology West - NSW Health Pathology	NSW Health Pathology - Institute of Clinical Pathology and Medical Research; Westmead Hospital; University of Sydney	CIDM-PH et al. et al	https://www.gisaid.org	?	?	2020-5-29
Australia/NSW496/2020	ncov	EPI_ISL_455036	?	2020-3-31	Oceania	Australia	New South Wales	Sydney	Oceania	Australia	New South Wales	genome	29408	Human	?	?	South Eastern Area Laboratory Services	NSW Health Pathology - Institute of Clinical Pathology and Medical Research; Westmead Hospital; University of Sydney	CIDM-PH et al. et al	https://www.gisaid.org	?	?	2020-5-29
Australia/NSW497/2020	ncov	EPI_ISL_455037	?	2020-4-7	Oceania	Australia	New South Wales	Sydney	Oceania	Australia	New South Wales	genome	29408	Human	?	?	Pathology Sydney South West - NSW Health Pathology	NSW Health Pathology - Institute of Clinical Pathology and Medical Research; Westmead Hospital; University of Sydney	CIDM-PH et al. et al	https://www.gisaid.org	?	?	2020-5-29
Australia/NSW498/2020	ncov	EPI_ISL_455038	?	2020-4-14	Oceania	Australia	New South Wales	Sydney	Oceania	Australia	New South Wales	genome	29408	Human	?	?	Pathology West - NSW Health Pathology	NSW Health Pathology - Institute of Clinical Pathology and Medical Research; Westmead Hospital; University of Sydney	CIDM-PH et al. et al	https://www.gisaid.org	?	?	2020-5-29
Australia/NSW499/2020	ncov	EPI_ISL_455039	?	2020-4-14	Oceania	Australia	New South Wales	Sydney	Oceania	Australia	New South Wales	genome	29408	Human	?	?	Pathology West - NSW Health Pathology	NSW Health Pathology - Institute of Clinical Pathology and Medical Research; Westmead Hospital; University of Sydney	CIDM-PH et al. et al	https://www.gisaid.org	?	?	2020-5-29
Australia/NSW50/2020	ncov	EPI_ISL_417404	?	2020-3-12	Oceania	Australia	New South Wales	Sydney	Oceania	Australia	New South Wales	genome	29409	Human	62	Male	Centre for Infectious Diseases and Microbiology Public Health	NSW Health Pathology - Institute of Clinical Pathology and Medical Research; Westmead Hospital; University of Sydney	Timms V et al	https://www.gisaid.org	?	?	2020-3-25
Australia/NSW500/2020	ncov	EPI_ISL_455040	?	2020-4-14	Oceania	Australia	New South Wales	Sydney	Oceania	Australia	New South Wales	genome	29408	Human	?	?	Pathology West - NSW Health Pathology	NSW Health Pathology - Institute of Clinical Pathology and Medical Research; Westmead Hospital; University of Sydney	CIDM-PH et al. et al	https://www.gisaid.org	?	?	2020-5-29
Australia/NSW501/2020	ncov	EPI_ISL_455041	?	2020-3-23	Oceania	Australia	New South Wales	Sydney	Oceania	Australia	New South Wales	genome	29408	Human	?	?	Laverty Pathology	NSW Health Pathology - Institute of Clinical Pathology and Medical Research; Westmead Hospital; University of Sydney	CIDM-PH et al. et al	https://www.gisaid.org	?	?	2020-5-29
Australia/NSW502/2020	ncov	EPI_ISL_455042	?	2020-3-20	Oceania	Australia	New South Wales	Sydney	Oceania	Australia	New South Wales	genome	29408	Human	?	?	ACT Pathology	NSW Health Pathology - Institute of Clinical Pathology and Medical Research; Westmead Hospital; University of Sydney	CIDM-PH et al. et al	https://www.gisaid.org	?	?	2020-5-29
Australia/NSW503/2020	ncov	EPI_ISL_455043	?	2020-3-24	Oceania	Australia	New South Wales	Sydney	Oceania	Australia	New South Wales	genome	29408	Human	?	?	ACT Pathology	NSW Health Pathology - Institute of Clinical Pathology and Medical Research; Westmead Hospital; University of Sydney	CIDM-PH et al. et al	https://www.gisaid.org	?	?	2020-5-29
Australia/NSW504/2020	ncov	EPI_ISL_455044	?	2020-3-28	Oceania	Australia	New South Wales	Sydney	Oceania	Australia	New South Wales	genome	29408	Human	?	?	Pathology West - NSW Health Pathology	NSW Health Pathology - Institute of Clinical Pathology and Medical Research; Westmead Hospital; University of Sydney	CIDM-PH et al. et al	https://www.gisaid.org	?	?	2020-5-29
Australia/NSW505/2020	ncov	EPI_ISL_455045	?	2020-3-27	Oceania	Australia	New South Wales	Sydney	Oceania	Australia	New South Wales	genome	29408	Human	?	?	Pathology West - NSW Health Pathology	NSW Health Pathology - Institute of Clinical Pathology and Medical Research; Westmead Hospital; University of Sydney	CIDM-PH et al. et al	https://www.gisaid.org	?	?	2020-5-29
Australia/NSW506/2020	ncov	EPI_ISL_455046	?	2020-3-29	Oceania	Australia	New South Wales	Sydney	Oceania	Australia	New South Wales	genome	29408	Human	?	?	Pathology West - NSW Health Pathology	NSW Health Pathology - Institute of Clinical Pathology and Medical Research; Westmead Hospital; University of Sydney	CIDM-PH et al. et al	https://www.gisaid.org	?	?	2020-5-29
Australia/NSW507/2020	ncov	EPI_ISL_455047	?	2020-4-6	Oceania	Australia	New South Wales	Sydney	Oceania	Australia	New South Wales	genome	29408	Human	?	?	Pathology West - NSW Health Pathology	NSW Health Pathology - Institute of Clinical Pathology and Medical Research; Westmead Hospital; University of Sydney	CIDM-PH et al. et al	https://www.gisaid.org	?	?	2020-5-29
Australia/NSW508/2020	ncov	EPI_ISL_455048	?	2020-3-24	Oceania	Australia	New South Wales	Sydney	Oceania	Australia	New South Wales	genome	29408	Human	?	?	Laverty Pathology	NSW Health Pathology - Institute of Clinical Pathology and Medical Research; Westmead Hospital; University of Sydney	CIDM-PH et al. et al	https://www.gisaid.org	?	?	2020-5-29
Australia/NSW509/2020	ncov	EPI_ISL_455049	?	2020-4-17	Oceania	Australia	New South Wales	Sydney	Oceania	Australia	New South Wales	genome	29408	Human	?	?	Pathology West - NSW Health Pathology	NSW Health Pathology - Institute of Clinical Pathology and Medical Research; Westmead Hospital; University of Sydney	CIDM-PH et al. et al	https://www.gisaid.org	?	?	2020-5-29
Australia/NSW51/2020	ncov	EPI_ISL_427660	?	2020-3-10	Oceania	Australia	New South Wales	Sydney	Oceania	Australia	New South Wales	genome	29412	Human	?	?	Centre for Infectious Diseases and Microbiology Public Health	NSW Health Pathology - Institute of Clinical Pathology and Medical Research; Westmead Hospital; University of Sydney	Rockett R et al	https://www.gisaid.org	?	?	2020-4-19
Australia/NSW510/2020	ncov	EPI_ISL_455050	?	2020-3-26	Oceania	Australia	New South Wales	Sydney	Oceania	Australia	New South Wales	genome	29408	Human	?	?	ACT Pathology	NSW Health Pathology - Institute of Clinical Pathology and Medical Research; Westmead Hospital; University of Sydney	CIDM-PH et al. et al	https://www.gisaid.org	?	?	2020-5-29
Australia/NSW511/2020	ncov	EPI_ISL_455051	?	2020-3-28	Oceania	Australia	New South Wales	Sydney	Oceania	Australia	New South Wales	genome	29408	Human	?	?	Douglas Hanly Moir Pathology	NSW Health Pathology - Institute of Clinical Pathology and Medical Research; Westmead Hospital; University of Sydney	CIDM-PH et al. et al	https://www.gisaid.org	?	?	2020-5-29
Australia/NSW512/2020	ncov	EPI_ISL_455052	?	2020-3-31	Oceania	Australia	New South Wales	Sydney	Oceania	Australia	New South Wales	genome	29408	Human	?	?	Douglas Hanly Moir Pathology	NSW Health Pathology - Institute of Clinical Pathology and Medical Research; Westmead Hospital; University of Sydney	CIDM-PH et al. et al	https://www.gisaid.org	?	?	2020-5-29
Australia/NSW513/2020	ncov	EPI_ISL_455053	?	2020-3-28	Oceania	Australia	New South Wales	Sydney	Oceania	Australia	New South Wales	genome	29408	Human	?	?	Douglas Hanly Moir Pathology	NSW Health Pathology - Institute of Clinical Pathology and Medical Research; Westmead Hospital; University of Sydney	CIDM-PH et al. et al	https://www.gisaid.org	?	?	2020-5-29
Australia/NSW514/2020	ncov	EPI_ISL_455054	?	2020-4-1	Oceania	Australia	New South Wales	Sydney	Oceania	Australia	New South Wales	genome	29408	Human	?	?	South Eastern Area Laboratory Services	NSW Health Pathology - Institute of Clinical Pathology and Medical Research; Westmead Hospital; University of Sydney	CIDM-PH et al. et al	https://www.gisaid.org	?	?	2020-5-29
Australia/NSW515/2020	ncov	EPI_ISL_455055	?	2020-4-30	Oceania	Australia	New South Wales	Sydney	Oceania	Australia	New South Wales	genome	29408	Human	?	?	Pathology West - NSW Health Pathology	NSW Health Pathology - Institute of Clinical Pathology and Medical Research; Westmead Hospital; University of Sydney	CIDM-PH et al. et al	https://www.gisaid.org	?	?	2020-5-29
Australia/NSW516/2020	ncov	EPI_ISL_455056	?	2020-4-14	Oceania	Australia	New South Wales	Sydney	Oceania	Australia	New South Wales	genome	29408	Human	?	?	Pathology West - NSW Health Pathology	NSW Health Pathology - Institute of Clinical Pathology and Medical Research; Westmead Hospital; University of Sydney	CIDM-PH et al. et al	https://www.gisaid.org	?	?	2020-5-29
Australia/NSW517/2020	ncov	EPI_ISL_455057	?	2020-5-1	Oceania	Australia	New South Wales	Sydney	Oceania	Australia	New South Wales	genome	29408	Human	?	?	Pathology West - NSW Health Pathology	NSW Health Pathology - Institute of Clinical Pathology and Medical Research; Westmead Hospital; University of Sydney	CIDM-PH et al. et al	https://www.gisaid.org	?	?	2020-5-29
Australia/NSW518/2020	ncov	EPI_ISL_455058	?	2020-5-5	Oceania	Australia	New South Wales	Sydney	Oceania	Australia	New South Wales	genome	29408	Human	?	?	Pathology West - NSW Health Pathology	NSW Health Pathology - Institute of Clinical Pathology and Medical Research; Westmead Hospital; University of Sydney	CIDM-PH et al. et al	https://www.gisaid.org	?	?	2020-5-29
Australia/NSW519/2020	ncov	EPI_ISL_455059	?	2020-4-17	Oceania	Australia	New South Wales	Sydney	Oceania	Australia	New South Wales	genome	29408	Human	?	?	Pathology West - NSW Health Pathology	NSW Health Pathology - Institute of Clinical Pathology and Medical Research; Westmead Hospital; University of Sydney	CIDM-PH et al. et al	https://www.gisaid.org	?	?	2020-5-29
Australia/NSW52/2020	ncov	EPI_ISL_417405	?	2020-3-11	Oceania	Australia	New South Wales	Sydney	Oceania	Australia	New South Wales	genome	29409	Human	43	Male	Centre for Infectious Diseases and Microbiology Public Health	NSW Health Pathology - Institute of Clinical Pathology and Medical Research; Westmead Hospital; University of Sydney	Gall M et al	https://www.gisaid.org	?	?	2020-3-25
Australia/NSW520/2020	ncov	EPI_ISL_455060	?	2020-5-4	Oceania	Australia	New South Wales	Sydney	Oceania	Australia	New South Wales	genome	29408	Human	?	?	Pathology West - NSW Health Pathology	NSW Health Pathology - Institute of Clinical Pathology and Medical Research; Westmead Hospital; University of Sydney	CIDM-PH et al. et al	https://www.gisaid.org	?	?	2020-5-29
Australia/NSW521/2020	ncov	EPI_ISL_455061	?	2020-5-3	Oceania	Australia	New South Wales	Sydney	Oceania	Australia	New South Wales	genome	29408	Human	?	?	Pathology West - NSW Health Pathology	NSW Health Pathology - Institute of Clinical Pathology and Medical Research; Westmead Hospital; University of Sydney	CIDM-PH et al. et al	https://www.gisaid.org	?	?	2020-5-29
Australia/NSW522/2020	ncov	EPI_ISL_455062	?	2020-4-30	Oceania	Australia	New South Wales	Sydney	Oceania	Australia	New South Wales	genome	29408	Human	?	?	Pathology West - NSW Health Pathology	NSW Health Pathology - Institute of Clinical Pathology and Medical Research; Westmead Hospital; University of Sydney	CIDM-PH et al. et al	https://www.gisaid.org	?	?	2020-5-29
Australia/NSW523/2020	ncov	EPI_ISL_455063	?	2020-3-26	Oceania	Australia	New South Wales	Sydney	Oceania	Australia	New South Wales	genome	29408	Human	?	?	Laverty Pathology	NSW Health Pathology - Institute of Clinical Pathology and Medical Research; Westmead Hospital; University of Sydney	CIDM-PH et al. et al	https://www.gisaid.org	?	?	2020-5-29
Australia/NSW524/2020	ncov	EPI_ISL_455064	?	2020-3-26	Oceania	Australia	New South Wales	Sydney	Oceania	Australia	New South Wales	genome	29408	Human	?	?	Pathology West - NSW Health Pathology	NSW Health Pathology - Institute of Clinical Pathology and Medical Research; Westmead Hospital; University of Sydney	CIDM-PH et al. et al	https://www.gisaid.org	?	?	2020-5-29
Australia/NSW525/2020	ncov	EPI_ISL_455065	?	2020-3-31	Oceania	Australia	New South Wales	Sydney	Oceania	Australia	New South Wales	genome	29408	Human	?	?	Douglas Hanly Moir Pathology	NSW Health Pathology - Institute of Clinical Pathology and Medical Research; Westmead Hospital; University of Sydney	CIDM-PH et al. et al	https://www.gisaid.org	?	?	2020-5-29
Australia/NSW527/2020	ncov	EPI_ISL_455066	?	2020-5-1	Oceania	Australia	New South Wales	Sydney	Oceania	Australia	New South Wales	genome	29408	Human	?	?	Pathology West - NSW Health Pathology	NSW Health Pathology - Institute of Clinical Pathology and Medical Research; Westmead Hospital; University of Sydney	CIDM-PH et al. et al	https://www.gisaid.org	?	?	2020-5-29
Australia/NSW528/2020	ncov	EPI_ISL_455067	?	2020-3-19	Oceania	Australia	New South Wales	Sydney	Oceania	Australia	New South Wales	genome	29408	Human	?	?	Pathology West - NSW Health Pathology	NSW Health Pathology - Institute of Clinical Pathology and Medical Research; Westmead Hospital; University of Sydney	CIDM-PH et al. et al	https://www.gisaid.org	?	?	2020-5-29
Australia/NSW529/2020	ncov	EPI_ISL_455068	?	2020-5-5	Oceania	Australia	New South Wales	Sydney	Oceania	Australia	New South Wales	genome	29408	Human	?	?	Childrens Hospital Westmead	NSW Health Pathology - Institute of Clinical Pathology and Medical Research; Westmead Hospital; University of Sydney	CIDM-PH et al. et al	https://www.gisaid.org	?	?	2020-5-29
Australia/NSW53/2020	ncov	EPI_ISL_417406	?	2020-3-11	Oceania	Australia	New South Wales	Sydney	Oceania	Australia	New South Wales	genome	29409	Human	30	Male	Centre for Infectious Diseases and Microbiology Public Health	NSW Health Pathology - Institute of Clinical Pathology and Medical Research; Westmead Hospital; University of Sydney	Arnott A et al	https://www.gisaid.org	?	?	2020-3-25
Australia/NSW530/2020	ncov	EPI_ISL_455069	?	2020-5-7	Oceania	Australia	New South Wales	Sydney	Oceania	Australia	New South Wales	genome	29408	Human	?	?	Pathology West - NSW Health Pathology	NSW Health Pathology - Institute of Clinical Pathology and Medical Research; Westmead Hospital; University of Sydney	CIDM-PH et al. et al	https://www.gisaid.org	?	?	2020-5-29
Australia/NSW531/2020	ncov	EPI_ISL_455070	?	2020-5-6	Oceania	Australia	New South Wales	Sydney	Oceania	Australia	New South Wales	genome	29408	Human	?	?	Pathology West - NSW Health Pathology	NSW Health Pathology - Institute of Clinical Pathology and Medical Research; Westmead Hospital; University of Sydney	CIDM-PH et al. et al	https://www.gisaid.org	?	?	2020-5-29
Australia/NSW532/2020	ncov	EPI_ISL_455071	?	2020-5-8	Oceania	Australia	New South Wales	Sydney	Oceania	Australia	New South Wales	genome	29408	Human	?	?	Pathology Sydney South West - NSW Health Pathology	NSW Health Pathology - Institute of Clinical Pathology and Medical Research; Westmead Hospital; University of Sydney	CIDM-PH et al. et al	https://www.gisaid.org	?	?	2020-5-29
Australia/NSW533/2020	ncov	EPI_ISL_455072	?	2020-5-7	Oceania	Australia	New South Wales	Sydney	Oceania	Australia	New South Wales	genome	29408	Human	?	?	Sullivan Nicolaides Pathology	NSW Health Pathology - Institute of Clinical Pathology and Medical Research; Westmead Hospital; University of Sydney	CIDM-PH et al. et al	https://www.gisaid.org	?	?	2020-5-29
Australia/NSW534/2020	ncov	EPI_ISL_455073	?	2020-5-7	Oceania	Australia	New South Wales	Sydney	Oceania	Australia	New South Wales	genome	29408	Human	?	?	Sullivan Nicolaides Pathology	NSW Health Pathology - Institute of Clinical Pathology and Medical Research; Westmead Hospital; University of Sydney	CIDM-PH et al. et al	https://www.gisaid.org	?	?	2020-5-29
Australia/NSW535/2020	ncov	EPI_ISL_455074	?	2020-5-13	Oceania	Australia	New South Wales	Sydney	Oceania	Australia	New South Wales	genome	29408	Human	?	?	ACT Pathology	NSW Health Pathology - Institute of Clinical Pathology and Medical Research; Westmead Hospital; University of Sydney	CIDM-PH et al. et al	https://www.gisaid.org	?	?	2020-5-29
Australia/NSW536/2020	ncov	EPI_ISL_455075	?	2020-3-25	Oceania	Australia	New South Wales	Sydney	Oceania	Australia	New South Wales	genome	29408	Human	?	?	South Eastern Area Laboratory Services	NSW Health Pathology - Institute of Clinical Pathology and Medical Research; Westmead Hospital; University of Sydney	CIDM-PH et al. et al	https://www.gisaid.org	?	?	2020-5-29
Australia/NSW537/2020	ncov	EPI_ISL_455076	?	2020-3-26	Oceania	Australia	New South Wales	Sydney	Oceania	Australia	New South Wales	genome	29408	Human	?	?	South Eastern Area Laboratory Services	NSW Health Pathology - Institute of Clinical Pathology and Medical Research; Westmead Hospital; University of Sydney	CIDM-PH et al. et al	https://www.gisaid.org	?	?	2020-5-29
Australia/NSW538/2020	ncov	EPI_ISL_455077	?	2020-3-28	Oceania	Australia	New South Wales	Sydney	Oceania	Australia	New South Wales	genome	29408	Human	?	?	South Eastern Area Laboratory Services	NSW Health Pathology - Institute of Clinical Pathology and Medical Research; Westmead Hospital; University of Sydney	CIDM-PH et al. et al	https://www.gisaid.org	?	?	2020-5-29
Australia/NSW539/2020	ncov	EPI_ISL_455078	?	2020-3-25	Oceania	Australia	New South Wales	Sydney	Oceania	Australia	New South Wales	genome	29408	Human	?	?	South Eastern Area Laboratory Services	NSW Health Pathology - Institute of Clinical Pathology and Medical Research; Westmead Hospital; University of Sydney	CIDM-PH et al. et al	https://www.gisaid.org	?	?	2020-5-29
Australia/NSW54/2020	ncov	EPI_ISL_417407	?	2020-3-14	Oceania	Australia	New South Wales	Sydney	Oceania	Australia	New South Wales	genome	29409	Human	33	Male	Centre for Infectious Diseases and Microbiology Public Health	NSW Health Pathology - Institute of Clinical Pathology and Medical Research; Westmead Hospital; University of Sydney	Sadsad R et al	https://www.gisaid.org	?	?	2020-3-25
Australia/NSW540/2020	ncov	EPI_ISL_455079	?	2020-3-22	Oceania	Australia	New South Wales	Sydney	Oceania	Australia	New South Wales	genome	29408	Human	?	?	South Eastern Area Laboratory Services	NSW Health Pathology - Institute of Clinical Pathology and Medical Research; Westmead Hospital; University of Sydney	CIDM-PH et al. et al	https://www.gisaid.org	?	?	2020-5-29
Australia/NSW541/2020	ncov	EPI_ISL_455080	?	2020-3-22	Oceania	Australia	New South Wales	Sydney	Oceania	Australia	New South Wales	genome	29408	Human	?	?	South Eastern Area Laboratory Services	NSW Health Pathology - Institute of Clinical Pathology and Medical Research; Westmead Hospital; University of Sydney	CIDM-PH et al. et al	https://www.gisaid.org	?	?	2020-5-29
Australia/NSW542/2020	ncov	EPI_ISL_455081	?	2020-3-31	Oceania	Australia	New South Wales	Sydney	Oceania	Australia	New South Wales	genome	29408	Human	?	?	South Eastern Area Laboratory Services	NSW Health Pathology - Institute of Clinical Pathology and Medical Research; Westmead Hospital; University of Sydney	CIDM-PH et al. et al	https://www.gisaid.org	?	?	2020-5-29
Australia/NSW543/2020	ncov	EPI_ISL_455082	?	2020-3-31	Oceania	Australia	New South Wales	Sydney	Oceania	Australia	New South Wales	genome	29408	Human	?	?	South Eastern Area Laboratory Services	NSW Health Pathology - Institute of Clinical Pathology and Medical Research; Westmead Hospital; University of Sydney	CIDM-PH et al. et al	https://www.gisaid.org	?	?	2020-5-29
Australia/NSW544/2020	ncov	EPI_ISL_455083	?	2020-4-6	Oceania	Australia	New South Wales	Sydney	Oceania	Australia	New South Wales	genome	29408	Human	?	?	South Eastern Area Laboratory Services	NSW Health Pathology - Institute of Clinical Pathology and Medical Research; Westmead Hospital; University of Sydney	CIDM-PH et al. et al	https://www.gisaid.org	?	?	2020-5-29
Australia/NSW545/2020	ncov	EPI_ISL_455084	?	2020-4-5	Oceania	Australia	New South Wales	Sydney	Oceania	Australia	New South Wales	genome	29408	Human	?	?	South Eastern Area Laboratory Services	NSW Health Pathology - Institute of Clinical Pathology and Medical Research; Westmead Hospital; University of Sydney	CIDM-PH et al. et al	https://www.gisaid.org	?	?	2020-5-29
Australia/NSW546/2020	ncov	EPI_ISL_455085	?	2020-4-12	Oceania	Australia	New South Wales	Sydney	Oceania	Australia	New South Wales	genome	29408	Human	?	?	South Eastern Area Laboratory Services	NSW Health Pathology - Institute of Clinical Pathology and Medical Research; Westmead Hospital; University of Sydney	CIDM-PH et al. et al	https://www.gisaid.org	?	?	2020-5-29
Australia/NSW547/2020	ncov	EPI_ISL_455086	?	2020-4-3	Oceania	Australia	New South Wales	Sydney	Oceania	Australia	New South Wales	genome	29408	Human	?	?	South Eastern Area Laboratory Services	NSW Health Pathology - Institute of Clinical Pathology and Medical Research; Westmead Hospital; University of Sydney	CIDM-PH et al. et al	https://www.gisaid.org	?	?	2020-5-29
Australia/NSW548/2020	ncov	EPI_ISL_455087	?	2020-3-23	Oceania	Australia	New South Wales	Sydney	Oceania	Australia	New South Wales	genome	29408	Human	?	?	South Eastern Area Laboratory Services	NSW Health Pathology - Institute of Clinical Pathology and Medical Research; Westmead Hospital; University of Sydney	CIDM-PH et al. et al	https://www.gisaid.org	?	?	2020-5-29
Australia/NSW549/2020	ncov	EPI_ISL_455088	?	2020-3-21	Oceania	Australia	New South Wales	Sydney	Oceania	Australia	New South Wales	genome	29408	Human	?	?	South Eastern Area Laboratory Services	NSW Health Pathology - Institute of Clinical Pathology and Medical Research; Westmead Hospital; University of Sydney	CIDM-PH et al. et al	https://www.gisaid.org	?	?	2020-5-29
Australia/NSW550/2020	ncov	EPI_ISL_455089	?	2020-3-20	Oceania	Australia	New South Wales	Sydney	Oceania	Australia	New South Wales	genome	29408	Human	?	?	South Eastern Area Laboratory Services	NSW Health Pathology - Institute of Clinical Pathology and Medical Research; Westmead Hospital; University of Sydney	CIDM-PH et al. et al	https://www.gisaid.org	?	?	2020-5-29
Australia/NSW551/2020	ncov	EPI_ISL_455090	?	2020-5-12	Oceania	Australia	New South Wales	Sydney	Oceania	Australia	New South Wales	genome	29408	Human	?	?	South Eastern Area Laboratory Services	NSW Health Pathology - Institute of Clinical Pathology and Medical Research; Westmead Hospital; University of Sydney	CIDM-PH et al. et al	https://www.gisaid.org	?	?	2020-5-29
Australia/NSW552/2020	ncov	EPI_ISL_455091	?	2020-5-13	Oceania	Australia	New South Wales	Sydney	Oceania	Australia	New South Wales	genome	29408	Human	?	?	South Eastern Area Laboratory Services	NSW Health Pathology - Institute of Clinical Pathology and Medical Research; Westmead Hospital; University of Sydney	CIDM-PH et al. et al	https://www.gisaid.org	?	?	2020-5-29
Australia/NSW553/2020	ncov	EPI_ISL_455092	?	2020-5-18	Oceania	Australia	New South Wales	Sydney	Oceania	Australia	New South Wales	genome	29408	Human	?	?	South Eastern Area Laboratory Services	NSW Health Pathology - Institute of Clinical Pathology and Medical Research; Westmead Hospital; University of Sydney	CIDM-PH et al. et al	https://www.gisaid.org	?	?	2020-5-29
Australia/NSW554/2020	ncov	EPI_ISL_455093	?	2020-5-20	Oceania	Australia	New South Wales	Sydney	Oceania	Australia	New South Wales	genome	29408	Human	?	?	South Eastern Area Laboratory Services	NSW Health Pathology - Institute of Clinical Pathology and Medical Research; Westmead Hospital; University of Sydney	CIDM-PH et al. et al	https://www.gisaid.org	?	?	2020-5-29
Australia/NSW555/2020	ncov	EPI_ISL_455094	?	2020-3-29	Oceania	Australia	New South Wales	Sydney	Oceania	Australia	New South Wales	genome	29408	Human	?	?	Pathology Sydney South West - NSW Health Pathology	NSW Health Pathology - Institute of Clinical Pathology and Medical Research; Westmead Hospital; University of Sydney	CIDM-PH et al. et al	https://www.gisaid.org	?	?	2020-5-29
Australia/NSW556/2020	ncov	EPI_ISL_455095	?	2020-4-14	Oceania	Australia	New South Wales	Sydney	Oceania	Australia	New South Wales	genome	29408	Human	?	?	Pathology West - NSW Health Pathology	NSW Health Pathology - Institute of Clinical Pathology and Medical Research; Westmead Hospital; University of Sydney	CIDM-PH et al. et al	https://www.gisaid.org	?	?	2020-5-29
Australia/NSW557/2020	ncov	EPI_ISL_455096	?	2020-3-27	Oceania	Australia	New South Wales	Sydney	Oceania	Australia	New South Wales	genome	29408	Human	?	?	South Eastern Area Laboratory Services	NSW Health Pathology - Institute of Clinical Pathology and Medical Research; Westmead Hospital; University of Sydney	CIDM-PH et al. et al	https://www.gisaid.org	?	?	2020-5-29
Australia/NSW558/2020	ncov	EPI_ISL_455097	?	2020-4-17	Oceania	Australia	New South Wales	Sydney	Oceania	Australia	New South Wales	genome	29408	Human	?	?	South Eastern Area Laboratory Services	NSW Health Pathology - Institute of Clinical Pathology and Medical Research; Westmead Hospital; University of Sydney	CIDM-PH et al. et al	https://www.gisaid.org	?	?	2020-5-29
Australia/NSW559/2020	ncov	EPI_ISL_455098	?	2020-3-22	Oceania	Australia	New South Wales	Sydney	Oceania	Australia	New South Wales	genome	29408	Human	?	?	South Eastern Area Laboratory Services	NSW Health Pathology - Institute of Clinical Pathology and Medical Research; Westmead Hospital; University of Sydney	CIDM-PH et al. et al	https://www.gisaid.org	?	?	2020-5-29
Australia/NSW56/2020	ncov	EPI_ISL_417408	?	2020-3-17	Oceania	Australia	New South Wales	Sydney	Oceania	Australia	New South Wales	genome	29409	Human	60	Male	Centre for Infectious Diseases and Microbiology Public Health	NSW Health Pathology - Institute of Clinical Pathology and Medical Research; Westmead Hospital; University of Sydney	Carter I et al	https://www.gisaid.org	?	?	2020-3-25
Australia/NSW560/2020	ncov	EPI_ISL_455099	?	2020-5-24	Oceania	Australia	New South Wales	Sydney	Oceania	Australia	New South Wales	genome	29408	Human	?	?	South Eastern Area Laboratory Services	NSW Health Pathology - Institute of Clinical Pathology and Medical Research; Westmead Hospital; University of Sydney	CIDM-PH et al. et al	https://www.gisaid.org	?	?	2020-5-29
Australia/NSW57/2020	ncov	EPI_ISL_417409	?	2020-3-16	Oceania	Australia	New South Wales	Sydney	Oceania	Australia	New South Wales	genome	29409	Human	55	Male	Centre for Infectious Diseases and Microbiology Public Health	NSW Health Pathology - Institute of Clinical Pathology and Medical Research; Westmead Hospital; University of Sydney	Rahman H et al	https://www.gisaid.org	?	?	2020-3-25
Australia/NSW58/2020	ncov	EPI_ISL_417410	?	2020-3-16	Oceania	Australia	New South Wales	Sydney	Oceania	Australia	New South Wales	genome	29409	Human	20	Female	Centre for Infectious Diseases and Microbiology Public Health	NSW Health Pathology - Institute of Clinical Pathology and Medical Research; Westmead Hospital; University of Sydney	Holmes EC et al	https://www.gisaid.org	?	?	2020-3-25
Australia/NSW59/2020	ncov	EPI_ISL_427662	?	2020-3-17	Oceania	Australia	New South Wales	Sydney	Oceania	Australia	New South Wales	genome	29412	Human	?	?	Centre for Infectious Diseases and Microbiology Public Health	NSW Health Pathology - Institute of Clinical Pathology and Medical Research; Westmead Hospital; University of Sydney	Lam C et al	https://www.gisaid.org	?	?	2020-4-19
Australia/NSW60/2020	ncov	EPI_ISL_427663	?	2020-3-17	Oceania	Australia	New South Wales	Sydney	Oceania	Australia	New South Wales	genome	29412	Human	?	?	Centre for Infectious Diseases and Microbiology Public Health	NSW Health Pathology - Institute of Clinical Pathology and Medical Research; Westmead Hospital; University of Sydney	Timms V et al	https://www.gisaid.org	?	?	2020-4-19
Australia/NSW61/2020	ncov	EPI_ISL_417411	?	2020-3-17	Oceania	Australia	New South Wales	Sydney	Oceania	Australia	New South Wales	genome	29409	Human	39	Female	Centre for Infectious Diseases and Microbiology Public Health	NSW Health Pathology - Institute of Clinical Pathology and Medical Research; Westmead Hospital; University of Sydney	O’Sullivan MV et al	https://www.gisaid.org	?	?	2020-3-25
Australia/NSW62/2020	ncov	EPI_ISL_417412	?	2020-3-17	Oceania	Australia	New South Wales	Sydney	Oceania	Australia	New South Wales	genome	29409	Human	56	Female	Centre for Infectious Diseases and Microbiology Public Health	NSW Health Pathology - Institute of Clinical Pathology and Medical Research; Westmead Hospital; University of Sydney	Sintchenko V et al	https://www.gisaid.org	?	?	2020-3-25
Australia/NSW63/2020	ncov	EPI_ISL_427664	?	2020-3-17	Oceania	Australia	New South Wales	Sydney	Oceania	Australia	New South Wales	genome	29409	Human	?	?	Centre for Infectious Diseases and Microbiology Public Health	NSW Health Pathology - Institute of Clinical Pathology and Medical Research; Westmead Hospital; University of Sydney	Timms V et al	https://www.gisaid.org	?	?	2020-4-19
Australia/NSW64/2020	ncov	EPI_ISL_427773	?	2020-3-25	Oceania	Australia	New South Wales	Sydney	Oceania	Australia	New South Wales	genome	29412	Human	?	?	Centre for Infectious Diseases and Microbiology Public Health	NSW Health Pathology - Institute of Clinical Pathology and Medical Research; Westmead Hospital; University of Sydney	Lam C et al	https://www.gisaid.org	?	?	2020-4-19
Australia/NSW65/2020	ncov	EPI_ISL_427645	?	2020-3-5	Oceania	Australia	New South Wales	Sydney	Oceania	Australia	New South Wales	genome	29415	Human	?	?	Centre for Infectious Diseases and Microbiology Public Health	NSW Health Pathology - Institute of Clinical Pathology and Medical Research; Westmead Hospital; University of Sydney	Gray K et al	https://www.gisaid.org	?	?	2020-4-19
Australia/NSW66/2020	ncov	EPI_ISL_427646	?	2020-3-4	Oceania	Australia	New South Wales	Sydney	Oceania	Australia	New South Wales	genome	29415	Human	?	?	Centre for Infectious Diseases and Microbiology Public Health	NSW Health Pathology - Institute of Clinical Pathology and Medical Research; Westmead Hospital; University of Sydney	Timms V et al	https://www.gisaid.org	?	?	2020-4-19
Australia/NSW67/2020	ncov	EPI_ISL_427733	?	2020-3-17	Oceania	Australia	New South Wales	Sydney	Oceania	Australia	New South Wales	genome	29412	Human	?	?	Centre for Infectious Diseases and Microbiology Public Health	NSW Health Pathology - Institute of Clinical Pathology and Medical Research; Westmead Hospital; University of Sydney	Gall M et al	https://www.gisaid.org	?	?	2020-4-19
Australia/NSW68/2020	ncov	EPI_ISL_427751	?	2020-3-25	Oceania	Australia	New South Wales	Sydney	Oceania	Australia	New South Wales	genome	29412	Human	?	?	Centre for Infectious Diseases and Microbiology Public Health	NSW Health Pathology - Institute of Clinical Pathology and Medical Research; Westmead Hospital; University of Sydney	Arnott A et al	https://www.gisaid.org	?	?	2020-4-19
Australia/NSW69/2020	ncov	EPI_ISL_427705	?	2020-3-20	Oceania	Australia	New South Wales	Sydney	Oceania	Australia	New South Wales	genome	29412	Human	?	?	Centre for Infectious Diseases and Microbiology Public Health	NSW Health Pathology - Institute of Clinical Pathology and Medical Research; Westmead Hospital; University of Sydney	Sadsad R et al	https://www.gisaid.org	?	?	2020-4-19
Australia/NSW70/2020	ncov	EPI_ISL_427757	?	2020-3-20	Oceania	Australia	New South Wales	Sydney	Oceania	Australia	New South Wales	genome	29412	Human	?	?	Centre for Infectious Diseases and Microbiology Public Health	NSW Health Pathology - Institute of Clinical Pathology and Medical Research; Westmead Hospital; University of Sydney	Draper J et al	https://www.gisaid.org	?	?	2020-4-19
Australia/NSW71/2020	ncov	EPI_ISL_427759	?	2020-3-20	Oceania	Australia	New South Wales	Sydney	Oceania	Australia	New South Wales	genome	29412	Human	?	?	Centre for Infectious Diseases and Microbiology Public Health	NSW Health Pathology - Institute of Clinical Pathology and Medical Research; Westmead Hospital; University of Sydney	Sim E et al	https://www.gisaid.org	?	?	2020-4-19
Australia/NSW72/2020	ncov	EPI_ISL_427744	?	2020-3-21	Oceania	Australia	New South Wales	Sydney	Oceania	Australia	New South Wales	genome	29412	Human	?	?	Centre for Infectious Diseases and Microbiology Public Health	NSW Health Pathology - Institute of Clinical Pathology and Medical Research; Westmead Hospital; University of Sydney	Bachmann N et al	https://www.gisaid.org	?	?	2020-4-19
Australia/NSW73/2020	ncov	EPI_ISL_427750	?	2020-3-23	Oceania	Australia	New South Wales	Sydney	Oceania	Australia	New South Wales	genome	29412	Human	?	?	Centre for Infectious Diseases and Microbiology Public Health	NSW Health Pathology - Institute of Clinical Pathology and Medical Research; Westmead Hospital; University of Sydney	Rockett R et al	https://www.gisaid.org	?	?	2020-4-19
Australia/NSW74/2020	ncov	EPI_ISL_427706	?	2020-3-19	Oceania	Australia	New South Wales	Sydney	Oceania	Australia	New South Wales	genome	29412	Human	?	?	Centre for Infectious Diseases and Microbiology Public Health	NSW Health Pathology - Institute of Clinical Pathology and Medical Research; Westmead Hospital; University of Sydney	Lam C et al	https://www.gisaid.org	?	?	2020-4-19
Australia/NSW75/2020	ncov	EPI_ISL_427703	?	2020-3-16	Oceania	Australia	New South Wales	Sydney	Oceania	Australia	New South Wales	genome	29412	Human	?	?	Centre for Infectious Diseases and Microbiology Public Health	NSW Health Pathology - Institute of Clinical Pathology and Medical Research; Westmead Hospital; University of Sydney	Gray K et al	https://www.gisaid.org	?	?	2020-4-19
Australia/NSW76/2020	ncov	EPI_ISL_427704	?	2020-3-19	Oceania	Australia	New South Wales	Sydney	Oceania	Australia	New South Wales	genome	29411	Human	?	?	Centre for Infectious Diseases and Microbiology Public Health	NSW Health Pathology - Institute of Clinical Pathology and Medical Research; Westmead Hospital; University of Sydney	Timms V et al	https://www.gisaid.org	?	?	2020-4-19
Australia/NSW77/2020	ncov	EPI_ISL_427729	?	2020-3-17	Oceania	Australia	New South Wales	Sydney	Oceania	Australia	New South Wales	genome	29412	Human	?	?	Centre for Infectious Diseases and Microbiology Public Health	NSW Health Pathology - Institute of Clinical Pathology and Medical Research; Westmead Hospital; University of Sydney	Gall M et al	https://www.gisaid.org	?	?	2020-4-19
Australia/NSW78/2020	ncov	EPI_ISL_427770	?	2020-3-23	Oceania	Australia	New South Wales	Sydney	Oceania	Australia	New South Wales	genome	29412	Human	?	?	Centre for Infectious Diseases and Microbiology Public Health	NSW Health Pathology - Institute of Clinical Pathology and Medical Research; Westmead Hospital; University of Sydney	Arnott A et al	https://www.gisaid.org	?	?	2020-4-19
Australia/NSW79/2020	ncov	EPI_ISL_427790	?	2020-3-23	Oceania	Australia	New South Wales	Sydney	Oceania	Australia	New South Wales	genome	29412	Human	?	?	Centre for Infectious Diseases and Microbiology Public Health	NSW Health Pathology - Institute of Clinical Pathology and Medical Research; Westmead Hospital; University of Sydney	Sadsad R et al	https://www.gisaid.org	?	?	2020-4-19
Australia/NSW80/2020	ncov	EPI_ISL_427690	?	2020-3-21	Oceania	Australia	New South Wales	Sydney	Oceania	Australia	New South Wales	genome	29412	Human	?	?	Centre for Infectious Diseases and Microbiology Public Health	NSW Health Pathology - Institute of Clinical Pathology and Medical Research; Westmead Hospital; University of Sydney	Draper J et al	https://www.gisaid.org	?	?	2020-4-19
Australia/NSW81/2020	ncov	EPI_ISL_427720	?	2020-3-18	Oceania	Australia	New South Wales	Sydney	Oceania	Australia	New South Wales	genome	29412	Human	?	?	Centre for Infectious Diseases and Microbiology Public Health	NSW Health Pathology - Institute of Clinical Pathology and Medical Research; Westmead Hospital; University of Sydney	Sim E et al	https://www.gisaid.org	?	?	2020-4-19
Australia/NSW82/2020	ncov	EPI_ISL_427805	?	2020-3-20	Oceania	Australia	New South Wales	Sydney	Oceania	Australia	New South Wales	genome	29412	Human	?	?	Centre for Infectious Diseases and Microbiology Public Health	NSW Health Pathology - Institute of Clinical Pathology and Medical Research; Westmead Hospital; University of Sydney	Bachmann N et al	https://www.gisaid.org	?	?	2020-4-19
Australia/NSW83/2020	ncov	EPI_ISL_427711	?	2020-3-21	Oceania	Australia	New South Wales	Sydney	Oceania	Australia	New South Wales	genome	29412	Human	?	?	ACT Pathology, The Canberra Hospital	NSW Health Pathology - Institute of Clinical Pathology and Medical Research; Westmead Hospital; University of Sydney	Rockett R et al	https://www.gisaid.org	?	?	2020-4-19
Australia/NSW84/2020	ncov	EPI_ISL_427723	?	2020-3-19	Oceania	Australia	New South Wales	Sydney	Oceania	Australia	New South Wales	genome	29412	Human	?	?	Centre for Infectious Diseases and Microbiology Public Health	NSW Health Pathology - Institute of Clinical Pathology and Medical Research; Westmead Hospital; University of Sydney	Lam C et al	https://www.gisaid.org	?	?	2020-4-19
Australia/NSW85/2020	ncov	EPI_ISL_427718	?	2020-3-16	Oceania	Australia	New South Wales	Sydney	Oceania	Australia	New South Wales	genome	29412	Human	?	?	ACT Pathology, The Canberra Hospital	NSW Health Pathology - Institute of Clinical Pathology and Medical Research; Westmead Hospital; University of Sydney	Gray K et al	https://www.gisaid.org	?	?	2020-4-19
Australia/NSW86/2020	ncov	EPI_ISL_427725	?	2020-3-19	Oceania	Australia	New South Wales	Sydney	Oceania	Australia	New South Wales	genome	29412	Human	?	?	Centre for Infectious Diseases and Microbiology Public Health	NSW Health Pathology - Institute of Clinical Pathology and Medical Research; Westmead Hospital; University of Sydney	Timms V et al	https://www.gisaid.org	?	?	2020-4-19
Australia/NSW87/2020	ncov	EPI_ISL_427800	?	2020-3-24	Oceania	Australia	New South Wales	Sydney	Oceania	Australia	New South Wales	genome	29412	Human	?	?	Centre for Infectious Diseases and Microbiology Public Health	NSW Health Pathology - Institute of Clinical Pathology and Medical Research; Westmead Hospital; University of Sydney	Gall M et al	https://www.gisaid.org	?	?	2020-4-19
Australia/NSW88/2020	ncov	EPI_ISL_427702	?	2020-3-16	Oceania	Australia	New South Wales	Sydney	Oceania	Australia	New South Wales	genome	29412	Human	?	?	Centre for Infectious Diseases and Microbiology Public Health	NSW Health Pathology - Institute of Clinical Pathology and Medical Research; Westmead Hospital; University of Sydney	Arnott A et al	https://www.gisaid.org	?	?	2020-4-19
Australia/NSW89/2020	ncov	EPI_ISL_427776	?	2020-3-23	Oceania	Australia	New South Wales	Sydney	Oceania	Australia	New South Wales	genome	29412	Human	?	?	Centre for Infectious Diseases and Microbiology Public Health	NSW Health Pathology - Institute of Clinical Pathology and Medical Research; Westmead Hospital; University of Sydney	Sadsad R et al	https://www.gisaid.org	?	?	2020-4-19
Australia/NSW90/2020	ncov	EPI_ISL_427680	?	2020-3-22	Oceania	Australia	New South Wales	Sydney	Oceania	Australia	New South Wales	genome	29412	Human	?	?	Centre for Infectious Diseases and Microbiology Public Health	NSW Health Pathology - Institute of Clinical Pathology and Medical Research; Westmead Hospital; University of Sydney	Draper J et al	https://www.gisaid.org	?	?	2020-4-19
Australia/NSW91/2020	ncov	EPI_ISL_427712	?	2020-3-20	Oceania	Australia	New South Wales	Sydney	Oceania	Australia	New South Wales	genome	29412	Human	?	?	Centre for Infectious Diseases and Microbiology Public Health	NSW Health Pathology - Institute of Clinical Pathology and Medical Research; Westmead Hospital; University of Sydney	Sim E et al	https://www.gisaid.org	?	?	2020-4-19
Australia/NSW92/2020	ncov	EPI_ISL_427675	?	2020-3-17	Oceania	Australia	New South Wales	Sydney	Oceania	Australia	New South Wales	genome	29412	Human	?	?	Centre for Infectious Diseases and Microbiology Public Health	NSW Health Pathology - Institute of Clinical Pathology and Medical Research; Westmead Hospital; University of Sydney	Bachmann N et al	https://www.gisaid.org	?	?	2020-4-19
Australia/NSW93/2020	ncov	EPI_ISL_427681	?	2020-3-19	Oceania	Australia	New South Wales	Sydney	Oceania	Australia	New South Wales	genome	29412	Human	?	?	Centre for Infectious Diseases and Microbiology Public Health	NSW Health Pathology - Institute of Clinical Pathology and Medical Research; Westmead Hospital; University of Sydney	Rockett R et al	https://www.gisaid.org	?	?	2020-4-19
Australia/NSW94/2020	ncov	EPI_ISL_427716	?	2020-3-22	Oceania	Australia	New South Wales	Sydney	Oceania	Australia	New South Wales	genome	29412	Human	?	?	Centre for Infectious Diseases and Microbiology Public Health	NSW Health Pathology - Institute of Clinical Pathology and Medical Research; Westmead Hospital; University of Sydney	Lam C et al	https://www.gisaid.org	?	?	2020-4-19
Australia/NSW95/2020	ncov	EPI_ISL_427672	?	2020-3-23	Oceania	Australia	New South Wales	Sydney	Oceania	Australia	New South Wales	genome	29412	Human	?	?	Centre for Infectious Diseases and Microbiology Public Health	NSW Health Pathology - Institute of Clinical Pathology and Medical Research; Westmead Hospital; University of Sydney	Gray K et al	https://www.gisaid.org	?	?	2020-4-19
Australia/NSW96/2020	ncov	EPI_ISL_427678	?	2020-3-23	Oceania	Australia	New South Wales	Sydney	Oceania	Australia	New South Wales	genome	29412	Human	?	?	Centre for Infectious Diseases and Microbiology Public Health	NSW Health Pathology - Institute of Clinical Pathology and Medical Research; Westmead Hospital; University of Sydney	Timms V et al	https://www.gisaid.org	?	?	2020-4-19
Australia/NSW97/2020	ncov	EPI_ISL_427769	?	2020-3-23	Oceania	Australia	New South Wales	Sydney	Oceania	Australia	New South Wales	genome	29412	Human	?	?	Centre for Infectious Diseases and Microbiology Public Health	NSW Health Pathology - Institute of Clinical Pathology and Medical Research; Westmead Hospital; University of Sydney	Gall M et al	https://www.gisaid.org	?	?	2020-4-19
Australia/NSW98/2020	ncov	EPI_ISL_427774	?	2020-3-22	Oceania	Australia	New South Wales	Sydney	Oceania	Australia	New South Wales	genome	29412	Human	?	?	Centre for Infectious Diseases and Microbiology Public Health	NSW Health Pathology - Institute of Clinical Pathology and Medical Research; Westmead Hospital; University of Sydney	Arnott A et al	https://www.gisaid.org	?	?	2020-4-19
Australia/NSW99/2020	ncov	EPI_ISL_427777	?	2020-3-21	Oceania	Australia	New South Wales	Sydney	Oceania	Australia	New South Wales	genome	29412	Human	?	?	Centre for Infectious Diseases and Microbiology Public Health	NSW Health Pathology - Institute of Clinical Pathology and Medical Research; Westmead Hospital; University of Sydney	Sadsad R et al	https://www.gisaid.org	?	?	2020-4-19
Australia/NSWID930/2020	ncov	EPI_ISL_421636	?	2020-3-26	Oceania	Australia	New South Wales	Tweed Heads	Oceania	Australia	New South Wales	genome	29842	Human	51	Male	Pathology North	Public Health Virology Laboratory	Bixing Huang et al	https://www.gisaid.org	?	?	2020-4-9
Australia/NT01/2020	ncov	EPI_ISL_419831	?	2020-2-21	Oceania	Australia	Northern Territory		Oceania	Australia	Northern Territory	genome	29865	Human	?	?	Royal Darwin Hospital	Victorian Infectious Diseases Reference Laboratory and Microbiological Diagnostic Unit Public Health Laboratory, Doherty Institute	Meumann et al	https://www.gisaid.org	?	?	2020-4-3
Australia/NT02/2020	ncov	EPI_ISL_419832	?	2020-2-21	Oceania	Australia	Northern Territory		Oceania	Australia	Northern Territory	genome	29865	Human	?	?	Royal Darwin Hospital	Victorian Infectious Diseases Reference Laboratory and Microbiological Diagnostic Unit Public Health Laboratory, Doherty Institute	Meumann et al	https://www.gisaid.org	?	?	2020-4-3
Australia/NT04/2020	ncov	EPI_ISL_419833	?	2020-2-22	Oceania	Australia	Northern Territory		Oceania	Australia	Northern Territory	genome	29865	Human	?	?	Royal Darwin Hospital	Victorian Infectious Diseases Reference Laboratory and Microbiological Diagnostic Unit Public Health Laboratory, Doherty Institute	Meumann et al	https://www.gisaid.org	?	?	2020-4-3
Australia/NT05/2020	ncov	EPI_ISL_419835	?	2020-2-24	Oceania	Australia	Northern Territory		Oceania	Australia	Northern Territory	genome	29894	Human	?	?	Royal Darwin Hospital	Victorian Infectious Diseases Reference Laboratory and Microbiological Diagnostic Unit Public Health Laboratory, Doherty Institute	Meumann et al	https://www.gisaid.org	?	?	2020-4-3
Australia/NT06/2020	ncov	EPI_ISL_426633	?	2020-3-19	Oceania	Australia	Northern territory		Oceania	Australia	Northern territory	genome	29903	Human	?	?	Royal Darwin Hospital Pathology	Microbiological Diagnostic Unit Public Health Laboratory and Victorian Infectious Diseases Reference Laboratory, Doherty Institute	Meumann et al	https://www.gisaid.org	?	?	2020-4-17
Australia/NT08/2020	ncov	EPI_ISL_426634	?	2020-3-20	Oceania	Australia	Northern territory		Oceania	Australia	Northern territory	genome	29903	Human	?	?	Royal Darwin Hospital Pathology	Microbiological Diagnostic Unit Public Health Laboratory and Victorian Infectious Diseases Reference Laboratory, Doherty Institute	Meumann et al	https://www.gisaid.org	?	?	2020-4-17
Australia/NT10/2020	ncov	EPI_ISL_426898	?	2020-3-26	Oceania	Australia	Northern Territory		Oceania	Australia	Northern Territory	genome	29903	Human	?	?	Royal Darwin Hospital Pathology	Microbiological Diagnostic Unit Public Health Laboratory and Victorian Infectious Diseases Reference Laboratory, Doherty Institute	Meumann et al	https://www.gisaid.org	?	?	2020-4-17
Australia/NT11/2020	ncov	EPI_ISL_426899	?	2020-3-27	Oceania	Australia	Northern Territory		Oceania	Australia	Northern Territory	genome	29903	Human	?	?	Royal Darwin Hospital Pathology	Microbiological Diagnostic Unit Public Health Laboratory and Victorian Infectious Diseases Reference Laboratory, Doherty Institute	Meumann et al	https://www.gisaid.org	?	?	2020-4-17
Australia/NT12/2020	ncov	EPI_ISL_426900	?	2020-3-25	Oceania	Australia	Northern Territory		Oceania	Australia	Northern Territory	genome	29903	Human	?	?	Royal Darwin Hospital Pathology	Microbiological Diagnostic Unit Public Health Laboratory and Victorian Infectious Diseases Reference Laboratory, Doherty Institute	Meumann et al	https://www.gisaid.org	?	?	2020-4-17
Australia/NT13/2020	ncov	EPI_ISL_426901	?	2020-3-25	Oceania	Australia	Northern Territory		Oceania	Australia	Northern Territory	genome	29903	Human	?	?	Royal Darwin Hospital Pathology	Microbiological Diagnostic Unit Public Health Laboratory and Victorian Infectious Diseases Reference Laboratory, Doherty Institute	Meumann et al	https://www.gisaid.org	?	?	2020-4-17
Australia/NT14/2020	ncov	EPI_ISL_426902	?	2020-3-26	Oceania	Australia	Northern Territory		Oceania	Australia	Northern Territory	genome	29903	Human	?	?	Royal Darwin Hospital Pathology	Microbiological Diagnostic Unit Public Health Laboratory and Victorian Infectious Diseases Reference Laboratory, Doherty Institute	Meumann et al	https://www.gisaid.org	?	?	2020-4-17
Australia/NT16/2020	ncov	EPI_ISL_426903	?	2020-3-24	Oceania	Australia	Northern Territory		Oceania	Australia	Northern Territory	genome	29903	Human	?	?	Royal Darwin Hospital Pathology	Microbiological Diagnostic Unit Public Health Laboratory and Victorian Infectious Diseases Reference Laboratory, Doherty Institute	Meumann et al	https://www.gisaid.org	?	?	2020-4-17
Australia/NT17/2020	ncov	EPI_ISL_426904	?	2020-3-24	Oceania	Australia	Northern Territory		Oceania	Australia	Northern Territory	genome	29903	Human	?	?	Royal Darwin Hospital Pathology	Microbiological Diagnostic Unit Public Health Laboratory and Victorian Infectious Diseases Reference Laboratory, Doherty Institute	Meumann et al	https://www.gisaid.org	?	?	2020-4-17
Australia/NT18/2020	ncov	EPI_ISL_426635	?	2020-3-23	Oceania	Australia	Northern Territory		Oceania	Australia	Northern Territory	genome	29903	Human	?	?	Royal Darwin Hospital Pathology	Microbiological Diagnostic Unit Public Health Laboratory and Victorian Infectious Diseases Reference Laboratory, Doherty Institute	Meumann et al	https://www.gisaid.org	?	?	2020-4-17
Australia/NT19/2020	ncov	EPI_ISL_426636	?	2020-3-25	Oceania	Australia	Northern Territory		Oceania	Australia	Northern Territory	genome	29903	Human	?	?	Royal Darwin Hospital Pathology	Microbiological Diagnostic Unit Public Health Laboratory and Victorian Infectious Diseases Reference Laboratory, Doherty Institute	Meumann et al	https://www.gisaid.org	?	?	2020-4-17
Australia/NT27/2020	ncov	EPI_ISL_430634	?	2020	Oceania	Australia	Northern Territory		Oceania	Australia	Northern Territory	genome	29903	Human	?	?	Royal Darwin Hospital Pathology	Microbiological Diagnostic Unit Public Health Laboratory and Victorian Infectious Diseases Reference Laboratory, The Peter Doherty Institute for Infection and Immunity	Meumann et al	https://www.gisaid.org	?	?	2020-4-27
Australia/NT28/2020	ncov	EPI_ISL_430631	?	2020	Oceania	Australia	Northern Territory		Oceania	Australia	Northern Territory	genome	29903	Human	?	?	Royal Darwin Hospital Pathology	Microbiological Diagnostic Unit Public Health Laboratory and Victorian Infectious Diseases Reference Laboratory, The Peter Doherty Institute for Infection and Immunity	Meumann et al	https://www.gisaid.org	?	?	2020-4-27
Australia/NT29/2020	ncov	EPI_ISL_430632	?	2020	Oceania	Australia	Northern Territory		Oceania	Australia	Northern Territory	genome	29903	Human	?	?	Royal Darwin Hospital Pathology	Microbiological Diagnostic Unit Public Health Laboratory and Victorian Infectious Diseases Reference Laboratory, The Peter Doherty Institute for Infection and Immunity	Meumann et al	https://www.gisaid.org	?	?	2020-4-27
Australia/NT30/2020	ncov	EPI_ISL_430633	?	2020	Oceania	Australia	Northern Territory		Oceania	Australia	Northern Territory	genome	29903	Human	?	?	Royal Darwin Hospital Pathology	Microbiological Diagnostic Unit Public Health Laboratory and Victorian Infectious Diseases Reference Laboratory, The Peter Doherty Institute for Infection and Immunity	Meumann et al	https://www.gisaid.org	?	?	2020-4-27
Australia/NT31/2020	ncov	EPI_ISL_430635	?	2020	Oceania	Australia	Northern Territory		Oceania	Australia	Northern Territory	genome	29903	Human	?	?	Royal Darwin Hospital Pathology	Microbiological Diagnostic Unit Public Health Laboratory and Victorian Infectious Diseases Reference Laboratory, The Peter Doherty Institute for Infection and Immunity	Meumann et al	https://www.gisaid.org	?	?	2020-4-27
Australia/NT32/2020	ncov	EPI_ISL_430636	?	2020	Oceania	Australia	Northern Territory		Oceania	Australia	Northern Territory	genome	29903	Human	?	?	Royal Darwin Hospital Pathology	Microbiological Diagnostic Unit Public Health Laboratory and Victorian Infectious Diseases Reference Laboratory, The Peter Doherty Institute for Infection and Immunity	Meumann et al	https://www.gisaid.org	?	?	2020-4-27
Australia/NT36/2020	ncov	EPI_ISL_430494	?	2020	Oceania	Australia	Northern Territory		Oceania	Australia	Northern Territory	genome	29903	Human	?	?	Royal Darwin Hospital Pathology	Microbiological Diagnostic Unit Public Health Laboratory and Victorian Infectious Diseases Reference Laboratory, The Peter Doherty Institute for Infection and Immunity	Meumann et al	https://www.gisaid.org	?	?	2020-4-27
Australia/NT37/2020	ncov	EPI_ISL_430495	?	2020	Oceania	Australia	Northern Territory		Oceania	Australia	Northern Territory	genome	29903	Human	?	?	Royal Darwin Hospital Pathology	Microbiological Diagnostic Unit Public Health Laboratory and Victorian Infectious Diseases Reference Laboratory, The Peter Doherty Institute for Infection and Immunity	Meumann et al	https://www.gisaid.org	?	?	2020-4-27
Australia/NT38/2020	ncov	EPI_ISL_430496	?	2020	Oceania	Australia	Northern Territory		Oceania	Australia	Northern Territory	genome	29903	Human	?	?	Royal Darwin Hospital Pathology	Microbiological Diagnostic Unit Public Health Laboratory and Victorian Infectious Diseases Reference Laboratory, The Peter Doherty Institute for Infection and Immunity	Meumann et al	https://www.gisaid.org	?	?	2020-4-27
Australia/NT39/2020	ncov	EPI_ISL_430497	?	2020	Oceania	Australia	Northern Territory		Oceania	Australia	Northern Territory	genome	29903	Human	?	?	Royal Darwin Hospital Pathology	Microbiological Diagnostic Unit Public Health Laboratory and Victorian Infectious Diseases Reference Laboratory, The Peter Doherty Institute for Infection and Immunity	Meumann et al	https://www.gisaid.org	?	?	2020-4-27
Australia/NT41/2020	ncov	EPI_ISL_456497	?	2020-5-1	Oceania	Australia	Northern Territory		Oceania	Australia	Northern Territory	genome	29903	Human	?	?	Royal Darwin Hospital Pathology	Microbiological Diagnostic Unit Public Health Laboratory, The Peter Doherty Institute for Infection and Immunity	Meumann et al	https://www.gisaid.org	?	?	2020-6-2
Australia/NT42/2020	ncov	EPI_ISL_456498	?	2020-5-1	Oceania	Australia	Northern Territory		Oceania	Australia	Northern Territory	genome	29903	Human	?	?	Royal Darwin Hospital Pathology	Microbiological Diagnostic Unit Public Health Laboratory, The Peter Doherty Institute for Infection and Immunity	Meumann et al	https://www.gisaid.org	?	?	2020-6-2
Australia/QLD01/2020	ncov	EPI_ISL_407894	?	2020-1-28	Oceania	Australia	Queensland	Gold Coast	Asia	China	Hubei	genome	29842	Human	44	Male	Pathology Queensland	Public Health Virology Laboratory	Ben Huang et al	https://www.gisaid.org	?	?	2020-2-6
Australia/QLD02/2020	ncov	EPI_ISL_407896	?	2020-1-30	Oceania	Australia	Queensland	Gold Coast	Oceania	Australia	Queensland	genome	29864	Human	42	Female	Pathology Queensland	Public Health Virology Laboratory	Ben Huang et al	https://www.gisaid.org	?	?	2020-2-6
Australia/QLD03/2020	ncov	EPI_ISL_410717	?	2020-2-5	Oceania	Australia	Queensland	Gold Coast	Oceania	Australia	Queensland	genome	29865	Human	8	Male	Pathology Queensland	Public Health Virology Laboratory	Ben Huang et al	https://www.gisaid.org	?	?	2020-2-18
Australia/QLD04/2020	ncov	EPI_ISL_410718	?	2020-2-5	Oceania	Australia	Queensland	Gold Coast	Oceania	Australia	Queensland	genome	29865	Human	37	Male	Pathology Queensland	Public Health Virology Laboratory	Ben Huang et al	https://www.gisaid.org	?	?	2020-2-18
Australia/QLD09/2020	ncov	EPI_ISL_414414	?	2020-2-29	Oceania	Australia	Queensland	Gold Coast	Oceania	Australia	Queensland	genome	29864	Human	63	Female	Pathology Queensland	Public Health Virology Laboratory	Bixing Huang et al	https://www.gisaid.org	?	?	2020-3-12
Australia/QLDID919/2020	ncov	EPI_ISL_417031	?	2020-3-11	Oceania	Australia	Queensland	Gold Coast	Oceania	Australia	Queensland	genome	29864	Human	63	Female	Pathology Queensland	Public Health Virology Laboratory	Bixing Huang et al	https://www.gisaid.org	?	?	2020-3-24
Australia/QLDID920/2020	ncov	EPI_ISL_417032	?	2020-3-11	Oceania	Australia	Queensland	Rockhampton	Oceania	Australia	Queensland	genome	29864	Human	60	Male	Rockhampton Base Hospital	Public Health Virology Laboratory	Bixing Huang et al	https://www.gisaid.org	?	?	2020-3-24
Australia/QLDID921/2020	ncov	EPI_ISL_417033	?	2020-3-11	Oceania	Australia	Queensland	Brisbane	Oceania	Australia	Queensland	genome	29865	Human	70	Female	Sullivan Nicolaides Pathology	Public Health Virology Laboratory	Bixing Huang et al	https://www.gisaid.org	?	?	2020-3-24
Australia/QLDID922/2020	ncov	EPI_ISL_418799	?	2020-2-28	Oceania	Australia	Queensland	Brisbane	Oceania	Australia	Queensland	genome	29831	Human	20	Male	Mater Pathology	Public Health Virology Laboratory	Bixing Huang et al	https://www.gisaid.org	?	?	2020-3-31
Australia/QLDID923/2020	ncov	EPI_ISL_418801	?	2020-3-14	Oceania	Australia	Queensland	Brisbane	Oceania	Australia	Queensland	genome	29835	Human	25	Female	Mater Pathology	Public Health Virology Laboratory	Bixing Huang et al	https://www.gisaid.org	?	?	2020-3-31
Australia/QLDID924/2020	ncov	EPI_ISL_418802	?	2020-3-18	Oceania	Australia	Queensland	Gold Coast	Oceania	Australia	Queensland	genome	29864	Human	24	Female	Pathology Queensland	Public Health Virology Laboratory	Bixing Huang et al	https://www.gisaid.org	?	?	2020-3-31
Australia/QLDID925/2020	ncov	EPI_ISL_418803	?	2020-3-18	Oceania	Australia	Queensland	Sunshine Coast	Oceania	Australia	Queensland	genome	29864	Human	44	Male	Pathology Queensland	Public Health Virology Laboratory	Bixing Huang et al	https://www.gisaid.org	?	?	2020-3-31
Australia/QLDID926/2020	ncov	EPI_ISL_418804	?	2020-3-18	Oceania	Australia	Queensland	Sunshine Coast	Oceania	Australia	Queensland	genome	29864	Human	50	Female	Pathology Queensland	Public Health Virology Laboratory	Bixing Huang et al	https://www.gisaid.org	?	?	2020-3-31
Australia/QLDID927/2020	ncov	EPI_ISL_418807	?	2020-3-19	Oceania	Australia	Queensland	Brisbane	Oceania	Australia	Queensland	genome	29864	Human	45	Male	Pathology Queensland	Public Health Virology Laboratory	Bixing Huang et al	https://www.gisaid.org	?	?	2020-3-31
Australia/QLDID928/2020	ncov	EPI_ISL_418808	?	2020-3-19	Oceania	Australia	Queensland	Brisbane	Oceania	Australia	Queensland	genome	29844	Human	46	Male	Pathology Queensland	Public Health Virology Laboratory	Bixing Huang et al	https://www.gisaid.org	?	?	2020-3-31
Australia/QLDID929/2020	ncov	EPI_ISL_420878	?	2020-3-24	Oceania	Australia	Queensland	Brisbane	Oceania	Australia	Queensland	genome	29864	Human	30	Female	Mater Pathology	Public Health Virology Laboratory	Bixing Huang et al	https://www.gisaid.org	?	?	2020-4-7
Australia/QLDID931/2020	ncov	EPI_ISL_420879	?	2020-3-25	Oceania	Australia	Queensland	Brisbane	Oceania	Australia	Queensland	genome	29864	Human	45	Male	Mater Pathology	Public Health Virology Laboratory	Bixing Huang et al	https://www.gisaid.org	?	?	2020-4-7
Australia/QLDID935/2020	ncov	EPI_ISL_436097	?	2020-3-25	Oceania	Australia	Queensland	Brisbane	Oceania	Australia	Queensland	genome	29869	Human	19	Female	Prince Charles Hospital	Public Health Virology Laboratory, Forensics and Scientific Services, Queensland Health	Alyssa Pyke et al	https://www.gisaid.org	?	?	2020-5-5
Australia/QLDID936/2020	ncov	EPI_ISL_436098	?	2020-3-23	Oceania	Australia	Queensland	Brisbane	Oceania	Australia	Queensland	genome	29869	Human	22	Female	Royal Brisbane and Women's Hospital	Public Health Virology Laboratory, Forensic and Scientific Services, Queensland Health	Alyssa Pyke et al	https://www.gisaid.org	?	?	2020-5-6
Australia/QLDID937/2020	ncov	EPI_ISL_444611	?	2020-3-22	Oceania	Australia	Queensland	Southeast Queensland	Oceania	Australia	Queensland	genome	29852	Human	42	Female	Pathology Queensland	Public Health Virology Laboratory	Bixing Huang et al	https://www.gisaid.org	?	?	2020-5-14
Australia/QLDID938/2020	ncov	EPI_ISL_444612	?	2020-3-23	Oceania	Australia	Queensland	Brisbane	Oceania	Australia	Queensland	genome	29842	Human	51	Female	QML Pathology	Public Health Virology Laboratory	Bixing Huang et al	https://www.gisaid.org	?	?	2020-5-14
Australia/QLDID939/2020	ncov	EPI_ISL_444793	?	2020-3-24	Oceania	Australia	Queensland	Northern Queensland	Oceania	Australia	Queensland	genome	29836	Human	46	Male	Pathology Queensland	Public Health Virology Laboratory	Bixing Huang et al	https://www.gisaid.org	?	?	2020-5-14
Australia/QLDID940/2020	ncov	EPI_ISL_444794	?	2020-3-26	Oceania	Australia	Queensland	Cairns	Oceania	Australia	Queensland	genome	29839	Human	32	Male	Cairns Hospital	Public Health Virology Laboratory	Bixing Huang et al	https://www.gisaid.org	?	?	2020-5-14
Australia/QLDID941/2020	ncov	EPI_ISL_447594	?	2020-3-24	Oceania	Australia	Queensland	Sunshine Coast	Oceania	Australia	Queensland	genome	29814	Human	46	Female	Caloundra Hospital	Public Health Virology Laboratory	Bixing Huang et al	https://www.gisaid.org	?	?	2020-5-18
Australia/QLDID942/2020	ncov	EPI_ISL_447595	?	2020-3-24	Oceania	Australia	Queensland	Sunshine Coast	Oceania	Australia	Queensland	genome	29815	Human	56	Female	Pathology Queensland, Sunshine Coast University Hospital	Public Health Virology Laboratory	Bixing Huang et al	https://www.gisaid.org	?	?	2020-5-18
Australia/SAP029/2020	ncov	EPI_ISL_450193	?	2020-3-16	Oceania	Australia	South Australia		Oceania	Australia	South Australia	genome	29879	Human	?	?	SA Pathology	SA Pathology	Lex Leong et al	https://www.gisaid.org	?	?	2020-5-20
Australia/SAP032/2020	ncov	EPI_ISL_451077	?	2020-3-18	Oceania	Australia	South Australia		Oceania	Australia	South Australia	genome	29872	Human	?	?	SA Pathology	SA Pathology	Lex Leong et al	https://www.gisaid.org	?	?	2020-5-23
Australia/SAP033/2020	ncov	EPI_ISL_451078	?	2020-3-19	Oceania	Australia	South Australia		Oceania	Australia	South Australia	genome	29873	Human	?	?	SA Pathology	SA Pathology	Lex Leong et al	https://www.gisaid.org	?	?	2020-5-23
Australia/SAP034/2020	ncov	EPI_ISL_451079	?	2020-3-19	Oceania	Australia	South Australia		Oceania	Australia	South Australia	genome	29894	Human	?	?	SA Pathology	SA Pathology	Lex Leong et al	https://www.gisaid.org	?	?	2020-5-23
Australia/SAP035/2020	ncov	EPI_ISL_451080	?	2020-3-20	Oceania	Australia	South Australia		Oceania	Australia	South Australia	genome	29903	Human	?	?	SA Pathology	SA Pathology	Lex Leong et al	https://www.gisaid.org	?	?	2020-5-23
Australia/SAP036/2020	ncov	EPI_ISL_450194	?	2020-3-19	Oceania	Australia	South Australia		Oceania	Australia	South Australia	genome	29899	Human	?	?	SA Pathology	SA Pathology	Lex Leong et al	https://www.gisaid.org	?	?	2020-5-20
Australia/SAP037/2020	ncov	EPI_ISL_451081	?	2020-3-20	Oceania	Australia	South Australia		Oceania	Australia	South Australia	genome	29867	Human	?	?	SA Pathology	SA Pathology	Lex Leong et al	https://www.gisaid.org	?	?	2020-5-23
Australia/SAP039/2020	ncov	EPI_ISL_450195	?	2020-3-21	Oceania	Australia	South Australia		Oceania	Australia	South Australia	genome	29845	Human	?	?	SA Pathology	SA Pathology	Lex Leong et al	https://www.gisaid.org	?	?	2020-5-20
Australia/SAP041/2020	ncov	EPI_ISL_451082	?	2020-3-21	Oceania	Australia	South Australia		Oceania	Australia	South Australia	genome	29901	Human	?	?	SA Pathology	SA Pathology	Lex Leong et al	https://www.gisaid.org	?	?	2020-5-23
Australia/SAP042/2020	ncov	EPI_ISL_451083	?	2020-3-21	Oceania	Australia	South Australia		Oceania	Australia	South Australia	genome	29903	Human	?	?	SA Pathology	SA Pathology	Lex Leong et al	https://www.gisaid.org	?	?	2020-5-23
Australia/SAP044/2020	ncov	EPI_ISL_451084	?	2020-3-22	Oceania	Australia	South Australia		Oceania	Australia	South Australia	genome	29903	Human	?	?	SA Pathology	SA Pathology	Lex Leong et al	https://www.gisaid.org	?	?	2020-5-23
Australia/SAP046/2020	ncov	EPI_ISL_451085	?	2020-3-22	Oceania	Australia	South Australia		Oceania	Australia	South Australia	genome	29867	Human	?	?	SA Pathology	SA Pathology	Lex Leong et al	https://www.gisaid.org	?	?	2020-5-23
Australia/SAP047/2020	ncov	EPI_ISL_451086	?	2020-3-24	Oceania	Australia	South Australia		Oceania	Australia	South Australia	genome	29866	Human	?	?	SA Pathology	SA Pathology	Lex Leong et al	https://www.gisaid.org	?	?	2020-5-23
Australia/SAP048/2020	ncov	EPI_ISL_451087	?	2020-3-23	Oceania	Australia	South Australia		Oceania	Australia	South Australia	genome	29903	Human	?	?	SA Pathology	SA Pathology	Lex Leong et al	https://www.gisaid.org	?	?	2020-5-23
Australia/SAP049/2020	ncov	EPI_ISL_451088	?	2020-3-24	Oceania	Australia	South Australia		Oceania	Australia	South Australia	genome	29867	Human	?	?	SA Pathology	SA Pathology	Lex Leong et al	https://www.gisaid.org	?	?	2020-5-23
Australia/SAP050/2020	ncov	EPI_ISL_451089	?	2020-3-26	Oceania	Australia	South Australia		Oceania	Australia	South Australia	genome	29865	Human	?	?	SA Pathology	SA Pathology	Lex Leong et al	https://www.gisaid.org	?	?	2020-5-23
Australia/SAP051/2020	ncov	EPI_ISL_451090	?	2020-3-26	Oceania	Australia	South Australia		Oceania	Australia	South Australia	genome	29869	Human	?	?	SA Pathology	SA Pathology	Lex Leong et al	https://www.gisaid.org	?	?	2020-5-23
Australia/SAP052/2020	ncov	EPI_ISL_451091	?	2020-3-26	Oceania	Australia	South Australia		Oceania	Australia	South Australia	genome	29903	Human	?	?	SA Pathology	SA Pathology	Lex Leong et al	https://www.gisaid.org	?	?	2020-5-23
Australia/SAP053/2020	ncov	EPI_ISL_451092	?	2020-3-26	Oceania	Australia	South Australia		Oceania	Australia	South Australia	genome	29865	Human	?	?	SA Pathology	SA Pathology	Lex Leong et al	https://www.gisaid.org	?	?	2020-5-23
Australia/SAP054/2020	ncov	EPI_ISL_451093	?	2020-3-26	Oceania	Australia	South Australia		Oceania	Australia	South Australia	genome	29903	Human	?	?	SA Pathology	SA Pathology	Lex Leong et al	https://www.gisaid.org	?	?	2020-5-23
Australia/SAP055/2020	ncov	EPI_ISL_451094	?	2020-3-26	Oceania	Australia	South Australia		Oceania	Australia	South Australia	genome	29865	Human	?	?	SA Pathology	SA Pathology	Lex Leong et al	https://www.gisaid.org	?	?	2020-5-23
Australia/SAP056/2020	ncov	EPI_ISL_451095	?	2020-3-27	Oceania	Australia	South Australia		Oceania	Australia	South Australia	genome	29899	Human	?	?	SA Pathology	SA Pathology	Lex Leong et al	https://www.gisaid.org	?	?	2020-5-23
Australia/SAP057/2020	ncov	EPI_ISL_451096	?	2020-3-27	Oceania	Australia	South Australia		Oceania	Australia	South Australia	genome	29903	Human	?	?	SA Pathology	SA Pathology	Lex Leong et al	https://www.gisaid.org	?	?	2020-5-23
Australia/SAP058/2020	ncov	EPI_ISL_451097	?	2020-3-27	Oceania	Australia	South Australia		Oceania	Australia	South Australia	genome	29903	Human	?	?	SA Pathology	SA Pathology	Lex Leong et al	https://www.gisaid.org	?	?	2020-5-23
Australia/SAP059/2020	ncov	EPI_ISL_451098	?	2020-3-27	Oceania	Australia	South Australia		Oceania	Australia	South Australia	genome	29899	Human	?	?	SA Pathology	SA Pathology	Lex Leong et al	https://www.gisaid.org	?	?	2020-5-23
Australia/SAP060/2020	ncov	EPI_ISL_451099	?	2020-3-27	Oceania	Australia	South Australia		Oceania	Australia	South Australia	genome	29887	Human	?	?	SA Pathology	SA Pathology	Lex Leong et al	https://www.gisaid.org	?	?	2020-5-23
Australia/SAP061/2020	ncov	EPI_ISL_451100	?	2020-3-28	Oceania	Australia	South Australia		Oceania	Australia	South Australia	genome	29903	Human	?	?	SA Pathology	SA Pathology	Lex Leong et al	https://www.gisaid.org	?	?	2020-5-23
Australia/SAP062/2020	ncov	EPI_ISL_451101	?	2020-3-28	Oceania	Australia	South Australia		Oceania	Australia	South Australia	genome	29903	Human	?	?	SA Pathology	SA Pathology	Lex Leong et al	https://www.gisaid.org	?	?	2020-5-23
Australia/SAP063/2020	ncov	EPI_ISL_451102	?	2020-3-28	Oceania	Australia	South Australia		Oceania	Australia	South Australia	genome	29887	Human	?	?	SA Pathology	SA Pathology	Lex Leong et al	https://www.gisaid.org	?	?	2020-5-23
Australia/SAP065/2020	ncov	EPI_ISL_451103	?	2020-3-29	Oceania	Australia	South Australia		Oceania	Australia	South Australia	genome	29903	Human	?	?	SA Pathology	SA Pathology	Lex Leong et al	https://www.gisaid.org	?	?	2020-5-23
Australia/SAP066/2020	ncov	EPI_ISL_451104	?	2020-3-29	Oceania	Australia	South Australia		Oceania	Australia	South Australia	genome	29903	Human	?	?	SA Pathology	SA Pathology	Lex Leong et al	https://www.gisaid.org	?	?	2020-5-23
Australia/SAP067/2020	ncov	EPI_ISL_451105	?	2020-3-29	Oceania	Australia	South Australia		Oceania	Australia	South Australia	genome	29903	Human	?	?	SA Pathology	SA Pathology	Lex Leong et al	https://www.gisaid.org	?	?	2020-5-23
Australia/SAP068/2020	ncov	EPI_ISL_451106	?	2020-3-30	Oceania	Australia	South Australia		Oceania	Australia	South Australia	genome	29868	Human	?	?	SA Pathology	SA Pathology	Lex Leong et al	https://www.gisaid.org	?	?	2020-5-23
Australia/SAP069/2020	ncov	EPI_ISL_451107	?	2020-3-28	Oceania	Australia	South Australia		Oceania	Australia	South Australia	genome	29867	Human	?	?	SA Pathology	SA Pathology	Lex Leong et al	https://www.gisaid.org	?	?	2020-5-23
Australia/SAP070/2020	ncov	EPI_ISL_451108	?	2020-3-30	Oceania	Australia	South Australia		Oceania	Australia	South Australia	genome	29903	Human	?	?	SA Pathology	SA Pathology	Lex Leong et al	https://www.gisaid.org	?	?	2020-5-23
Australia/SAP072/2020	ncov	EPI_ISL_451109	?	2020-3-31	Oceania	Australia	South Australia		Oceania	Australia	South Australia	genome	29903	Human	?	?	SA Pathology	SA Pathology	Lex Leong et al	https://www.gisaid.org	?	?	2020-5-23
Australia/SAP073/2020	ncov	EPI_ISL_451110	?	2020-3-31	Oceania	Australia	South Australia		Oceania	Australia	South Australia	genome	29903	Human	?	?	SA Pathology	SA Pathology	Lex Leong et al	https://www.gisaid.org	?	?	2020-5-23
Australia/SAP074/2020	ncov	EPI_ISL_451111	?	2020-3-31	Oceania	Australia	South Australia		Oceania	Australia	South Australia	genome	29898	Human	?	?	SA Pathology	SA Pathology	Lex Leong et al	https://www.gisaid.org	?	?	2020-5-23
Australia/SAP075/2020	ncov	EPI_ISL_451112	?	2020-3-31	Oceania	Australia	South Australia		Oceania	Australia	South Australia	genome	29902	Human	?	?	SA Pathology	SA Pathology	Lex Leong et al	https://www.gisaid.org	?	?	2020-5-23
Australia/SAP076/2020	ncov	EPI_ISL_451113	?	2020-3-31	Oceania	Australia	South Australia		Oceania	Australia	South Australia	genome	29902	Human	?	?	SA Pathology	SA Pathology	Lex Leong et al	https://www.gisaid.org	?	?	2020-5-23
Australia/SAP077/2020	ncov	EPI_ISL_451114	?	2020-3-31	Oceania	Australia	South Australia		Oceania	Australia	South Australia	genome	29903	Human	?	?	SA Pathology	SA Pathology	Lex Leong et al	https://www.gisaid.org	?	?	2020-5-23
Australia/SAP079/2020	ncov	EPI_ISL_451115	?	2020-3-31	Oceania	Australia	South Australia		Oceania	Australia	South Australia	genome	29900	Human	?	?	SA Pathology	SA Pathology	Lex Leong et al	https://www.gisaid.org	?	?	2020-5-23
Australia/SAP080/2020	ncov	EPI_ISL_451116	?	2020-3-31	Oceania	Australia	South Australia		Oceania	Australia	South Australia	genome	29903	Human	?	?	SA Pathology	SA Pathology	Lex Leong et al	https://www.gisaid.org	?	?	2020-5-23
Australia/SAP081/2020	ncov	EPI_ISL_451117	?	2020-3-31	Oceania	Australia	South Australia		Oceania	Australia	South Australia	genome	29866	Human	?	?	SA Pathology	SA Pathology	Lex Leong et al	https://www.gisaid.org	?	?	2020-5-23
Australia/SAP082/2020	ncov	EPI_ISL_451118	?	2020-3-31	Oceania	Australia	South Australia		Oceania	Australia	South Australia	genome	29902	Human	?	?	SA Pathology	SA Pathology	Lex Leong et al	https://www.gisaid.org	?	?	2020-5-23
Australia/SAP083/2020	ncov	EPI_ISL_451119	?	2020-3-31	Oceania	Australia	South Australia		Oceania	Australia	South Australia	genome	29867	Human	?	?	SA Pathology	SA Pathology	Lex Leong et al	https://www.gisaid.org	?	?	2020-5-23
Australia/SAP084/2020	ncov	EPI_ISL_451120	?	2020-3-31	Oceania	Australia	South Australia		Oceania	Australia	South Australia	genome	29898	Human	?	?	SA Pathology	SA Pathology	Lex Leong et al	https://www.gisaid.org	?	?	2020-5-23
Australia/SAP085/2020	ncov	EPI_ISL_451121	?	2020-3-31	Oceania	Australia	South Australia		Oceania	Australia	South Australia	genome	29896	Human	?	?	SA Pathology	SA Pathology	Lex Leong et al	https://www.gisaid.org	?	?	2020-5-23
Australia/SAP087/2020	ncov	EPI_ISL_451122	?	2020-3-31	Oceania	Australia	South Australia		Oceania	Australia	South Australia	genome	29899	Human	?	?	SA Pathology	SA Pathology	Lex Leong et al	https://www.gisaid.org	?	?	2020-5-23
Australia/SAP088/2020	ncov	EPI_ISL_451123	?	2020-4-1	Oceania	Australia	South Australia		Oceania	Australia	South Australia	genome	29887	Human	?	?	SA Pathology	SA Pathology	Lex Leong et al	https://www.gisaid.org	?	?	2020-5-23
Australia/SAP089/2020	ncov	EPI_ISL_451124	?	2020-4-1	Oceania	Australia	South Australia		Oceania	Australia	South Australia	genome	29866	Human	?	?	SA Pathology	SA Pathology	Lex Leong et al	https://www.gisaid.org	?	?	2020-5-23
Australia/SAP090/2020	ncov	EPI_ISL_451125	?	2020-4-1	Oceania	Australia	South Australia		Oceania	Australia	South Australia	genome	29903	Human	?	?	SA Pathology	SA Pathology	Lex Leong et al	https://www.gisaid.org	?	?	2020-5-23
Australia/SAP091/2020	ncov	EPI_ISL_451126	?	2020-4-1	Oceania	Australia	South Australia		Oceania	Australia	South Australia	genome	29869	Human	?	?	SA Pathology	SA Pathology	Lex Leong et al	https://www.gisaid.org	?	?	2020-5-23
Australia/SAP092/2020	ncov	EPI_ISL_451127	?	2020-4-1	Oceania	Australia	South Australia		Oceania	Australia	South Australia	genome	29868	Human	?	?	SA Pathology	SA Pathology	Lex Leong et al	https://www.gisaid.org	?	?	2020-5-23
Australia/SAP093/2020	ncov	EPI_ISL_451128	?	2020-4-2	Oceania	Australia	South Australia		Oceania	Australia	South Australia	genome	29899	Human	?	?	SA Pathology	SA Pathology	Lex Leong et al	https://www.gisaid.org	?	?	2020-5-23
Australia/SAP095/2020	ncov	EPI_ISL_451129	?	2020-4-9	Oceania	Australia	South Australia		Oceania	Australia	South Australia	genome	29901	Human	?	?	SA Pathology	SA Pathology	Lex Leong et al	https://www.gisaid.org	?	?	2020-5-23
Australia/SAP110/2020	ncov	EPI_ISL_451130	?	2020-3-16	Oceania	Australia	South Australia		Oceania	Australia	South Australia	genome	29865	Human	?	?	SA Pathology	SA Pathology	Lex Leong et al	https://www.gisaid.org	?	?	2020-5-23
Australia/SAP111/2020	ncov	EPI_ISL_451131	?	2020-3-15	Oceania	Australia	South Australia		Oceania	Australia	South Australia	genome	29900	Human	?	?	SA Pathology	SA Pathology	Lex Leong et al	https://www.gisaid.org	?	?	2020-5-23
Australia/SAP115/2020	ncov	EPI_ISL_451132	?	2020-3-17	Oceania	Australia	South Australia		Oceania	Australia	South Australia	genome	29898	Human	?	?	SA Pathology	SA Pathology	Lex Leong et al	https://www.gisaid.org	?	?	2020-5-23
Australia/SAP122/2020	ncov	EPI_ISL_451133	?	2020-3-20	Oceania	Australia	South Australia		Oceania	Australia	South Australia	genome	29867	Human	?	?	SA Pathology	SA Pathology	Lex Leong et al	https://www.gisaid.org	?	?	2020-5-23
Australia/SAP125/2020	ncov	EPI_ISL_451134	?	2020-3-21	Oceania	Australia	South Australia		Oceania	Australia	South Australia	genome	29894	Human	?	?	SA Pathology	SA Pathology	Lex Leong et al	https://www.gisaid.org	?	?	2020-5-23
Australia/SAP126/2020	ncov	EPI_ISL_451135	?	2020-3-21	Oceania	Australia	South Australia		Oceania	Australia	South Australia	genome	29867	Human	?	?	SA Pathology	SA Pathology	Lex Leong et al	https://www.gisaid.org	?	?	2020-5-23
Australia/SAP127/2020	ncov	EPI_ISL_451136	?	2020-3-22	Oceania	Australia	South Australia		Oceania	Australia	South Australia	genome	29902	Human	?	?	SA Pathology	SA Pathology	Lex Leong et al	https://www.gisaid.org	?	?	2020-5-23
Australia/SAP130/2020	ncov	EPI_ISL_451137	?	2020-3-24	Oceania	Australia	South Australia		Oceania	Australia	South Australia	genome	29891	Human	?	?	SA Pathology	SA Pathology	Lex Leong et al	https://www.gisaid.org	?	?	2020-5-23
Australia/SAP133/2020	ncov	EPI_ISL_451138	?	2020-3-25	Oceania	Australia	South Australia		Oceania	Australia	South Australia	genome	29902	Human	?	?	SA Pathology	SA Pathology	Lex Leong et al	https://www.gisaid.org	?	?	2020-5-23
Australia/SAP134/2020	ncov	EPI_ISL_451139	?	2020-3-25	Oceania	Australia	South Australia		Oceania	Australia	South Australia	genome	29867	Human	?	?	SA Pathology	SA Pathology	Lex Leong et al	https://www.gisaid.org	?	?	2020-5-23
Australia/SAP136/2020	ncov	EPI_ISL_451140	?	2020-3-24	Oceania	Australia	South Australia		Oceania	Australia	South Australia	genome	29895	Human	?	?	SA Pathology	SA Pathology	Lex Leong et al	https://www.gisaid.org	?	?	2020-5-23
Australia/SAP137/2020	ncov	EPI_ISL_451141	?	2020-3-26	Oceania	Australia	South Australia		Oceania	Australia	South Australia	genome	29901	Human	?	?	SA Pathology	SA Pathology	Lex Leong et al	https://www.gisaid.org	?	?	2020-5-23
Australia/SAP141/2020	ncov	EPI_ISL_451142	?	2020-3-30	Oceania	Australia	South Australia		Oceania	Australia	South Australia	genome	29866	Human	?	?	SA Pathology	SA Pathology	Lex Leong et al	https://www.gisaid.org	?	?	2020-5-23
Australia/SAP142/2020	ncov	EPI_ISL_451143	?	2020-3-31	Oceania	Australia	South Australia		Oceania	Australia	South Australia	genome	29867	Human	?	?	SA Pathology	SA Pathology	Lex Leong et al	https://www.gisaid.org	?	?	2020-5-23
Australia/SAP146/2020	ncov	EPI_ISL_451144	?	2020-4-10	Oceania	Australia	South Australia		Oceania	Australia	South Australia	genome	29903	Human	?	?	SA Pathology	SA Pathology	Lex Leong et al	https://www.gisaid.org	?	?	2020-5-23
Australia/SAP147/2020	ncov	EPI_ISL_451145	?	2020-4-11	Oceania	Australia	South Australia		Oceania	Australia	South Australia	genome	29886	Human	?	?	SA Pathology	SA Pathology	Lex Leong et al	https://www.gisaid.org	?	?	2020-5-23
Australia/SAP152/2020	ncov	EPI_ISL_451146	?	2020-3-10	Oceania	Australia	South Australia		Oceania	Australia	South Australia	genome	29867	Human	?	?	SA Pathology	SA Pathology	Lex Leong et al	https://www.gisaid.org	?	?	2020-5-23
Australia/SAP153/2020	ncov	EPI_ISL_451147	?	2020-3-16	Oceania	Australia	South Australia		Oceania	Australia	South Australia	genome	29903	Human	?	?	SA Pathology	SA Pathology	Lex Leong et al	https://www.gisaid.org	?	?	2020-5-23
Australia/SAP154/2020	ncov	EPI_ISL_451148	?	2020-3-23	Oceania	Australia	South Australia		Oceania	Australia	South Australia	genome	29867	Human	?	?	SA Pathology	SA Pathology	Lex Leong et al	https://www.gisaid.org	?	?	2020-5-23
Australia/VIC-CBA1/2020	ncov	EPI_ISL_420855	?	2020-3-23	Oceania	Australia	Victoria		Oceania	Australia	Victoria	genome	29875	Human	23	Female	Geelong Centre for Emerging Infectious Diseases	Geelong Centre for Emerging Infectious Diseases	Chamings et al	https://www.gisaid.org	?	?	2020-4-7
Australia/VIC-CBA2/2020	ncov	EPI_ISL_420876	?	2020-3-24	Oceania	Australia	Victoria		Oceania	Australia	Victoria	genome	29875	Human	39	Female	Geelong Centre for Emerging Infectious Diseases	Geelong Centre for Emerging Infectious Diseases	Chamings et al	https://www.gisaid.org	?	?	2020-4-7
Australia/VIC-CBA3/2020	ncov	EPI_ISL_420877	?	2020-3-28	Oceania	Australia	Victoria		Oceania	Australia	Victoria	genome	29875	Human	38	Female	Geelong Centre for Emerging Infectious Diseases	Geelong Centre for Emerging Infectious Diseases	Chamings et al	https://www.gisaid.org	?	?	2020-4-7
Australia/VIC-CBA4/2020	ncov	EPI_ISL_430064	?	2020-3-7	Oceania	Australia	Victoria		Oceania	Australia	Victoria	genome	29875	Human	21	Female	Geelong Centre for Emerging Infectious Diseases	Geelong Centre for Emerging Infectious Diseases	Chamings A. et al	https://www.gisaid.org	?	?	2020-4-25
Australia/VIC-CBA5/2020	ncov	EPI_ISL_430065	?	2020-4-8	Oceania	Australia	Victoria		Oceania	Australia	Victoria	genome	29875	Human	38	Female	Geelong Centre for Emerging Infectious Diseases	Geelong Centre for Emerging Infectious Diseases	Chamings A. et al	https://www.gisaid.org	?	?	2020-4-25
Australia/VIC-CBA6/2020	ncov	EPI_ISL_430066	?	2020-4-8	Oceania	Australia	Victoria		Oceania	Australia	Victoria	genome	29875	Human	39	Female	Geelong Centre for Emerging Infectious Diseases	Geelong Centre for Emerging Infectious Diseases	Chamings A. et al	https://www.gisaid.org	?	?	2020-4-25
Australia/VIC01/2020	ncov	EPI_ISL_406844	MT007544	2020-1-25	Oceania	Australia	Victoria	Clayton	Asia	China	Hubei	genome	29893	Human	50	Male	Monash Medical Centre	Collaboration between the University of Melbourne at The Peter Doherty Institute for Infection and Immunity, and the Victorian Infectious Disease Reference Laboratory	Caly et al	https://www.gisaid.org	?	?	2020-1-31
Australia/VIC02/2020	ncov	EPI_ISL_416410	?	2020-1-24	Oceania	Australia	Victoria	Melbourne	Oceania	Australia	Victoria	genome	29865	Human	58	Male	Victorian Infectious Diseases Reference Laboratory (VIDRL)	Victorian Infectious Diseases Reference Laboratory and Microbiological Diagnostic Unit Public Health Laboratory, Doherty Institute	Caly L. et al	https://www.gisaid.org	?	?	2020-3-20
Australia/VIC03/2020	ncov	EPI_ISL_416411	?	2020-1-25	Oceania	Australia	Victoria	Melbourne	Oceania	Australia	Victoria	genome	29899	Human	58	Male	Victorian Infectious Diseases Reference Laboratory (VIDRL)	Victorian Infectious Diseases Reference Laboratory and Microbiological Diagnostic Unit Public Health Laboratory, Doherty Institute	Caly L. et al	https://www.gisaid.org	?	?	2020-3-20
Australia/VIC04/2020	ncov	EPI_ISL_416412	?	2020-3-2	Oceania	Australia	Victoria	Melbourne	Oceania	Australia	Victoria	genome	29893	Human	32	Male	Victorian Infectious Diseases Reference Laboratory (VIDRL)	Victorian Infectious Diseases Reference Laboratory and Microbiological Diagnostic Unit Public Health Laboratory, Doherty Institute	Caly L. et al	https://www.gisaid.org	?	?	2020-3-20
Australia/VIC05/2020	ncov	EPI_ISL_416413	?	2020-3-5	Oceania	Australia	Victoria	Melbourne	Oceania	Australia	Victoria	genome	29895	Human	73	Male	Victorian Infectious Diseases Reference Laboratory (VIDRL)	Victorian Infectious Diseases Reference Laboratory and Microbiological Diagnostic Unit Public Health Laboratory, Doherty Institute	Caly L. et al	https://www.gisaid.org	?	?	2020-3-20
Australia/VIC06/2020	ncov	EPI_ISL_416414	?	2020-3-6	Oceania	Australia	Victoria	Melbourne	Oceania	Australia	Victoria	genome	29865	Human	31	Female	Victorian Infectious Diseases Reference Laboratory (VIDRL)	Victorian Infectious Diseases Reference Laboratory and Microbiological Diagnostic Unit Public Health Laboratory, Doherty Institute	Caly L. et al	https://www.gisaid.org	?	?	2020-3-20
Australia/VIC07/2020	ncov	EPI_ISL_416415	?	2020-2-8	Oceania	Australia	Victoria	Melbourne	Oceania	Australia	Victoria	genome	29865	Human	25	Female	Victorian Infectious Diseases Reference Laboratory (VIDRL)	Victorian Infectious Diseases Reference Laboratory and Microbiological Diagnostic Unit Public Health Laboratory, Doherty Institute	Caly L. et al	https://www.gisaid.org	?	?	2020-3-20
Australia/VIC08/2020	ncov	EPI_ISL_416514	?	2020-3-15	Oceania	Australia	Victoria	Melbourne	Oceania	Australia	Victoria	genome	29899	Human	23	Female	Victorian Infectious Diseases Reference Laboratory (VIDRL)	Victorian Infectious Diseases Reference Laboratory and Microbiological Diagnostic Unit Public Health Laboratory, Doherty Institute	Caly L. et al	https://www.gisaid.org	?	?	2020-3-22
Australia/VIC09/2020	ncov	EPI_ISL_416515	?	2020-3-15	Oceania	Australia	Victoria	Melbourne	Oceania	Australia	Victoria	genome	29852	Human	44	Female	Victorian Infectious Diseases Reference Laboratory (VIDRL)	Victorian Infectious Diseases Reference Laboratory and Microbiological Diagnostic Unit Public Health Laboratory, Doherty Institute	Caly L. et al	https://www.gisaid.org	?	?	2020-3-22
Australia/VIC10/2020	ncov	EPI_ISL_416516	?	2020-3-16	Oceania	Australia	Victoria	Melbourne	Oceania	Australia	Victoria	genome	29874	Human	69	Male	Victorian Infectious Diseases Reference Laboratory (VIDRL)	Victorian Infectious Diseases Reference Laboratory and Microbiological Diagnostic Unit Public Health Laboratory, Doherty Institute	Caly L. et al	https://www.gisaid.org	?	?	2020-3-22
Australia/VIC100/2020	ncov	EPI_ISL_419812	?	2020-3-16	Oceania	Australia	Victoria		Oceania	Australia	Victoria	genome	29865	Human	53	Female	Victorian Infectious Diseases Reference Laboratory (VIDRL)	Victorian Infectious Diseases Reference Laboratory and Microbiological Diagnostic Unit Public Health Laboratory, Doherty Institute	Caly L. et al	https://www.gisaid.org	?	?	2020-4-3
Australia/VIC1000/2020	ncov	EPI_ISL_430484	?	2020-3-31	Oceania	Australia	Victoria		Oceania	Australia	Victoria	genome	29903	Human	70	Female	Victorian Infectious Diseases Reference Laboratory (VIDRL)	Microbiological Diagnostic Unit Public Health Laboratory and Victorian Infectious Diseases Reference Laboratory, The Peter Doherty Institute for Infection and Immunity	Caly L. et al	https://www.gisaid.org	?	?	2020-4-27
Australia/VIC1001/2020	ncov	EPI_ISL_430485	?	2020-3-31	Oceania	Australia	Victoria		Oceania	Australia	Victoria	genome	29903	Human	60	?	Victorian Infectious Diseases Reference Laboratory (VIDRL)	Microbiological Diagnostic Unit Public Health Laboratory and Victorian Infectious Diseases Reference Laboratory, The Peter Doherty Institute for Infection and Immunity	Caly L. et al	https://www.gisaid.org	?	?	2020-4-27
Australia/VIC1002/2020	ncov	EPI_ISL_430486	?	2020-3-31	Oceania	Australia	Victoria		Oceania	Australia	Victoria	genome	29903	Human	60	Male	Victorian Infectious Diseases Reference Laboratory (VIDRL)	Microbiological Diagnostic Unit Public Health Laboratory and Victorian Infectious Diseases Reference Laboratory, The Peter Doherty Institute for Infection and Immunity	Caly L. et al	https://www.gisaid.org	?	?	2020-4-27
Australia/VIC1003/2020	ncov	EPI_ISL_430487	?	2020-3-31	Oceania	Australia	Victoria		Oceania	Australia	Victoria	genome	29903	Human	68	Female	Victorian Infectious Diseases Reference Laboratory (VIDRL)	Microbiological Diagnostic Unit Public Health Laboratory and Victorian Infectious Diseases Reference Laboratory, The Peter Doherty Institute for Infection and Immunity	Caly L. et al	https://www.gisaid.org	?	?	2020-4-27
Australia/VIC1004/2020	ncov	EPI_ISL_430488	?	2020-3-31	Oceania	Australia	Victoria		Oceania	Australia	Victoria	genome	29903	Human	54	Female	Victorian Infectious Diseases Reference Laboratory (VIDRL)	Microbiological Diagnostic Unit Public Health Laboratory and Victorian Infectious Diseases Reference Laboratory, The Peter Doherty Institute for Infection and Immunity	Caly L. et al	https://www.gisaid.org	?	?	2020-4-27
Australia/VIC1005/2020	ncov	EPI_ISL_430491	?	2020-3-31	Oceania	Australia	Victoria		Oceania	Australia	Victoria	genome	29903	Human	82	Female	Victorian Infectious Diseases Reference Laboratory (VIDRL)	Microbiological Diagnostic Unit Public Health Laboratory and Victorian Infectious Diseases Reference Laboratory, The Peter Doherty Institute for Infection and Immunity	Caly L. et al	https://www.gisaid.org	?	?	2020-4-27
Australia/VIC1008/2020	ncov	EPI_ISL_430473	?	2020-3-31	Oceania	Australia	Victoria		Oceania	Australia	Victoria	genome	29903	Human	84	Female	Victorian Infectious Diseases Reference Laboratory (VIDRL)	Microbiological Diagnostic Unit Public Health Laboratory and Victorian Infectious Diseases Reference Laboratory, The Peter Doherty Institute for Infection and Immunity	Caly L. et al	https://www.gisaid.org	?	?	2020-4-27
Australia/VIC101/2020	ncov	EPI_ISL_419813	?	2020-3-16	Oceania	Australia	Victoria		Oceania	Australia	Victoria	genome	29893	Human	67	Male	Victorian Infectious Diseases Reference Laboratory (VIDRL)	Victorian Infectious Diseases Reference Laboratory and Microbiological Diagnostic Unit Public Health Laboratory, Doherty Institute	Caly L. et al	https://www.gisaid.org	?	?	2020-4-3
Australia/VIC1010/2020	ncov	EPI_ISL_430560	?	2020-4-1	Oceania	Australia	Victoria		Oceania	Australia	Victoria	genome	29903	Human	33	Female	Victorian Infectious Diseases Reference Laboratory (VIDRL)	Microbiological Diagnostic Unit Public Health Laboratory and Victorian Infectious Diseases Reference Laboratory, The Peter Doherty Institute for Infection and Immunity	Caly L. et al	https://www.gisaid.org	?	?	2020-4-27
Australia/VIC1011/2020	ncov	EPI_ISL_430547	?	2020-4-1	Oceania	Australia	Victoria		Oceania	Australia	Victoria	genome	29903	Human	74	Male	Victorian Infectious Diseases Reference Laboratory (VIDRL)	Microbiological Diagnostic Unit Public Health Laboratory and Victorian Infectious Diseases Reference Laboratory, The Peter Doherty Institute for Infection and Immunity	Caly L. et al	https://www.gisaid.org	?	?	2020-4-27
Australia/VIC1012/2020	ncov	EPI_ISL_430548	?	2020-4-1	Oceania	Australia	Victoria		Oceania	Australia	Victoria	genome	29903	Human	18	Male	Victorian Infectious Diseases Reference Laboratory (VIDRL)	Microbiological Diagnostic Unit Public Health Laboratory and Victorian Infectious Diseases Reference Laboratory, The Peter Doherty Institute for Infection and Immunity	Caly L. et al	https://www.gisaid.org	?	?	2020-4-27
Australia/VIC1013/2020	ncov	EPI_ISL_430553	?	2020-4-1	Oceania	Australia	Victoria		Oceania	Australia	Victoria	genome	29903	Human	32	Female	Victorian Infectious Diseases Reference Laboratory (VIDRL)	Microbiological Diagnostic Unit Public Health Laboratory and Victorian Infectious Diseases Reference Laboratory, The Peter Doherty Institute for Infection and Immunity	Caly L. et al	https://www.gisaid.org	?	?	2020-4-27
Australia/VIC1014/2020	ncov	EPI_ISL_430555	?	2020-4-1	Oceania	Australia	Victoria		Oceania	Australia	Victoria	genome	29903	Human	70	Male	Victorian Infectious Diseases Reference Laboratory (VIDRL)	Microbiological Diagnostic Unit Public Health Laboratory and Victorian Infectious Diseases Reference Laboratory, The Peter Doherty Institute for Infection and Immunity	Caly L. et al	https://www.gisaid.org	?	?	2020-4-27
Australia/VIC1015/2020	ncov	EPI_ISL_430559	?	2020-4-1	Oceania	Australia	Victoria		Oceania	Australia	Victoria	genome	29903	Human	64	Male	Victorian Infectious Diseases Reference Laboratory (VIDRL)	Microbiological Diagnostic Unit Public Health Laboratory and Victorian Infectious Diseases Reference Laboratory, The Peter Doherty Institute for Infection and Immunity	Caly L. et al	https://www.gisaid.org	?	?	2020-4-27
Australia/VIC1016/2020	ncov	EPI_ISL_430476	?	2020-4-1	Oceania	Australia	Victoria		Oceania	Australia	Victoria	genome	29903	Human	59	Female	Victorian Infectious Diseases Reference Laboratory (VIDRL)	Microbiological Diagnostic Unit Public Health Laboratory and Victorian Infectious Diseases Reference Laboratory, The Peter Doherty Institute for Infection and Immunity	Caly L. et al	https://www.gisaid.org	?	?	2020-4-27
Australia/VIC1017/2020	ncov	EPI_ISL_430489	?	2020-4-1	Oceania	Australia	Victoria		Oceania	Australia	Victoria	genome	29903	Human	20	Female	Victorian Infectious Diseases Reference Laboratory (VIDRL)	Microbiological Diagnostic Unit Public Health Laboratory and Victorian Infectious Diseases Reference Laboratory, The Peter Doherty Institute for Infection and Immunity	Caly L. et al	https://www.gisaid.org	?	?	2020-4-27
Australia/VIC1018/2020	ncov	EPI_ISL_430490	?	2020-4-1	Oceania	Australia	Victoria		Oceania	Australia	Victoria	genome	29903	Human	40	Male	Victorian Infectious Diseases Reference Laboratory (VIDRL)	Microbiological Diagnostic Unit Public Health Laboratory and Victorian Infectious Diseases Reference Laboratory, The Peter Doherty Institute for Infection and Immunity	Caly L. et al	https://www.gisaid.org	?	?	2020-4-27
Australia/VIC102/2020	ncov	EPI_ISL_419817	?	2020-3-16	Oceania	Australia	Victoria		Oceania	Australia	Victoria	genome	29865	Human	22	Female	Victorian Infectious Diseases Reference Laboratory (VIDRL)	Victorian Infectious Diseases Reference Laboratory and Microbiological Diagnostic Unit Public Health Laboratory, Doherty Institute	Caly L. et al	https://www.gisaid.org	?	?	2020-4-3
Australia/VIC1020/2020	ncov	EPI_ISL_430492	?	2020-4-1	Oceania	Australia	Victoria		Oceania	Australia	Victoria	genome	29903	Human	20	Male	Victorian Infectious Diseases Reference Laboratory (VIDRL)	Microbiological Diagnostic Unit Public Health Laboratory and Victorian Infectious Diseases Reference Laboratory, The Peter Doherty Institute for Infection and Immunity	Caly L. et al	https://www.gisaid.org	?	?	2020-4-27
Australia/VIC1021/2020	ncov	EPI_ISL_430493	?	2020-4-1	Oceania	Australia	Victoria		Oceania	Australia	Victoria	genome	29903	Human	38	Male	Victorian Infectious Diseases Reference Laboratory (VIDRL)	Microbiological Diagnostic Unit Public Health Laboratory and Victorian Infectious Diseases Reference Laboratory, The Peter Doherty Institute for Infection and Immunity	Caly L. et al	https://www.gisaid.org	?	?	2020-4-27
Australia/VIC1023/2020	ncov	EPI_ISL_430530	?	2020-4-2	Oceania	Australia	Victoria		Oceania	Australia	Victoria	genome	29903	Human	20	Female	Victorian Infectious Diseases Reference Laboratory (VIDRL)	Microbiological Diagnostic Unit Public Health Laboratory and Victorian Infectious Diseases Reference Laboratory, The Peter Doherty Institute for Infection and Immunity	Caly L. et al	https://www.gisaid.org	?	?	2020-4-27
Australia/VIC1024/2020	ncov	EPI_ISL_430531	?	2020-4-2	Oceania	Australia	Victoria		Oceania	Australia	Victoria	genome	29903	Human	83	Female	Victorian Infectious Diseases Reference Laboratory (VIDRL)	Microbiological Diagnostic Unit Public Health Laboratory and Victorian Infectious Diseases Reference Laboratory, The Peter Doherty Institute for Infection and Immunity	Caly L. et al	https://www.gisaid.org	?	?	2020-4-27
Australia/VIC1025/2020	ncov	EPI_ISL_430532	?	2020-4-2	Oceania	Australia	Victoria		Oceania	Australia	Victoria	genome	29903	Human	51	Male	Victorian Infectious Diseases Reference Laboratory (VIDRL)	Microbiological Diagnostic Unit Public Health Laboratory and Victorian Infectious Diseases Reference Laboratory, The Peter Doherty Institute for Infection and Immunity	Caly L. et al	https://www.gisaid.org	?	?	2020-4-27
Australia/VIC103/2020	ncov	EPI_ISL_419814	?	2020-3-17	Oceania	Australia	Victoria		Oceania	Australia	Victoria	genome	29867	Human	65	Female	Victorian Infectious Diseases Reference Laboratory (VIDRL)	Victorian Infectious Diseases Reference Laboratory and Microbiological Diagnostic Unit Public Health Laboratory, Doherty Institute	Caly L. et al	https://www.gisaid.org	?	?	2020-4-3
Australia/VIC1030/2020	ncov	EPI_ISL_430664	?	2020-4-2	Oceania	Australia	Victoria		Oceania	Australia	Victoria	genome	29903	Human	55	Male	Microbiological Diagnostic Unit Public Health Laboratory	Microbiological Diagnostic Unit Public Health Laboratory	Seemann T. et al	https://www.gisaid.org	?	?	2020-4-27
Australia/VIC1032/2020	ncov	EPI_ISL_430665	?	2020-4-2	Oceania	Australia	Victoria		Oceania	Australia	Victoria	genome	29903	Human	44	Male	Microbiological Diagnostic Unit Public Health Laboratory	Microbiological Diagnostic Unit Public Health Laboratory	Seemann T. et al	https://www.gisaid.org	?	?	2020-4-27
Australia/VIC1033/2020	ncov	EPI_ISL_430537	?	2020-4-3	Oceania	Australia	Victoria		Oceania	Australia	Victoria	genome	29903	Human	23	Female	Victorian Infectious Diseases Reference Laboratory (VIDRL)	Microbiological Diagnostic Unit Public Health Laboratory and Victorian Infectious Diseases Reference Laboratory, The Peter Doherty Institute for Infection and Immunity	Caly L. et al	https://www.gisaid.org	?	?	2020-4-27
Australia/VIC1037/2020	ncov	EPI_ISL_430533	?	2020-4-3	Oceania	Australia	Victoria		Oceania	Australia	Victoria	genome	29903	Human	27	Male	Victorian Infectious Diseases Reference Laboratory (VIDRL)	Microbiological Diagnostic Unit Public Health Laboratory and Victorian Infectious Diseases Reference Laboratory, The Peter Doherty Institute for Infection and Immunity	Caly L. et al	https://www.gisaid.org	?	?	2020-4-27
Australia/VIC1038/2020	ncov	EPI_ISL_430534	?	2020-4-3	Oceania	Australia	Victoria		Oceania	Australia	Victoria	genome	29903	Human	47	Male	Victorian Infectious Diseases Reference Laboratory (VIDRL)	Microbiological Diagnostic Unit Public Health Laboratory and Victorian Infectious Diseases Reference Laboratory, The Peter Doherty Institute for Infection and Immunity	Caly L. et al	https://www.gisaid.org	?	?	2020-4-27
Australia/VIC1039/2020	ncov	EPI_ISL_430535	?	2020-4-3	Oceania	Australia	Victoria		Oceania	Australia	Victoria	genome	29903	Human	56	Female	Victorian Infectious Diseases Reference Laboratory (VIDRL)	Microbiological Diagnostic Unit Public Health Laboratory and Victorian Infectious Diseases Reference Laboratory, The Peter Doherty Institute for Infection and Immunity	Caly L. et al	https://www.gisaid.org	?	?	2020-4-27
Australia/VIC104/2020	ncov	EPI_ISL_419818	?	2020-3-17	Oceania	Australia	Victoria		Oceania	Australia	Victoria	genome	29873	Human	56	Male	Victorian Infectious Diseases Reference Laboratory (VIDRL)	Victorian Infectious Diseases Reference Laboratory and Microbiological Diagnostic Unit Public Health Laboratory, Doherty Institute	Caly L. et al	https://www.gisaid.org	?	?	2020-4-3
Australia/VIC1041/2020	ncov	EPI_ISL_430536	?	2020-4-3	Oceania	Australia	Victoria		Oceania	Australia	Victoria	genome	29903	Human	42	Female	Victorian Infectious Diseases Reference Laboratory (VIDRL)	Microbiological Diagnostic Unit Public Health Laboratory and Victorian Infectious Diseases Reference Laboratory, The Peter Doherty Institute for Infection and Immunity	Caly L. et al	https://www.gisaid.org	?	?	2020-4-27
Australia/VIC1042/2020	ncov	EPI_ISL_430538	?	2020-4-3	Oceania	Australia	Victoria		Oceania	Australia	Victoria	genome	29903	Human	24	Male	Victorian Infectious Diseases Reference Laboratory (VIDRL)	Microbiological Diagnostic Unit Public Health Laboratory and Victorian Infectious Diseases Reference Laboratory, The Peter Doherty Institute for Infection and Immunity	Caly L. et al	https://www.gisaid.org	?	?	2020-4-27
Australia/VIC1043/2020	ncov	EPI_ISL_430539	?	2020-4-3	Oceania	Australia	Victoria		Oceania	Australia	Victoria	genome	29903	Human	49	Female	Victorian Infectious Diseases Reference Laboratory (VIDRL)	Microbiological Diagnostic Unit Public Health Laboratory and Victorian Infectious Diseases Reference Laboratory, The Peter Doherty Institute for Infection and Immunity	Caly L. et al	https://www.gisaid.org	?	?	2020-4-27
Australia/VIC1044/2020	ncov	EPI_ISL_430540	?	2020-4-3	Oceania	Australia	Victoria		Oceania	Australia	Victoria	genome	29903	Human	53	Male	Victorian Infectious Diseases Reference Laboratory (VIDRL)	Microbiological Diagnostic Unit Public Health Laboratory and Victorian Infectious Diseases Reference Laboratory, The Peter Doherty Institute for Infection and Immunity	Caly L. et al	https://www.gisaid.org	?	?	2020-4-27
Australia/VIC1045/2020	ncov	EPI_ISL_430546	?	2020-4-3	Oceania	Australia	Victoria		Oceania	Australia	Victoria	genome	29903	Human	35	Female	Victorian Infectious Diseases Reference Laboratory (VIDRL)	Microbiological Diagnostic Unit Public Health Laboratory and Victorian Infectious Diseases Reference Laboratory, The Peter Doherty Institute for Infection and Immunity	Caly L. et al	https://www.gisaid.org	?	?	2020-4-27
Australia/VIC1046/2020	ncov	EPI_ISL_430550	?	2020-4-3	Oceania	Australia	Victoria		Oceania	Australia	Victoria	genome	29903	Human	30	Female	Victorian Infectious Diseases Reference Laboratory (VIDRL)	Microbiological Diagnostic Unit Public Health Laboratory and Victorian Infectious Diseases Reference Laboratory, The Peter Doherty Institute for Infection and Immunity	Caly L. et al	https://www.gisaid.org	?	?	2020-4-27
Australia/VIC1047/2020	ncov	EPI_ISL_430561	?	2020-4-3	Oceania	Australia	Victoria		Oceania	Australia	Victoria	genome	29903	Human	53	Female	Victorian Infectious Diseases Reference Laboratory (VIDRL)	Microbiological Diagnostic Unit Public Health Laboratory and Victorian Infectious Diseases Reference Laboratory, The Peter Doherty Institute for Infection and Immunity	Caly L. et al	https://www.gisaid.org	?	?	2020-4-27
Australia/VIC1048/2020	ncov	EPI_ISL_430562	?	2020-4-3	Oceania	Australia	Victoria		Oceania	Australia	Victoria	genome	29903	Human	12	Male	Victorian Infectious Diseases Reference Laboratory (VIDRL)	Microbiological Diagnostic Unit Public Health Laboratory and Victorian Infectious Diseases Reference Laboratory, The Peter Doherty Institute for Infection and Immunity	Caly L. et al	https://www.gisaid.org	?	?	2020-4-27
Australia/VIC1049/2020	ncov	EPI_ISL_430563	?	2020-4-3	Oceania	Australia	Victoria		Oceania	Australia	Victoria	genome	29903	Human	44	Male	Victorian Infectious Diseases Reference Laboratory (VIDRL)	Microbiological Diagnostic Unit Public Health Laboratory and Victorian Infectious Diseases Reference Laboratory, The Peter Doherty Institute for Infection and Immunity	Caly L. et al	https://www.gisaid.org	?	?	2020-4-27
Australia/VIC105/2020	ncov	EPI_ISL_419819	?	2020-3-17	Oceania	Australia	Victoria		Oceania	Australia	Victoria	genome	29902	Human	40	Female	Victorian Infectious Diseases Reference Laboratory (VIDRL)	Victorian Infectious Diseases Reference Laboratory and Microbiological Diagnostic Unit Public Health Laboratory, Doherty Institute	Caly L. et al	https://www.gisaid.org	?	?	2020-4-3
Australia/VIC1050/2020	ncov	EPI_ISL_430599	?	2020-4-3	Oceania	Australia	Victoria		Oceania	Australia	Victoria	genome	29903	Human	47	Male	Victorian Infectious Diseases Reference Laboratory (VIDRL)	Microbiological Diagnostic Unit Public Health Laboratory and Victorian Infectious Diseases Reference Laboratory, The Peter Doherty Institute for Infection and Immunity	Caly L. et al	https://www.gisaid.org	?	?	2020-4-27
Australia/VIC1054/2020	ncov	EPI_ISL_430666	?	2020-4-3	Oceania	Australia	Victoria		Oceania	Australia	Victoria	genome	29903	Human	31	Male	Microbiological Diagnostic Unit Public Health Laboratory	Microbiological Diagnostic Unit Public Health Laboratory	Seemann T. et al	https://www.gisaid.org	?	?	2020-4-27
Australia/VIC1055/2020	ncov	EPI_ISL_430667	?	2020-4-3	Oceania	Australia	Victoria		Oceania	Australia	Victoria	genome	29903	Human	66	Female	Microbiological Diagnostic Unit Public Health Laboratory	Microbiological Diagnostic Unit Public Health Laboratory	Seemann T. et al	https://www.gisaid.org	?	?	2020-4-27
Australia/VIC1056/2020	ncov	EPI_ISL_430669	?	2020-4-3	Oceania	Australia	Victoria		Oceania	Australia	Victoria	genome	29903	Human	34	Female	Microbiological Diagnostic Unit Public Health Laboratory	Microbiological Diagnostic Unit Public Health Laboratory	Seemann T. et al	https://www.gisaid.org	?	?	2020-4-27
Australia/VIC1057/2020	ncov	EPI_ISL_430668	?	2020-4-3	Oceania	Australia	Victoria		Oceania	Australia	Victoria	genome	29901	Human	64	Male	Microbiological Diagnostic Unit Public Health Laboratory	Microbiological Diagnostic Unit Public Health Laboratory	Seemann T. et al	https://www.gisaid.org	?	?	2020-4-27
Australia/VIC1059/2020	ncov	EPI_ISL_430541	?	2020-4-4	Oceania	Australia	Victoria		Oceania	Australia	Victoria	genome	29904	Human	33	Female	Victorian Infectious Diseases Reference Laboratory (VIDRL)	Microbiological Diagnostic Unit Public Health Laboratory and Victorian Infectious Diseases Reference Laboratory, The Peter Doherty Institute for Infection and Immunity	Caly L. et al	https://www.gisaid.org	?	?	2020-4-27
Australia/VIC106/2020	ncov	EPI_ISL_419820	?	2020-3-17	Oceania	Australia	Victoria		Oceania	Australia	Victoria	genome	29873	Human	43	Male	Victorian Infectious Diseases Reference Laboratory (VIDRL)	Victorian Infectious Diseases Reference Laboratory and Microbiological Diagnostic Unit Public Health Laboratory, Doherty Institute	Caly L. et al	https://www.gisaid.org	?	?	2020-4-3
Australia/VIC1061/2020	ncov	EPI_ISL_430549	?	2020-4-4	Oceania	Australia	Victoria		Oceania	Australia	Victoria	genome	29903	Human	36	Female	Victorian Infectious Diseases Reference Laboratory (VIDRL)	Microbiological Diagnostic Unit Public Health Laboratory and Victorian Infectious Diseases Reference Laboratory, The Peter Doherty Institute for Infection and Immunity	Caly L. et al	https://www.gisaid.org	?	?	2020-4-27
Australia/VIC1062/2020	ncov	EPI_ISL_430578	?	2020-4-4	Oceania	Australia	Victoria		Oceania	Australia	Victoria	genome	29903	Human	89	Male	Victorian Infectious Diseases Reference Laboratory (VIDRL)	Microbiological Diagnostic Unit Public Health Laboratory and Victorian Infectious Diseases Reference Laboratory, The Peter Doherty Institute for Infection and Immunity	Caly L. et al	https://www.gisaid.org	?	?	2020-4-27
Australia/VIC1064/2020	ncov	EPI_ISL_430672	?	2020-4-4	Oceania	Australia	Victoria		Oceania	Australia	Victoria	genome	29903	Human	60	Female	Microbiological Diagnostic Unit Public Health Laboratory	Microbiological Diagnostic Unit Public Health Laboratory	Seemann T. et al	https://www.gisaid.org	?	?	2020-4-27
Australia/VIC1067/2020	ncov	EPI_ISL_430670	?	2020-4-4	Oceania	Australia	Victoria		Oceania	Australia	Victoria	genome	29903	Human	47	Female	Microbiological Diagnostic Unit Public Health Laboratory	Microbiological Diagnostic Unit Public Health Laboratory	Seemann T. et al	https://www.gisaid.org	?	?	2020-4-27
Australia/VIC1068/2020	ncov	EPI_ISL_430671	?	2020-4-4	Oceania	Australia	Victoria		Oceania	Australia	Victoria	genome	29903	Human	62	Female	Microbiological Diagnostic Unit Public Health Laboratory	Microbiological Diagnostic Unit Public Health Laboratory	Seemann T. et al	https://www.gisaid.org	?	?	2020-4-27
Australia/VIC107/2020	ncov	EPI_ISL_419720	?	2020-3-17	Oceania	Australia	Victoria		Oceania	Australia	Victoria	genome	29865	Human	66	Male	Microbiological Diagnostic Unit Public Health Laboratory	Microbiological Diagnostic Unit Public Health Laboratory	Seemann T. et al	https://www.gisaid.org	?	?	2020-4-3
Australia/VIC1071/2020	ncov	EPI_ISL_430581	?	2020-4-5	Oceania	Australia	Victoria		Oceania	Australia	Victoria	genome	29903	Human	27	Female	Victorian Infectious Diseases Reference Laboratory (VIDRL)	Microbiological Diagnostic Unit Public Health Laboratory and Victorian Infectious Diseases Reference Laboratory, The Peter Doherty Institute for Infection and Immunity	Caly L. et al	https://www.gisaid.org	?	?	2020-4-27
Australia/VIC1076/2020	ncov	EPI_ISL_430566	?	2020-4-6	Oceania	Australia	Victoria		Oceania	Australia	Victoria	genome	29904	Human	27	Female	Victorian Infectious Diseases Reference Laboratory (VIDRL)	Microbiological Diagnostic Unit Public Health Laboratory and Victorian Infectious Diseases Reference Laboratory, The Peter Doherty Institute for Infection and Immunity	Caly L. et al	https://www.gisaid.org	?	?	2020-4-27
Australia/VIC1078/2020	ncov	EPI_ISL_430564	?	2020-4-6	Oceania	Australia	Victoria		Oceania	Australia	Victoria	genome	29903	Human	46	Female	Victorian Infectious Diseases Reference Laboratory (VIDRL)	Microbiological Diagnostic Unit Public Health Laboratory and Victorian Infectious Diseases Reference Laboratory, The Peter Doherty Institute for Infection and Immunity	Caly L. et al	https://www.gisaid.org	?	?	2020-4-27
Australia/VIC1079/2020	ncov	EPI_ISL_430565	?	2020-4-6	Oceania	Australia	Victoria		Oceania	Australia	Victoria	genome	29903	Human	48	Female	Victorian Infectious Diseases Reference Laboratory (VIDRL)	Microbiological Diagnostic Unit Public Health Laboratory and Victorian Infectious Diseases Reference Laboratory, The Peter Doherty Institute for Infection and Immunity	Caly L. et al	https://www.gisaid.org	?	?	2020-4-27
Australia/VIC108/2020	ncov	EPI_ISL_419714	?	2020-3-18	Oceania	Australia	Victoria		Oceania	Australia	Victoria	genome	29865	Human	21	Female	Microbiological Diagnostic Unit Public Health Laboratory	Microbiological Diagnostic Unit Public Health Laboratory	Seemann T. et al	https://www.gisaid.org	?	?	2020-4-3
Australia/VIC1080/2020	ncov	EPI_ISL_430579	?	2020-4-6	Oceania	Australia	Victoria		Oceania	Australia	Victoria	genome	29903	Human	38	Male	Victorian Infectious Diseases Reference Laboratory (VIDRL)	Microbiological Diagnostic Unit Public Health Laboratory and Victorian Infectious Diseases Reference Laboratory, The Peter Doherty Institute for Infection and Immunity	Caly L. et al	https://www.gisaid.org	?	?	2020-4-27
Australia/VIC1081/2020	ncov	EPI_ISL_430580	?	2020-4-6	Oceania	Australia	Victoria		Oceania	Australia	Victoria	genome	29903	Human	94	Female	Victorian Infectious Diseases Reference Laboratory (VIDRL)	Microbiological Diagnostic Unit Public Health Laboratory and Victorian Infectious Diseases Reference Laboratory, The Peter Doherty Institute for Infection and Immunity	Caly L. et al	https://www.gisaid.org	?	?	2020-4-27
Australia/VIC1085/2020	ncov	EPI_ISL_430587	?	2020-4-6	Oceania	Australia	Victoria		Oceania	Australia	Victoria	genome	29903	Human	67	Female	Victorian Infectious Diseases Reference Laboratory (VIDRL)	Microbiological Diagnostic Unit Public Health Laboratory and Victorian Infectious Diseases Reference Laboratory, The Peter Doherty Institute for Infection and Immunity	Caly L. et al	https://www.gisaid.org	?	?	2020-4-27
Australia/VIC1086/2020	ncov	EPI_ISL_430597	?	2020-4-6	Oceania	Australia	Victoria		Oceania	Australia	Victoria	genome	29903	Human	61	Female	Victorian Infectious Diseases Reference Laboratory (VIDRL)	Microbiological Diagnostic Unit Public Health Laboratory and Victorian Infectious Diseases Reference Laboratory, The Peter Doherty Institute for Infection and Immunity	Caly L. et al	https://www.gisaid.org	?	?	2020-4-27
Australia/VIC1087/2020	ncov	EPI_ISL_430574	?	2020-4-6	Oceania	Australia	Victoria		Oceania	Australia	Victoria	genome	29903	Human	64	Male	Victorian Infectious Diseases Reference Laboratory (VIDRL)	Microbiological Diagnostic Unit Public Health Laboratory and Victorian Infectious Diseases Reference Laboratory, The Peter Doherty Institute for Infection and Immunity	Caly L. et al	https://www.gisaid.org	?	?	2020-4-27
Australia/VIC1089/2020	ncov	EPI_ISL_430673	?	2020-4-6	Oceania	Australia	Victoria		Oceania	Australia	Victoria	genome	29903	Human	70	Female	Microbiological Diagnostic Unit Public Health Laboratory	Microbiological Diagnostic Unit Public Health Laboratory	Seemann T. et al	https://www.gisaid.org	?	?	2020-4-27
Australia/VIC109/2020	ncov	EPI_ISL_419718	?	2020-3-18	Oceania	Australia	Victoria		Oceania	Australia	Victoria	genome	29865	Human	62	Female	Microbiological Diagnostic Unit Public Health Laboratory	Microbiological Diagnostic Unit Public Health Laboratory	Seemann T. et al	https://www.gisaid.org	?	?	2020-4-3
Australia/VIC1091/2020	ncov	EPI_ISL_430568	?	2020-4-7	Oceania	Australia	Victoria		Oceania	Australia	Victoria	genome	29903	Human	27	Male	Victorian Infectious Diseases Reference Laboratory (VIDRL)	Microbiological Diagnostic Unit Public Health Laboratory and Victorian Infectious Diseases Reference Laboratory, The Peter Doherty Institute for Infection and Immunity	Caly L. et al	https://www.gisaid.org	?	?	2020-4-27
Australia/VIC1092/2020	ncov	EPI_ISL_430582	?	2020-4-7	Oceania	Australia	Victoria		Oceania	Australia	Victoria	genome	29903	Human	44	Male	Victorian Infectious Diseases Reference Laboratory (VIDRL)	Microbiological Diagnostic Unit Public Health Laboratory and Victorian Infectious Diseases Reference Laboratory, The Peter Doherty Institute for Infection and Immunity	Caly L. et al	https://www.gisaid.org	?	?	2020-4-27
Australia/VIC1094/2020	ncov	EPI_ISL_430583	?	2020-4-7	Oceania	Australia	Victoria		Oceania	Australia	Victoria	genome	29903	Human	68	Male	Victorian Infectious Diseases Reference Laboratory (VIDRL)	Microbiological Diagnostic Unit Public Health Laboratory and Victorian Infectious Diseases Reference Laboratory, The Peter Doherty Institute for Infection and Immunity	Caly L. et al	https://www.gisaid.org	?	?	2020-4-27
Australia/VIC1098/2020	ncov	EPI_ISL_430589	?	2020-4-7	Oceania	Australia	Victoria		Oceania	Australia	Victoria	genome	29900	Human	50	Male	Victorian Infectious Diseases Reference Laboratory (VIDRL)	Microbiological Diagnostic Unit Public Health Laboratory and Victorian Infectious Diseases Reference Laboratory, The Peter Doherty Institute for Infection and Immunity	Caly L. et al	https://www.gisaid.org	?	?	2020-4-27
Australia/VIC11/2020	ncov	EPI_ISL_416517	?	2020-3-16	Oceania	Australia	Victoria	Melbourne	Oceania	Australia	Victoria	genome	29821	Human	27	Female	Victorian Infectious Diseases Reference Laboratory (VIDRL)	Victorian Infectious Diseases Reference Laboratory and Microbiological Diagnostic Unit Public Health Laboratory, Doherty Institute	Caly L. et al	https://www.gisaid.org	?	?	2020-3-22
Australia/VIC110/2020	ncov	EPI_ISL_419716	?	2020-3-18	Oceania	Australia	Victoria		Oceania	Australia	Victoria	genome	29900	Human	62	Female	Microbiological Diagnostic Unit Public Health Laboratory	Microbiological Diagnostic Unit Public Health Laboratory	Seemann T. et al	https://www.gisaid.org	?	?	2020-4-3
Australia/VIC1103/2020	ncov	EPI_ISL_430584	?	2020-4-7	Oceania	Australia	Victoria		Oceania	Australia	Victoria	genome	29903	Human	62	Male	Victorian Infectious Diseases Reference Laboratory (VIDRL)	Microbiological Diagnostic Unit Public Health Laboratory and Victorian Infectious Diseases Reference Laboratory, The Peter Doherty Institute for Infection and Immunity	Caly L. et al	https://www.gisaid.org	?	?	2020-4-27
Australia/VIC1104/2020	ncov	EPI_ISL_430585	?	2020-4-7	Oceania	Australia	Victoria		Oceania	Australia	Victoria	genome	29903	Human	65	Male	Victorian Infectious Diseases Reference Laboratory (VIDRL)	Microbiological Diagnostic Unit Public Health Laboratory and Victorian Infectious Diseases Reference Laboratory, The Peter Doherty Institute for Infection and Immunity	Caly L. et al	https://www.gisaid.org	?	?	2020-4-27
Australia/VIC1105/2020	ncov	EPI_ISL_430586	?	2020-4-7	Oceania	Australia	Victoria		Oceania	Australia	Victoria	genome	29903	Human	61	Female	Victorian Infectious Diseases Reference Laboratory (VIDRL)	Microbiological Diagnostic Unit Public Health Laboratory and Victorian Infectious Diseases Reference Laboratory, The Peter Doherty Institute for Infection and Immunity	Caly L. et al	https://www.gisaid.org	?	?	2020-4-27
Australia/VIC1106/2020	ncov	EPI_ISL_430588	?	2020-4-7	Oceania	Australia	Victoria		Oceania	Australia	Victoria	genome	29903	Human	57	Female	Victorian Infectious Diseases Reference Laboratory (VIDRL)	Microbiological Diagnostic Unit Public Health Laboratory and Victorian Infectious Diseases Reference Laboratory, The Peter Doherty Institute for Infection and Immunity	Caly L. et al	https://www.gisaid.org	?	?	2020-4-27
Australia/VIC1107/2020	ncov	EPI_ISL_430590	?	2020-4-7	Oceania	Australia	Victoria		Oceania	Australia	Victoria	genome	29903	Human	?	Female	Victorian Infectious Diseases Reference Laboratory (VIDRL)	Microbiological Diagnostic Unit Public Health Laboratory and Victorian Infectious Diseases Reference Laboratory, The Peter Doherty Institute for Infection and Immunity	Caly L. et al	https://www.gisaid.org	?	?	2020-4-27
Australia/VIC1108/2020	ncov	EPI_ISL_430591	?	2020-4-7	Oceania	Australia	Victoria		Oceania	Australia	Victoria	genome	29903	Human	25	Female	Victorian Infectious Diseases Reference Laboratory (VIDRL)	Microbiological Diagnostic Unit Public Health Laboratory and Victorian Infectious Diseases Reference Laboratory, The Peter Doherty Institute for Infection and Immunity	Caly L. et al	https://www.gisaid.org	?	?	2020-4-27
Australia/VIC1109/2020	ncov	EPI_ISL_430618	?	2020-4-7	Oceania	Australia	Victoria		Oceania	Australia	Victoria	genome	29903	Human	38	Male	Victorian Infectious Diseases Reference Laboratory (VIDRL)	Microbiological Diagnostic Unit Public Health Laboratory and Victorian Infectious Diseases Reference Laboratory, The Peter Doherty Institute for Infection and Immunity	Caly L. et al	https://www.gisaid.org	?	?	2020-4-27
Australia/VIC111/2020	ncov	EPI_ISL_419715	?	2020-3-18	Oceania	Australia	Victoria		Oceania	Australia	Victoria	genome	29865	Human	65	Male	Microbiological Diagnostic Unit Public Health Laboratory	Microbiological Diagnostic Unit Public Health Laboratory	Seemann T. et al	https://www.gisaid.org	?	?	2020-4-3
Australia/VIC1110/2020	ncov	EPI_ISL_430569	?	2020-4-7	Oceania	Australia	Victoria		Oceania	Australia	Victoria	genome	29903	Human	20	Female	Victorian Infectious Diseases Reference Laboratory (VIDRL)	Microbiological Diagnostic Unit Public Health Laboratory and Victorian Infectious Diseases Reference Laboratory, The Peter Doherty Institute for Infection and Immunity	Caly L. et al	https://www.gisaid.org	?	?	2020-4-27
Australia/VIC1111/2020	ncov	EPI_ISL_430570	?	2020-4-7	Oceania	Australia	Victoria		Oceania	Australia	Victoria	genome	29903	Human	19	Female	Victorian Infectious Diseases Reference Laboratory (VIDRL)	Microbiological Diagnostic Unit Public Health Laboratory and Victorian Infectious Diseases Reference Laboratory, The Peter Doherty Institute for Infection and Immunity	Caly L. et al	https://www.gisaid.org	?	?	2020-4-27
Australia/VIC1112/2020	ncov	EPI_ISL_430573	?	2020-4-7	Oceania	Australia	Victoria		Oceania	Australia	Victoria	genome	29903	Human	58	Female	Victorian Infectious Diseases Reference Laboratory (VIDRL)	Microbiological Diagnostic Unit Public Health Laboratory and Victorian Infectious Diseases Reference Laboratory, The Peter Doherty Institute for Infection and Immunity	Caly L. et al	https://www.gisaid.org	?	?	2020-4-27
Australia/VIC1113/2020	ncov	EPI_ISL_430575	?	2020-4-7	Oceania	Australia	Victoria		Oceania	Australia	Victoria	genome	29903	Human	38	Male	Victorian Infectious Diseases Reference Laboratory (VIDRL)	Microbiological Diagnostic Unit Public Health Laboratory and Victorian Infectious Diseases Reference Laboratory, The Peter Doherty Institute for Infection and Immunity	Caly L. et al	https://www.gisaid.org	?	?	2020-4-27
Australia/VIC1114/2020	ncov	EPI_ISL_430576	?	2020-4-7	Oceania	Australia	Victoria		Oceania	Australia	Victoria	genome	29903	Human	43	Male	Victorian Infectious Diseases Reference Laboratory (VIDRL)	Microbiological Diagnostic Unit Public Health Laboratory and Victorian Infectious Diseases Reference Laboratory, The Peter Doherty Institute for Infection and Immunity	Caly L. et al	https://www.gisaid.org	?	?	2020-4-27
Australia/VIC1115/2020	ncov	EPI_ISL_430577	?	2020-4-7	Oceania	Australia	Victoria		Oceania	Australia	Victoria	genome	29903	Human	68	Male	Victorian Infectious Diseases Reference Laboratory (VIDRL)	Microbiological Diagnostic Unit Public Health Laboratory and Victorian Infectious Diseases Reference Laboratory, The Peter Doherty Institute for Infection and Immunity	Caly L. et al	https://www.gisaid.org	?	?	2020-4-27
Australia/VIC1116/2020	ncov	EPI_ISL_430572	?	2020-4-7	Oceania	Australia	Victoria		Oceania	Australia	Victoria	genome	29902	Human	70	Female	Victorian Infectious Diseases Reference Laboratory (VIDRL)	Microbiological Diagnostic Unit Public Health Laboratory and Victorian Infectious Diseases Reference Laboratory, The Peter Doherty Institute for Infection and Immunity	Caly L. et al	https://www.gisaid.org	?	?	2020-4-27
Australia/VIC1117/2020	ncov	EPI_ISL_430571	?	2020-4-7	Oceania	Australia	Victoria		Oceania	Australia	Victoria	genome	29905	Human	65	Male	Victorian Infectious Diseases Reference Laboratory (VIDRL)	Microbiological Diagnostic Unit Public Health Laboratory and Victorian Infectious Diseases Reference Laboratory, The Peter Doherty Institute for Infection and Immunity	Caly L. et al	https://www.gisaid.org	?	?	2020-4-27
Australia/VIC1119/2020	ncov	EPI_ISL_430567	?	2020-4-8	Oceania	Australia	Victoria		Oceania	Australia	Victoria	genome	29903	Human	42	Female	Victorian Infectious Diseases Reference Laboratory (VIDRL)	Microbiological Diagnostic Unit Public Health Laboratory and Victorian Infectious Diseases Reference Laboratory, The Peter Doherty Institute for Infection and Immunity	Caly L. et al	https://www.gisaid.org	?	?	2020-4-27
Australia/VIC112/2020	ncov	EPI_ISL_419821	?	2020-3-18	Oceania	Australia	Victoria		Oceania	Australia	Victoria	genome	29893	Human	57	Female	Victorian Infectious Diseases Reference Laboratory (VIDRL)	Victorian Infectious Diseases Reference Laboratory and Microbiological Diagnostic Unit Public Health Laboratory, Doherty Institute	Caly L. et al	https://www.gisaid.org	?	?	2020-4-3
Australia/VIC1120/2020	ncov	EPI_ISL_430594	?	2020-4-8	Oceania	Australia	Victoria		Oceania	Australia	Victoria	genome	29903	Human	56	Male	Victorian Infectious Diseases Reference Laboratory (VIDRL)	Microbiological Diagnostic Unit Public Health Laboratory and Victorian Infectious Diseases Reference Laboratory, The Peter Doherty Institute for Infection and Immunity	Caly L. et al	https://www.gisaid.org	?	?	2020-4-27
Australia/VIC1121/2020	ncov	EPI_ISL_430595	?	2020-4-8	Oceania	Australia	Victoria		Oceania	Australia	Victoria	genome	29903	Human	56	Male	Victorian Infectious Diseases Reference Laboratory (VIDRL)	Microbiological Diagnostic Unit Public Health Laboratory and Victorian Infectious Diseases Reference Laboratory, The Peter Doherty Institute for Infection and Immunity	Caly L. et al	https://www.gisaid.org	?	?	2020-4-27
Australia/VIC1127/2020	ncov	EPI_ISL_430608	?	2020-4-8	Oceania	Australia	Victoria		Oceania	Australia	Victoria	genome	29903	Human	36	Female	Victorian Infectious Diseases Reference Laboratory (VIDRL)	Microbiological Diagnostic Unit Public Health Laboratory and Victorian Infectious Diseases Reference Laboratory, The Peter Doherty Institute for Infection and Immunity	Caly L. et al	https://www.gisaid.org	?	?	2020-4-27
Australia/VIC113/2020	ncov	EPI_ISL_419822	?	2020-3-18	Oceania	Australia	Victoria		Oceania	Australia	Victoria	genome	29892	Human	67	Male	Victorian Infectious Diseases Reference Laboratory (VIDRL)	Victorian Infectious Diseases Reference Laboratory and Microbiological Diagnostic Unit Public Health Laboratory, Doherty Institute	Caly L. et al	https://www.gisaid.org	?	?	2020-4-3
Australia/VIC1131/2020	ncov	EPI_ISL_430592	?	2020-4-8	Oceania	Australia	Victoria		Oceania	Australia	Victoria	genome	29903	Human	64	Male	Victorian Infectious Diseases Reference Laboratory (VIDRL)	Microbiological Diagnostic Unit Public Health Laboratory and Victorian Infectious Diseases Reference Laboratory, The Peter Doherty Institute for Infection and Immunity	Caly L. et al	https://www.gisaid.org	?	?	2020-4-27
Australia/VIC1132/2020	ncov	EPI_ISL_430593	?	2020-4-8	Oceania	Australia	Victoria		Oceania	Australia	Victoria	genome	29901	Human	47	?	Victorian Infectious Diseases Reference Laboratory (VIDRL)	Microbiological Diagnostic Unit Public Health Laboratory and Victorian Infectious Diseases Reference Laboratory, The Peter Doherty Institute for Infection and Immunity	Caly L. et al	https://www.gisaid.org	?	?	2020-4-27
Australia/VIC1133/2020	ncov	EPI_ISL_430596	?	2020-4-8	Oceania	Australia	Victoria		Oceania	Australia	Victoria	genome	29903	Human	55	Female	Victorian Infectious Diseases Reference Laboratory (VIDRL)	Microbiological Diagnostic Unit Public Health Laboratory and Victorian Infectious Diseases Reference Laboratory, The Peter Doherty Institute for Infection and Immunity	Caly L. et al	https://www.gisaid.org	?	?	2020-4-27
Australia/VIC1134/2020	ncov	EPI_ISL_430600	?	2020-4-8	Oceania	Australia	Victoria		Oceania	Australia	Victoria	genome	29903	Human	55	Female	Victorian Infectious Diseases Reference Laboratory (VIDRL)	Microbiological Diagnostic Unit Public Health Laboratory and Victorian Infectious Diseases Reference Laboratory, The Peter Doherty Institute for Infection and Immunity	Caly L. et al	https://www.gisaid.org	?	?	2020-4-27
Australia/VIC1135/2020	ncov	EPI_ISL_430601	?	2020-4-8	Oceania	Australia	Victoria		Oceania	Australia	Victoria	genome	29903	Human	34	Male	Victorian Infectious Diseases Reference Laboratory (VIDRL)	Microbiological Diagnostic Unit Public Health Laboratory and Victorian Infectious Diseases Reference Laboratory, The Peter Doherty Institute for Infection and Immunity	Caly L. et al	https://www.gisaid.org	?	?	2020-4-27
Australia/VIC1136/2020	ncov	EPI_ISL_430606	?	2020-4-8	Oceania	Australia	Victoria		Oceania	Australia	Victoria	genome	29903	Human	60	Female	Victorian Infectious Diseases Reference Laboratory (VIDRL)	Microbiological Diagnostic Unit Public Health Laboratory and Victorian Infectious Diseases Reference Laboratory, The Peter Doherty Institute for Infection and Immunity	Caly L. et al	https://www.gisaid.org	?	?	2020-4-27
Australia/VIC1137/2020	ncov	EPI_ISL_430607	?	2020-4-8	Oceania	Australia	Victoria		Oceania	Australia	Victoria	genome	29903	Human	77	Female	Victorian Infectious Diseases Reference Laboratory (VIDRL)	Microbiological Diagnostic Unit Public Health Laboratory and Victorian Infectious Diseases Reference Laboratory, The Peter Doherty Institute for Infection and Immunity	Caly L. et al	https://www.gisaid.org	?	?	2020-4-27
Australia/VIC1138/2020	ncov	EPI_ISL_430609	?	2020-4-8	Oceania	Australia	Victoria		Oceania	Australia	Victoria	genome	29903	Human	37	Male	Victorian Infectious Diseases Reference Laboratory (VIDRL)	Microbiological Diagnostic Unit Public Health Laboratory and Victorian Infectious Diseases Reference Laboratory, The Peter Doherty Institute for Infection and Immunity	Caly L. et al	https://www.gisaid.org	?	?	2020-4-27
Australia/VIC1139/2020	ncov	EPI_ISL_430610	?	2020-4-8	Oceania	Australia	Victoria		Oceania	Australia	Victoria	genome	29903	Human	2	Male	Victorian Infectious Diseases Reference Laboratory (VIDRL)	Microbiological Diagnostic Unit Public Health Laboratory and Victorian Infectious Diseases Reference Laboratory, The Peter Doherty Institute for Infection and Immunity	Caly L. et al	https://www.gisaid.org	?	?	2020-4-27
Australia/VIC114/2020	ncov	EPI_ISL_419725	?	2020-3-18	Oceania	Australia	Victoria		Oceania	Australia	Victoria	genome	29873	Human	57	Male	Microbiological Diagnostic Unit Public Health Laboratory	Microbiological Diagnostic Unit Public Health Laboratory	Seemann T. et al	https://www.gisaid.org	?	?	2020-4-3
Australia/VIC1140/2020	ncov	EPI_ISL_430611	?	2020-4-8	Oceania	Australia	Victoria		Oceania	Australia	Victoria	genome	29903	Human	39	Male	Victorian Infectious Diseases Reference Laboratory (VIDRL)	Microbiological Diagnostic Unit Public Health Laboratory and Victorian Infectious Diseases Reference Laboratory, The Peter Doherty Institute for Infection and Immunity	Caly L. et al	https://www.gisaid.org	?	?	2020-4-27
Australia/VIC1141/2020	ncov	EPI_ISL_430612	?	2020-4-8	Oceania	Australia	Victoria		Oceania	Australia	Victoria	genome	29903	Human	35	Female	Victorian Infectious Diseases Reference Laboratory (VIDRL)	Microbiological Diagnostic Unit Public Health Laboratory and Victorian Infectious Diseases Reference Laboratory, The Peter Doherty Institute for Infection and Immunity	Caly L. et al	https://www.gisaid.org	?	?	2020-4-27
Australia/VIC1142/2020	ncov	EPI_ISL_430613	?	2020-4-10	Oceania	Australia	Victoria		Oceania	Australia	Victoria	genome	29903	Human	66	Female	Victorian Infectious Diseases Reference Laboratory (VIDRL)	Microbiological Diagnostic Unit Public Health Laboratory and Victorian Infectious Diseases Reference Laboratory, The Peter Doherty Institute for Infection and Immunity	Caly L. et al	https://www.gisaid.org	?	?	2020-4-27
Australia/VIC1143/2020	ncov	EPI_ISL_430614	?	2020-4-8	Oceania	Australia	Victoria		Oceania	Australia	Victoria	genome	29903	Human	80	Male	Victorian Infectious Diseases Reference Laboratory (VIDRL)	Microbiological Diagnostic Unit Public Health Laboratory and Victorian Infectious Diseases Reference Laboratory, The Peter Doherty Institute for Infection and Immunity	Caly L. et al	https://www.gisaid.org	?	?	2020-4-27
Australia/VIC1144/2020	ncov	EPI_ISL_430619	?	2020-4-8	Oceania	Australia	Victoria		Oceania	Australia	Victoria	genome	29903	Human	43	Male	Victorian Infectious Diseases Reference Laboratory (VIDRL)	Microbiological Diagnostic Unit Public Health Laboratory and Victorian Infectious Diseases Reference Laboratory, The Peter Doherty Institute for Infection and Immunity	Caly L. et al	https://www.gisaid.org	?	?	2020-4-27
Australia/VIC1145/2020	ncov	EPI_ISL_430620	?	2020-4-8	Oceania	Australia	Victoria		Oceania	Australia	Victoria	genome	29903	Human	68	Male	Victorian Infectious Diseases Reference Laboratory (VIDRL)	Microbiological Diagnostic Unit Public Health Laboratory and Victorian Infectious Diseases Reference Laboratory, The Peter Doherty Institute for Infection and Immunity	Caly L. et al	https://www.gisaid.org	?	?	2020-4-27
Australia/VIC115/2020	ncov	EPI_ISL_419717	?	2020-3-19	Oceania	Australia	Victoria		Oceania	Australia	Victoria	genome	29902	Human	33	Male	Microbiological Diagnostic Unit Public Health Laboratory	Microbiological Diagnostic Unit Public Health Laboratory	Seemann T. et al	https://www.gisaid.org	?	?	2020-4-3
Australia/VIC1151/2020	ncov	EPI_ISL_430603	?	2020-4-9	Oceania	Australia	Victoria		Oceania	Australia	Victoria	genome	29903	Human	64	Female	Victorian Infectious Diseases Reference Laboratory (VIDRL)	Microbiological Diagnostic Unit Public Health Laboratory and Victorian Infectious Diseases Reference Laboratory, The Peter Doherty Institute for Infection and Immunity	Caly L. et al	https://www.gisaid.org	?	?	2020-4-27
Australia/VIC1156/2020	ncov	EPI_ISL_430622	?	2020-4-9	Oceania	Australia	Victoria		Oceania	Australia	Victoria	genome	29903	Human	56	Male	Victorian Infectious Diseases Reference Laboratory (VIDRL)	Microbiological Diagnostic Unit Public Health Laboratory and Victorian Infectious Diseases Reference Laboratory, The Peter Doherty Institute for Infection and Immunity	Caly L. et al	https://www.gisaid.org	?	?	2020-4-27
Australia/VIC1157/2020	ncov	EPI_ISL_430598	?	2020-4-9	Oceania	Australia	Victoria		Oceania	Australia	Victoria	genome	29903	Human	52	Female	Victorian Infectious Diseases Reference Laboratory (VIDRL)	Microbiological Diagnostic Unit Public Health Laboratory and Victorian Infectious Diseases Reference Laboratory, The Peter Doherty Institute for Infection and Immunity	Caly L. et al	https://www.gisaid.org	?	?	2020-4-27
Australia/VIC1158/2020	ncov	EPI_ISL_430602	?	2020-4-9	Oceania	Australia	Victoria		Oceania	Australia	Victoria	genome	29903	Human	71	Male	Victorian Infectious Diseases Reference Laboratory (VIDRL)	Microbiological Diagnostic Unit Public Health Laboratory and Victorian Infectious Diseases Reference Laboratory, The Peter Doherty Institute for Infection and Immunity	Caly L. et al	https://www.gisaid.org	?	?	2020-4-27
Australia/VIC1159/2020	ncov	EPI_ISL_430604	?	2020-4-9	Oceania	Australia	Victoria		Oceania	Australia	Victoria	genome	29903	Human	67	Male	Victorian Infectious Diseases Reference Laboratory (VIDRL)	Microbiological Diagnostic Unit Public Health Laboratory and Victorian Infectious Diseases Reference Laboratory, The Peter Doherty Institute for Infection and Immunity	Caly L. et al	https://www.gisaid.org	?	?	2020-4-27
Australia/VIC116/2020	ncov	EPI_ISL_419721	?	2020-3-19	Oceania	Australia	Victoria		Oceania	Australia	Victoria	genome	29891	Human	13	Male	Microbiological Diagnostic Unit Public Health Laboratory	Microbiological Diagnostic Unit Public Health Laboratory	Seemann T. et al	https://www.gisaid.org	?	?	2020-4-3
Australia/VIC1160/2020	ncov	EPI_ISL_430605	?	2020-4-9	Oceania	Australia	Victoria		Oceania	Australia	Victoria	genome	29903	Human	65	Female	Victorian Infectious Diseases Reference Laboratory (VIDRL)	Microbiological Diagnostic Unit Public Health Laboratory and Victorian Infectious Diseases Reference Laboratory, The Peter Doherty Institute for Infection and Immunity	Caly L. et al	https://www.gisaid.org	?	?	2020-4-27
Australia/VIC1161/2020	ncov	EPI_ISL_430615	?	2020-4-9	Oceania	Australia	Victoria		Oceania	Australia	Victoria	genome	29903	Human	34	Male	Victorian Infectious Diseases Reference Laboratory (VIDRL)	Microbiological Diagnostic Unit Public Health Laboratory and Victorian Infectious Diseases Reference Laboratory, The Peter Doherty Institute for Infection and Immunity	Caly L. et al	https://www.gisaid.org	?	?	2020-4-27
Australia/VIC1162/2020	ncov	EPI_ISL_430616	?	2020-4-9	Oceania	Australia	Victoria		Oceania	Australia	Victoria	genome	29903	Human	51	Male	Victorian Infectious Diseases Reference Laboratory (VIDRL)	Microbiological Diagnostic Unit Public Health Laboratory and Victorian Infectious Diseases Reference Laboratory, The Peter Doherty Institute for Infection and Immunity	Caly L. et al	https://www.gisaid.org	?	?	2020-4-27
Australia/VIC1163/2020	ncov	EPI_ISL_430617	?	2020-4-9	Oceania	Australia	Victoria		Oceania	Australia	Victoria	genome	29906	Human	28	Male	Victorian Infectious Diseases Reference Laboratory (VIDRL)	Microbiological Diagnostic Unit Public Health Laboratory and Victorian Infectious Diseases Reference Laboratory, The Peter Doherty Institute for Infection and Immunity	Caly L. et al	https://www.gisaid.org	?	?	2020-4-27
Australia/VIC1164/2020	ncov	EPI_ISL_430624	?	2020-4-9	Oceania	Australia	Victoria		Oceania	Australia	Victoria	genome	29903	Human	73	Female	Victorian Infectious Diseases Reference Laboratory (VIDRL)	Microbiological Diagnostic Unit Public Health Laboratory and Victorian Infectious Diseases Reference Laboratory, The Peter Doherty Institute for Infection and Immunity	Caly L. et al	https://www.gisaid.org	?	?	2020-4-27
Australia/VIC117/2020	ncov	EPI_ISL_419727	?	2020-3-19	Oceania	Australia	Victoria		Oceania	Australia	Victoria	genome	29865	Human	64	Female	Microbiological Diagnostic Unit Public Health Laboratory	Microbiological Diagnostic Unit Public Health Laboratory	Seemann T. et al	https://www.gisaid.org	?	?	2020-4-3
Australia/VIC1173/2020	ncov	EPI_ISL_430621	?	2020-4-10	Oceania	Australia	Victoria		Oceania	Australia	Victoria	genome	29903	Human	24	Male	Victorian Infectious Diseases Reference Laboratory (VIDRL)	Microbiological Diagnostic Unit Public Health Laboratory and Victorian Infectious Diseases Reference Laboratory, The Peter Doherty Institute for Infection and Immunity	Caly L. et al	https://www.gisaid.org	?	?	2020-4-27
Australia/VIC1174/2020	ncov	EPI_ISL_430623	?	2020-4-10	Oceania	Australia	Victoria		Oceania	Australia	Victoria	genome	29903	Human	72	Male	Victorian Infectious Diseases Reference Laboratory (VIDRL)	Microbiological Diagnostic Unit Public Health Laboratory and Victorian Infectious Diseases Reference Laboratory, The Peter Doherty Institute for Infection and Immunity	Caly L. et al	https://www.gisaid.org	?	?	2020-4-27
Australia/VIC1175/2020	ncov	EPI_ISL_430625	?	2020-4-10	Oceania	Australia	Victoria		Oceania	Australia	Victoria	genome	29903	Human	73	Female	Victorian Infectious Diseases Reference Laboratory (VIDRL)	Microbiological Diagnostic Unit Public Health Laboratory and Victorian Infectious Diseases Reference Laboratory, The Peter Doherty Institute for Infection and Immunity	Caly L. et al	https://www.gisaid.org	?	?	2020-4-27
Australia/VIC1176/2020	ncov	EPI_ISL_430630	?	2020-4-10	Oceania	Australia	Victoria		Oceania	Australia	Victoria	genome	29903	Human	64	Female	Victorian Infectious Diseases Reference Laboratory (VIDRL)	Microbiological Diagnostic Unit Public Health Laboratory and Victorian Infectious Diseases Reference Laboratory, The Peter Doherty Institute for Infection and Immunity	Caly L. et al	https://www.gisaid.org	?	?	2020-4-27
Australia/VIC1178/2020	ncov	EPI_ISL_430674	?	2020-4-10	Oceania	Australia	Victoria		Oceania	Australia	Victoria	genome	29903	Human	56	Female	Microbiological Diagnostic Unit Public Health Laboratory	Microbiological Diagnostic Unit Public Health Laboratory	Seemann T. et al	https://www.gisaid.org	?	?	2020-4-27
Australia/VIC118/2020	ncov	EPI_ISL_419719	?	2020-3-20	Oceania	Australia	Victoria		Oceania	Australia	Victoria	genome	29865	Human	58	Male	Microbiological Diagnostic Unit Public Health Laboratory	Microbiological Diagnostic Unit Public Health Laboratory	Seemann T. et al	https://www.gisaid.org	?	?	2020-4-3
Australia/VIC1180/2020	ncov	EPI_ISL_430626	?	2020-4-11	Oceania	Australia	Victoria		Oceania	Australia	Victoria	genome	29903	Human	38	Male	Victorian Infectious Diseases Reference Laboratory (VIDRL)	Microbiological Diagnostic Unit Public Health Laboratory and Victorian Infectious Diseases Reference Laboratory, The Peter Doherty Institute for Infection and Immunity	Caly L. et al	https://www.gisaid.org	?	?	2020-4-27
Australia/VIC1181/2020	ncov	EPI_ISL_430627	?	2020-4-11	Oceania	Australia	Victoria		Oceania	Australia	Victoria	genome	29903	Human	76	Male	Victorian Infectious Diseases Reference Laboratory (VIDRL)	Microbiological Diagnostic Unit Public Health Laboratory and Victorian Infectious Diseases Reference Laboratory, The Peter Doherty Institute for Infection and Immunity	Caly L. et al	https://www.gisaid.org	?	?	2020-4-27
Australia/VIC1183/2020	ncov	EPI_ISL_430628	?	2020-4-11	Oceania	Australia	Victoria		Oceania	Australia	Victoria	genome	29903	Human	73	Female	Victorian Infectious Diseases Reference Laboratory (VIDRL)	Microbiological Diagnostic Unit Public Health Laboratory and Victorian Infectious Diseases Reference Laboratory, The Peter Doherty Institute for Infection and Immunity	Caly L. et al	https://www.gisaid.org	?	?	2020-4-27
Australia/VIC1186/2020	ncov	EPI_ISL_430629	?	2020-4-11	Oceania	Australia	Victoria		Oceania	Australia	Victoria	genome	29903	Human	66	Male	Victorian Infectious Diseases Reference Laboratory (VIDRL)	Microbiological Diagnostic Unit Public Health Laboratory and Victorian Infectious Diseases Reference Laboratory, The Peter Doherty Institute for Infection and Immunity	Caly L. et al	https://www.gisaid.org	?	?	2020-4-27
Australia/VIC1187/2020	ncov	EPI_ISL_430675	?	2020-4-11	Oceania	Australia	Victoria		Oceania	Australia	Victoria	genome	29903	Human	69	Male	Microbiological Diagnostic Unit Public Health Laboratory	Microbiological Diagnostic Unit Public Health Laboratory	Seemann T. et al	https://www.gisaid.org	?	?	2020-4-27
Australia/VIC1189/2020	ncov	EPI_ISL_430521	?	2020-3-23	Oceania	Australia	Victoria		Oceania	Australia	Victoria	genome	29903	Human	32	Male	Victorian Infectious Diseases Reference Laboratory (VIDRL)	Microbiological Diagnostic Unit Public Health Laboratory and Victorian Infectious Diseases Reference Laboratory, The Peter Doherty Institute for Infection and Immunity	Caly L. et al	https://www.gisaid.org	?	?	2020-4-27
Australia/VIC119/2020	ncov	EPI_ISL_419726	?	2020-3-19	Oceania	Australia	Victoria		Oceania	Australia	Victoria	genome	29866	Human	49	Male	Microbiological Diagnostic Unit Public Health Laboratory	Microbiological Diagnostic Unit Public Health Laboratory	Seemann T. et al	https://www.gisaid.org	?	?	2020-4-3
Australia/VIC1192/2020	ncov	EPI_ISL_430528	?	2020-3-30	Oceania	Australia	Victoria		Oceania	Australia	Victoria	genome	29903	Human	66	Male	Victorian Infectious Diseases Reference Laboratory (VIDRL)	Microbiological Diagnostic Unit Public Health Laboratory and Victorian Infectious Diseases Reference Laboratory, The Peter Doherty Institute for Infection and Immunity	Caly L. et al	https://www.gisaid.org	?	?	2020-4-27
Australia/VIC1196/2020	ncov	EPI_ISL_430504	?	2020-3-31	Oceania	Australia	Victoria		Oceania	Australia	Victoria	genome	29902	Human	49	Female	Victorian Infectious Diseases Reference Laboratory (VIDRL)	Microbiological Diagnostic Unit Public Health Laboratory and Victorian Infectious Diseases Reference Laboratory, The Peter Doherty Institute for Infection and Immunity	Caly L. et al	https://www.gisaid.org	?	?	2020-4-27
Australia/VIC1197/2020	ncov	EPI_ISL_430506	?	2020-3-31	Oceania	Australia	Victoria		Oceania	Australia	Victoria	genome	29903	Human	40	Male	Victorian Infectious Diseases Reference Laboratory (VIDRL)	Microbiological Diagnostic Unit Public Health Laboratory and Victorian Infectious Diseases Reference Laboratory, The Peter Doherty Institute for Infection and Immunity	Caly L. et al	https://www.gisaid.org	?	?	2020-4-27
Australia/VIC1198/2020	ncov	EPI_ISL_430507	?	2020-3-31	Oceania	Australia	Victoria		Oceania	Australia	Victoria	genome	29903	Human	56	Female	Victorian Infectious Diseases Reference Laboratory (VIDRL)	Microbiological Diagnostic Unit Public Health Laboratory and Victorian Infectious Diseases Reference Laboratory, The Peter Doherty Institute for Infection and Immunity	Caly L. et al	https://www.gisaid.org	?	?	2020-4-27
Australia/VIC1199/2020	ncov	EPI_ISL_430523	?	2020-3-31	Oceania	Australia	Victoria		Oceania	Australia	Victoria	genome	29903	Human	56	Male	Victorian Infectious Diseases Reference Laboratory (VIDRL)	Microbiological Diagnostic Unit Public Health Laboratory and Victorian Infectious Diseases Reference Laboratory, The Peter Doherty Institute for Infection and Immunity	Caly L. et al	https://www.gisaid.org	?	?	2020-4-27
Australia/VIC12/2020	ncov	EPI_ISL_416518	?	2020-3-16	Oceania	Australia	Victoria	Melbourne	Oceania	Australia	Victoria	genome	29872	Human	16	Male	Victorian Infectious Diseases Reference Laboratory (VIDRL)	Victorian Infectious Diseases Reference Laboratory and Microbiological Diagnostic Unit Public Health Laboratory, Doherty Institute	Caly L. et al	https://www.gisaid.org	?	?	2020-3-22
Australia/VIC120/2020	ncov	EPI_ISL_419722	?	2020-3-19	Oceania	Australia	Victoria		Oceania	Australia	Victoria	genome	29865	Human	32	Male	Microbiological Diagnostic Unit Public Health Laboratory	Microbiological Diagnostic Unit Public Health Laboratory	Seemann T. et al	https://www.gisaid.org	?	?	2020-4-3
Australia/VIC1200/2020	ncov	EPI_ISL_430527	?	2020-3-31	Oceania	Australia	Victoria		Oceania	Australia	Victoria	genome	29903	Human	23	Male	Victorian Infectious Diseases Reference Laboratory (VIDRL)	Microbiological Diagnostic Unit Public Health Laboratory and Victorian Infectious Diseases Reference Laboratory, The Peter Doherty Institute for Infection and Immunity	Caly L. et al	https://www.gisaid.org	?	?	2020-4-27
Australia/VIC1203/2020	ncov	EPI_ISL_430509	?	2020-4-1	Oceania	Australia	Victoria		Oceania	Australia	Victoria	genome	29903	Human	34	Male	Victorian Infectious Diseases Reference Laboratory (VIDRL)	Microbiological Diagnostic Unit Public Health Laboratory and Victorian Infectious Diseases Reference Laboratory, The Peter Doherty Institute for Infection and Immunity	Caly L. et al	https://www.gisaid.org	?	?	2020-4-27
Australia/VIC1208/2020	ncov	EPI_ISL_430498	?	2020-4-1	Oceania	Australia	Victoria		Oceania	Australia	Victoria	genome	29903	Human	50	Male	Victorian Infectious Diseases Reference Laboratory (VIDRL)	Microbiological Diagnostic Unit Public Health Laboratory and Victorian Infectious Diseases Reference Laboratory, The Peter Doherty Institute for Infection and Immunity	Caly L. et al	https://www.gisaid.org	?	?	2020-4-27
Australia/VIC1209/2020	ncov	EPI_ISL_430499	?	2020-4-1	Oceania	Australia	Victoria		Oceania	Australia	Victoria	genome	29903	Human	40	Male	Victorian Infectious Diseases Reference Laboratory (VIDRL)	Microbiological Diagnostic Unit Public Health Laboratory and Victorian Infectious Diseases Reference Laboratory, The Peter Doherty Institute for Infection and Immunity	Caly L. et al	https://www.gisaid.org	?	?	2020-4-27
Australia/VIC121/2020	ncov	EPI_ISL_419723	?	2020-3-18	Oceania	Australia	Victoria		Oceania	Australia	Victoria	genome	29887	Human	33	Female	Microbiological Diagnostic Unit Public Health Laboratory	Microbiological Diagnostic Unit Public Health Laboratory	Seemann T. et al	https://www.gisaid.org	?	?	2020-4-3
Australia/VIC1210/2020	ncov	EPI_ISL_430500	?	2020-4-1	Oceania	Australia	Victoria		Oceania	Australia	Victoria	genome	29903	Human	24	Female	Victorian Infectious Diseases Reference Laboratory (VIDRL)	Microbiological Diagnostic Unit Public Health Laboratory and Victorian Infectious Diseases Reference Laboratory, The Peter Doherty Institute for Infection and Immunity	Caly L. et al	https://www.gisaid.org	?	?	2020-4-27
Australia/VIC1211/2020	ncov	EPI_ISL_430501	?	2020-4-1	Oceania	Australia	Victoria		Oceania	Australia	Victoria	genome	29903	Human	43	Female	Victorian Infectious Diseases Reference Laboratory (VIDRL)	Microbiological Diagnostic Unit Public Health Laboratory and Victorian Infectious Diseases Reference Laboratory, The Peter Doherty Institute for Infection and Immunity	Caly L. et al	https://www.gisaid.org	?	?	2020-4-27
Australia/VIC1212/2020	ncov	EPI_ISL_430502	?	2020-4-1	Oceania	Australia	Victoria		Oceania	Australia	Victoria	genome	29903	Human	83	Female	Victorian Infectious Diseases Reference Laboratory (VIDRL)	Microbiological Diagnostic Unit Public Health Laboratory and Victorian Infectious Diseases Reference Laboratory, The Peter Doherty Institute for Infection and Immunity	Caly L. et al	https://www.gisaid.org	?	?	2020-4-27
Australia/VIC1213/2020	ncov	EPI_ISL_430503	?	2020-4-1	Oceania	Australia	Victoria		Oceania	Australia	Victoria	genome	29903	Human	50	Male	Victorian Infectious Diseases Reference Laboratory (VIDRL)	Microbiological Diagnostic Unit Public Health Laboratory and Victorian Infectious Diseases Reference Laboratory, The Peter Doherty Institute for Infection and Immunity	Caly L. et al	https://www.gisaid.org	?	?	2020-4-27
Australia/VIC1214/2020	ncov	EPI_ISL_430505	?	2020-4-1	Oceania	Australia	Victoria		Oceania	Australia	Victoria	genome	29903	Human	43	Female	Victorian Infectious Diseases Reference Laboratory (VIDRL)	Microbiological Diagnostic Unit Public Health Laboratory and Victorian Infectious Diseases Reference Laboratory, The Peter Doherty Institute for Infection and Immunity	Caly L. et al	https://www.gisaid.org	?	?	2020-4-27
Australia/VIC1215/2020	ncov	EPI_ISL_430508	?	2020-4-1	Oceania	Australia	Victoria		Oceania	Australia	Victoria	genome	29903	Human	29	Male	Victorian Infectious Diseases Reference Laboratory (VIDRL)	Microbiological Diagnostic Unit Public Health Laboratory and Victorian Infectious Diseases Reference Laboratory, The Peter Doherty Institute for Infection and Immunity	Caly L. et al	https://www.gisaid.org	?	?	2020-4-27
Australia/VIC1216/2020	ncov	EPI_ISL_430513	?	2020-4-1	Oceania	Australia	Victoria		Oceania	Australia	Victoria	genome	29903	Human	41	Female	Victorian Infectious Diseases Reference Laboratory (VIDRL)	Microbiological Diagnostic Unit Public Health Laboratory and Victorian Infectious Diseases Reference Laboratory, The Peter Doherty Institute for Infection and Immunity	Caly L. et al	https://www.gisaid.org	?	?	2020-4-27
Australia/VIC1217/2020	ncov	EPI_ISL_430514	?	2020-4-1	Oceania	Australia	Victoria		Oceania	Australia	Victoria	genome	29901	Human	64	Male	Victorian Infectious Diseases Reference Laboratory (VIDRL)	Microbiological Diagnostic Unit Public Health Laboratory and Victorian Infectious Diseases Reference Laboratory, The Peter Doherty Institute for Infection and Immunity	Caly L. et al	https://www.gisaid.org	?	?	2020-4-27
Australia/VIC1218/2020	ncov	EPI_ISL_430515	?	2020-4-1	Oceania	Australia	Victoria		Oceania	Australia	Victoria	genome	29903	Human	28	Male	Victorian Infectious Diseases Reference Laboratory (VIDRL)	Microbiological Diagnostic Unit Public Health Laboratory and Victorian Infectious Diseases Reference Laboratory, The Peter Doherty Institute for Infection and Immunity	Caly L. et al	https://www.gisaid.org	?	?	2020-4-27
Australia/VIC1219/2020	ncov	EPI_ISL_430516	?	2020-4-1	Oceania	Australia	Victoria		Oceania	Australia	Victoria	genome	29903	Human	4	Female	Victorian Infectious Diseases Reference Laboratory (VIDRL)	Microbiological Diagnostic Unit Public Health Laboratory and Victorian Infectious Diseases Reference Laboratory, The Peter Doherty Institute for Infection and Immunity	Caly L. et al	https://www.gisaid.org	?	?	2020-4-27
Australia/VIC122/2020	ncov	EPI_ISL_419724	?	2020-3-20	Oceania	Australia	Victoria		Oceania	Australia	Victoria	genome	29866	Human	40	Male	Microbiological Diagnostic Unit Public Health Laboratory	Microbiological Diagnostic Unit Public Health Laboratory	Seemann T. et al	https://www.gisaid.org	?	?	2020-4-3
Australia/VIC1220/2020	ncov	EPI_ISL_430517	?	2020-4-1	Oceania	Australia	Victoria		Oceania	Australia	Victoria	genome	29903	Human	28	Male	Victorian Infectious Diseases Reference Laboratory (VIDRL)	Microbiological Diagnostic Unit Public Health Laboratory and Victorian Infectious Diseases Reference Laboratory, The Peter Doherty Institute for Infection and Immunity	Caly L. et al	https://www.gisaid.org	?	?	2020-4-27
Australia/VIC1221/2020	ncov	EPI_ISL_430518	?	2020-4-1	Oceania	Australia	Victoria		Oceania	Australia	Victoria	genome	29903	Human	25	Female	Victorian Infectious Diseases Reference Laboratory (VIDRL)	Microbiological Diagnostic Unit Public Health Laboratory and Victorian Infectious Diseases Reference Laboratory, The Peter Doherty Institute for Infection and Immunity	Caly L. et al	https://www.gisaid.org	?	?	2020-4-27
Australia/VIC1222/2020	ncov	EPI_ISL_430519	?	2020-4-1	Oceania	Australia	Victoria		Oceania	Australia	Victoria	genome	29903	Human	63	Male	Victorian Infectious Diseases Reference Laboratory (VIDRL)	Microbiological Diagnostic Unit Public Health Laboratory and Victorian Infectious Diseases Reference Laboratory, The Peter Doherty Institute for Infection and Immunity	Caly L. et al	https://www.gisaid.org	?	?	2020-4-27
Australia/VIC1224/2020	ncov	EPI_ISL_430522	?	2020-4-1	Oceania	Australia	Victoria		Oceania	Australia	Victoria	genome	29903	Human	51	Male	Victorian Infectious Diseases Reference Laboratory (VIDRL)	Microbiological Diagnostic Unit Public Health Laboratory and Victorian Infectious Diseases Reference Laboratory, The Peter Doherty Institute for Infection and Immunity	Caly L. et al	https://www.gisaid.org	?	?	2020-4-27
Australia/VIC1228/2020	ncov	EPI_ISL_430520	?	2020-4-2	Oceania	Australia	Victoria		Oceania	Australia	Victoria	genome	29903	Human	23	Female	Victorian Infectious Diseases Reference Laboratory (VIDRL)	Microbiological Diagnostic Unit Public Health Laboratory and Victorian Infectious Diseases Reference Laboratory, The Peter Doherty Institute for Infection and Immunity	Caly L. et al	https://www.gisaid.org	?	?	2020-4-27
Australia/VIC123/2020	ncov	EPI_ISL_419731	?	2020-3-20	Oceania	Australia	Victoria		Oceania	Australia	Victoria	genome	29856	Human	69	Male	Microbiological Diagnostic Unit Public Health Laboratory	Microbiological Diagnostic Unit Public Health Laboratory	Seemann T. et al	https://www.gisaid.org	?	?	2020-4-3
Australia/VIC1230/2020	ncov	EPI_ISL_436688	?	2020-4-2	Oceania	Australia	Victoria		Oceania	Australia	Victoria	genome	29903	Human	20	Female	Victorian Infectious Diseases Reference Laboratory (VIDRL)	Microbiological Diagnostic Unit Public Health Laboratory and Victorian Infectious Diseases Reference Laboratory, The Peter Doherty Institute for Infection & Immunity	Caly L. et al	https://www.gisaid.org	?	?	2020-5-7
Australia/VIC1233/2020	ncov	EPI_ISL_430510	?	2020-4-2	Oceania	Australia	Victoria		Oceania	Australia	Victoria	genome	29903	Human	58	Male	Victorian Infectious Diseases Reference Laboratory (VIDRL)	Microbiological Diagnostic Unit Public Health Laboratory and Victorian Infectious Diseases Reference Laboratory, The Peter Doherty Institute for Infection and Immunity	Caly L. et al	https://www.gisaid.org	?	?	2020-4-27
Australia/VIC1234/2020	ncov	EPI_ISL_430511	?	2020-4-2	Oceania	Australia	Victoria		Oceania	Australia	Victoria	genome	29903	Human	25	Female	Victorian Infectious Diseases Reference Laboratory (VIDRL)	Microbiological Diagnostic Unit Public Health Laboratory and Victorian Infectious Diseases Reference Laboratory, The Peter Doherty Institute for Infection and Immunity	Caly L. et al	https://www.gisaid.org	?	?	2020-4-27
Australia/VIC1235/2020	ncov	EPI_ISL_430512	?	2020-4-2	Oceania	Australia	Victoria		Oceania	Australia	Victoria	genome	29903	Human	67	Female	Victorian Infectious Diseases Reference Laboratory (VIDRL)	Microbiological Diagnostic Unit Public Health Laboratory and Victorian Infectious Diseases Reference Laboratory, The Peter Doherty Institute for Infection and Immunity	Caly L. et al	https://www.gisaid.org	?	?	2020-4-27
Australia/VIC1236/2020	ncov	EPI_ISL_430524	?	2020-4-2	Oceania	Australia	Victoria		Oceania	Australia	Victoria	genome	29903	Human	47	Female	Victorian Infectious Diseases Reference Laboratory (VIDRL)	Microbiological Diagnostic Unit Public Health Laboratory and Victorian Infectious Diseases Reference Laboratory, The Peter Doherty Institute for Infection and Immunity	Caly L. et al	https://www.gisaid.org	?	?	2020-4-27
Australia/VIC1237/2020	ncov	EPI_ISL_430525	?	2020-4-2	Oceania	Australia	Victoria		Oceania	Australia	Victoria	genome	29903	Human	26	Male	Victorian Infectious Diseases Reference Laboratory (VIDRL)	Microbiological Diagnostic Unit Public Health Laboratory and Victorian Infectious Diseases Reference Laboratory, The Peter Doherty Institute for Infection and Immunity	Caly L. et al	https://www.gisaid.org	?	?	2020-4-27
Australia/VIC1239/2020	ncov	EPI_ISL_430526	?	2020-4-2	Oceania	Australia	Victoria		Oceania	Australia	Victoria	genome	29903	Human	73	Male	Victorian Infectious Diseases Reference Laboratory (VIDRL)	Microbiological Diagnostic Unit Public Health Laboratory and Victorian Infectious Diseases Reference Laboratory, The Peter Doherty Institute for Infection and Immunity	Caly L. et al	https://www.gisaid.org	?	?	2020-4-27
Australia/VIC1244/2020	ncov	EPI_ISL_436111	?	2020-4-7	Oceania	Australia	Victoria		Oceania	Australia	Victoria	genome	29903	Human	66	Female	Victorian Infectious Diseases Reference Laboratory (VIDRL)	Microbiological Diagnostic Unit Public Health Laboratory and Victorian Infectious Diseases Reference Laboratory, Doherty Institute	Caly L. et al	https://www.gisaid.org	?	?	2020-5-6
Australia/VIC1245/2020	ncov	EPI_ISL_436112	?	2020-4-9	Oceania	Australia	Victoria		Oceania	Australia	Victoria	genome	29903	Human	42	Female	Victorian Infectious Diseases Reference Laboratory (VIDRL)	Microbiological Diagnostic Unit Public Health Laboratory and Victorian Infectious Diseases Reference Laboratory, Doherty Institute	Caly L. et al	https://www.gisaid.org	?	?	2020-5-6
Australia/VIC1247/2020	ncov	EPI_ISL_436113	?	2020-4-9	Oceania	Australia	Victoria		Oceania	Australia	Victoria	genome	29903	Human	53	Female	Victorian Infectious Diseases Reference Laboratory (VIDRL)	Microbiological Diagnostic Unit Public Health Laboratory and Victorian Infectious Diseases Reference Laboratory, Doherty Institute	Caly L. et al	https://www.gisaid.org	?	?	2020-5-6
Australia/VIC1248/2020	ncov	EPI_ISL_436114	?	2020-4-9	Oceania	Australia	Victoria		Oceania	Australia	Victoria	genome	29903	Human	43	Female	Victorian Infectious Diseases Reference Laboratory (VIDRL)	Microbiological Diagnostic Unit Public Health Laboratory and Victorian Infectious Diseases Reference Laboratory, Doherty Institute	Caly L. et al	https://www.gisaid.org	?	?	2020-5-6
Australia/VIC1250/2020	ncov	EPI_ISL_436115	?	2020-4-10	Oceania	Australia	Victoria		Oceania	Australia	Victoria	genome	29903	Human	2	Female	Victorian Infectious Diseases Reference Laboratory (VIDRL)	Microbiological Diagnostic Unit Public Health Laboratory and Victorian Infectious Diseases Reference Laboratory, Doherty Institute	Caly L. et al	https://www.gisaid.org	?	?	2020-5-6
Australia/VIC1251/2020	ncov	EPI_ISL_436116	?	2020-4-10	Oceania	Australia	Victoria		Oceania	Australia	Victoria	genome	29903	Human	81	Male	Victorian Infectious Diseases Reference Laboratory (VIDRL)	Microbiological Diagnostic Unit Public Health Laboratory and Victorian Infectious Diseases Reference Laboratory, Doherty Institute	Caly L. et al	https://www.gisaid.org	?	?	2020-5-6
Australia/VIC1252/2020	ncov	EPI_ISL_436117	?	2020-4-10	Oceania	Australia	Victoria		Oceania	Australia	Victoria	genome	29903	Human	20	Female	Victorian Infectious Diseases Reference Laboratory (VIDRL)	Microbiological Diagnostic Unit Public Health Laboratory and Victorian Infectious Diseases Reference Laboratory, Doherty Institute	Caly L. et al	https://www.gisaid.org	?	?	2020-5-6
Australia/VIC1253/2020	ncov	EPI_ISL_436118	?	2020-4-11	Oceania	Australia	Victoria		Oceania	Australia	Victoria	genome	29903	Human	72	Female	Victorian Infectious Diseases Reference Laboratory (VIDRL)	Microbiological Diagnostic Unit Public Health Laboratory and Victorian Infectious Diseases Reference Laboratory, Doherty Institute	Caly L. et al	https://www.gisaid.org	?	?	2020-5-6
Australia/VIC1255/2020	ncov	EPI_ISL_436119	?	2020-4-11	Oceania	Australia	Victoria		Oceania	Australia	Victoria	genome	29903	Human	27	Male	Victorian Infectious Diseases Reference Laboratory (VIDRL)	Microbiological Diagnostic Unit Public Health Laboratory and Victorian Infectious Diseases Reference Laboratory, Doherty Institute	Caly L. et al	https://www.gisaid.org	?	?	2020-5-6
Australia/VIC1256/2020	ncov	EPI_ISL_436120	?	2020-4-11	Oceania	Australia	Victoria		Oceania	Australia	Victoria	genome	29903	Human	74	Male	Victorian Infectious Diseases Reference Laboratory (VIDRL)	Microbiological Diagnostic Unit Public Health Laboratory and Victorian Infectious Diseases Reference Laboratory, Doherty Institute	Caly L. et al	https://www.gisaid.org	?	?	2020-5-6
Australia/VIC1257/2020	ncov	EPI_ISL_436121	?	2020-4-11	Oceania	Australia	Victoria		Oceania	Australia	Victoria	genome	29903	Human	43	Male	Victorian Infectious Diseases Reference Laboratory (VIDRL)	Microbiological Diagnostic Unit Public Health Laboratory and Victorian Infectious Diseases Reference Laboratory, Doherty Institute	Caly L. et al	https://www.gisaid.org	?	?	2020-5-6
Australia/VIC1258/2020	ncov	EPI_ISL_436122	?	2020-4-11	Oceania	Australia	Victoria		Oceania	Australia	Victoria	genome	29903	Human	51	Female	Victorian Infectious Diseases Reference Laboratory (VIDRL)	Microbiological Diagnostic Unit Public Health Laboratory and Victorian Infectious Diseases Reference Laboratory, Doherty Institute	Caly L. et al	https://www.gisaid.org	?	?	2020-5-6
Australia/VIC126/2020	ncov	EPI_ISL_419728	?	2020-3-20	Oceania	Australia	Victoria		Oceania	Australia	Victoria	genome	29870	Human	68	Female	Microbiological Diagnostic Unit Public Health Laboratory	Microbiological Diagnostic Unit Public Health Laboratory	Seemann T. et al	https://www.gisaid.org	?	?	2020-4-3
Australia/VIC1260/2020	ncov	EPI_ISL_436123	?	2020-4-11	Oceania	Australia	Victoria		Oceania	Australia	Victoria	genome	29903	Human	48	Male	Victorian Infectious Diseases Reference Laboratory (VIDRL)	Microbiological Diagnostic Unit Public Health Laboratory and Victorian Infectious Diseases Reference Laboratory, Doherty Institute	Caly L. et al	https://www.gisaid.org	?	?	2020-5-6
Australia/VIC1262/2020	ncov	EPI_ISL_430637	?	2020-4-12	Oceania	Australia	Victoria		Oceania	Australia	Victoria	genome	29889	Human	71	Male	Victorian Infectious Diseases Reference Laboratory (VIDRL)	Microbiological Diagnostic Unit Public Health Laboratory and Victorian Infectious Diseases Reference Laboratory, The Peter Doherty Institute for Infection and Immunity	Caly L. et al	https://www.gisaid.org	?	?	2020-4-27
Australia/VIC1265/2020	ncov	EPI_ISL_436124	?	2020-4-12	Oceania	Australia	Victoria		Oceania	Australia	Victoria	genome	29903	Human	65	Male	Victorian Infectious Diseases Reference Laboratory (VIDRL)	Microbiological Diagnostic Unit Public Health Laboratory and Victorian Infectious Diseases Reference Laboratory, Doherty Institute	Caly L. et al	https://www.gisaid.org	?	?	2020-5-6
Australia/VIC1266/2020	ncov	EPI_ISL_436125	?	2020-4-12	Oceania	Australia	Victoria		Oceania	Australia	Victoria	genome	29903	Human	84	Female	Victorian Infectious Diseases Reference Laboratory (VIDRL)	Microbiological Diagnostic Unit Public Health Laboratory and Victorian Infectious Diseases Reference Laboratory, Doherty Institute	Caly L. et al	https://www.gisaid.org	?	?	2020-5-6
Australia/VIC1267/2020	ncov	EPI_ISL_436126	?	2020-4-12	Oceania	Australia	Victoria		Oceania	Australia	Victoria	genome	29903	Human	87	Male	Victorian Infectious Diseases Reference Laboratory (VIDRL)	Microbiological Diagnostic Unit Public Health Laboratory and Victorian Infectious Diseases Reference Laboratory, Doherty Institute	Caly L. et al	https://www.gisaid.org	?	?	2020-5-6
Australia/VIC1269/2020	ncov	EPI_ISL_436127	?	2020-4-13	Oceania	Australia	Victoria		Oceania	Australia	Victoria	genome	29904	Human	25	Male	Victorian Infectious Diseases Reference Laboratory (VIDRL)	Microbiological Diagnostic Unit Public Health Laboratory and Victorian Infectious Diseases Reference Laboratory, Doherty Institute	Caly L. et al	https://www.gisaid.org	?	?	2020-5-6
Australia/VIC127/2020	ncov	EPI_ISL_419729	?	2020-3-20	Oceania	Australia	Victoria		Oceania	Australia	Victoria	genome	29894	Human	48	Female	Microbiological Diagnostic Unit Public Health Laboratory	Microbiological Diagnostic Unit Public Health Laboratory	Seemann T. et al	https://www.gisaid.org	?	?	2020-4-3
Australia/VIC1270/2020	ncov	EPI_ISL_436128	?	2020-4-13	Oceania	Australia	Victoria		Oceania	Australia	Victoria	genome	29903	Human	58	Female	Victorian Infectious Diseases Reference Laboratory (VIDRL)	Microbiological Diagnostic Unit Public Health Laboratory and Victorian Infectious Diseases Reference Laboratory, Doherty Institute	Caly L. et al	https://www.gisaid.org	?	?	2020-5-6
Australia/VIC1271/2020	ncov	EPI_ISL_436129	?	2020-4-13	Oceania	Australia	Victoria		Oceania	Australia	Victoria	genome	29903	Human	65	Male	Victorian Infectious Diseases Reference Laboratory (VIDRL)	Microbiological Diagnostic Unit Public Health Laboratory and Victorian Infectious Diseases Reference Laboratory, Doherty Institute	Caly L. et al	https://www.gisaid.org	?	?	2020-5-6
Australia/VIC1272/2020	ncov	EPI_ISL_436130	?	2020-4-13	Oceania	Australia	Victoria		Oceania	Australia	Victoria	genome	29903	Human	25	Female	Victorian Infectious Diseases Reference Laboratory (VIDRL)	Microbiological Diagnostic Unit Public Health Laboratory and Victorian Infectious Diseases Reference Laboratory, Doherty Institute	Caly L. et al	https://www.gisaid.org	?	?	2020-5-6
Australia/VIC1273/2020	ncov	EPI_ISL_436131	?	2020-4-14	Oceania	Australia	Victoria		Oceania	Australia	Victoria	genome	29903	Human	32	Male	Victorian Infectious Diseases Reference Laboratory (VIDRL)	Microbiological Diagnostic Unit Public Health Laboratory and Victorian Infectious Diseases Reference Laboratory, Doherty Institute	Caly L. et al	https://www.gisaid.org	?	?	2020-5-6
Australia/VIC1274/2020	ncov	EPI_ISL_436132	?	2020-4-14	Oceania	Australia	Victoria		Oceania	Australia	Victoria	genome	29903	Human	81	Male	Victorian Infectious Diseases Reference Laboratory (VIDRL)	Microbiological Diagnostic Unit Public Health Laboratory and Victorian Infectious Diseases Reference Laboratory, Doherty Institute	Caly L. et al	https://www.gisaid.org	?	?	2020-5-6
Australia/VIC1275/2020	ncov	EPI_ISL_430687	?	2020-3-25	Oceania	Australia	Victoria		Oceania	Australia	Victoria	genome	29903	Human	64	Female	Microbiological Diagnostic Unit Public Health Laboratory	Microbiological Diagnostic Unit Public Health Laboratory	Seemann T. et al	https://www.gisaid.org	?	?	2020-4-27
Australia/VIC1276/2020	ncov	EPI_ISL_430685	?	2020-4-4	Oceania	Australia	Victoria		Oceania	Australia	Victoria	genome	29903	Human	41	Female	Microbiological Diagnostic Unit Public Health Laboratory	Microbiological Diagnostic Unit Public Health Laboratory	Seemann T. et al	https://www.gisaid.org	?	?	2020-4-27
Australia/VIC1279/2020	ncov	EPI_ISL_430678	?	2020-4-7	Oceania	Australia	Victoria		Oceania	Australia	Victoria	genome	29903	Human	?	Female	Microbiological Diagnostic Unit Public Health Laboratory	Microbiological Diagnostic Unit Public Health Laboratory	Seemann T. et al	https://www.gisaid.org	?	?	2020-4-27
Australia/VIC128/2020	ncov	EPI_ISL_419730	?	2020-3-20	Oceania	Australia	Victoria		Oceania	Australia	Victoria	genome	29891	Human	27	Male	Microbiological Diagnostic Unit Public Health Laboratory	Microbiological Diagnostic Unit Public Health Laboratory	Seemann T. et al	https://www.gisaid.org	?	?	2020-4-3
Australia/VIC1280/2020	ncov	EPI_ISL_430709	?	2020-4-7	Oceania	Australia	Victoria		Oceania	Australia	Victoria	genome	29902	Human	66	Female	Victorian Infectious Diseases Reference Laboratory (VIDRL)	Microbiological Diagnostic Unit Public Health Laboratory and Victorian Infectious Diseases Reference Laboratory, The Peter Doherty Institute for Infection and Immunity	Caly L. et al	https://www.gisaid.org	?	?	2020-4-27
Australia/VIC1281/2020	ncov	EPI_ISL_430676	?	2020-4-8	Oceania	Australia	Victoria		Oceania	Australia	Victoria	genome	29903	Human	?	Female	Microbiological Diagnostic Unit Public Health Laboratory	Microbiological Diagnostic Unit Public Health Laboratory	Seemann T. et al	https://www.gisaid.org	?	?	2020-4-27
Australia/VIC1283/2020	ncov	EPI_ISL_430710	?	2020-4-8	Oceania	Australia	Victoria		Oceania	Australia	Victoria	genome	29903	Human	54	Female	Victorian Infectious Diseases Reference Laboratory (VIDRL)	Microbiological Diagnostic Unit Public Health Laboratory and Victorian Infectious Diseases Reference Laboratory, The Peter Doherty Institute for Infection and Immunity	Caly L. et al	https://www.gisaid.org	?	?	2020-4-27
Australia/VIC1284/2020	ncov	EPI_ISL_430701	?	2020-4-9	Oceania	Australia	Victoria		Oceania	Australia	Victoria	genome	29903	Human	43	Female	Victorian Infectious Diseases Reference Laboratory (VIDRL)	Microbiological Diagnostic Unit Public Health Laboratory and Victorian Infectious Diseases Reference Laboratory, The Peter Doherty Institute for Infection and Immunity	Caly L. et al	https://www.gisaid.org	?	?	2020-4-27
Australia/VIC1285/2020	ncov	EPI_ISL_430702	?	2020-4-9	Oceania	Australia	Victoria		Oceania	Australia	Victoria	genome	29903	Human	42	Female	Victorian Infectious Diseases Reference Laboratory (VIDRL)	Microbiological Diagnostic Unit Public Health Laboratory and Victorian Infectious Diseases Reference Laboratory, The Peter Doherty Institute for Infection and Immunity	Caly L. et al	https://www.gisaid.org	?	?	2020-4-27
Australia/VIC129/2020	ncov	EPI_ISL_419732	?	2020-3-21	Oceania	Australia	Victoria		Oceania	Australia	Victoria	genome	29872	Human	28	Female	Microbiological Diagnostic Unit Public Health Laboratory	Microbiological Diagnostic Unit Public Health Laboratory	Seemann T. et al	https://www.gisaid.org	?	?	2020-4-3
Australia/VIC1292/2020	ncov	EPI_ISL_430711	?	2020-4-9	Oceania	Australia	Victoria		Oceania	Australia	Victoria	genome	29903	Human	59	Female	Victorian Infectious Diseases Reference Laboratory (VIDRL)	Microbiological Diagnostic Unit Public Health Laboratory and Victorian Infectious Diseases Reference Laboratory, The Peter Doherty Institute for Infection and Immunity	Caly L. et al	https://www.gisaid.org	?	?	2020-4-27
Australia/VIC1295/2020	ncov	EPI_ISL_430712	?	2020-4-9	Oceania	Australia	Victoria		Oceania	Australia	Victoria	genome	29903	Human	48	Female	Victorian Infectious Diseases Reference Laboratory (VIDRL)	Microbiological Diagnostic Unit Public Health Laboratory and Victorian Infectious Diseases Reference Laboratory, The Peter Doherty Institute for Infection and Immunity	Caly L. et al	https://www.gisaid.org	?	?	2020-4-27
Australia/VIC1297/2020	ncov	EPI_ISL_430713	?	2020-4-9	Oceania	Australia	Victoria		Oceania	Australia	Victoria	genome	29903	Human	49	Female	Victorian Infectious Diseases Reference Laboratory (VIDRL)	Microbiological Diagnostic Unit Public Health Laboratory and Victorian Infectious Diseases Reference Laboratory, The Peter Doherty Institute for Infection and Immunity	Caly L. et al	https://www.gisaid.org	?	?	2020-4-27
Australia/VIC13/2020	ncov	EPI_ISL_419733	?	2020-1-31	Oceania	Australia	Victoria		Oceania	Australia	Victoria	genome	29868	Human	47	Female	Victorian Infectious Diseases Reference Laboratory (VIDRL)	Victorian Infectious Diseases Reference Laboratory and Microbiological Diagnostic Unit Public Health Laboratory, Doherty Institute	Caly L. et al	https://www.gisaid.org	?	?	2020-4-3
Australia/VIC130/2020	ncov	EPI_ISL_419823	?	2020-3-21	Oceania	Australia	Victoria		Oceania	Australia	Victoria	genome	29901	Human	74	Male	Microbiological Diagnostic Unit Public Health Laboratory	Microbiological Diagnostic Unit Public Health Laboratory	Seemann T. et al	https://www.gisaid.org	?	?	2020-4-3
Australia/VIC1300/2020	ncov	EPI_ISL_430677	?	2020-4-10	Oceania	Australia	Victoria		Oceania	Australia	Victoria	genome	29903	Human	?	Female	Microbiological Diagnostic Unit Public Health Laboratory	Microbiological Diagnostic Unit Public Health Laboratory	Seemann T. et al	https://www.gisaid.org	?	?	2020-4-27
Australia/VIC1301/2020	ncov	EPI_ISL_430679	?	2020-4-10	Oceania	Australia	Victoria		Oceania	Australia	Victoria	genome	29903	Human	68	Male	Microbiological Diagnostic Unit Public Health Laboratory	Microbiological Diagnostic Unit Public Health Laboratory	Seemann T. et al	https://www.gisaid.org	?	?	2020-4-27
Australia/VIC1302/2020	ncov	EPI_ISL_430680	?	2020-4-10	Oceania	Australia	Victoria		Oceania	Australia	Victoria	genome	29903	Human	71	Male	Microbiological Diagnostic Unit Public Health Laboratory	Microbiological Diagnostic Unit Public Health Laboratory	Seemann T. et al	https://www.gisaid.org	?	?	2020-4-27
Australia/VIC1303/2020	ncov	EPI_ISL_430694	?	2020-4-10	Oceania	Australia	Victoria		Oceania	Australia	Victoria	genome	29903	Human	2	Female	Victorian Infectious Diseases Reference Laboratory (VIDRL)	Microbiological Diagnostic Unit Public Health Laboratory and Victorian Infectious Diseases Reference Laboratory, The Peter Doherty Institute for Infection and Immunity	Caly L. et al	https://www.gisaid.org	?	?	2020-4-27
Australia/VIC1304/2020	ncov	EPI_ISL_430703	?	2020-4-10	Oceania	Australia	Victoria		Oceania	Australia	Victoria	genome	29903	Human	81	Male	Victorian Infectious Diseases Reference Laboratory (VIDRL)	Microbiological Diagnostic Unit Public Health Laboratory and Victorian Infectious Diseases Reference Laboratory, The Peter Doherty Institute for Infection and Immunity	Caly L. et al	https://www.gisaid.org	?	?	2020-4-27
Australia/VIC1305/2020	ncov	EPI_ISL_430705	?	2020-4-10	Oceania	Australia	Victoria		Oceania	Australia	Victoria	genome	29903	Human	20	Female	Victorian Infectious Diseases Reference Laboratory (VIDRL)	Microbiological Diagnostic Unit Public Health Laboratory and Victorian Infectious Diseases Reference Laboratory, The Peter Doherty Institute for Infection and Immunity	Caly L. et al	https://www.gisaid.org	?	?	2020-4-27
Australia/VIC131/2020	ncov	EPI_ISL_419824	?	2020-3-21	Oceania	Australia	Victoria		Oceania	Australia	Victoria	genome	29899	Human	56	Male	Microbiological Diagnostic Unit Public Health Laboratory	Microbiological Diagnostic Unit Public Health Laboratory	Seemann T. et al	https://www.gisaid.org	?	?	2020-4-3
Australia/VIC1313/2020	ncov	EPI_ISL_430714	?	2020-4-10	Oceania	Australia	Victoria		Oceania	Australia	Victoria	genome	29903	Human	72	Female	Victorian Infectious Diseases Reference Laboratory (VIDRL)	Microbiological Diagnostic Unit Public Health Laboratory and Victorian Infectious Diseases Reference Laboratory, The Peter Doherty Institute for Infection and Immunity	Caly L. et al	https://www.gisaid.org	?	?	2020-4-27
Australia/VIC1314/2020	ncov	EPI_ISL_430681	?	2020-4-11	Oceania	Australia	Victoria		Oceania	Australia	Victoria	genome	29903	Human	71	Male	Microbiological Diagnostic Unit Public Health Laboratory	Microbiological Diagnostic Unit Public Health Laboratory	Seemann T. et al	https://www.gisaid.org	?	?	2020-4-27
Australia/VIC1315/2020	ncov	EPI_ISL_430689	?	2020-4-11	Oceania	Australia	Victoria		Oceania	Australia	Victoria	genome	29903	Human	27	Male	Victorian Infectious Diseases Reference Laboratory (VIDRL)	Microbiological Diagnostic Unit Public Health Laboratory and Victorian Infectious Diseases Reference Laboratory, The Peter Doherty Institute for Infection and Immunity	Caly L. et al	https://www.gisaid.org	?	?	2020-4-27
Australia/VIC1316/2020	ncov	EPI_ISL_430690	?	2020-4-11	Oceania	Australia	Victoria		Oceania	Australia	Victoria	genome	29903	Human	74	Male	Victorian Infectious Diseases Reference Laboratory (VIDRL)	Microbiological Diagnostic Unit Public Health Laboratory and Victorian Infectious Diseases Reference Laboratory, The Peter Doherty Institute for Infection and Immunity	Caly L. et al	https://www.gisaid.org	?	?	2020-4-27
Australia/VIC1317/2020	ncov	EPI_ISL_430691	?	2020-4-11	Oceania	Australia	Victoria		Oceania	Australia	Victoria	genome	29903	Human	72	Female	Victorian Infectious Diseases Reference Laboratory (VIDRL)	Microbiological Diagnostic Unit Public Health Laboratory and Victorian Infectious Diseases Reference Laboratory, The Peter Doherty Institute for Infection and Immunity	Caly L. et al	https://www.gisaid.org	?	?	2020-4-27
Australia/VIC1318/2020	ncov	EPI_ISL_430693	?	2020-4-11	Oceania	Australia	Victoria		Oceania	Australia	Victoria	genome	29903	Human	43	Male	Victorian Infectious Diseases Reference Laboratory (VIDRL)	Microbiological Diagnostic Unit Public Health Laboratory and Victorian Infectious Diseases Reference Laboratory, The Peter Doherty Institute for Infection and Immunity	Caly L. et al	https://www.gisaid.org	?	?	2020-4-27
Australia/VIC1319/2020	ncov	EPI_ISL_430700	?	2020-4-11	Oceania	Australia	Victoria		Oceania	Australia	Victoria	genome	29903	Human	51	Female	Victorian Infectious Diseases Reference Laboratory (VIDRL)	Microbiological Diagnostic Unit Public Health Laboratory and Victorian Infectious Diseases Reference Laboratory, The Peter Doherty Institute for Infection and Immunity	Caly L. et al	https://www.gisaid.org	?	?	2020-4-27
Australia/VIC132/2020	ncov	EPI_ISL_419825	?	2020-3-22	Oceania	Australia	Victoria		Oceania	Australia	Victoria	genome	29891	Human	59	Female	Microbiological Diagnostic Unit Public Health Laboratory	Microbiological Diagnostic Unit Public Health Laboratory	Seemann T. et al	https://www.gisaid.org	?	?	2020-4-3
Australia/VIC1321/2020	ncov	EPI_ISL_430704	?	2020-4-11	Oceania	Australia	Victoria		Oceania	Australia	Victoria	genome	29903	Human	48	Male	Victorian Infectious Diseases Reference Laboratory (VIDRL)	Microbiological Diagnostic Unit Public Health Laboratory and Victorian Infectious Diseases Reference Laboratory, The Peter Doherty Institute for Infection and Immunity	Caly L. et al	https://www.gisaid.org	?	?	2020-4-27
Australia/VIC1325/2020	ncov	EPI_ISL_430688	?	2020-4-12	Oceania	Australia	Victoria		Oceania	Australia	Victoria	genome	29903	Human	65	Male	Victorian Infectious Diseases Reference Laboratory (VIDRL)	Microbiological Diagnostic Unit Public Health Laboratory and Victorian Infectious Diseases Reference Laboratory, The Peter Doherty Institute for Infection and Immunity	Caly L. et al	https://www.gisaid.org	?	?	2020-4-27
Australia/VIC1328/2020	ncov	EPI_ISL_430695	?	2020-4-12	Oceania	Australia	Victoria		Oceania	Australia	Victoria	genome	29903	Human	84	Female	Victorian Infectious Diseases Reference Laboratory (VIDRL)	Microbiological Diagnostic Unit Public Health Laboratory and Victorian Infectious Diseases Reference Laboratory, The Peter Doherty Institute for Infection and Immunity	Caly L. et al	https://www.gisaid.org	?	?	2020-4-27
Australia/VIC1329/2020	ncov	EPI_ISL_430696	?	2020-4-12	Oceania	Australia	Victoria		Oceania	Australia	Victoria	genome	29903	Human	87	Male	Victorian Infectious Diseases Reference Laboratory (VIDRL)	Microbiological Diagnostic Unit Public Health Laboratory and Victorian Infectious Diseases Reference Laboratory, The Peter Doherty Institute for Infection and Immunity	Caly L. et al	https://www.gisaid.org	?	?	2020-4-27
Australia/VIC1334/2020	ncov	EPI_ISL_430682	?	2020-4-13	Oceania	Australia	Victoria		Oceania	Australia	Victoria	genome	29903	Human	72	Male	Microbiological Diagnostic Unit Public Health Laboratory	Microbiological Diagnostic Unit Public Health Laboratory	Seemann T. et al	https://www.gisaid.org	?	?	2020-4-27
Australia/VIC1335/2020	ncov	EPI_ISL_430692	?	2020-4-13	Oceania	Australia	Victoria		Oceania	Australia	Victoria	genome	29903	Human	65	Male	Victorian Infectious Diseases Reference Laboratory (VIDRL)	Microbiological Diagnostic Unit Public Health Laboratory and Victorian Infectious Diseases Reference Laboratory, The Peter Doherty Institute for Infection and Immunity	Caly L. et al	https://www.gisaid.org	?	?	2020-4-27
Australia/VIC1336/2020	ncov	EPI_ISL_430698	?	2020-4-13	Oceania	Australia	Victoria		Oceania	Australia	Victoria	genome	29903	Human	25	Female	Victorian Infectious Diseases Reference Laboratory (VIDRL)	Microbiological Diagnostic Unit Public Health Laboratory and Victorian Infectious Diseases Reference Laboratory, The Peter Doherty Institute for Infection and Immunity	Caly L. et al	https://www.gisaid.org	?	?	2020-4-27
Australia/VIC1337/2020	ncov	EPI_ISL_430699	?	2020-4-13	Oceania	Australia	Victoria		Oceania	Australia	Victoria	genome	29903	Human	53	Female	Victorian Infectious Diseases Reference Laboratory (VIDRL)	Microbiological Diagnostic Unit Public Health Laboratory and Victorian Infectious Diseases Reference Laboratory, The Peter Doherty Institute for Infection and Immunity	Caly L. et al	https://www.gisaid.org	?	?	2020-4-27
Australia/VIC1338/2020	ncov	EPI_ISL_430706	?	2020-4-13	Oceania	Australia	Victoria		Oceania	Australia	Victoria	genome	29903	Human	25	Male	Victorian Infectious Diseases Reference Laboratory (VIDRL)	Microbiological Diagnostic Unit Public Health Laboratory and Victorian Infectious Diseases Reference Laboratory, The Peter Doherty Institute for Infection and Immunity	Caly L. et al	https://www.gisaid.org	?	?	2020-4-27
Australia/VIC1339/2020	ncov	EPI_ISL_430707	?	2020-4-13	Oceania	Australia	Victoria		Oceania	Australia	Victoria	genome	29903	Human	58	Female	Victorian Infectious Diseases Reference Laboratory (VIDRL)	Microbiological Diagnostic Unit Public Health Laboratory and Victorian Infectious Diseases Reference Laboratory, The Peter Doherty Institute for Infection and Immunity	Caly L. et al	https://www.gisaid.org	?	?	2020-4-27
Australia/VIC134/2020	ncov	EPI_ISL_419827	?	2020-3-22	Oceania	Australia	Victoria		Oceania	Australia	Victoria	genome	29899	Human	21	Female	Microbiological Diagnostic Unit Public Health Laboratory	Microbiological Diagnostic Unit Public Health Laboratory	Seemann T. et al	https://www.gisaid.org	?	?	2020-4-3
Australia/VIC1340/2020	ncov	EPI_ISL_430686	?	2020-4-13	Oceania	Australia	Victoria		Oceania	Australia	Victoria	genome	29903	Human	64	Female	Microbiological Diagnostic Unit Public Health Laboratory	Microbiological Diagnostic Unit Public Health Laboratory	Seemann T. et al	https://www.gisaid.org	?	?	2020-4-27
Australia/VIC1342/2020	ncov	EPI_ISL_430683	?	2020-4-14	Oceania	Australia	Victoria		Oceania	Australia	Victoria	genome	29903	Human	72	Male	Microbiological Diagnostic Unit Public Health Laboratory	Microbiological Diagnostic Unit Public Health Laboratory	Seemann T. et al	https://www.gisaid.org	?	?	2020-4-27
Australia/VIC1343/2020	ncov	EPI_ISL_430684	?	2020-4-14	Oceania	Australia	Victoria		Oceania	Australia	Victoria	genome	29903	Human	72	Male	Microbiological Diagnostic Unit Public Health Laboratory	Microbiological Diagnostic Unit Public Health Laboratory	Seemann T. et al	https://www.gisaid.org	?	?	2020-4-27
Australia/VIC1344/2020	ncov	EPI_ISL_430697	?	2020-4-14	Oceania	Australia	Victoria		Oceania	Australia	Victoria	genome	29903	Human	32	Male	Victorian Infectious Diseases Reference Laboratory (VIDRL)	Microbiological Diagnostic Unit Public Health Laboratory and Victorian Infectious Diseases Reference Laboratory, The Peter Doherty Institute for Infection and Immunity	Caly L. et al	https://www.gisaid.org	?	?	2020-4-27
Australia/VIC1345/2020	ncov	EPI_ISL_430708	?	2020-4-14	Oceania	Australia	Victoria		Oceania	Australia	Victoria	genome	29903	Human	81	Male	Victorian Infectious Diseases Reference Laboratory (VIDRL)	Microbiological Diagnostic Unit Public Health Laboratory and Victorian Infectious Diseases Reference Laboratory, The Peter Doherty Institute for Infection and Immunity	Caly L. et al	https://www.gisaid.org	?	?	2020-4-27
Australia/VIC1349/2020	ncov	EPI_ISL_430715	?	2020-4-17	Oceania	Australia	Victoria		Oceania	Australia	Victoria	genome	29903	Human	47	Female	Microbiological Diagnostic Unit Public Health Laboratory	Microbiological Diagnostic Unit Public Health Laboratory	Seemann T. et al	https://www.gisaid.org	?	?	2020-4-27
Australia/VIC135/2020	ncov	EPI_ISL_419828	?	2020-3-22	Oceania	Australia	Victoria		Oceania	Australia	Victoria	genome	29865	Human	25	Male	Microbiological Diagnostic Unit Public Health Laboratory	Microbiological Diagnostic Unit Public Health Laboratory	Seemann T. et al	https://www.gisaid.org	?	?	2020-4-3
Australia/VIC1353/2020	ncov	EPI_ISL_430716	?	2020-4-12	Oceania	Australia	Victoria		Oceania	Australia	Victoria	genome	29903	Human	?	Female	Microbiological Diagnostic Unit Public Health Laboratory	Microbiological Diagnostic Unit Public Health Laboratory	Seemann T. et al	https://www.gisaid.org	?	?	2020-4-27
Australia/VIC1354/2020	ncov	EPI_ISL_430717	?	2020-4-12	Oceania	Australia	Victoria		Oceania	Australia	Victoria	genome	29903	Human	72	Male	Microbiological Diagnostic Unit Public Health Laboratory	Microbiological Diagnostic Unit Public Health Laboratory	Seemann T. et al	https://www.gisaid.org	?	?	2020-4-27
Australia/VIC1355/2020	ncov	EPI_ISL_430638	?	2020-4-9	Oceania	Australia	Victoria		Oceania	Australia	Victoria	genome	29903	Human	53	Female	Victorian Infectious Diseases Reference Laboratory (VIDRL)	Microbiological Diagnostic Unit Public Health Laboratory and Victorian Infectious Diseases Reference Laboratory, The Peter Doherty Institute for Infection and Immunity	Caly L. et al	https://www.gisaid.org	?	?	2020-4-27
Australia/VIC1359/2020	ncov	EPI_ISL_456410	?	2020-3-26	Oceania	Australia	Victoria		Oceania	Australia	Victoria	genome	29903	Human	27	?	Victorian Infectious Diseases Reference Laboratory (VIDRL)	Microbiological Diagnostic Unit Public Health Laboratory and Victorian Infectious Diseases Reference Laboratory, Doherty Institute	Caly L. et al	https://www.gisaid.org	?	?	2020-6-2
Australia/VIC136/2020	ncov	EPI_ISL_419829	?	2020-3-22	Oceania	Australia	Victoria		Oceania	Australia	Victoria	genome	29890	Human	67	Male	Microbiological Diagnostic Unit Public Health Laboratory	Microbiological Diagnostic Unit Public Health Laboratory	Seemann T. et al	https://www.gisaid.org	?	?	2020-4-3
Australia/VIC1360/2020	ncov	EPI_ISL_456427	?	2020-4-7	Oceania	Australia	Victoria		Oceania	Australia	Victoria	genome	29903	Human	50	Male	Victorian Infectious Diseases Reference Laboratory (VIDRL)	Microbiological Diagnostic Unit Public Health Laboratory and Victorian Infectious Diseases Reference Laboratory, Doherty Institute	Caly L. et al	https://www.gisaid.org	?	?	2020-6-2
Australia/VIC1364/2020	ncov	EPI_ISL_456421	?	2020-4-11	Oceania	Australia	Victoria		Oceania	Australia	Victoria	genome	29903	Human	63	Female	Victorian Infectious Diseases Reference Laboratory (VIDRL)	Microbiological Diagnostic Unit Public Health Laboratory and Victorian Infectious Diseases Reference Laboratory, Doherty Institute	Caly L. et al	https://www.gisaid.org	?	?	2020-6-2
Australia/VIC1365/2020	ncov	EPI_ISL_456411	?	2020-4-13	Oceania	Australia	Victoria		Oceania	Australia	Victoria	genome	29903	Human	49	Male	Victorian Infectious Diseases Reference Laboratory (VIDRL)	Microbiological Diagnostic Unit Public Health Laboratory and Victorian Infectious Diseases Reference Laboratory, Doherty Institute	Caly L. et al	https://www.gisaid.org	?	?	2020-6-2
Australia/VIC137/2020	ncov	EPI_ISL_419830	?	2020-3-22	Oceania	Australia	Victoria		Oceania	Australia	Victoria	genome	29855	Human	63	Female	Microbiological Diagnostic Unit Public Health Laboratory	Microbiological Diagnostic Unit Public Health Laboratory	Seemann T. et al	https://www.gisaid.org	?	?	2020-4-3
Australia/VIC1370/2020	ncov	EPI_ISL_456412	?	2020-4-14	Oceania	Australia	Victoria		Oceania	Australia	Victoria	genome	29903	Human	42	Male	Victorian Infectious Diseases Reference Laboratory (VIDRL)	Microbiological Diagnostic Unit Public Health Laboratory and Victorian Infectious Diseases Reference Laboratory, Doherty Institute	Caly L. et al	https://www.gisaid.org	?	?	2020-6-2
Australia/VIC1371/2020	ncov	EPI_ISL_456413	?	2020-4-14	Oceania	Australia	Victoria		Oceania	Australia	Victoria	genome	29903	Human	68	Female	Victorian Infectious Diseases Reference Laboratory (VIDRL)	Microbiological Diagnostic Unit Public Health Laboratory and Victorian Infectious Diseases Reference Laboratory, Doherty Institute	Caly L. et al	https://www.gisaid.org	?	?	2020-6-2
Australia/VIC1372/2020	ncov	EPI_ISL_456414	?	2020-4-14	Oceania	Australia	Victoria		Oceania	Australia	Victoria	genome	29903	Human	43	Female	Victorian Infectious Diseases Reference Laboratory (VIDRL)	Microbiological Diagnostic Unit Public Health Laboratory and Victorian Infectious Diseases Reference Laboratory, Doherty Institute	Caly L. et al	https://www.gisaid.org	?	?	2020-6-2
Australia/VIC1373/2020	ncov	EPI_ISL_456415	?	2020-4-14	Oceania	Australia	Victoria		Oceania	Australia	Victoria	genome	29903	Human	74	Male	Victorian Infectious Diseases Reference Laboratory (VIDRL)	Microbiological Diagnostic Unit Public Health Laboratory and Victorian Infectious Diseases Reference Laboratory, Doherty Institute	Caly L. et al	https://www.gisaid.org	?	?	2020-6-2
Australia/VIC1375/2020	ncov	EPI_ISL_456416	?	2020-4-14	Oceania	Australia	Victoria		Oceania	Australia	Victoria	genome	29903	Human	21	Male	Victorian Infectious Diseases Reference Laboratory (VIDRL)	Microbiological Diagnostic Unit Public Health Laboratory and Victorian Infectious Diseases Reference Laboratory, Doherty Institute	Caly L. et al	https://www.gisaid.org	?	?	2020-6-2
Australia/VIC1378/2020	ncov	EPI_ISL_456417	?	2020-4-14	Oceania	Australia	Victoria		Oceania	Australia	Victoria	genome	29903	Human	63	?	Victorian Infectious Diseases Reference Laboratory (VIDRL)	Microbiological Diagnostic Unit Public Health Laboratory and Victorian Infectious Diseases Reference Laboratory, Doherty Institute	Caly L. et al	https://www.gisaid.org	?	?	2020-6-2
Australia/VIC138/2020	ncov	EPI_ISL_419834	?	2020-2-23	Oceania	Australia	Victoria		Oceania	Australia	Victoria	genome	29899	Human	79	?	Victorian Infectious Diseases Reference Laboratory (VIDRL)	Victorian Infectious Diseases Reference Laboratory and Microbiological Diagnostic Unit Public Health Laboratory, Doherty Institute	Caly L. et al	https://www.gisaid.org	?	?	2020-4-3
Australia/VIC1380/2020	ncov	EPI_ISL_456418	?	2020-4-14	Oceania	Australia	Victoria		Oceania	Australia	Victoria	genome	29906	Human	28	Male	Victorian Infectious Diseases Reference Laboratory (VIDRL)	Microbiological Diagnostic Unit Public Health Laboratory and Victorian Infectious Diseases Reference Laboratory, Doherty Institute	Caly L. et al	https://www.gisaid.org	?	?	2020-6-2
Australia/VIC1382/2020	ncov	EPI_ISL_456419	?	2020-4-14	Oceania	Australia	Victoria		Oceania	Australia	Victoria	genome	29903	Human	64	Female	Victorian Infectious Diseases Reference Laboratory (VIDRL)	Microbiological Diagnostic Unit Public Health Laboratory and Victorian Infectious Diseases Reference Laboratory, Doherty Institute	Caly L. et al	https://www.gisaid.org	?	?	2020-6-2
Australia/VIC1383/2020	ncov	EPI_ISL_456420	?	2020-4-14	Oceania	Australia	Victoria		Oceania	Australia	Victoria	genome	29903	Human	60	Female	Victorian Infectious Diseases Reference Laboratory (VIDRL)	Microbiological Diagnostic Unit Public Health Laboratory and Victorian Infectious Diseases Reference Laboratory, Doherty Institute	Caly L. et al	https://www.gisaid.org	?	?	2020-6-2
Australia/VIC139/2020	ncov	EPI_ISL_419836	?	2020-3-15	Oceania	Australia	Victoria		Oceania	Australia	Victoria	genome	29887	Human	69	Male	Victorian Infectious Diseases Reference Laboratory (VIDRL)	Victorian Infectious Diseases Reference Laboratory and Microbiological Diagnostic Unit Public Health Laboratory, Doherty Institute	Caly L. et al	https://www.gisaid.org	?	?	2020-4-3
Australia/VIC1392/2020	ncov	EPI_ISL_456425	?	2020-4-15	Oceania	Australia	Victoria		Oceania	Australia	Victoria	genome	29903	Human	57	Female	Victorian Infectious Diseases Reference Laboratory (VIDRL)	Microbiological Diagnostic Unit Public Health Laboratory and Victorian Infectious Diseases Reference Laboratory, Doherty Institute	Caly L. et al	https://www.gisaid.org	?	?	2020-6-2
Australia/VIC1396/2020	ncov	EPI_ISL_456430	?	2020-4-15	Oceania	Australia	Victoria		Oceania	Australia	Victoria	genome	29903	Human	?	?	Victorian Infectious Diseases Reference Laboratory (VIDRL)	Microbiological Diagnostic Unit Public Health Laboratory and Victorian Infectious Diseases Reference Laboratory, Doherty Institute	Caly L. et al	https://www.gisaid.org	?	?	2020-6-2
Australia/VIC1399/2020	ncov	EPI_ISL_456432	?	2020-4-15	Oceania	Australia	Victoria		Oceania	Australia	Victoria	genome	29903	Human	87	Male	Victorian Infectious Diseases Reference Laboratory (VIDRL)	Microbiological Diagnostic Unit Public Health Laboratory and Victorian Infectious Diseases Reference Laboratory, Doherty Institute	Caly L. et al	https://www.gisaid.org	?	?	2020-6-2
Australia/VIC14/2020	ncov	EPI_ISL_419734	?	2020-2-2	Oceania	Australia	Victoria		Oceania	Australia	Victoria	genome	29865	Human	66	Male	Victorian Infectious Diseases Reference Laboratory (VIDRL)	Victorian Infectious Diseases Reference Laboratory and Microbiological Diagnostic Unit Public Health Laboratory, Doherty Institute	Caly L. et al	https://www.gisaid.org	?	?	2020-4-3
Australia/VIC140/2020	ncov	EPI_ISL_419837	?	2020-3-16	Oceania	Australia	Victoria		Oceania	Australia	Victoria	genome	29898	Human	43	?	Victorian Infectious Diseases Reference Laboratory (VIDRL)	Victorian Infectious Diseases Reference Laboratory and Microbiological Diagnostic Unit Public Health Laboratory, Doherty Institute	Caly L. et al	https://www.gisaid.org	?	?	2020-4-3
Australia/VIC1400/2020	ncov	EPI_ISL_456433	?	2020-4-15	Oceania	Australia	Victoria		Oceania	Australia	Victoria	genome	29903	Human	87	Male	Victorian Infectious Diseases Reference Laboratory (VIDRL)	Microbiological Diagnostic Unit Public Health Laboratory and Victorian Infectious Diseases Reference Laboratory, Doherty Institute	Caly L. et al	https://www.gisaid.org	?	?	2020-6-2
Australia/VIC1404/2020	ncov	EPI_ISL_456422	?	2020-4-16	Oceania	Australia	Victoria		Oceania	Australia	Victoria	genome	29903	Human	73	Female	Victorian Infectious Diseases Reference Laboratory (VIDRL)	Microbiological Diagnostic Unit Public Health Laboratory and Victorian Infectious Diseases Reference Laboratory, Doherty Institute	Caly L. et al	https://www.gisaid.org	?	?	2020-6-2
Australia/VIC1406/2020	ncov	EPI_ISL_456423	?	2020-4-16	Oceania	Australia	Victoria		Oceania	Australia	Victoria	genome	29903	Human	79	Female	Victorian Infectious Diseases Reference Laboratory (VIDRL)	Microbiological Diagnostic Unit Public Health Laboratory and Victorian Infectious Diseases Reference Laboratory, Doherty Institute	Caly L. et al	https://www.gisaid.org	?	?	2020-6-2
Australia/VIC1407/2020	ncov	EPI_ISL_456424	?	2020-4-16	Oceania	Australia	Victoria		Oceania	Australia	Victoria	genome	29903	Human	?	?	Victorian Infectious Diseases Reference Laboratory (VIDRL)	Microbiological Diagnostic Unit Public Health Laboratory and Victorian Infectious Diseases Reference Laboratory, Doherty Institute	Caly L. et al	https://www.gisaid.org	?	?	2020-6-2
Australia/VIC1408/2020	ncov	EPI_ISL_456426	?	2020-4-16	Oceania	Australia	Victoria		Oceania	Australia	Victoria	genome	29903	Human	81	Male	Victorian Infectious Diseases Reference Laboratory (VIDRL)	Microbiological Diagnostic Unit Public Health Laboratory and Victorian Infectious Diseases Reference Laboratory, Doherty Institute	Caly L. et al	https://www.gisaid.org	?	?	2020-6-2
Australia/VIC1409/2020	ncov	EPI_ISL_456428	?	2020-4-16	Oceania	Australia	Victoria		Oceania	Australia	Victoria	genome	29903	Human	35	Female	Victorian Infectious Diseases Reference Laboratory (VIDRL)	Microbiological Diagnostic Unit Public Health Laboratory and Victorian Infectious Diseases Reference Laboratory, Doherty Institute	Caly L. et al	https://www.gisaid.org	?	?	2020-6-2
Australia/VIC141/2020	ncov	EPI_ISL_419838	?	2020-3-16	Oceania	Australia	Victoria		Oceania	Australia	Victoria	genome	29902	Human	51	Male	Victorian Infectious Diseases Reference Laboratory (VIDRL)	Victorian Infectious Diseases Reference Laboratory and Microbiological Diagnostic Unit Public Health Laboratory, Doherty Institute	Caly L. et al	https://www.gisaid.org	?	?	2020-4-3
Australia/VIC1410/2020	ncov	EPI_ISL_456429	?	2020-4-16	Oceania	Australia	Victoria		Oceania	Australia	Victoria	genome	29903	Human	32	Female	Victorian Infectious Diseases Reference Laboratory (VIDRL)	Microbiological Diagnostic Unit Public Health Laboratory and Victorian Infectious Diseases Reference Laboratory, Doherty Institute	Caly L. et al	https://www.gisaid.org	?	?	2020-6-2
Australia/VIC1412/2020	ncov	EPI_ISL_456431	?	2020-4-16	Oceania	Australia	Victoria		Oceania	Australia	Victoria	genome	29903	Human	42	Female	Victorian Infectious Diseases Reference Laboratory (VIDRL)	Microbiological Diagnostic Unit Public Health Laboratory and Victorian Infectious Diseases Reference Laboratory, Doherty Institute	Caly L. et al	https://www.gisaid.org	?	?	2020-6-2
Australia/VIC1413/2020	ncov	EPI_ISL_456434	?	2020-4-16	Oceania	Australia	Victoria		Oceania	Australia	Victoria	genome	29903	Human	28	Female	Victorian Infectious Diseases Reference Laboratory (VIDRL)	Microbiological Diagnostic Unit Public Health Laboratory and Victorian Infectious Diseases Reference Laboratory, Doherty Institute	Caly L. et al	https://www.gisaid.org	?	?	2020-6-2
Australia/VIC1417/2020	ncov	EPI_ISL_456436	?	2020-4-16	Oceania	Australia	Victoria		Oceania	Australia	Victoria	genome	29904	Human	20	Male	Victorian Infectious Diseases Reference Laboratory (VIDRL)	Microbiological Diagnostic Unit Public Health Laboratory and Victorian Infectious Diseases Reference Laboratory, Doherty Institute	Caly L. et al	https://www.gisaid.org	?	?	2020-6-2
Australia/VIC142/2020	ncov	EPI_ISL_419839	?	2020-3-16	Oceania	Australia	Victoria		Oceania	Australia	Victoria	genome	29902	Human	18	Female	Victorian Infectious Diseases Reference Laboratory (VIDRL)	Victorian Infectious Diseases Reference Laboratory and Microbiological Diagnostic Unit Public Health Laboratory, Doherty Institute	Caly L. et al	https://www.gisaid.org	?	?	2020-4-3
Australia/VIC1428/2020	ncov	EPI_ISL_456435	?	2020-4-17	Oceania	Australia	Victoria		Oceania	Australia	Victoria	genome	29903	Human	93	Male	Victorian Infectious Diseases Reference Laboratory (VIDRL)	Microbiological Diagnostic Unit Public Health Laboratory and Victorian Infectious Diseases Reference Laboratory, Doherty Institute	Caly L. et al	https://www.gisaid.org	?	?	2020-6-2
Australia/VIC143/2020	ncov	EPI_ISL_419840	?	2020-3-16	Oceania	Australia	Victoria		Oceania	Australia	Victoria	genome	29899	Human	54	Male	Victorian Infectious Diseases Reference Laboratory (VIDRL)	Victorian Infectious Diseases Reference Laboratory and Microbiological Diagnostic Unit Public Health Laboratory, Doherty Institute	Caly L. et al	https://www.gisaid.org	?	?	2020-4-3
Australia/VIC1431/2020	ncov	EPI_ISL_456438	?	2020-4-17	Oceania	Australia	Victoria		Oceania	Australia	Victoria	genome	29903	Human	73	Female	Victorian Infectious Diseases Reference Laboratory (VIDRL)	Microbiological Diagnostic Unit Public Health Laboratory and Victorian Infectious Diseases Reference Laboratory, Doherty Institute	Caly L. et al	https://www.gisaid.org	?	?	2020-6-2
Australia/VIC1432/2020	ncov	EPI_ISL_456439	?	2020-4-17	Oceania	Australia	Victoria		Oceania	Australia	Victoria	genome	29846	Human	52	Female	Victorian Infectious Diseases Reference Laboratory (VIDRL)	Microbiological Diagnostic Unit Public Health Laboratory and Victorian Infectious Diseases Reference Laboratory, Doherty Institute	Caly L. et al	https://www.gisaid.org	?	?	2020-6-2
Australia/VIC1433/2020	ncov	EPI_ISL_456440	?	2020-4-17	Oceania	Australia	Victoria		Oceania	Australia	Victoria	genome	29903	Human	?	Male	Victorian Infectious Diseases Reference Laboratory (VIDRL)	Microbiological Diagnostic Unit Public Health Laboratory and Victorian Infectious Diseases Reference Laboratory, Doherty Institute	Caly L. et al	https://www.gisaid.org	?	?	2020-6-2
Australia/VIC1436/2020	ncov	EPI_ISL_456441	?	2020-4-17	Oceania	Australia	Victoria		Oceania	Australia	Victoria	genome	29903	Human	71	Male	Victorian Infectious Diseases Reference Laboratory (VIDRL)	Microbiological Diagnostic Unit Public Health Laboratory and Victorian Infectious Diseases Reference Laboratory, Doherty Institute	Caly L. et al	https://www.gisaid.org	?	?	2020-6-2
Australia/VIC1437/2020	ncov	EPI_ISL_456437	?	2020-4-18	Oceania	Australia	Victoria		Oceania	Australia	Victoria	genome	29904	Human	?	?	Victorian Infectious Diseases Reference Laboratory (VIDRL)	Microbiological Diagnostic Unit Public Health Laboratory and Victorian Infectious Diseases Reference Laboratory, Doherty Institute	Caly L. et al	https://www.gisaid.org	?	?	2020-6-2
Australia/VIC1438/2020	ncov	EPI_ISL_456442	?	2020-4-18	Oceania	Australia	Victoria		Oceania	Australia	Victoria	genome	29903	Human	24	Male	Victorian Infectious Diseases Reference Laboratory (VIDRL)	Microbiological Diagnostic Unit Public Health Laboratory and Victorian Infectious Diseases Reference Laboratory, Doherty Institute	Caly L. et al	https://www.gisaid.org	?	?	2020-6-2
Australia/VIC144/2020	ncov	EPI_ISL_419841	?	2020-3-17	Oceania	Australia	Victoria		Oceania	Australia	Victoria	genome	29865	Human	27	Female	Victorian Infectious Diseases Reference Laboratory (VIDRL)	Victorian Infectious Diseases Reference Laboratory and Microbiological Diagnostic Unit Public Health Laboratory, Doherty Institute	Caly L. et al	https://www.gisaid.org	?	?	2020-4-3
Australia/VIC1441/2020	ncov	EPI_ISL_456443	?	2020-4-19	Oceania	Australia	Victoria		Oceania	Australia	Victoria	genome	29903	Human	63	Male	Victorian Infectious Diseases Reference Laboratory (VIDRL)	Microbiological Diagnostic Unit Public Health Laboratory and Victorian Infectious Diseases Reference Laboratory, Doherty Institute	Caly L. et al	https://www.gisaid.org	?	?	2020-6-2
Australia/VIC145/2020	ncov	EPI_ISL_419842	?	2020-3-17	Oceania	Australia	Victoria		Oceania	Australia	Victoria	genome	29901	Human	35	Male	Victorian Infectious Diseases Reference Laboratory (VIDRL)	Victorian Infectious Diseases Reference Laboratory and Microbiological Diagnostic Unit Public Health Laboratory, Doherty Institute	Caly L. et al	https://www.gisaid.org	?	?	2020-4-3
Australia/VIC1458/2020	ncov	EPI_ISL_456454	?	2020-4-20	Oceania	Australia	Victoria		Oceania	Australia	Victoria	genome	29903	Human	52	Female	Victorian Infectious Diseases Reference Laboratory (VIDRL)	Microbiological Diagnostic Unit Public Health Laboratory and Victorian Infectious Diseases Reference Laboratory, Doherty Institute	Caly L. et al	https://www.gisaid.org	?	?	2020-6-2
Australia/VIC1459/2020	ncov	EPI_ISL_456448	?	2020-4-21	Oceania	Australia	Victoria		Oceania	Australia	Victoria	genome	29903	Human	45	Female	Victorian Infectious Diseases Reference Laboratory (VIDRL)	Microbiological Diagnostic Unit Public Health Laboratory and Victorian Infectious Diseases Reference Laboratory, Doherty Institute	Caly L. et al	https://www.gisaid.org	?	?	2020-6-2
Australia/VIC146/2020	ncov	EPI_ISL_419843	?	2020-3-17	Oceania	Australia	Victoria		Oceania	Australia	Victoria	genome	29899	Human	47	Male	Victorian Infectious Diseases Reference Laboratory (VIDRL)	Victorian Infectious Diseases Reference Laboratory and Microbiological Diagnostic Unit Public Health Laboratory, Doherty Institute	Caly L. et al	https://www.gisaid.org	?	?	2020-4-3
Australia/VIC1463/2020	ncov	EPI_ISL_456445	?	2020-4-21	Oceania	Australia	Victoria		Oceania	Australia	Victoria	genome	29903	Human	58	Male	Victorian Infectious Diseases Reference Laboratory (VIDRL)	Microbiological Diagnostic Unit Public Health Laboratory and Victorian Infectious Diseases Reference Laboratory, Doherty Institute	Caly L. et al	https://www.gisaid.org	?	?	2020-6-2
Australia/VIC1464/2020	ncov	EPI_ISL_456446	?	2020-4-21	Oceania	Australia	Victoria		Oceania	Australia	Victoria	genome	29903	Human	28	Female	Victorian Infectious Diseases Reference Laboratory (VIDRL)	Microbiological Diagnostic Unit Public Health Laboratory and Victorian Infectious Diseases Reference Laboratory, Doherty Institute	Caly L. et al	https://www.gisaid.org	?	?	2020-6-2
Australia/VIC1465/2020	ncov	EPI_ISL_456447	?	2020-4-22	Oceania	Australia	Victoria		Oceania	Australia	Victoria	genome	29903	Human	22	Female	Victorian Infectious Diseases Reference Laboratory (VIDRL)	Microbiological Diagnostic Unit Public Health Laboratory and Victorian Infectious Diseases Reference Laboratory, Doherty Institute	Caly L. et al	https://www.gisaid.org	?	?	2020-6-2
Australia/VIC1466/2020	ncov	EPI_ISL_456449	?	2020-4-22	Oceania	Australia	Victoria		Oceania	Australia	Victoria	genome	29903	Human	55	Female	Victorian Infectious Diseases Reference Laboratory (VIDRL)	Microbiological Diagnostic Unit Public Health Laboratory and Victorian Infectious Diseases Reference Laboratory, Doherty Institute	Caly L. et al	https://www.gisaid.org	?	?	2020-6-2
Australia/VIC1467/2020	ncov	EPI_ISL_456451	?	2020-4-22	Oceania	Australia	Victoria		Oceania	Australia	Victoria	genome	29903	Human	68	Male	Victorian Infectious Diseases Reference Laboratory (VIDRL)	Microbiological Diagnostic Unit Public Health Laboratory and Victorian Infectious Diseases Reference Laboratory, Doherty Institute	Caly L. et al	https://www.gisaid.org	?	?	2020-6-2
Australia/VIC147/2020	ncov	EPI_ISL_419844	?	2020-3-17	Oceania	Australia	Victoria		Oceania	Australia	Victoria	genome	29894	Human	25	Male	Victorian Infectious Diseases Reference Laboratory (VIDRL)	Victorian Infectious Diseases Reference Laboratory and Microbiological Diagnostic Unit Public Health Laboratory, Doherty Institute	Caly L. et al	https://www.gisaid.org	?	?	2020-4-3
Australia/VIC1471/2020	ncov	EPI_ISL_456444	?	2020-4-22	Oceania	Australia	Victoria		Oceania	Australia	Victoria	genome	29903	Human	84	Female	Victorian Infectious Diseases Reference Laboratory (VIDRL)	Microbiological Diagnostic Unit Public Health Laboratory and Victorian Infectious Diseases Reference Laboratory, Doherty Institute	Caly L. et al	https://www.gisaid.org	?	?	2020-6-2
Australia/VIC1473/2020	ncov	EPI_ISL_456450	?	2020-4-23	Oceania	Australia	Victoria		Oceania	Australia	Victoria	genome	29903	Human	45	Male	Victorian Infectious Diseases Reference Laboratory (VIDRL)	Microbiological Diagnostic Unit Public Health Laboratory and Victorian Infectious Diseases Reference Laboratory, Doherty Institute	Caly L. et al	https://www.gisaid.org	?	?	2020-6-2
Australia/VIC1477/2020	ncov	EPI_ISL_456452	?	2020-4-23	Oceania	Australia	Victoria		Oceania	Australia	Victoria	genome	29902	Human	46	Male	Victorian Infectious Diseases Reference Laboratory (VIDRL)	Microbiological Diagnostic Unit Public Health Laboratory and Victorian Infectious Diseases Reference Laboratory, Doherty Institute	Caly L. et al	https://www.gisaid.org	?	?	2020-6-2
Australia/VIC1478/2020	ncov	EPI_ISL_456453	?	2020-4-23	Oceania	Australia	Victoria		Oceania	Australia	Victoria	genome	29901	Human	49	Male	Victorian Infectious Diseases Reference Laboratory (VIDRL)	Microbiological Diagnostic Unit Public Health Laboratory and Victorian Infectious Diseases Reference Laboratory, Doherty Institute	Caly L. et al	https://www.gisaid.org	?	?	2020-6-2
Australia/VIC148/2020	ncov	EPI_ISL_419845	?	2020-3-17	Oceania	Australia	Victoria		Oceania	Australia	Victoria	genome	29895	Human	30	Female	Victorian Infectious Diseases Reference Laboratory (VIDRL)	Victorian Infectious Diseases Reference Laboratory and Microbiological Diagnostic Unit Public Health Laboratory, Doherty Institute	Caly L. et al	https://www.gisaid.org	?	?	2020-4-3
Australia/VIC1486/2020	ncov	EPI_ISL_456455	?	2020-4-25	Oceania	Australia	Victoria		Oceania	Australia	Victoria	genome	29870	Human	94	Female	Victorian Infectious Diseases Reference Laboratory (VIDRL)	Microbiological Diagnostic Unit Public Health Laboratory and Victorian Infectious Diseases Reference Laboratory, Doherty Institute	Caly L. et al	https://www.gisaid.org	?	?	2020-6-2
Australia/VIC1489/2020	ncov	EPI_ISL_456456	?	2020-4-27	Oceania	Australia	Victoria		Oceania	Australia	Victoria	genome	29903	Human	59	Male	Victorian Infectious Diseases Reference Laboratory (VIDRL)	Microbiological Diagnostic Unit Public Health Laboratory and Victorian Infectious Diseases Reference Laboratory, Doherty Institute	Caly L. et al	https://www.gisaid.org	?	?	2020-6-2
Australia/VIC149/2020	ncov	EPI_ISL_419846	?	2020-3-17	Oceania	Australia	Victoria		Oceania	Australia	Victoria	genome	29865	Human	46	Male	Victorian Infectious Diseases Reference Laboratory (VIDRL)	Victorian Infectious Diseases Reference Laboratory and Microbiological Diagnostic Unit Public Health Laboratory, Doherty Institute	Caly L. et al	https://www.gisaid.org	?	?	2020-4-3
Australia/VIC1490/2020	ncov	EPI_ISL_456457	?	2020-4-27	Oceania	Australia	Victoria		Oceania	Australia	Victoria	genome	29897	Human	31	Male	Victorian Infectious Diseases Reference Laboratory (VIDRL)	Microbiological Diagnostic Unit Public Health Laboratory and Victorian Infectious Diseases Reference Laboratory, Doherty Institute	Caly L. et al	https://www.gisaid.org	?	?	2020-6-2
Australia/VIC1491/2020	ncov	EPI_ISL_456463	?	2020-4-27	Oceania	Australia	Victoria		Oceania	Australia	Victoria	genome	29903	Human	52	?	Victorian Infectious Diseases Reference Laboratory (VIDRL)	Microbiological Diagnostic Unit Public Health Laboratory and Victorian Infectious Diseases Reference Laboratory, Doherty Institute	Caly L. et al	https://www.gisaid.org	?	?	2020-6-2
Australia/VIC1493/2020	ncov	EPI_ISL_456471	?	2020-4-28	Oceania	Australia	Victoria		Oceania	Australia	Victoria	genome	29903	Human	24	Male	Victorian Infectious Diseases Reference Laboratory (VIDRL)	Microbiological Diagnostic Unit Public Health Laboratory and Victorian Infectious Diseases Reference Laboratory, Doherty Institute	Caly L. et al	https://www.gisaid.org	?	?	2020-6-2
Australia/VIC1495/2020	ncov	EPI_ISL_456459	?	2020-4-29	Oceania	Australia	Victoria		Oceania	Australia	Victoria	genome	29870	Human	95	Female	Victorian Infectious Diseases Reference Laboratory (VIDRL)	Microbiological Diagnostic Unit Public Health Laboratory and Victorian Infectious Diseases Reference Laboratory, Doherty Institute	Caly L. et al	https://www.gisaid.org	?	?	2020-6-2
Australia/VIC1496/2020	ncov	EPI_ISL_456460	?	2020-4-29	Oceania	Australia	Victoria		Oceania	Australia	Victoria	genome	29903	Human	49	Female	Victorian Infectious Diseases Reference Laboratory (VIDRL)	Microbiological Diagnostic Unit Public Health Laboratory and Victorian Infectious Diseases Reference Laboratory, Doherty Institute	Caly L. et al	https://www.gisaid.org	?	?	2020-6-2
Australia/VIC1497/2020	ncov	EPI_ISL_456461	?	2020-4-29	Oceania	Australia	Victoria		Oceania	Australia	Victoria	genome	29903	Human	25	?	Victorian Infectious Diseases Reference Laboratory (VIDRL)	Microbiological Diagnostic Unit Public Health Laboratory and Victorian Infectious Diseases Reference Laboratory, Doherty Institute	Caly L. et al	https://www.gisaid.org	?	?	2020-6-2
Australia/VIC1498/2020	ncov	EPI_ISL_456464	?	2020-4-29	Oceania	Australia	Victoria		Oceania	Australia	Victoria	genome	29903	Human	63	Male	Victorian Infectious Diseases Reference Laboratory (VIDRL)	Microbiological Diagnostic Unit Public Health Laboratory and Victorian Infectious Diseases Reference Laboratory, Doherty Institute	Caly L. et al	https://www.gisaid.org	?	?	2020-6-2
Australia/VIC1499/2020	ncov	EPI_ISL_456472	?	2020-4-29	Oceania	Australia	Victoria		Oceania	Australia	Victoria	genome	29903	Human	23	Male	Victorian Infectious Diseases Reference Laboratory (VIDRL)	Microbiological Diagnostic Unit Public Health Laboratory and Victorian Infectious Diseases Reference Laboratory, Doherty Institute	Caly L. et al	https://www.gisaid.org	?	?	2020-6-2
Australia/VIC15/2020	ncov	EPI_ISL_419735	?	2020-2-24	Oceania	Australia	Victoria		Oceania	Australia	Victoria	genome	29872	Human	25	Female	Victorian Infectious Diseases Reference Laboratory (VIDRL)	Victorian Infectious Diseases Reference Laboratory and Microbiological Diagnostic Unit Public Health Laboratory, Doherty Institute	Caly L. et al	https://www.gisaid.org	?	?	2020-4-3
Australia/VIC150/2020	ncov	EPI_ISL_419847	?	2020-3-17	Oceania	Australia	Victoria		Oceania	Australia	Victoria	genome	29865	Human	54	Male	Victorian Infectious Diseases Reference Laboratory (VIDRL)	Victorian Infectious Diseases Reference Laboratory and Microbiological Diagnostic Unit Public Health Laboratory, Doherty Institute	Caly L. et al	https://www.gisaid.org	?	?	2020-4-3
Australia/VIC1501/2020	ncov	EPI_ISL_456466	?	2020-4-27	Oceania	Australia	Victoria		Oceania	Australia	Victoria	genome	29903	Human	40	Female	Victorian Infectious Diseases Reference Laboratory (VIDRL)	Microbiological Diagnostic Unit Public Health Laboratory and Victorian Infectious Diseases Reference Laboratory, Doherty Institute	Caly L. et al	https://www.gisaid.org	?	?	2020-6-2
Australia/VIC1502/2020	ncov	EPI_ISL_456462	?	2020-4-29	Oceania	Australia	Victoria		Oceania	Australia	Victoria	genome	29903	Human	32	Female	Victorian Infectious Diseases Reference Laboratory (VIDRL)	Microbiological Diagnostic Unit Public Health Laboratory and Victorian Infectious Diseases Reference Laboratory, Doherty Institute	Caly L. et al	https://www.gisaid.org	?	?	2020-6-2
Australia/VIC1503/2020	ncov	EPI_ISL_456465	?	2020-4-29	Oceania	Australia	Victoria		Oceania	Australia	Victoria	genome	29903	Human	68	Male	Victorian Infectious Diseases Reference Laboratory (VIDRL)	Microbiological Diagnostic Unit Public Health Laboratory and Victorian Infectious Diseases Reference Laboratory, Doherty Institute	Caly L. et al	https://www.gisaid.org	?	?	2020-6-2
Australia/VIC1504/2020	ncov	EPI_ISL_456468	?	2020-4-30	Oceania	Australia	Victoria		Oceania	Australia	Victoria	genome	29903	Human	?	Female	Victorian Infectious Diseases Reference Laboratory (VIDRL)	Microbiological Diagnostic Unit Public Health Laboratory and Victorian Infectious Diseases Reference Laboratory, Doherty Institute	Caly L. et al	https://www.gisaid.org	?	?	2020-6-2
Australia/VIC1505/2020	ncov	EPI_ISL_456469	?	2020-4-30	Oceania	Australia	Victoria		Oceania	Australia	Victoria	genome	29903	Human	?	Male	Victorian Infectious Diseases Reference Laboratory (VIDRL)	Microbiological Diagnostic Unit Public Health Laboratory and Victorian Infectious Diseases Reference Laboratory, Doherty Institute	Caly L. et al	https://www.gisaid.org	?	?	2020-6-2
Australia/VIC1506/2020	ncov	EPI_ISL_456470	?	2020-4-30	Oceania	Australia	Victoria		Oceania	Australia	Victoria	genome	29903	Human	54	Male	Victorian Infectious Diseases Reference Laboratory (VIDRL)	Microbiological Diagnostic Unit Public Health Laboratory and Victorian Infectious Diseases Reference Laboratory, Doherty Institute	Caly L. et al	https://www.gisaid.org	?	?	2020-6-2
Australia/VIC1507/2020	ncov	EPI_ISL_456473	?	2020-4-30	Oceania	Australia	Victoria		Oceania	Australia	Victoria	genome	29903	Human	26	Female	Victorian Infectious Diseases Reference Laboratory (VIDRL)	Microbiological Diagnostic Unit Public Health Laboratory and Victorian Infectious Diseases Reference Laboratory, Doherty Institute	Caly L. et al	https://www.gisaid.org	?	?	2020-6-2
Australia/VIC1509/2020	ncov	EPI_ISL_456474	?	2020-5-1	Oceania	Australia	Victoria		Oceania	Australia	Victoria	genome	29903	Human	66	Male	Victorian Infectious Diseases Reference Laboratory (VIDRL)	Microbiological Diagnostic Unit Public Health Laboratory and Victorian Infectious Diseases Reference Laboratory, Doherty Institute	Caly L. et al	https://www.gisaid.org	?	?	2020-6-2
Australia/VIC151/2020	ncov	EPI_ISL_419848	?	2020-3-17	Oceania	Australia	Victoria		Oceania	Australia	Victoria	genome	29865	Human	23	Male	Victorian Infectious Diseases Reference Laboratory (VIDRL)	Victorian Infectious Diseases Reference Laboratory and Microbiological Diagnostic Unit Public Health Laboratory, Doherty Institute	Caly L. et al	https://www.gisaid.org	?	?	2020-4-3
Australia/VIC1510/2020	ncov	EPI_ISL_456475	?	2020-5-1	Oceania	Australia	Victoria		Oceania	Australia	Victoria	genome	29903	Human	?	Male	Victorian Infectious Diseases Reference Laboratory (VIDRL)	Microbiological Diagnostic Unit Public Health Laboratory and Victorian Infectious Diseases Reference Laboratory, Doherty Institute	Caly L. et al	https://www.gisaid.org	?	?	2020-6-2
Australia/VIC1511/2020	ncov	EPI_ISL_456476	?	2020-5-1	Oceania	Australia	Victoria		Oceania	Australia	Victoria	genome	29903	Human	38	Female	Victorian Infectious Diseases Reference Laboratory (VIDRL)	Microbiological Diagnostic Unit Public Health Laboratory and Victorian Infectious Diseases Reference Laboratory, Doherty Institute	Caly L. et al	https://www.gisaid.org	?	?	2020-6-2
Australia/VIC1513/2020	ncov	EPI_ISL_456477	?	2020-5-2	Oceania	Australia	Victoria		Oceania	Australia	Victoria	genome	29903	Human	36	Male	Victorian Infectious Diseases Reference Laboratory (VIDRL)	Microbiological Diagnostic Unit Public Health Laboratory and Victorian Infectious Diseases Reference Laboratory, Doherty Institute	Caly L. et al	https://www.gisaid.org	?	?	2020-6-2
Australia/VIC1517/2020	ncov	EPI_ISL_456467	?	2020-4-27	Oceania	Australia	Victoria		Oceania	Australia	Victoria	genome	29903	Human	34	Female	Victorian Infectious Diseases Reference Laboratory (VIDRL)	Microbiological Diagnostic Unit Public Health Laboratory and Victorian Infectious Diseases Reference Laboratory, Doherty Institute	Caly L. et al	https://www.gisaid.org	?	?	2020-6-2
Australia/VIC1519/2020	ncov	EPI_ISL_456458	?	2020-4-28	Oceania	Australia	Victoria		Oceania	Australia	Victoria	genome	29903	Human	25	Female	Victorian Infectious Diseases Reference Laboratory (VIDRL)	Microbiological Diagnostic Unit Public Health Laboratory and Victorian Infectious Diseases Reference Laboratory, Doherty Institute	Caly L. et al	https://www.gisaid.org	?	?	2020-6-2
Australia/VIC152/2020	ncov	EPI_ISL_419849	?	2020-3-17	Oceania	Australia	Victoria		Oceania	Australia	Victoria	genome	29887	Human	23	Male	Victorian Infectious Diseases Reference Laboratory (VIDRL)	Victorian Infectious Diseases Reference Laboratory and Microbiological Diagnostic Unit Public Health Laboratory, Doherty Institute	Caly L. et al	https://www.gisaid.org	?	?	2020-4-3
Australia/VIC153/2020	ncov	EPI_ISL_419850	?	2020-3-17	Oceania	Australia	Victoria		Oceania	Australia	Victoria	genome	29902	Human	45	Female	Victorian Infectious Diseases Reference Laboratory (VIDRL)	Victorian Infectious Diseases Reference Laboratory and Microbiological Diagnostic Unit Public Health Laboratory, Doherty Institute	Caly L. et al	https://www.gisaid.org	?	?	2020-4-3
Australia/VIC1533/2020	ncov	EPI_ISL_456478	?	2020-5-6	Oceania	Australia	Victoria		Oceania	Australia	Victoria	genome	29903	Human	27	Male	Microbiological Diagnostic Unit Public Health Laboratory	Microbiological Diagnostic Unit Public Health Laboratory, The Peter Doherty Institute for Infection and Immunity	Seemann T. et al	https://www.gisaid.org	?	?	2020-6-2
Australia/VIC154/2020	ncov	EPI_ISL_419851	?	2020-3-17	Oceania	Australia	Victoria		Oceania	Australia	Victoria	genome	29865	Human	39	Male	Victorian Infectious Diseases Reference Laboratory (VIDRL)	Victorian Infectious Diseases Reference Laboratory and Microbiological Diagnostic Unit Public Health Laboratory, Doherty Institute	Caly L. et al	https://www.gisaid.org	?	?	2020-4-3
Australia/VIC155/2020	ncov	EPI_ISL_419852	?	2020-3-17	Oceania	Australia	Victoria		Oceania	Australia	Victoria	genome	29895	Human	50	Female	Victorian Infectious Diseases Reference Laboratory (VIDRL)	Victorian Infectious Diseases Reference Laboratory and Microbiological Diagnostic Unit Public Health Laboratory, Doherty Institute	Caly L. et al	https://www.gisaid.org	?	?	2020-4-3
Australia/VIC1555/2020	ncov	EPI_ISL_456594	?	2020-5-10	Oceania	Australia	Victoria		Oceania	Australia	Victoria	genome	29903	Human	51	Female	Microbiological Diagnostic Unit Public Health Laboratory	Microbiological Diagnostic Unit Public Health Laboratory, The Peter Doherty Institute for Infection and Immunity	Seemann T. et al	https://www.gisaid.org	?	?	2020-6-2
Australia/VIC1557/2020	ncov	EPI_ISL_456479	?	2020-5-2	Oceania	Australia	Victoria		Oceania	Australia	Victoria	genome	29903	Human	63	Female	Microbiological Diagnostic Unit Public Health Laboratory	Microbiological Diagnostic Unit Public Health Laboratory, The Peter Doherty Institute for Infection and Immunity	Seemann T. et al	https://www.gisaid.org	?	?	2020-6-2
Australia/VIC1558/2020	ncov	EPI_ISL_456481	?	2020-5-3	Oceania	Australia	Victoria		Oceania	Australia	Victoria	genome	29903	Human	39	Male	Victorian Infectious Diseases Reference Laboratory (VIDRL)	Microbiological Diagnostic Unit Public Health Laboratory and Victorian Infectious Diseases Reference Laboratory, Doherty Institute	Caly L. et al	https://www.gisaid.org	?	?	2020-6-2
Australia/VIC1559/2020	ncov	EPI_ISL_456482	?	2020-5-3	Oceania	Australia	Victoria		Oceania	Australia	Victoria	genome	29903	Human	?	Male	Victorian Infectious Diseases Reference Laboratory (VIDRL)	Microbiological Diagnostic Unit Public Health Laboratory and Victorian Infectious Diseases Reference Laboratory, Doherty Institute	Caly L. et al	https://www.gisaid.org	?	?	2020-6-2
Australia/VIC156/2020	ncov	EPI_ISL_419853	?	2020-3-17	Oceania	Australia	Victoria		Oceania	Australia	Victoria	genome	29865	Human	64	Female	Victorian Infectious Diseases Reference Laboratory (VIDRL)	Victorian Infectious Diseases Reference Laboratory and Microbiological Diagnostic Unit Public Health Laboratory, Doherty Institute	Caly L. et al	https://www.gisaid.org	?	?	2020-4-3
Australia/VIC1560/2020	ncov	EPI_ISL_456483	?	2020-5-3	Oceania	Australia	Victoria		Oceania	Australia	Victoria	genome	29903	Human	29	Male	Victorian Infectious Diseases Reference Laboratory (VIDRL)	Microbiological Diagnostic Unit Public Health Laboratory and Victorian Infectious Diseases Reference Laboratory, Doherty Institute	Caly L. et al	https://www.gisaid.org	?	?	2020-6-2
Australia/VIC1561/2020	ncov	EPI_ISL_456480	?	2020-5-4	Oceania	Australia	Victoria		Oceania	Australia	Victoria	genome	29903	Human	36	Female	Victorian Infectious Diseases Reference Laboratory (VIDRL)	Microbiological Diagnostic Unit Public Health Laboratory and Victorian Infectious Diseases Reference Laboratory, Doherty Institute	Caly L. et al	https://www.gisaid.org	?	?	2020-6-2
Australia/VIC1562/2020	ncov	EPI_ISL_456492	?	2020-5-4	Oceania	Australia	Victoria		Oceania	Australia	Victoria	genome	29903	Human	28	Male	Victorian Infectious Diseases Reference Laboratory (VIDRL)	Microbiological Diagnostic Unit Public Health Laboratory and Victorian Infectious Diseases Reference Laboratory, Doherty Institute	Caly L. et al	https://www.gisaid.org	?	?	2020-6-2
Australia/VIC1564/2020	ncov	EPI_ISL_456485	?	2020-5-5	Oceania	Australia	Victoria		Oceania	Australia	Victoria	genome	29903	Human	55	Male	Victorian Infectious Diseases Reference Laboratory (VIDRL)	Microbiological Diagnostic Unit Public Health Laboratory and Victorian Infectious Diseases Reference Laboratory, Doherty Institute	Caly L. et al	https://www.gisaid.org	?	?	2020-6-2
Australia/VIC1565/2020	ncov	EPI_ISL_456488	?	2020-5-5	Oceania	Australia	Victoria		Oceania	Australia	Victoria	genome	29903	Human	48	Male	Victorian Infectious Diseases Reference Laboratory (VIDRL)	Microbiological Diagnostic Unit Public Health Laboratory and Victorian Infectious Diseases Reference Laboratory, Doherty Institute	Caly L. et al	https://www.gisaid.org	?	?	2020-6-2
Australia/VIC1566/2020	ncov	EPI_ISL_456484	?	2020-5-6	Oceania	Australia	Victoria		Oceania	Australia	Victoria	genome	29903	Human	39	Female	Victorian Infectious Diseases Reference Laboratory (VIDRL)	Microbiological Diagnostic Unit Public Health Laboratory and Victorian Infectious Diseases Reference Laboratory, Doherty Institute	Caly L. et al	https://www.gisaid.org	?	?	2020-6-2
Australia/VIC1567/2020	ncov	EPI_ISL_456487	?	2020-5-6	Oceania	Australia	Victoria		Oceania	Australia	Victoria	genome	29903	Human	51	Male	Victorian Infectious Diseases Reference Laboratory (VIDRL)	Microbiological Diagnostic Unit Public Health Laboratory and Victorian Infectious Diseases Reference Laboratory, Doherty Institute	Caly L. et al	https://www.gisaid.org	?	?	2020-6-2
Australia/VIC1568/2020	ncov	EPI_ISL_456491	?	2020-5-6	Oceania	Australia	Victoria		Oceania	Australia	Victoria	genome	29903	Human	58	Male	Victorian Infectious Diseases Reference Laboratory (VIDRL)	Microbiological Diagnostic Unit Public Health Laboratory and Victorian Infectious Diseases Reference Laboratory, Doherty Institute	Caly L. et al	https://www.gisaid.org	?	?	2020-6-2
Australia/VIC157/2020	ncov	EPI_ISL_419854	?	2020-3-17	Oceania	Australia	Victoria		Oceania	Australia	Victoria	genome	29899	Human	40	Female	Victorian Infectious Diseases Reference Laboratory (VIDRL)	Victorian Infectious Diseases Reference Laboratory and Microbiological Diagnostic Unit Public Health Laboratory, Doherty Institute	Caly L. et al	https://www.gisaid.org	?	?	2020-4-3
Australia/VIC1571/2020	ncov	EPI_ISL_456486	?	2020-5-7	Oceania	Australia	Victoria		Oceania	Australia	Victoria	genome	29903	Human	51	Male	Victorian Infectious Diseases Reference Laboratory (VIDRL)	Microbiological Diagnostic Unit Public Health Laboratory and Victorian Infectious Diseases Reference Laboratory, Doherty Institute	Caly L. et al	https://www.gisaid.org	?	?	2020-6-2
Australia/VIC1572/2020	ncov	EPI_ISL_456489	?	2020-5-7	Oceania	Australia	Victoria		Oceania	Australia	Victoria	genome	29903	Human	34	Female	Victorian Infectious Diseases Reference Laboratory (VIDRL)	Microbiological Diagnostic Unit Public Health Laboratory and Victorian Infectious Diseases Reference Laboratory, Doherty Institute	Caly L. et al	https://www.gisaid.org	?	?	2020-6-2
Australia/VIC1573/2020	ncov	EPI_ISL_456490	?	2020-5-7	Oceania	Australia	Victoria		Oceania	Australia	Victoria	genome	29903	Human	51	Male	Victorian Infectious Diseases Reference Laboratory (VIDRL)	Microbiological Diagnostic Unit Public Health Laboratory and Victorian Infectious Diseases Reference Laboratory, Doherty Institute	Caly L. et al	https://www.gisaid.org	?	?	2020-6-2
Australia/VIC1574/2020	ncov	EPI_ISL_456493	?	2020	Oceania	Australia	Victoria		Oceania	Australia	Victoria	genome	29903	Human	45	Male	Victorian Infectious Diseases Reference Laboratory (VIDRL)	Microbiological Diagnostic Unit Public Health Laboratory and Victorian Infectious Diseases Reference Laboratory, Doherty Institute	Caly L. et al	https://www.gisaid.org	?	?	2020-6-2
Australia/VIC1575/2020	ncov	EPI_ISL_456495	?	2020	Oceania	Australia	Victoria		Oceania	Australia	Victoria	genome	29903	Human	52	Male	Victorian Infectious Diseases Reference Laboratory (VIDRL)	Microbiological Diagnostic Unit Public Health Laboratory and Victorian Infectious Diseases Reference Laboratory, Doherty Institute	Caly L. et al	https://www.gisaid.org	?	?	2020-6-2
Australia/VIC1576/2020	ncov	EPI_ISL_456496	?	2020	Oceania	Australia	Victoria		Oceania	Australia	Victoria	genome	29903	Human	?	Male	Victorian Infectious Diseases Reference Laboratory (VIDRL)	Microbiological Diagnostic Unit Public Health Laboratory and Victorian Infectious Diseases Reference Laboratory, Doherty Institute	Caly L. et al	https://www.gisaid.org	?	?	2020-6-2
Australia/VIC1579/2020	ncov	EPI_ISL_456494	?	2020	Oceania	Australia	Victoria		Oceania	Australia	Victoria	genome	29903	Human	?	Female	Victorian Infectious Diseases Reference Laboratory (VIDRL)	Microbiological Diagnostic Unit Public Health Laboratory and Victorian Infectious Diseases Reference Laboratory, Doherty Institute	Caly L. et al	https://www.gisaid.org	?	?	2020-6-2
Australia/VIC158/2020	ncov	EPI_ISL_419855	?	2020-3-18	Oceania	Australia	Victoria		Oceania	Australia	Victoria	genome	29902	Human	60	?	Victorian Infectious Diseases Reference Laboratory (VIDRL)	Victorian Infectious Diseases Reference Laboratory and Microbiological Diagnostic Unit Public Health Laboratory, Doherty Institute	Caly L. et al	https://www.gisaid.org	?	?	2020-4-3
Australia/VIC1581/2020	ncov	EPI_ISL_456500	?	2020-5-5	Oceania	Australia	Victoria		Oceania	Australia	Victoria	genome	29903	Human	56	Female	Victorian Infectious Diseases Reference Laboratory (VIDRL)	Microbiological Diagnostic Unit Public Health Laboratory and Victorian Infectious Diseases Reference Laboratory, Doherty Institute	Caly L. et al	https://www.gisaid.org	?	?	2020-6-2
Australia/VIC1582/2020	ncov	EPI_ISL_456501	?	2020	Oceania	Australia	Victoria		Oceania	Australia	Victoria	genome	29903	Human	?	?	Victorian Infectious Diseases Reference Laboratory (VIDRL)	Microbiological Diagnostic Unit Public Health Laboratory and Victorian Infectious Diseases Reference Laboratory, Doherty Institute	Caly L. et al	https://www.gisaid.org	?	?	2020-6-2
Australia/VIC1583/2020	ncov	EPI_ISL_456502	?	2020-5-6	Oceania	Australia	Victoria		Oceania	Australia	Victoria	genome	29903	Human	32	Male	Victorian Infectious Diseases Reference Laboratory (VIDRL)	Microbiological Diagnostic Unit Public Health Laboratory and Victorian Infectious Diseases Reference Laboratory, Doherty Institute	Caly L. et al	https://www.gisaid.org	?	?	2020-6-2
Australia/VIC1584/2020	ncov	EPI_ISL_456503	?	2020-5-6	Oceania	Australia	Victoria		Oceania	Australia	Victoria	genome	29903	Human	54	Male	Victorian Infectious Diseases Reference Laboratory (VIDRL)	Microbiological Diagnostic Unit Public Health Laboratory and Victorian Infectious Diseases Reference Laboratory, Doherty Institute	Caly L. et al	https://www.gisaid.org	?	?	2020-6-2
Australia/VIC1585/2020	ncov	EPI_ISL_456504	?	2020-5-6	Oceania	Australia	Victoria		Oceania	Australia	Victoria	genome	29903	Human	?	Male	Victorian Infectious Diseases Reference Laboratory (VIDRL)	Microbiological Diagnostic Unit Public Health Laboratory and Victorian Infectious Diseases Reference Laboratory, Doherty Institute	Caly L. et al	https://www.gisaid.org	?	?	2020-6-2
Australia/VIC1586/2020	ncov	EPI_ISL_456506	?	2020	Oceania	Australia	Victoria		Oceania	Australia	Victoria	genome	29903	Human	?	?	Victorian Infectious Diseases Reference Laboratory (VIDRL)	Microbiological Diagnostic Unit Public Health Laboratory and Victorian Infectious Diseases Reference Laboratory, Doherty Institute	Caly L. et al	https://www.gisaid.org	?	?	2020-6-2
Australia/VIC1587/2020	ncov	EPI_ISL_456507	?	2020	Oceania	Australia	Victoria		Oceania	Australia	Victoria	genome	29903	Human	?	?	Victorian Infectious Diseases Reference Laboratory (VIDRL)	Microbiological Diagnostic Unit Public Health Laboratory and Victorian Infectious Diseases Reference Laboratory, Doherty Institute	Caly L. et al	https://www.gisaid.org	?	?	2020-6-2
Australia/VIC1588/2020	ncov	EPI_ISL_456508	?	2020-5-5	Oceania	Australia	Victoria		Oceania	Australia	Victoria	genome	29903	Human	?	Male	Victorian Infectious Diseases Reference Laboratory (VIDRL)	Microbiological Diagnostic Unit Public Health Laboratory and Victorian Infectious Diseases Reference Laboratory, Doherty Institute	Caly L. et al	https://www.gisaid.org	?	?	2020-6-2
Australia/VIC1589/2020	ncov	EPI_ISL_456509	?	2020-5-7	Oceania	Australia	Victoria		Oceania	Australia	Victoria	genome	29903	Human	24	Female	Victorian Infectious Diseases Reference Laboratory (VIDRL)	Microbiological Diagnostic Unit Public Health Laboratory and Victorian Infectious Diseases Reference Laboratory, Doherty Institute	Caly L. et al	https://www.gisaid.org	?	?	2020-6-2
Australia/VIC159/2020	ncov	EPI_ISL_419856	?	2020-3-18	Oceania	Australia	Victoria		Oceania	Australia	Victoria	genome	29864	Human	57	Male	Victorian Infectious Diseases Reference Laboratory (VIDRL)	Victorian Infectious Diseases Reference Laboratory and Microbiological Diagnostic Unit Public Health Laboratory, Doherty Institute	Caly L. et al	https://www.gisaid.org	?	?	2020-4-3
Australia/VIC1590/2020	ncov	EPI_ISL_456510	?	2020-5-7	Oceania	Australia	Victoria		Oceania	Australia	Victoria	genome	29903	Human	24	Male	Victorian Infectious Diseases Reference Laboratory (VIDRL)	Microbiological Diagnostic Unit Public Health Laboratory and Victorian Infectious Diseases Reference Laboratory, Doherty Institute	Caly L. et al	https://www.gisaid.org	?	?	2020-6-2
Australia/VIC1591/2020	ncov	EPI_ISL_456511	?	2020-5-11	Oceania	Australia	Victoria		Oceania	Australia	Victoria	genome	29903	Human	36	Male	Victorian Infectious Diseases Reference Laboratory (VIDRL)	Microbiological Diagnostic Unit Public Health Laboratory and Victorian Infectious Diseases Reference Laboratory, Doherty Institute	Caly L. et al	https://www.gisaid.org	?	?	2020-6-2
Australia/VIC1592/2020	ncov	EPI_ISL_456512	?	2020-5-11	Oceania	Australia	Victoria		Oceania	Australia	Victoria	genome	29903	Human	?	Male	Victorian Infectious Diseases Reference Laboratory (VIDRL)	Microbiological Diagnostic Unit Public Health Laboratory and Victorian Infectious Diseases Reference Laboratory, Doherty Institute	Caly L. et al	https://www.gisaid.org	?	?	2020-6-2
Australia/VIC1593/2020	ncov	EPI_ISL_456513	?	2020-5-11	Oceania	Australia	Victoria		Oceania	Australia	Victoria	genome	29903	Human	?	Male	Victorian Infectious Diseases Reference Laboratory (VIDRL)	Microbiological Diagnostic Unit Public Health Laboratory and Victorian Infectious Diseases Reference Laboratory, Doherty Institute	Caly L. et al	https://www.gisaid.org	?	?	2020-6-2
Australia/VIC1596/2020	ncov	EPI_ISL_456505	?	2020-5-5	Oceania	Australia	Victoria		Oceania	Australia	Victoria	genome	29903	Human	64	Male	Victorian Infectious Diseases Reference Laboratory (VIDRL)	Microbiological Diagnostic Unit Public Health Laboratory and Victorian Infectious Diseases Reference Laboratory, Doherty Institute	Caly L. et al	https://www.gisaid.org	?	?	2020-6-2
Australia/VIC1599/2020	ncov	EPI_ISL_456499	?	2020-5-10	Oceania	Australia	Victoria		Oceania	Australia	Victoria	genome	29903	Human	?	Male	Victorian Infectious Diseases Reference Laboratory (VIDRL)	Microbiological Diagnostic Unit Public Health Laboratory and Victorian Infectious Diseases Reference Laboratory, Doherty Institute	Caly L. et al	https://www.gisaid.org	?	?	2020-6-2
Australia/VIC160/2020	ncov	EPI_ISL_419857	?	2020-3-18	Oceania	Australia	Victoria		Oceania	Australia	Victoria	genome	29896	Human	23	Male	Victorian Infectious Diseases Reference Laboratory (VIDRL)	Victorian Infectious Diseases Reference Laboratory and Microbiological Diagnostic Unit Public Health Laboratory, Doherty Institute	Caly L. et al	https://www.gisaid.org	?	?	2020-4-3
Australia/VIC1601/2020	ncov	EPI_ISL_456595	?	2020-5-16	Oceania	Australia	Victoria		Oceania	Australia	Victoria	genome	29903	Human	56	Male	Microbiological Diagnostic Unit Public Health Laboratory	Microbiological Diagnostic Unit Public Health Laboratory, The Peter Doherty Institute for Infection and Immunity	Seemann T. et al	https://www.gisaid.org	?	?	2020-6-2
Australia/VIC1602/2020	ncov	EPI_ISL_456514	?	2020-5-10	Oceania	Australia	Victoria		Oceania	Australia	Victoria	genome	29903	Human	39	Male	Victorian Infectious Diseases Reference Laboratory (VIDRL)	Microbiological Diagnostic Unit Public Health Laboratory and Victorian Infectious Diseases Reference Laboratory, Doherty Institute	Caly L. et al	https://www.gisaid.org	?	?	2020-6-2
Australia/VIC1603/2020	ncov	EPI_ISL_456515	?	2020-5-11	Oceania	Australia	Victoria		Oceania	Australia	Victoria	genome	29903	Human	51	Male	Victorian Infectious Diseases Reference Laboratory (VIDRL)	Microbiological Diagnostic Unit Public Health Laboratory and Victorian Infectious Diseases Reference Laboratory, Doherty Institute	Caly L. et al	https://www.gisaid.org	?	?	2020-6-2
Australia/VIC1604/2020	ncov	EPI_ISL_456516	?	2020-5-10	Oceania	Australia	Victoria		Oceania	Australia	Victoria	genome	29903	Human	58	Male	Victorian Infectious Diseases Reference Laboratory (VIDRL)	Microbiological Diagnostic Unit Public Health Laboratory and Victorian Infectious Diseases Reference Laboratory, Doherty Institute	Caly L. et al	https://www.gisaid.org	?	?	2020-6-2
Australia/VIC1606/2020	ncov	EPI_ISL_456517	?	2020-5-12	Oceania	Australia	Victoria		Oceania	Australia	Victoria	genome	29897	Human	54	?	Victorian Infectious Diseases Reference Laboratory (VIDRL)	Microbiological Diagnostic Unit Public Health Laboratory and Victorian Infectious Diseases Reference Laboratory, Doherty Institute	Caly L. et al	https://www.gisaid.org	?	?	2020-6-2
Australia/VIC1607/2020	ncov	EPI_ISL_456518	?	2020	Oceania	Australia	Victoria		Oceania	Australia	Victoria	genome	29903	Human	?	?	Victorian Infectious Diseases Reference Laboratory (VIDRL)	Microbiological Diagnostic Unit Public Health Laboratory and Victorian Infectious Diseases Reference Laboratory, Doherty Institute	Caly L. et al	https://www.gisaid.org	?	?	2020-6-2
Australia/VIC1608/2020	ncov	EPI_ISL_456519	?	2020-5-12	Oceania	Australia	Victoria		Oceania	Australia	Victoria	genome	29903	Human	48	?	Victorian Infectious Diseases Reference Laboratory (VIDRL)	Microbiological Diagnostic Unit Public Health Laboratory and Victorian Infectious Diseases Reference Laboratory, Doherty Institute	Caly L. et al	https://www.gisaid.org	?	?	2020-6-2
Australia/VIC1609/2020	ncov	EPI_ISL_456520	?	2020-5-12	Oceania	Australia	Victoria		Oceania	Australia	Victoria	genome	29903	Human	54	Male	Victorian Infectious Diseases Reference Laboratory (VIDRL)	Microbiological Diagnostic Unit Public Health Laboratory and Victorian Infectious Diseases Reference Laboratory, Doherty Institute	Caly L. et al	https://www.gisaid.org	?	?	2020-6-2
Australia/VIC161/2020	ncov	EPI_ISL_419858	?	2020-3-18	Oceania	Australia	Victoria		Oceania	Australia	Victoria	genome	29866	Human	39	Male	Victorian Infectious Diseases Reference Laboratory (VIDRL)	Victorian Infectious Diseases Reference Laboratory and Microbiological Diagnostic Unit Public Health Laboratory, Doherty Institute	Caly L. et al	https://www.gisaid.org	?	?	2020-4-3
Australia/VIC1611/2020	ncov	EPI_ISL_456521	?	2020-5-9	Oceania	Australia	Victoria		Oceania	Australia	Victoria	genome	29903	Human	52	?	Victorian Infectious Diseases Reference Laboratory (VIDRL)	Microbiological Diagnostic Unit Public Health Laboratory and Victorian Infectious Diseases Reference Laboratory, Doherty Institute	Caly L. et al	https://www.gisaid.org	?	?	2020-6-2
Australia/VIC1612/2020	ncov	EPI_ISL_456522	?	2020-5-13	Oceania	Australia	Victoria		Oceania	Australia	Victoria	genome	29903	Human	39	Female	Victorian Infectious Diseases Reference Laboratory (VIDRL)	Microbiological Diagnostic Unit Public Health Laboratory and Victorian Infectious Diseases Reference Laboratory, Doherty Institute	Caly L. et al	https://www.gisaid.org	?	?	2020-6-2
Australia/VIC1614/2020	ncov	EPI_ISL_456523	?	2020-5-7	Oceania	Australia	Victoria		Oceania	Australia	Victoria	genome	29903	Human	28	Female	Victorian Infectious Diseases Reference Laboratory (VIDRL)	Microbiological Diagnostic Unit Public Health Laboratory and Victorian Infectious Diseases Reference Laboratory, Doherty Institute	Caly L. et al	https://www.gisaid.org	?	?	2020-6-2
Australia/VIC1615/2020	ncov	EPI_ISL_456524	?	2020-5-7	Oceania	Australia	Victoria		Oceania	Australia	Victoria	genome	29903	Human	33	?	Victorian Infectious Diseases Reference Laboratory (VIDRL)	Microbiological Diagnostic Unit Public Health Laboratory and Victorian Infectious Diseases Reference Laboratory, Doherty Institute	Caly L. et al	https://www.gisaid.org	?	?	2020-6-2
Australia/VIC1617/2020	ncov	EPI_ISL_456525	?	2020-5-6	Oceania	Australia	Victoria		Oceania	Australia	Victoria	genome	29903	Human	29	Male	Victorian Infectious Diseases Reference Laboratory (VIDRL)	Microbiological Diagnostic Unit Public Health Laboratory and Victorian Infectious Diseases Reference Laboratory, Doherty Institute	Caly L. et al	https://www.gisaid.org	?	?	2020-6-2
Australia/VIC1618/2020	ncov	EPI_ISL_456526	?	2020-5-5	Oceania	Australia	Victoria		Oceania	Australia	Victoria	genome	29903	Human	25	Female	Victorian Infectious Diseases Reference Laboratory (VIDRL)	Microbiological Diagnostic Unit Public Health Laboratory and Victorian Infectious Diseases Reference Laboratory, Doherty Institute	Caly L. et al	https://www.gisaid.org	?	?	2020-6-2
Australia/VIC1619/2020	ncov	EPI_ISL_456527	?	2020-5-8	Oceania	Australia	Victoria		Oceania	Australia	Victoria	genome	29903	Human	37	Female	Victorian Infectious Diseases Reference Laboratory (VIDRL)	Microbiological Diagnostic Unit Public Health Laboratory and Victorian Infectious Diseases Reference Laboratory, Doherty Institute	Caly L. et al	https://www.gisaid.org	?	?	2020-6-2
Australia/VIC162/2020	ncov	EPI_ISL_419859	?	2020-3-18	Oceania	Australia	Victoria		Oceania	Australia	Victoria	genome	29900	Human	59	Male	Victorian Infectious Diseases Reference Laboratory (VIDRL)	Victorian Infectious Diseases Reference Laboratory and Microbiological Diagnostic Unit Public Health Laboratory, Doherty Institute	Caly L. et al	https://www.gisaid.org	?	?	2020-4-3
Australia/VIC1620/2020	ncov	EPI_ISL_456528	?	2020-5-7	Oceania	Australia	Victoria		Oceania	Australia	Victoria	genome	29903	Human	49	Female	Victorian Infectious Diseases Reference Laboratory (VIDRL)	Microbiological Diagnostic Unit Public Health Laboratory and Victorian Infectious Diseases Reference Laboratory, Doherty Institute	Caly L. et al	https://www.gisaid.org	?	?	2020-6-2
Australia/VIC1621/2020	ncov	EPI_ISL_456529	?	2020-5-6	Oceania	Australia	Victoria		Oceania	Australia	Victoria	genome	29903	Human	51	?	Victorian Infectious Diseases Reference Laboratory (VIDRL)	Microbiological Diagnostic Unit Public Health Laboratory and Victorian Infectious Diseases Reference Laboratory, Doherty Institute	Caly L. et al	https://www.gisaid.org	?	?	2020-6-2
Australia/VIC1623/2020	ncov	EPI_ISL_456530	?	2020-5-13	Oceania	Australia	Victoria		Oceania	Australia	Victoria	genome	29903	Human	?	Male	Victorian Infectious Diseases Reference Laboratory (VIDRL)	Microbiological Diagnostic Unit Public Health Laboratory and Victorian Infectious Diseases Reference Laboratory, Doherty Institute	Caly L. et al	https://www.gisaid.org	?	?	2020-6-2
Australia/VIC1624/2020	ncov	EPI_ISL_456531	?	2020-5-10	Oceania	Australia	Victoria		Oceania	Australia	Victoria	genome	29903	Human	24	Male	Victorian Infectious Diseases Reference Laboratory (VIDRL)	Microbiological Diagnostic Unit Public Health Laboratory and Victorian Infectious Diseases Reference Laboratory, Doherty Institute	Caly L. et al	https://www.gisaid.org	?	?	2020-6-2
Australia/VIC1625/2020	ncov	EPI_ISL_456532	?	2020-5-13	Oceania	Australia	Victoria		Oceania	Australia	Victoria	genome	29903	Human	58	Male	Victorian Infectious Diseases Reference Laboratory (VIDRL)	Microbiological Diagnostic Unit Public Health Laboratory and Victorian Infectious Diseases Reference Laboratory, Doherty Institute	Caly L. et al	https://www.gisaid.org	?	?	2020-6-2
Australia/VIC1628/2020	ncov	EPI_ISL_456533	?	2020-5-14	Oceania	Australia	Victoria		Oceania	Australia	Victoria	genome	29903	Human	57	Male	Victorian Infectious Diseases Reference Laboratory (VIDRL)	Microbiological Diagnostic Unit Public Health Laboratory and Victorian Infectious Diseases Reference Laboratory, Doherty Institute	Caly L. et al	https://www.gisaid.org	?	?	2020-6-2
Australia/VIC1629/2020	ncov	EPI_ISL_456534	?	2020-5-14	Oceania	Australia	Victoria		Oceania	Australia	Victoria	genome	29903	Human	?	Female	Victorian Infectious Diseases Reference Laboratory (VIDRL)	Microbiological Diagnostic Unit Public Health Laboratory and Victorian Infectious Diseases Reference Laboratory, Doherty Institute	Caly L. et al	https://www.gisaid.org	?	?	2020-6-2
Australia/VIC163/2020	ncov	EPI_ISL_419860	?	2020-3-18	Oceania	Australia	Victoria		Oceania	Australia	Victoria	genome	29900	Human	26	Male	Victorian Infectious Diseases Reference Laboratory (VIDRL)	Victorian Infectious Diseases Reference Laboratory and Microbiological Diagnostic Unit Public Health Laboratory, Doherty Institute	Caly L. et al	https://www.gisaid.org	?	?	2020-4-3
Australia/VIC1630/2020	ncov	EPI_ISL_456535	?	2020-5-14	Oceania	Australia	Victoria		Oceania	Australia	Victoria	genome	29903	Human	52	Female	Victorian Infectious Diseases Reference Laboratory (VIDRL)	Microbiological Diagnostic Unit Public Health Laboratory and Victorian Infectious Diseases Reference Laboratory, Doherty Institute	Caly L. et al	https://www.gisaid.org	?	?	2020-6-2
Australia/VIC1631/2020	ncov	EPI_ISL_456536	?	2020-5-14	Oceania	Australia	Victoria		Oceania	Australia	Victoria	genome	29903	Human	20	Female	Victorian Infectious Diseases Reference Laboratory (VIDRL)	Microbiological Diagnostic Unit Public Health Laboratory and Victorian Infectious Diseases Reference Laboratory, Doherty Institute	Caly L. et al	https://www.gisaid.org	?	?	2020-6-2
Australia/VIC1632/2020	ncov	EPI_ISL_456537	?	2020-5-5	Oceania	Australia	Victoria		Oceania	Australia	Victoria	genome	29903	Human	?	Male	Victorian Infectious Diseases Reference Laboratory (VIDRL)	Microbiological Diagnostic Unit Public Health Laboratory and Victorian Infectious Diseases Reference Laboratory, Doherty Institute	Caly L. et al	https://www.gisaid.org	?	?	2020-6-2
Australia/VIC1633/2020	ncov	EPI_ISL_456538	?	2020-5-4	Oceania	Australia	Victoria		Oceania	Australia	Victoria	genome	29903	Human	58	Male	Victorian Infectious Diseases Reference Laboratory (VIDRL)	Microbiological Diagnostic Unit Public Health Laboratory and Victorian Infectious Diseases Reference Laboratory, Doherty Institute	Caly L. et al	https://www.gisaid.org	?	?	2020-6-2
Australia/VIC1634/2020	ncov	EPI_ISL_456539	?	2020-5-3	Oceania	Australia	Victoria		Oceania	Australia	Victoria	genome	29903	Human	27	Male	Victorian Infectious Diseases Reference Laboratory (VIDRL)	Microbiological Diagnostic Unit Public Health Laboratory and Victorian Infectious Diseases Reference Laboratory, Doherty Institute	Caly L. et al	https://www.gisaid.org	?	?	2020-6-2
Australia/VIC1637/2020	ncov	EPI_ISL_456540	?	2020-5-2	Oceania	Australia	Victoria		Oceania	Australia	Victoria	genome	29903	Human	20	Female	Victorian Infectious Diseases Reference Laboratory (VIDRL)	Microbiological Diagnostic Unit Public Health Laboratory and Victorian Infectious Diseases Reference Laboratory, Doherty Institute	Caly L. et al	https://www.gisaid.org	?	?	2020-6-2
Australia/VIC1638/2020	ncov	EPI_ISL_456541	?	2020-5-2	Oceania	Australia	Victoria		Oceania	Australia	Victoria	genome	29903	Human	36	Male	Victorian Infectious Diseases Reference Laboratory (VIDRL)	Microbiological Diagnostic Unit Public Health Laboratory and Victorian Infectious Diseases Reference Laboratory, Doherty Institute	Caly L. et al	https://www.gisaid.org	?	?	2020-6-2
Australia/VIC1639/2020	ncov	EPI_ISL_456542	?	2020-5-2	Oceania	Australia	Victoria		Oceania	Australia	Victoria	genome	29903	Human	45	Male	Victorian Infectious Diseases Reference Laboratory (VIDRL)	Microbiological Diagnostic Unit Public Health Laboratory and Victorian Infectious Diseases Reference Laboratory, Doherty Institute	Caly L. et al	https://www.gisaid.org	?	?	2020-6-2
Australia/VIC164/2020	ncov	EPI_ISL_419861	?	2020-3-18	Oceania	Australia	Victoria		Oceania	Australia	Victoria	genome	29894	Human	37	?	Victorian Infectious Diseases Reference Laboratory (VIDRL)	Victorian Infectious Diseases Reference Laboratory and Microbiological Diagnostic Unit Public Health Laboratory, Doherty Institute	Caly L. et al	https://www.gisaid.org	?	?	2020-4-3
Australia/VIC1640/2020	ncov	EPI_ISL_456543	?	2020-5-9	Oceania	Australia	Victoria		Oceania	Australia	Victoria	genome	29903	Human	22	Male	Victorian Infectious Diseases Reference Laboratory (VIDRL)	Microbiological Diagnostic Unit Public Health Laboratory and Victorian Infectious Diseases Reference Laboratory, Doherty Institute	Caly L. et al	https://www.gisaid.org	?	?	2020-6-2
Australia/VIC1641/2020	ncov	EPI_ISL_456544	?	2020-5-2	Oceania	Australia	Victoria		Oceania	Australia	Victoria	genome	29903	Human	21	Female	Victorian Infectious Diseases Reference Laboratory (VIDRL)	Microbiological Diagnostic Unit Public Health Laboratory and Victorian Infectious Diseases Reference Laboratory, Doherty Institute	Caly L. et al	https://www.gisaid.org	?	?	2020-6-2
Australia/VIC1642/2020	ncov	EPI_ISL_456545	?	2020-5-9	Oceania	Australia	Victoria		Oceania	Australia	Victoria	genome	29903	Human	34	Male	Victorian Infectious Diseases Reference Laboratory (VIDRL)	Microbiological Diagnostic Unit Public Health Laboratory and Victorian Infectious Diseases Reference Laboratory, Doherty Institute	Caly L. et al	https://www.gisaid.org	?	?	2020-6-2
Australia/VIC1643/2020	ncov	EPI_ISL_456546	?	2020-5-2	Oceania	Australia	Victoria		Oceania	Australia	Victoria	genome	29903	Human	20	Male	Victorian Infectious Diseases Reference Laboratory (VIDRL)	Microbiological Diagnostic Unit Public Health Laboratory and Victorian Infectious Diseases Reference Laboratory, Doherty Institute	Caly L. et al	https://www.gisaid.org	?	?	2020-6-2
Australia/VIC1644/2020	ncov	EPI_ISL_456547	?	2020-5-8	Oceania	Australia	Victoria		Oceania	Australia	Victoria	genome	29873	Human	?	Female	Victorian Infectious Diseases Reference Laboratory (VIDRL)	Microbiological Diagnostic Unit Public Health Laboratory and Victorian Infectious Diseases Reference Laboratory, Doherty Institute	Caly L. et al	https://www.gisaid.org	?	?	2020-6-2
Australia/VIC1646/2020	ncov	EPI_ISL_456548	?	2020-5-9	Oceania	Australia	Victoria		Oceania	Australia	Victoria	genome	29903	Human	44	Female	Victorian Infectious Diseases Reference Laboratory (VIDRL)	Microbiological Diagnostic Unit Public Health Laboratory and Victorian Infectious Diseases Reference Laboratory, Doherty Institute	Caly L. et al	https://www.gisaid.org	?	?	2020-6-2
Australia/VIC1647/2020	ncov	EPI_ISL_456549	?	2020-5-8	Oceania	Australia	Victoria		Oceania	Australia	Victoria	genome	29903	Human	?	?	Victorian Infectious Diseases Reference Laboratory (VIDRL)	Microbiological Diagnostic Unit Public Health Laboratory and Victorian Infectious Diseases Reference Laboratory, Doherty Institute	Caly L. et al	https://www.gisaid.org	?	?	2020-6-2
Australia/VIC1648/2020	ncov	EPI_ISL_456550	?	2020-5-9	Oceania	Australia	Victoria		Oceania	Australia	Victoria	genome	29903	Human	57	Male	Victorian Infectious Diseases Reference Laboratory (VIDRL)	Microbiological Diagnostic Unit Public Health Laboratory and Victorian Infectious Diseases Reference Laboratory, Doherty Institute	Caly L. et al	https://www.gisaid.org	?	?	2020-6-2
Australia/VIC1649/2020	ncov	EPI_ISL_456551	?	2020-5-14	Oceania	Australia	Victoria		Oceania	Australia	Victoria	genome	29903	Human	36	Female	Victorian Infectious Diseases Reference Laboratory (VIDRL)	Microbiological Diagnostic Unit Public Health Laboratory and Victorian Infectious Diseases Reference Laboratory, Doherty Institute	Caly L. et al	https://www.gisaid.org	?	?	2020-6-2
Australia/VIC165/2020	ncov	EPI_ISL_419862	?	2020-3-18	Oceania	Australia	Victoria		Oceania	Australia	Victoria	genome	29873	Human	60	Male	Victorian Infectious Diseases Reference Laboratory (VIDRL)	Victorian Infectious Diseases Reference Laboratory and Microbiological Diagnostic Unit Public Health Laboratory, Doherty Institute	Caly L. et al	https://www.gisaid.org	?	?	2020-4-3
Australia/VIC1650/2020	ncov	EPI_ISL_456552	?	2020-5-14	Oceania	Australia	Victoria		Oceania	Australia	Victoria	genome	29848	Human	?	Male	Victorian Infectious Diseases Reference Laboratory (VIDRL)	Microbiological Diagnostic Unit Public Health Laboratory and Victorian Infectious Diseases Reference Laboratory, Doherty Institute	Caly L. et al	https://www.gisaid.org	?	?	2020-6-2
Australia/VIC1651/2020	ncov	EPI_ISL_456553	?	2020-5-14	Oceania	Australia	Victoria		Oceania	Australia	Victoria	genome	29903	Human	?	Male	Victorian Infectious Diseases Reference Laboratory (VIDRL)	Microbiological Diagnostic Unit Public Health Laboratory and Victorian Infectious Diseases Reference Laboratory, Doherty Institute	Caly L. et al	https://www.gisaid.org	?	?	2020-6-2
Australia/VIC1652/2020	ncov	EPI_ISL_456554	?	2020-5-14	Oceania	Australia	Victoria		Oceania	Australia	Victoria	genome	29900	Human	49	Male	Victorian Infectious Diseases Reference Laboratory (VIDRL)	Microbiological Diagnostic Unit Public Health Laboratory and Victorian Infectious Diseases Reference Laboratory, Doherty Institute	Caly L. et al	https://www.gisaid.org	?	?	2020-6-2
Australia/VIC1653/2020	ncov	EPI_ISL_456555	?	2020-5-14	Oceania	Australia	Victoria		Oceania	Australia	Victoria	genome	29903	Human	28	Male	Victorian Infectious Diseases Reference Laboratory (VIDRL)	Microbiological Diagnostic Unit Public Health Laboratory and Victorian Infectious Diseases Reference Laboratory, Doherty Institute	Caly L. et al	https://www.gisaid.org	?	?	2020-6-2
Australia/VIC1654/2020	ncov	EPI_ISL_456556	?	2020-5-8	Oceania	Australia	Victoria		Oceania	Australia	Victoria	genome	29903	Human	18	Female	Victorian Infectious Diseases Reference Laboratory (VIDRL)	Microbiological Diagnostic Unit Public Health Laboratory and Victorian Infectious Diseases Reference Laboratory, Doherty Institute	Caly L. et al	https://www.gisaid.org	?	?	2020-6-2
Australia/VIC1655/2020	ncov	EPI_ISL_456557	?	2020-5-2	Oceania	Australia	Victoria		Oceania	Australia	Victoria	genome	29903	Human	37	Male	Victorian Infectious Diseases Reference Laboratory (VIDRL)	Microbiological Diagnostic Unit Public Health Laboratory and Victorian Infectious Diseases Reference Laboratory, Doherty Institute	Caly L. et al	https://www.gisaid.org	?	?	2020-6-2
Australia/VIC1657/2020	ncov	EPI_ISL_456558	?	2020-5-12	Oceania	Australia	Victoria		Oceania	Australia	Victoria	genome	29903	Human	64	Female	Victorian Infectious Diseases Reference Laboratory (VIDRL)	Microbiological Diagnostic Unit Public Health Laboratory and Victorian Infectious Diseases Reference Laboratory, Doherty Institute	Caly L. et al	https://www.gisaid.org	?	?	2020-6-2
Australia/VIC1658/2020	ncov	EPI_ISL_456559	?	2020-5-12	Oceania	Australia	Victoria		Oceania	Australia	Victoria	genome	29903	Human	26	Female	Victorian Infectious Diseases Reference Laboratory (VIDRL)	Microbiological Diagnostic Unit Public Health Laboratory and Victorian Infectious Diseases Reference Laboratory, Doherty Institute	Caly L. et al	https://www.gisaid.org	?	?	2020-6-2
Australia/VIC1659/2020	ncov	EPI_ISL_456560	?	2020-5-12	Oceania	Australia	Victoria		Oceania	Australia	Victoria	genome	29903	Human	31	Male	Victorian Infectious Diseases Reference Laboratory (VIDRL)	Microbiological Diagnostic Unit Public Health Laboratory and Victorian Infectious Diseases Reference Laboratory, Doherty Institute	Caly L. et al	https://www.gisaid.org	?	?	2020-6-2
Australia/VIC166/2020	ncov	EPI_ISL_419863	?	2020-3-18	Oceania	Australia	Victoria		Oceania	Australia	Victoria	genome	29864	Human	21	Female	Victorian Infectious Diseases Reference Laboratory (VIDRL)	Victorian Infectious Diseases Reference Laboratory and Microbiological Diagnostic Unit Public Health Laboratory, Doherty Institute	Caly L. et al	https://www.gisaid.org	?	?	2020-4-3
Australia/VIC1660/2020	ncov	EPI_ISL_456561	?	2020-5-12	Oceania	Australia	Victoria		Oceania	Australia	Victoria	genome	29903	Human	30	Male	Victorian Infectious Diseases Reference Laboratory (VIDRL)	Microbiological Diagnostic Unit Public Health Laboratory and Victorian Infectious Diseases Reference Laboratory, Doherty Institute	Caly L. et al	https://www.gisaid.org	?	?	2020-6-2
Australia/VIC1661/2020	ncov	EPI_ISL_456562	?	2020-5-12	Oceania	Australia	Victoria		Oceania	Australia	Victoria	genome	29903	Human	34	Male	Victorian Infectious Diseases Reference Laboratory (VIDRL)	Microbiological Diagnostic Unit Public Health Laboratory and Victorian Infectious Diseases Reference Laboratory, Doherty Institute	Caly L. et al	https://www.gisaid.org	?	?	2020-6-2
Australia/VIC1662/2020	ncov	EPI_ISL_456563	?	2020-5-12	Oceania	Australia	Victoria		Oceania	Australia	Victoria	genome	29903	Human	19	Female	Victorian Infectious Diseases Reference Laboratory (VIDRL)	Microbiological Diagnostic Unit Public Health Laboratory and Victorian Infectious Diseases Reference Laboratory, Doherty Institute	Caly L. et al	https://www.gisaid.org	?	?	2020-6-2
Australia/VIC1663/2020	ncov	EPI_ISL_456564	?	2020-5-11	Oceania	Australia	Victoria		Oceania	Australia	Victoria	genome	29903	Human	31	Female	Victorian Infectious Diseases Reference Laboratory (VIDRL)	Microbiological Diagnostic Unit Public Health Laboratory and Victorian Infectious Diseases Reference Laboratory, Doherty Institute	Caly L. et al	https://www.gisaid.org	?	?	2020-6-2
Australia/VIC1664/2020	ncov	EPI_ISL_456565	?	2020-5-10	Oceania	Australia	Victoria		Oceania	Australia	Victoria	genome	29903	Human	31	Male	Victorian Infectious Diseases Reference Laboratory (VIDRL)	Microbiological Diagnostic Unit Public Health Laboratory and Victorian Infectious Diseases Reference Laboratory, Doherty Institute	Caly L. et al	https://www.gisaid.org	?	?	2020-6-2
Australia/VIC1665/2020	ncov	EPI_ISL_456566	?	2020-5-9	Oceania	Australia	Victoria		Oceania	Australia	Victoria	genome	29903	Human	39	Female	Victorian Infectious Diseases Reference Laboratory (VIDRL)	Microbiological Diagnostic Unit Public Health Laboratory and Victorian Infectious Diseases Reference Laboratory, Doherty Institute	Caly L. et al	https://www.gisaid.org	?	?	2020-6-2
Australia/VIC1666/2020	ncov	EPI_ISL_456567	?	2020-5-10	Oceania	Australia	Victoria		Oceania	Australia	Victoria	genome	29903	Human	71	Male	Victorian Infectious Diseases Reference Laboratory (VIDRL)	Microbiological Diagnostic Unit Public Health Laboratory and Victorian Infectious Diseases Reference Laboratory, Doherty Institute	Caly L. et al	https://www.gisaid.org	?	?	2020-6-2
Australia/VIC1667/2020	ncov	EPI_ISL_456568	?	2020-5-10	Oceania	Australia	Victoria		Oceania	Australia	Victoria	genome	29903	Human	59	Male	Victorian Infectious Diseases Reference Laboratory (VIDRL)	Microbiological Diagnostic Unit Public Health Laboratory and Victorian Infectious Diseases Reference Laboratory, Doherty Institute	Caly L. et al	https://www.gisaid.org	?	?	2020-6-2
Australia/VIC1668/2020	ncov	EPI_ISL_456569	?	2020-5-10	Oceania	Australia	Victoria		Oceania	Australia	Victoria	genome	29903	Human	35	Male	Victorian Infectious Diseases Reference Laboratory (VIDRL)	Microbiological Diagnostic Unit Public Health Laboratory and Victorian Infectious Diseases Reference Laboratory, Doherty Institute	Caly L. et al	https://www.gisaid.org	?	?	2020-6-2
Australia/VIC1669/2020	ncov	EPI_ISL_456570	?	2020-5-10	Oceania	Australia	Victoria		Oceania	Australia	Victoria	genome	29903	Human	29	Male	Victorian Infectious Diseases Reference Laboratory (VIDRL)	Microbiological Diagnostic Unit Public Health Laboratory and Victorian Infectious Diseases Reference Laboratory, Doherty Institute	Caly L. et al	https://www.gisaid.org	?	?	2020-6-2
Australia/VIC167/2020	ncov	EPI_ISL_419864	?	2020-3-18	Oceania	Australia	Victoria		Oceania	Australia	Victoria	genome	29865	Human	28	Male	Victorian Infectious Diseases Reference Laboratory (VIDRL)	Victorian Infectious Diseases Reference Laboratory and Microbiological Diagnostic Unit Public Health Laboratory, Doherty Institute	Caly L. et al	https://www.gisaid.org	?	?	2020-4-3
Australia/VIC1670/2020	ncov	EPI_ISL_456571	?	2020-5-10	Oceania	Australia	Victoria		Oceania	Australia	Victoria	genome	29903	Human	64	Male	Victorian Infectious Diseases Reference Laboratory (VIDRL)	Microbiological Diagnostic Unit Public Health Laboratory and Victorian Infectious Diseases Reference Laboratory, Doherty Institute	Caly L. et al	https://www.gisaid.org	?	?	2020-6-2
Australia/VIC1673/2020	ncov	EPI_ISL_456572	?	2020-5-12	Oceania	Australia	Victoria		Oceania	Australia	Victoria	genome	29903	Human	49	Female	Victorian Infectious Diseases Reference Laboratory (VIDRL)	Microbiological Diagnostic Unit Public Health Laboratory and Victorian Infectious Diseases Reference Laboratory, Doherty Institute	Caly L. et al	https://www.gisaid.org	?	?	2020-6-2
Australia/VIC1674/2020	ncov	EPI_ISL_456573	?	2020-5-12	Oceania	Australia	Victoria		Oceania	Australia	Victoria	genome	29903	Human	24	Male	Victorian Infectious Diseases Reference Laboratory (VIDRL)	Microbiological Diagnostic Unit Public Health Laboratory and Victorian Infectious Diseases Reference Laboratory, Doherty Institute	Caly L. et al	https://www.gisaid.org	?	?	2020-6-2
Australia/VIC1675/2020	ncov	EPI_ISL_456574	?	2020-5-9	Oceania	Australia	Victoria		Oceania	Australia	Victoria	genome	29903	Human	42	Female	Victorian Infectious Diseases Reference Laboratory (VIDRL)	Microbiological Diagnostic Unit Public Health Laboratory and Victorian Infectious Diseases Reference Laboratory, Doherty Institute	Caly L. et al	https://www.gisaid.org	?	?	2020-6-2
Australia/VIC1676/2020	ncov	EPI_ISL_456578	?	2020-5-17	Oceania	Australia	Victoria		Oceania	Australia	Victoria	genome	29903	Human	52	?	Victorian Infectious Diseases Reference Laboratory (VIDRL)	Microbiological Diagnostic Unit Public Health Laboratory and Victorian Infectious Diseases Reference Laboratory, Doherty Institute	Caly L. et al	https://www.gisaid.org	?	?	2020-6-2
Australia/VIC1677/2020	ncov	EPI_ISL_456579	?	2020-5-16	Oceania	Australia	Victoria		Oceania	Australia	Victoria	genome	29903	Human	?	Female	Victorian Infectious Diseases Reference Laboratory (VIDRL)	Microbiological Diagnostic Unit Public Health Laboratory and Victorian Infectious Diseases Reference Laboratory, Doherty Institute	Caly L. et al	https://www.gisaid.org	?	?	2020-6-2
Australia/VIC1678/2020	ncov	EPI_ISL_456580	?	2020-5-16	Oceania	Australia	Victoria		Oceania	Australia	Victoria	genome	29903	Human	29	Female	Victorian Infectious Diseases Reference Laboratory (VIDRL)	Microbiological Diagnostic Unit Public Health Laboratory and Victorian Infectious Diseases Reference Laboratory, Doherty Institute	Caly L. et al	https://www.gisaid.org	?	?	2020-6-2
Australia/VIC1679/2020	ncov	EPI_ISL_456581	?	2020-5-16	Oceania	Australia	Victoria		Oceania	Australia	Victoria	genome	29903	Human	40	Female	Victorian Infectious Diseases Reference Laboratory (VIDRL)	Microbiological Diagnostic Unit Public Health Laboratory and Victorian Infectious Diseases Reference Laboratory, Doherty Institute	Caly L. et al	https://www.gisaid.org	?	?	2020-6-2
Australia/VIC168/2020	ncov	EPI_ISL_419865	?	2020-3-18	Oceania	Australia	Victoria		Oceania	Australia	Victoria	genome	29891	Human	22	Male	Victorian Infectious Diseases Reference Laboratory (VIDRL)	Victorian Infectious Diseases Reference Laboratory and Microbiological Diagnostic Unit Public Health Laboratory, Doherty Institute	Caly L. et al	https://www.gisaid.org	?	?	2020-4-3
Australia/VIC1680/2020	ncov	EPI_ISL_456575	?	2020-5-12	Oceania	Australia	Victoria		Oceania	Australia	Victoria	genome	29903	Human	19	Female	Victorian Infectious Diseases Reference Laboratory (VIDRL)	Microbiological Diagnostic Unit Public Health Laboratory and Victorian Infectious Diseases Reference Laboratory, Doherty Institute	Caly L. et al	https://www.gisaid.org	?	?	2020-6-2
Australia/VIC1681/2020	ncov	EPI_ISL_456576	?	2020-5-12	Oceania	Australia	Victoria		Oceania	Australia	Victoria	genome	29903	Human	22	Male	Victorian Infectious Diseases Reference Laboratory (VIDRL)	Microbiological Diagnostic Unit Public Health Laboratory and Victorian Infectious Diseases Reference Laboratory, Doherty Institute	Caly L. et al	https://www.gisaid.org	?	?	2020-6-2
Australia/VIC1683/2020	ncov	EPI_ISL_456577	?	2020-5-14	Oceania	Australia	Victoria		Oceania	Australia	Victoria	genome	29903	Human	54	Female	Victorian Infectious Diseases Reference Laboratory (VIDRL)	Microbiological Diagnostic Unit Public Health Laboratory and Victorian Infectious Diseases Reference Laboratory, Doherty Institute	Caly L. et al	https://www.gisaid.org	?	?	2020-6-2
Australia/VIC1688/2020	ncov	EPI_ISL_456590	?	2020-5-20	Oceania	Australia	Victoria		Oceania	Australia	Victoria	genome	29903	Human	42	Male	Victorian Infectious Diseases Reference Laboratory (VIDRL)	Microbiological Diagnostic Unit Public Health Laboratory and Victorian Infectious Diseases Reference Laboratory, Doherty Institute	Caly L. et al	https://www.gisaid.org	?	?	2020-6-2
Australia/VIC1689/2020	ncov	EPI_ISL_456591	?	2020-5-19	Oceania	Australia	Victoria		Oceania	Australia	Victoria	genome	29903	Human	36	Male	Victorian Infectious Diseases Reference Laboratory (VIDRL)	Microbiological Diagnostic Unit Public Health Laboratory and Victorian Infectious Diseases Reference Laboratory, Doherty Institute	Caly L. et al	https://www.gisaid.org	?	?	2020-6-2
Australia/VIC169/2020	ncov	EPI_ISL_419866	?	2020-3-18	Oceania	Australia	Victoria		Oceania	Australia	Victoria	genome	29867	Human	65	Male	Victorian Infectious Diseases Reference Laboratory (VIDRL)	Victorian Infectious Diseases Reference Laboratory and Microbiological Diagnostic Unit Public Health Laboratory, Doherty Institute	Caly L. et al	https://www.gisaid.org	?	?	2020-4-3
Australia/VIC1690/2020	ncov	EPI_ISL_456592	?	2020-5-20	Oceania	Australia	Victoria		Oceania	Australia	Victoria	genome	29904	Human	40	Female	Victorian Infectious Diseases Reference Laboratory (VIDRL)	Microbiological Diagnostic Unit Public Health Laboratory and Victorian Infectious Diseases Reference Laboratory, Doherty Institute	Caly L. et al	https://www.gisaid.org	?	?	2020-6-2
Australia/VIC1692/2020	ncov	EPI_ISL_456593	?	2020-5-20	Oceania	Australia	Victoria		Oceania	Australia	Victoria	genome	29903	Human	?	Male	Victorian Infectious Diseases Reference Laboratory (VIDRL)	Microbiological Diagnostic Unit Public Health Laboratory and Victorian Infectious Diseases Reference Laboratory, Doherty Institute	Caly L. et al	https://www.gisaid.org	?	?	2020-6-2
Australia/VIC1693/2020	ncov	EPI_ISL_456582	?	2020-5-17	Oceania	Australia	Victoria		Oceania	Australia	Victoria	genome	29903	Human	52	Male	Victorian Infectious Diseases Reference Laboratory (VIDRL)	Microbiological Diagnostic Unit Public Health Laboratory and Victorian Infectious Diseases Reference Laboratory, Doherty Institute	Caly L. et al	https://www.gisaid.org	?	?	2020-6-2
Australia/VIC1696/2020	ncov	EPI_ISL_456583	?	2020-5-17	Oceania	Australia	Victoria		Oceania	Australia	Victoria	genome	29903	Human	50	Male	Victorian Infectious Diseases Reference Laboratory (VIDRL)	Microbiological Diagnostic Unit Public Health Laboratory and Victorian Infectious Diseases Reference Laboratory, Doherty Institute	Caly L. et al	https://www.gisaid.org	?	?	2020-6-2
Australia/VIC1697/2020	ncov	EPI_ISL_456584	?	2020-5-17	Oceania	Australia	Victoria		Oceania	Australia	Victoria	genome	29903	Human	22	Male	Victorian Infectious Diseases Reference Laboratory (VIDRL)	Microbiological Diagnostic Unit Public Health Laboratory and Victorian Infectious Diseases Reference Laboratory, Doherty Institute	Caly L. et al	https://www.gisaid.org	?	?	2020-6-2
Australia/VIC1698/2020	ncov	EPI_ISL_456585	?	2020-5-17	Oceania	Australia	Victoria		Oceania	Australia	Victoria	genome	29903	Human	45	Male	Victorian Infectious Diseases Reference Laboratory (VIDRL)	Microbiological Diagnostic Unit Public Health Laboratory and Victorian Infectious Diseases Reference Laboratory, Doherty Institute	Caly L. et al	https://www.gisaid.org	?	?	2020-6-2
Australia/VIC1699/2020	ncov	EPI_ISL_456586	?	2020-5-17	Oceania	Australia	Victoria		Oceania	Australia	Victoria	genome	29845	Human	59	Male	Victorian Infectious Diseases Reference Laboratory (VIDRL)	Microbiological Diagnostic Unit Public Health Laboratory and Victorian Infectious Diseases Reference Laboratory, Doherty Institute	Caly L. et al	https://www.gisaid.org	?	?	2020-6-2
Australia/VIC17/2020	ncov	EPI_ISL_419736	?	2020-3-7	Oceania	Australia	Victoria		Oceania	Australia	Victoria	genome	29865	Human	?	Female	Victorian Infectious Diseases Reference Laboratory (VIDRL)	Victorian Infectious Diseases Reference Laboratory and Microbiological Diagnostic Unit Public Health Laboratory, Doherty Institute	Caly L. et al	https://www.gisaid.org	?	?	2020-4-3
Australia/VIC170/2020	ncov	EPI_ISL_419867	?	2020-3-18	Oceania	Australia	Victoria		Oceania	Australia	Victoria	genome	29864	Human	55	Male	Victorian Infectious Diseases Reference Laboratory (VIDRL)	Victorian Infectious Diseases Reference Laboratory and Microbiological Diagnostic Unit Public Health Laboratory, Doherty Institute	Caly L. et al	https://www.gisaid.org	?	?	2020-4-3
[truncated: 41,273 more rows]
