# Supplementary material for: Revealing fine-scale spatiotemporal differences in SARS-CoV-2 introduction and spread
Source: Nat Commun. 2020 Nov 3;11:5558. doi: 10.1038/s41467-020-19346-z (PMC7609670; doi:10.1038/s41467-020-19346-z)
Supplement: Supplementary file 3 — Source Data [file 41467_2020_19346_MOESM3_ESM.zip › Source Data/introductions/data/MKEvsDane.csv]

Sample Name	wisconsin_catchment_area
USA/WI1/2020	UWHC
USA/WI-UW-02/2020	UWHC
USA/WI-UW-03/2020	UWHC
USA/WI-UW-04/2020	UWHC
USA/WI-UW-05/2020	UWHC
USA/WI-UW-06/2020	UWHC
USA/WI-UW-07/2020	UWHC
USA/WI-UW-08/2020	UWHC
USA/WI-UW-09/2020	UWHC
USA/WI-UW-10/2020	UWHC
USA/WI-UW-25/2020	UWHC
USA/WI-UW-26/2020	UWHC
USA/WI-UW-27/2020	UWHC
USA/WI-UW-28/2020	UWHC
USA/WI-UW-29/2020	UWHC
USA/WI-UW-31/2020	UWHC
USA/WI-UW-32/2020	UWHC
USA/WI-UW-33/2020	UWHC
USA/WI-UW-34/2020	UWHC
USA/WI-UW-35/2020	UWHC
USA/WI-UW-37/2020	UWHC
USA/WI-UW-38/2020	UWHC
USA/WI-UW-39/2020	UWHC
USA/WI-UW-40/2020	UWHC
USA/WI-UW-41/2020	UWHC
USA/WI-UW-42/2020	UWHC
USA/WI-UW-43/2020	UWHC
USA/WI-UW-44/2020	UWHC
USA/WI-UW-45/2020	UWHC
USA/WI-UW-46/2020	UWHC
USA/WI-UW-48/2020	UWHC
USA/WI-UW-49/2020	UWHC
USA/WI-UW-50/2020	UWHC
USA/WI-UW-51/2020	UWHC
USA/WI-UW-52/2020	UWHC
USA/WI-UW-53/2020	UWHC
USA/WI-UW-54/2020	UWHC
USA/WI-UW-55/2020	UWHC
USA/WI-UW-56/2020	UWHC
USA/WI-UW-58/2020	UWHC
USA/WI-UW-59/2020	UWHC
USA/WI-UW-60/2020	UWHC
USA/WI-UW-61/2020	UWHC
USA/WI-UW-62/2020	UWHC
USA/WI-UW-63/2020	UWHC
USA/WI-UW-64/2020	UWHC
USA/WI-UW-65/2020	UWHC
USA/WI-UW-66/2020	UWHC
USA/WI-UW-67/2020	UWHC
USA/WI-UW-68/2020	UWHC
USA/WI-UW-69/2020	UWHC
USA/WI-UW-70/2020	UWHC
USA/WI-UW-71/2020	UWHC
USA/WI-UW-72/2020	UWHC
USA/WI-UW-73/2020	UWHC
USA/WI-UW-74/2020	UWHC
USA/WI-UW-75/2020	UWHC
USA/WI-UW-76/2020	UWHC
USA/WI-UW-77/2020	UWHC
USA/WI-UW-78/2020	UWHC
USA/WI-UW-79/2020	UWHC
USA/WI-UW-80/2020	UWHC
USA/WI-UW-81/2020	UWHC
USA/WI-UW-82/2020	UWHC
USA/WI-UW-84/2020	UWHC
USA/WI-UW-85/2020	UWHC
USA/WI-UW-86/2020	UWHC
USA/WI-UW-87/2020	UWHC
USA/WI-UW-88/2020	UWHC
USA/WI-UW-89/2020	UWHC
USA/WI-UW-90/2020	UWHC
USA/WI-UW-91/2020	UWHC
USA/WI-UW-92/2020	UWHC
USA/WI-UW-93/2020	UWHC
USA/WI-UW-94/2020	UWHC
USA/WI-UW-95/2020	UWHC
USA/WI-UW-96/2020	UWHC
USA/WI-UW-97/2020	UWHC
USA/WI-UW-98/2020	UWHC
USA/WI-UW-99/2020	UWHC
USA/WI-UW-100/2020	UWHC
USA/WI-UW-101/2020	UWHC
USA/WI-UW-102/2020	UWHC
USA/WI-UW-103/2020	UWHC
USA/WI-UW-105/2020	UWHC
USA/WI-UW-106/2020	UWHC
USA/WI-UW-107/2020	UWHC
USA/WI-UW-108/2020	UWHC
USA/WI-UW-109/2020	UWHC
USA/WI-UW-110/2020	UWHC
USA/WI-UW-111/2020	UWHC
USA/WI-UW-112/2020	UWHC
USA/WI-UW-114/2020	UWHC
USA/WI-UW-115/2020	UWHC
USA/WI-UW-116/2020	UWHC
USA/WI-UW-117/2020	UWHC
USA/WI-UW-119/2020	UWHC
USA/WI-UW-120/2020	UWHC
USA/WI-UW-122/2020	UWHC
USA/WI-UW-124/2020	UWHC
USA/WI-UW-127/2020	UWHC
USA/WI-UW-128/2020	UWHC
USA/WI-UW-129/2020	UWHC
USA/WI-UW-135/2020	UWHC
USA/WI-UW-140/2020	UWHC
USA/WI-UW-144/2020	UWHC
USA/WI-UW-145/2020	UWHC
USA/WI-UW-146/2020	UWHC
USA/WI-UW-147/2020	UWHC
USA/WI-UW-148/2020	UWHC
USA/WI-UW-150/2020	UWHC
USA/WI-UW-151/2020	UWHC
USA/WI-UW-152/2020	UWHC
USA/WI-UW-153/2020	UWHC
USA/WI-UW-155/2020	UWHC
USA/WI-UW-156/2020	MHD
USA/WI-UW-157/2020	MHD
USA/WI-UW-158/2020	MHD
USA/WI-UW-159/2020	MHD
USA/WI-UW-160/2020	MHD
USA/WI-UW-161/2020	MHD
USA/WI-UW-162/2020	MHD
USA/WI-UW-165/2020	MHD
USA/WI-UW-166/2020	MHD
USA/WI-UW-168/2020	MHD
USA/WI-UW-170/2020	MHD
USA/WI-UW-171/2020	MHD
USA/WI-UW-172/2020	MHD
USA/WI-UW-173/2020	MHD
USA/WI-UW-176/2020	MHD
USA/WI-UW-177/2020	MHD
USA/WI-UW-178/2020	MHD
USA/WI-UW-179/2020	MHD
USA/WI-UW-181/2020	MHD
USA/WI-UW-182/2020	MHD
USA/WI-UW-183/2020	MHD
USA/WI-UW-184/2020	MHD
USA/WI-UW-185/2020	MHD
USA/WI-UW-186/2020	MHD
USA/WI-UW-187/2020	MHD
USA/WI-UW-188/2020	MHD
USA/WI-UW-189/2020	MHD
USA/WI-UW-190/2020	MHD
USA/WI-UW-191/2020	MHD
USA/WI-UW-192/2020	MHD
USA/WI-UW-195/2020	MHD
USA/WI-UW-196/2020	MHD
USA/WI-UW-197/2020	MHD
USA/WI-UW-200/2020	MHD
USA/WI-UW-205/2020	MHD
USA/WI-UW-207/2020	MHD
USA/WI-UW-208/2020	MHD
USA/WI-UW-209/2020	MHD
USA/WI-UW-210/2020	MHD
USA/WI-UW-211/2020	MHD
USA/WI-UW-212/2020	MHD
USA/WI-UW-213/2020	MHD
USA/WI-UW-215/2020	MHD
USA/WI-UW-216/2020	MHD
USA/WI-UW-217/2020	MHD
USA/WI-UW-218/2020	MHD
USA/WI-UW-219/2020	MHD
USA/WI-UW-221/2020	MHD
USA/WI-UW-222/2020	MHD
USA/WI-UW-223/2020	MHD
USA/WI-UW-225/2020	MHD
USA/WI-UW-226/2020	MHD
USA/WI-UW-227/2020	MHD
USA/WI-UW-228/2020	MHD
USA/WI-UW-229/2020	MHD
USA/WI-UW-230/2020	MHD
USA/WI-UW-231/2020	MHD
USA/WI-UW-232/2020	MHD
USA/WI-UW-233/2020	MHD
USA/WI-UW-234/2020	MHD
USA/WI-UW-235/2020	MHD
USA/WI-UW-236/2020	MHD
USA/WI-UW-237/2020	MHD
USA/WI-UW-238/2020	MHD
USA/WI-UW-240/2020	MHD
USA/WI-UW-241/2020	MHD
USA/WI-UW-242/2020	MHD
USA/WI-UW-245/2020	MHD
USA/WI-UW-246/2020	MHD
USA/WI-UW-248/2020	MHD
USA/WI-UW-259/2020	UWHC
USA/WI-UW-260/2020	UWHC
USA/WI-UW-347/2020	UWHC
USA/WI-UW-351/2020	UWHC
USA/WI-UW-356/2020	UWHC
USA/WI-UW-359/2020	UWHC
USA/WI-UW-362/2020	UWHC
USA/WI-UW-270/2020	MHD
USA/WI-UW-272/2020	MHD
USA/WI-UW-273/2020	MHD
USA/WI-UW-274/2020	MHD
USA/WI-UW-275/2020	MHD
USA/WI-UW-276/2020	MHD
USA/WI-UW-277/2020	MHD
USA/WI-UW-278/2020	MHD
USA/WI-UW-279/2020	MHD
USA/WI-UW-280/2020	MHD
USA/WI-UW-285/2020	MHD
USA/WI-UW-288/2020	MHD
USA/WI-UW-289/2020	MHD
USA/WI-UW-290/2020	MHD
USA/WI-UW-291/2020	MHD
USA/WI-UW-293/2020	MHD
USA/WI-UW-296/2020	MHD
USA/WI-UW-299/2020	MHD
USA/WI-UW-301/2020	MHD
USA/WI-UW-302/2020	MHD
USA/WI-UW-303/2020	MHD
USA/WI-UW-304/2020	MHD
USA/WI-UW-305/2020	MHD
USA/WI-UW-306/2020	MHD
USA/WI-UW-308/2020	MHD
USA/WI-UW-309/2020	MHD
USA/WI-UW-310/2020	MHD
USA/WI-UW-313/2020	MHD
USA/WI-UW-316/2020	MHD
USA/WI-UW-319/2020	MHD
USA/WI-UW-320/2020	MHD
USA/WI-UW-321/2020	MHD
USA/WI-UW-322/2020	MHD
USA/WI-UW-323/2020	MHD
USA/WI-UW-324/2020	MHD
USA/WI-UW-325/2020	MHD
USA/WI-UW-328/2020	MHD
USA/WI-UW-329/2020	MHD
USA/WI-UW-330/2020	MHD
USA/WI-UW-331/2020	MHD
USA/WI-UW-332/2020	MHD
USA/WI-UW-333/2020	MHD
USA/WI-UW-334/2020	MHD
USA/WI-UW-335/2020	MHD
USA/WI-UW-336/2020	MHD
USA/WI-UW-337/2020	MHD
USA/WI-UW-338/2020	MHD
USA/WI-UW-339/2020	MHD
USA/WI-UW-340/2020	MHD
USA/WI-UW-341/2020	MHD
USA/WI-UW-342/2020	MHD
USA/WI-UW-343/2020	MHD
USA/WI-UW-344/2020	MHD
USA/WI-UW-345/2020	MHD
USA/WI-UW-346/2020	MHD
